# Supplementary material for: Comprehensive genomic resources related to domestication and crop improvement traits in Lima bean
Source: Nat Commun. 2021 Jan 29;12:702. doi: 10.1038/s41467-021-20921-1 (PMC7846787; doi:10.1038/s41467-021-20921-1)
Supplement: Supplementary file 8 — Supplementary Data 4 [file 41467_2021_20921_MOESM8_ESM.xlsx]

## Sheet: Sheet1
Sample Id	Raw reads	Mapping rate	Aligned reads	Number of genotyped SNPs	Number of heterozygous genotype calls	Percentage of SNPs genotyped	Percentage of heterozygous genotype calls
27Berni	7269810	0.976808	7.10121e+06	12383	3	0.99879	0.000242268
29inifap	10023002	0.974006	9.76247e+06	12375	3	0.998145	0.000242424
98inifap	12861070	0.976946	1.25646e+07	12390	5	0.999355	0.000403551
BGB-I	8664546	0.969044	8.39633e+06	12358	184	0.996774	0.0148891
BGB-IV	8989552	0.958477	8.61628e+06	12339	272	0.995241	0.0220439
BGB-IX	9198314	0.968789	8.91123e+06	12329	142	0.994435	0.0115176
BGB-V	12452760	0.960548	1.19615e+07	12306	317	0.992579	0.0257598
BGB-VI	9921438	0.955792	9.48283e+06	12347	365	0.995886	0.0295618
BGB-VII	9398294	0.93879	8.82302e+06	12378	189	0.998387	0.015269
BGP-4	11260114	0.949278	1.0689e+07	12375	91	0.998145	0.00735354
BGP-5	9932712	0.919277	9.13092e+06	12366	25	0.997419	0.00202167
BGP-6	11514618	0.968467	1.11515e+07	12364	77	0.997258	0.00622776
BGP-7	11927638	0.976186	1.16436e+07	12358	157	0.996774	0.0127043
BGP-8	8551136	0.974027	8329039	12386	95	0.999032	0.00766995
BGP-9	10291714	0.959113	9.87091e+06	12367	105	0.9975	0.00849034
BGS-1	11047312	0.958007	1.05834e+07	12382	20	0.998709	0.00161525
BGS-2	13336130	0.975995	1.3016e+07	12304	184	0.992418	0.0149545
BGS-3	9587600	0.956	9.16575e+06	12339	364	0.995241	0.0295
BGS-4	14082888	0.968071	1.36332e+07	12334	23	0.994838	0.00186476
BGS-5	10637886	0.961342	1.02267e+07	12294	104	0.991612	0.00845941
BGS-6	8725014	0.973002	8.48945e+06	12306	521	0.992579	0.0423371
BGS-7	12717874	0.969953	1.23357e+07	12341	229	0.995402	0.018556
BGS-8	11755954	0.956372	1.12431e+07	12375	211	0.998145	0.0170505
BGS-9	7804910	0.940756	7.34251e+06	12335	208	0.994919	0.0168626
G25108-ELS	2634940	0.966127	2.54569e+06	12120	18	0.977577	0.00148515
G25148-ELS	6271686	0.981458	6.1554e+06	12356	232	0.996612	0.0187763
G25167B-ELS	6606196	0.940107	6.21053e+06	12301	123	0.992176	0.00999919
G25172-ELS	7864378	0.940951	7.39999e+06	12299	231	0.992015	0.018782
G25195-COR	1274352	0.946439	1.2061e+06	11628	22	0.937893	0.00189198
G25207-ELS	9750110	0.946915	9.23253e+06	12388	6	0.999193	0.00048434
G25215-ELS	9754556	0.956431	9329559	12387	15	0.999113	0.00121095
G25216-ELS	5578294	0.986614	5.50362e+06	12365	6	0.997338	0.000485241
G25217-ELS	11179970	0.946705	1.05841e+07	12372	7	0.997903	0.000565794
G25222-COR	2091724	0.858612	1.79598e+06	11402	18	0.919664	0.00157867
G25224A-ELS	9676926	0.965413	9.34223e+06	12330	319	0.994515	0.0258719
G25227-COR	2587412	0.933803	2.41613e+06	12138	24	0.979029	0.00197726
G25228-ELS-2	8320406	0.973599	8.10074e+06	12320	39	0.993709	0.00316558
G25229-ELS	12888546	0.923921	11907993	12327	109	0.994273	0.00884238
G25230-ELS	9011162	0.967445	8.71781e+06	12271	364	0.989756	0.0296634
G25231-COR	3788702	0.940633	3.56378e+06	12216	360	0.98532	0.0294695
G25233-COR	1165962	0.921739	1.07471e+06	11614	13	0.936764	0.00111934
G25234-COR	991074	0.924223	915973	10919	246	0.880707	0.0225295
G25236-ELS	9410754	0.970719	9135195	12387	7	0.999113	0.000565109
G25254-ELS	6822780	0.979484	6.6828e+06	12384	14	0.998871	0.00113049
G25267-COR	3573284	0.939803	3.35818e+06	12278	5	0.990321	0.000407232
G25272D-COR	1979170	0.937128	1.85474e+06	11428	152	0.921762	0.0133007
G25273A-COR	1759534	0.936127	1.64715e+06	11828	243	0.954025	0.0205445
G25277-COR	989174	0.902205	892438	11193	21	0.902807	0.00187617
G25278-ELS	5326454	0.981586	5.22837e+06	12366	5	0.997419	0.000404334
G25284-ELS	4415640	0.951816	4202875	11872	766	0.957574	0.0645216
G25293-ELS	4433302	0.97822	4.33674e+06	12297	95	0.991854	0.00772546
G25303-COR	1500693	0.944222	1.41699e+06	12003	19	0.96814	0.00158294
G25364-ELS	4816006	0.98257	4732061	12314	16	0.993225	0.00129933
G25366-ELS	9408576	0.980297	9.2232e+06	12322	708	0.99387	0.0574582
G25385B-COR	1473591	0.94988	1.39974e+06	11850	20	0.955799	0.00168776
G25388-COR	2277914	0.935334	2.13061e+06	12013	22	0.968947	0.00183135
G25391B-COR	1656250	0.950454	1.57419e+06	11620	173	0.937248	0.0148881
G25397-ELS	9051150	0.975337	8.82792e+06	12160	970	0.980803	0.0797697
G25400-ELS	6178834	0.926807	5.72658e+06	12306	34	0.992579	0.00276288
G25408-ELS	9443434	0.927351	8.75738e+06	12369	9	0.997661	0.000727626
G25410-ELS	11513444	0.977795	1.12578e+07	12383	3	0.99879	0.000242268
G25420-ELS	4263302	0.952193	4.05949e+06	12219	57	0.985562	0.00466487
G25514-ELS	5054846	0.961267	4.85906e+06	12277	446	0.99024	0.0363281
G25531-ELS	9960518	0.927959	9242956	12371	22	0.997822	0.00177835
G25540-ELS	13341906	0.950054	1.26755e+07	12332	30	0.994677	0.0024327
G25541-ELS	7591846	0.979237	7.43422e+06	12309	377	0.992821	0.030628
G25542-COR	2593399	0.910987	2.36255e+06	12294	6	0.991612	0.000488043
G25543-COR	2468632	0.935928	2.31046e+06	12194	5	0.983546	0.000410038
G25559-COR	1757763	0.958349	1.68455e+06	11636	128	0.938538	0.0110003
G25581-COR	3330779	0.933304	3.10863e+06	12204	21	0.984352	0.00172075
G25586-COR	2773090	0.937015	2.59843e+06	12137	18	0.978948	0.00148307
G25587-ELS	7905660	0.971225	7.67817e+06	12386	4	0.999032	0.000322945
G25592-ELS	11647522	0.964444	1.12334e+07	12393	51	0.999597	0.00411523
G25594-ELS	8612078	0.922766	7.94693e+06	12330	38	0.994515	0.00308191
G25596A-COR	1293195	0.947343	1.2251e+06	11666	107	0.940958	0.00917195
G25597-ELS	9267174	0.985314	9131073	12336	469	0.994999	0.0380188
G25614-ELS	6959418	0.981592	6.83131e+06	12152	357	0.980158	0.0293779
G25635A-ELS	11618492	0.915213	1.06334e+07	12376	610	0.998226	0.0492889
G25656A-ELS	9782594	0.966745	9457273	12361	6	0.997016	0.000485398
G25656-ELS	15991944	0.982048	1.57049e+07	12391	513	0.999435	0.041401
G25657A-ELS	7322618	0.980548	7.18018e+06	12351	30	0.996209	0.00242895
G25657B-ELS	22119546	0.68767	15210941	12385	421	0.998951	0.0339927
G25657-ELS	15863624	0.975977	1.54825e+07	12391	178	0.999435	0.0143653
G25664-ELS	3790704	0.970025	3.67708e+06	12250	8	0.988063	0.000653061
G25700A-ELS	8165986	0.9832	8.0288e+06	12362	7	0.997096	0.000566251
G25702-ELS	17952552	0.897873	1.61191e+07	12328	45	0.994354	0.00365023
G25703-ELS	7052844	0.960508	6774316	12383	64	0.99879	0.00516838
G25704-COR	1731225	0.947619	1.64054e+06	11953	60	0.964107	0.00501966
G25705-COR	1558509	0.949835	1.48033e+06	11995	9	0.967495	0.000750313
G25735-ELS	6800478	0.981475	6.6745e+06	12368	72	0.99758	0.00582147
G25737-COR	1774629	0.951172	1.68798e+06	11672	141	0.941442	0.0120802
G25750-COR	1854624	0.936916	1.73763e+06	11913	20	0.960881	0.00167884
G25762-COR	1327440	0.945675	1.25533e+06	11608	548	0.93628	0.0472088
G25766-ELS	6864084	0.969516	6.65484e+06	12349	57	0.996048	0.00461576
G25770-COR	1484720	0.9624	1.4289e+06	11717	8	0.945072	0.000682769
G25771-ELS	13514262	0.979859	1.32421e+07	12387	66	0.999113	0.00532817
G25785-COR	1825938	0.936954	1710820	12140	28	0.97919	0.00230643
G25787-ELS	4712498	0.970609	4.57399e+06	12314	15	0.993225	0.00121813
G25802-ELS	6622828	0.948818	6.28386e+06	12313	14	0.993144	0.00113701
G25804-ELS	8693198	0.918911	7.98828e+06	12249	44	0.987982	0.00359213
G25810-ELS	10078190	0.952129	9.59573e+06	12258	47	0.988708	0.00383423
G25811-ELS	6732440	0.979643	6.59539e+06	12379	8	0.998467	0.000646256
G25815D-ELS	3845988	0.950962	3.65739e+06	12274	6	0.989998	0.000488838
G25816-ELS	16611068	0.963297	1.60014e+07	12260	514	0.988869	0.041925
G25818-ELS	12726548	0.9666	1.23015e+07	12286	19	0.990966	0.00154648
G25819-COR	2115435	0.861174	1.82176e+06	11853	21	0.956041	0.0017717
G25843-ELS	4907034	0.873934	4.28842e+06	12011	338	0.968785	0.0281409
G25844-COR	1785259	0.944231	1.6857e+06	12012	41	0.968866	0.00341325
G25850-COR	1691463	0.927751	1.56926e+06	11899	11	0.959752	0.000924447
G25854-ELS	6381116	0.973626	6212820	12346	324	0.995806	0.0262433
G25861-ELS	7085994	0.959296	6.79756e+06	12372	3	0.997903	0.000242483
G25894-ELS	5187006	0.977516	5.07038e+06	12367	35	0.9975	0.00283011
G25900-ELS	12365602	0.949205	1.17375e+07	12325	33	0.994112	0.00267748
G25901-ELS	8946524	0.93551	8.36957e+06	12214	43	0.985159	0.00352055
G25904-ELS	9483750	0.859739	8153546	12326	36	0.994193	0.00292066
G25907-ELS	6611498	0.931701	6.15994e+06	12298	35	0.991934	0.00284599
G25908-ELS	8574520	0.935557	8.02195e+06	12281	68	0.990563	0.00553701
G25909-ELS	2410114	0.937379	2.25919e+06	11777	142	0.949911	0.0120574
G25910-ELS	4270890	0.93889	4.0099e+06	12208	37	0.984675	0.0030308
G25913-COR	1939785	0.940272	1823926	12139	164	0.97911	0.0135102
G25914-ELS	5707748	0.923077	5268693	12213	84	0.985078	0.00687792
G25915-ELS	11117946	0.935792	1.04041e+07	12290	421	0.991289	0.0342555
G25963-ELS	6254874	0.950458	5.945e+06	12137	165	0.978948	0.0135948
G25964-COR	1842487	0.928976	1.71163e+06	11767	18	0.949105	0.0015297
G25966-COR	2302894	0.91378	2104338	11848	28	0.955638	0.00236327
G25970-COR	3172649	0.919364	2.91682e+06	12209	68	0.984756	0.00556966
G25971-ELS	6405294	0.981873	6.28919e+06	12359	13	0.996854	0.00105187
G25974-ELS	5201328	0.981122	5.10314e+06	12287	138	0.991047	0.0112314
G25977-COR	3110036	0.934908	2.9076e+06	11892	373	0.959187	0.0313656
G25981-ELS	3226870	0.926869	2.99088e+06	12140	31	0.97919	0.00255354
G25987-COR	1192042	0.898308	1.07082e+06	10590	39	0.85417	0.00368272
G26002-ELS	5038380	0.955959	4.81648e+06	12221	18	0.985724	0.00147287
G26007-ELS	5888884	0.958173	5.64257e+06	12362	4	0.997096	0.000323572
G26141A-ELS	3415644	0.974655	3329076	12220	139	0.985643	0.0113748
G26173-ELS	10445172	0.985568	1.02944e+07	12385	10	0.998951	0.000807428
G26184-ELS	3746216	0.933093	3.49557e+06	12193	32	0.983465	0.00262446
G26290-ELS	6142332	0.976858	6.00019e+06	12374	6	0.998064	0.000484888
G26291-ELS	3884652	0.984583	3.82476e+06	12303	28	0.992337	0.00227587
G26300-ELS	5285858	0.976308	5160623	12323	130	0.993951	0.0105494
G26306-COR	1767361	0.928554	1.64109e+06	11970	63	0.965478	0.00526316
G26309-ELS	3381530	0.95234	3.22037e+06	12164	19	0.981126	0.00156199
G26312-ELS	4965424	0.947922	4.70684e+06	12379	7	0.998467	0.000565474
G26315-ELS	4298190	0.972383	4.17949e+06	12287	15	0.991047	0.0012208
G26348-ELS	10567182	0.945381	9990010	12237	163	0.987014	0.0133203
G26354-ELS	2782060	0.982182	2732490	11937	10	0.962817	0.000837731
G26355-COR	1647050	0.924705	1.52304e+06	12109	17	0.97669	0.00140391
G26358-COR	2815589	0.936426	2.63659e+06	12172	15	0.981771	0.00123234
G26359-COR	2112428	0.950904	2.00872e+06	11808	11	0.952412	0.000931572
G26360-ELS	2796288	0.964409	2.69677e+06	11889	201	0.958945	0.0169064
G26438-ELS	7407990	0.981046	7.26758e+06	12379	7	0.998467	0.000565474
G26444-ELS	1636968	0.977723	1.6005e+06	10943	5	0.882642	0.000456913
G26459-ELS	4516968	0.932705	4.213e+06	12193	265	0.983465	0.0217338
G26460-COR	1673410	0.929342	1.55517e+06	11650	49	0.939668	0.00420601
G26468-COR	1762445	0.947544	1.66999e+06	11858	29	0.956445	0.00244561
G26480-ELS	3373944	0.907259	3061040	12118	52	0.977416	0.00429114
G26487-ELS	5776176	0.837595	4838099	12346	7	0.995806	0.000566985
G26488-ELS	4024224	0.937738	3773666	12189	290	0.983142	0.0237919
G26490-COR	3156025	0.937064	2.9574e+06	12279	4	0.990402	0.000325759
G26498-ELS	3593222	0.968384	3.47962e+06	12323	7	0.993951	0.000568043
G26505-COR	2076133	0.919797	1.90962e+06	12055	30	0.972334	0.00248859
G26507-ELS	3075054	0.938823	2886932	12108	34	0.976609	0.00280806
G26509-ELS	5198574	0.917907	4.77181e+06	12295	7	0.991692	0.000569337
G26510-ELS	8902008	0.94307	8395216	12321	34	0.993789	0.00275952
G26512-ELS	3160696	0.983392	3.1082e+06	12180	73	0.982417	0.00599343
G26513-COR	2475699	0.939393	2.32565e+06	12091	7	0.975238	0.000578943
G26517-ELS	5508838	0.963501	5.30777e+06	11982	756	0.966446	0.0630946
G26518-ELS	4515298	0.977515	4.41377e+06	12127	488	0.978142	0.0402408
G26519-COR	2149468	0.941355	2.02341e+06	11805	21	0.95217	0.00177891
G26520-ELS	7351922	0.928821	6.82862e+06	12295	38	0.991692	0.00309069
G26527-COR	1808976	0.893196	1.61577e+06	11833	17	0.954428	0.00143666
G26529-ELS	9022146	0.981443	8854722	12353	141	0.99637	0.0114142
G26531-COR	1824268	0.937273	1709838	11919	18	0.961365	0.00151019
G26533-ELS	2956702	0.931804	2.75507e+06	11688	608	0.942733	0.0520192
G26534-ELS	2465366	0.980787	2.418e+06	11964	1	0.964994	8.35841e-05
G26541-COR	1572148	0.951749	1.49629e+06	11842	60	0.955154	0.00506671
G26542-ELS	8446322	0.975447	8.23894e+06	12360	8	0.996935	0.000647249
G26545-COR	1539848	0.946349	1.45723e+06	11450	33	0.923536	0.0028821
G26547-ELS-2	10583274	0.932717	9.8712e+06	12242	75	0.987417	0.00612645
G26578-COR	2396085	0.905638	2.16999e+06	12056	100	0.972415	0.00829463
G26608-ELS	8449144	0.935907	7907611	12182	294	0.982578	0.024134
G26609-ELS	6341986	0.939571	5958745	12262	442	0.98903	0.0360463
G26613-ELS	4875970	0.957127	4.66692e+06	12233	16	0.986691	0.00130794
G26614-ELS	10900224	0.955507	1.04152e+07	12286	538	0.990966	0.0437897
G26615-ELS-2	9994984	0.958562	9580807	12285	34	0.990886	0.0027676
G26616-ELS	4217014	0.947728	3.99658e+06	12193	27	0.983465	0.00221439
G26617-ELS	4110820	0.940063	3.86443e+06	12180	50	0.982417	0.00410509
G26618A-ELS	9174570	0.959214	8.80037e+06	12268	16	0.989514	0.00130421
G26618-COR	1686478	0.872989	1472277	11472	64	0.925311	0.0055788
G26619-ELS	4462702	0.928423	4.14328e+06	12105	927	0.976367	0.0765799
G26620-ELS	8109858	0.928132	7.52702e+06	12273	176	0.989918	0.0143404
G26621-ELS	4373524	0.980888	4.28994e+06	12341	8	0.995402	0.000648246
G26622-ELS	3196850	0.946414	3.02555e+06	12152	28	0.980158	0.00230415
G26623-ELS	4921788	0.949352	4672507	12312	34	0.993063	0.00276153
G26626-ELS	3788504	0.981606	3.71882e+06	12333	3	0.994757	0.00024325
G26627-ELS	6206116	0.976032	6057367	12327	18	0.994273	0.00146021
G26628-COR	2050210	0.954259	1.95643e+06	11998	42	0.967737	0.00350058
G26630-COR	1485852	0.931511	1.38409e+06	11948	23	0.963704	0.00192501
G26631-COR	1563679	0.936333	1.46412e+06	11223	13	0.905227	0.00115834
G26633-COR	1162805	0.938437	1091219	10921	147	0.880868	0.0134603
G26634-COR	1616642	0.925619	1.49639e+06	11792	155	0.951121	0.0131445
G26635-COR	2012155	0.940957	1.89335e+06	11414	83	0.920632	0.00727177
G26639-ELS	5569950	0.951893	5.302e+06	12289	36	0.991208	0.00292945
G26647-ELS	3552634	0.968833	3.44191e+06	12130	138	0.978384	0.0113768
G26649-ELS	13708906	0.962174	1.31904e+07	12393	4	0.999597	0.000322763
G26651-ELS	3012392	0.935522	2.81816e+06	12110	34	0.97677	0.0028076
G26652-COR	1758107	0.917363	1.61282e+06	11810	15	0.952573	0.00127011
G26653-COR	2020485	0.945501	1910371	12014	30	0.969027	0.00249709
G26655-COR	1853575	0.941284	1744740	11788	41	0.950799	0.00347811
G26656-COR	1605879	0.908195	1458452	11286	10	0.910308	0.000886054
G26659-ELS	2922948	0.91954	2.68777e+06	11966	147	0.965156	0.0122848
G26672-COR	1699092	0.954472	1.62173e+06	11619	56	0.937167	0.00481969
G26679-COR	1881768	0.94503	1.77833e+06	11922	14	0.961607	0.0011743
G26680-ELS	8580662	0.95015	8.15292e+06	11670	2234	0.941281	0.191431
G26681-ELS	4982296	0.961768	4.79181e+06	12176	569	0.982094	0.0467313
G26683-COR	2296467	0.946471	2.17354e+06	12125	50	0.97798	0.00412371
G26684-COR	1871170	0.876439	1.63997e+06	12087	28	0.974915	0.00231654
G26685-ELS	7224738	0.962774	6.95579e+06	12250	94	0.988063	0.00767347
G26686-COR	2183857	0.918158	2.00513e+06	11772	122	0.949508	0.0103636
G26687-ELS	2301282	0.95096	2.18843e+06	11833	30	0.954428	0.00253528
G26688-COR	1940762	0.936905	1.81831e+06	11817	22	0.953138	0.00186172
G26689-ELS	11590256	0.936916	1.08591e+07	11774	340	0.949669	0.0288772
G26690-ELS	11000582	0.940743	1.03487e+07	11640	499	0.938861	0.0428694
G26691-ELS	8984250	0.930562	8.36041e+06	12275	21	0.990079	0.00171079
G26692-COR	2326723	0.953858	2219364	12096	38	0.975641	0.00314153
G26693-ELS	9941364	0.920707	9.15308e+06	12277	26	0.99024	0.00211778
G26694-ELS	7805044	0.926079	7.22809e+06	12263	15	0.989111	0.00122319
G26695-ELS	8182888	0.921294	7.53885e+06	12270	15	0.989676	0.00122249
G26696-ELS	8886108	0.940283	8.35546e+06	12305	509	0.992499	0.0413653
G26697-ELS	3903554	0.912481	3.56192e+06	12050	959	0.971931	0.0795851
G26698-ELS	7651356	0.898451	6874370	12265	20	0.989272	0.00163066
G26699-COR	2506941	0.905832	2270867	12035	18	0.970721	0.00149564
G26701A-ELS	11174534	0.784677	8.7684e+06	12285	52	0.990886	0.0042328
G26702-ELS	5040136	0.93018	4.68824e+06	12371	5	0.997822	0.000404171
G26703-ELS	14919582	0.875066	1.30556e+07	12351	35	0.996209	0.00283378
G26704-ELS	10902660	0.879008	9.58352e+06	12305	188	0.992499	0.0152783
G26705-ELS	8587534	0.975801	8.37973e+06	12390	6	0.999355	0.000484262
G26706-COR	1718705	0.938682	1.61332e+06	11842	1	0.955154	8.44452e-05
G26714-COR	2125067	0.951724	2.02248e+06	12134	8	0.978706	0.000659304
G26717-ELS	4188680	0.980457	4.10682e+06	12339	17	0.995241	0.00137775
G26718-ELS	6275624	0.985896	6.18711e+06	12374	11	0.998064	0.000888961
G26721-COR	2063770	0.931706	1.92283e+06	12132	27	0.978545	0.00222552
G26731-ELS	2532518	0.951456	2.40958e+06	12103	137	0.976206	0.0113195
G26732-COR	1495291	0.921236	1.37752e+06	11762	69	0.948701	0.00586635
G26733-COR	1189473	0.904517	1075899	11233	24	0.906033	0.00213656
G26734-COR	2659134	0.946811	2.5177e+06	12047	42	0.971689	0.00348635
G26737-COR	1418171	0.958403	1.35918e+06	11238	110	0.906437	0.00978822
G26740-COR	2511114	0.954532	2.39694e+06	12203	46	0.984272	0.00376956
G26741-ELS	6572362	0.977637	6.42539e+06	11651	1505	0.939748	0.129173
G26742-ELS	5336790	0.939709	5015031	12104	556	0.976286	0.0459352
G26748-ELS	4726822	0.966318	4567615	12373	6	0.997984	0.000484927
G26753-COR	1569749	0.930873	1.46124e+06	11768	27	0.949185	0.00229436
G26754-ELS	1974432	0.962166	1.89973e+06	11736	314	0.946604	0.0267553
G27289-COR	1718445	0.934722	1.60627e+06	11971	38	0.965559	0.00317434
G27291-ELS	5066188	0.969779	4.91308e+06	12344	4	0.995644	0.000324044
G27292-COR	2302753	0.931169	2144253	11879	56	0.958138	0.0047142
G27298-COR	1609901	0.943909	1.5196e+06	11581	24	0.934102	0.00207236
G27337-ELS	2859964	0.932617	2.66725e+06	12068	259	0.973383	0.0214617
G27345-ELS	2740908	0.944459	2.58868e+06	12079	53	0.97427	0.00438778
G27350A-COR	1155242	0.948782	1096073	11368	0	0.916922	0
G27358-ELS	1742136	0.987993	1.72122e+06	12000	5	0.967898	0.000416667
G27381-COR	1069277	0.936458	1001333	10813	39	0.872157	0.00360677
G27387-COR	2552170	0.961765	2.45459e+06	11845	28	0.955396	0.00236387
G27388-ELS	2547820	0.980884	2.49912e+06	12249	40	0.987982	0.00326557
G27399-ELS	5198552	0.95052	4.94133e+06	12328	81	0.994354	0.00657041
G27419-ELS	4911206	0.961394	4.7216e+06	12341	129	0.995402	0.010453
G27420-ELS	9449070	0.927493	8.76394e+06	12336	177	0.994999	0.0143482
G27422-COR	2490856	0.941369	2.34481e+06	12127	79	0.978142	0.00651439
G27423-ELS	8027908	0.938687	7.53569e+06	12377	790	0.998306	0.0638281
G27424-ELS	6528050	0.96328	6.28834e+06	12386	4	0.999032	0.000322945
G27429-ELS	3001876	0.985587	2.95861e+06	12232	472	0.986611	0.0385873
G27435-ELS	4758894	0.962917	4.58242e+06	12296	82	0.991773	0.00666884
G27441-COR	2291800	0.921604	2.11213e+06	11969	69	0.965398	0.00576489
G27442-COR	2080117	0.937466	1.95004e+06	11702	25	0.943862	0.00213639
G27445-COR	2907124	0.880533	2.55982e+06	12149	223	0.979916	0.0183554
G27448-COR	2563660	0.911415	2.33656e+06	12098	145	0.975803	0.0119855
G27454-ELS	8980764	0.968433	8.69727e+06	12369	945	0.997661	0.0764007
G27455-ELS	6305472	0.978313	6.16873e+06	12373	0	0.997984	0
G27456-ELS	11698864	0.963036	11266424	12368	105	0.99758	0.00848965
G27462-ELS	10312876	0.981563	1.01227e+07	12390	7	0.999355	0.000564972
G27532-ELS	9769302	0.975236	9.52737e+06	12383	6	0.99879	0.000484535
G27578-COR	3462566	0.952784	3.29908e+06	12196	24	0.983707	0.00196786
G27579-ELS	2068052	0.946366	1.95713e+06	11350	687	0.91547	0.0605286
G27608-COR	2481829	0.929591	2307086	11983	66	0.966527	0.0055078
G27611-ELS	6071220	0.898169	5452983	12252	50	0.988224	0.00408097
G27613-COR	2147844	0.891901	1.91566e+06	11793	74	0.951202	0.00627491
G27622-ELS	1699166	0.977799	1.66144e+06	11725	2	0.945717	0.000170576
IPL190	7419912	0.970933	7.20424e+06	12356	184	0.996612	0.0148916
JMC_1003	7237080	0.961108	6.95562e+06	12344	169	0.995644	0.0136909
JMC_1005	9728302	0.975633	9.49125e+06	12372	56	0.997903	0.00452635
JMC_1007	8831170	0.973404	8.5963e+06	12380	4	0.998548	0.000323102
JMC_1010	12224004	0.841775	1.02899e+07	12234	1405	0.986772	0.114844
JMC_1012-COR	2793859	0.963082	2690716	12046	612	0.971608	0.0508052
JMC_1015	9269282	0.7953	7.37186e+06	12124	1135	0.9779	0.093616
JMC_1021-COR	2752901	0.962375	2.64932e+06	11969	193	0.965398	0.016125
JMC_1024	10732392	0.965619	1.03634e+07	12387	6	0.999113	0.000484379
JMC_1035	8584522	0.95706	8.2159e+06	12385	8	0.998951	0.000645943
JMC_1048-COR	2009974	0.96262	1934841	12041	3	0.971205	0.000249149
JMC_1059	10648678	0.98133	1.04499e+07	12395	43	0.999758	0.00346914
JMC_1061-COR	3572863	0.961555	3.4355e+06	11933	3	0.962494	0.000251404
JMC_1063-COR	1991771	0.946092	1884398	12068	27	0.973383	0.00223732
JMC_1065	14690868	0.89841	1.31984e+07	12293	600	0.991531	0.0488083
JMC_1068	14593182	0.905149	1.3209e+07	12244	1378	0.987579	0.112545
JMC_1069	13202834	0.975282	1.28765e+07	12169	496	0.981529	0.0407593
JMC_1070	10030970	0.969907	9.72911e+06	12310	958	0.992902	0.0778229
JMC_1072	12120770	0.97445	1.18111e+07	12210	1492	0.984836	0.122195
JMC_1073	12188698	0.977126	1.19099e+07	12218	747	0.985482	0.0611393
JMC_1074	11834536	0.971541	1.14977e+07	12285	723	0.990886	0.0588523
JMC_1075	11668806	0.967012	1.12839e+07	12237	1231	0.987014	0.100597
JMC_1076	12346456	0.885113	1.0928e+07	12296	261	0.991773	0.0212264
JMC_1077	10475752	0.860779	9.01731e+06	12256	561	0.988547	0.0457735
JMC_1078	25820988	0.853688	2.20431e+07	12239	939	0.987175	0.076722
JMC_1079	15763434	0.719478	1.13414e+07	12212	779	0.984998	0.0637897
JMC_1080	24574550	0.805173	1.97868e+07	12248	717	0.987901	0.0585402
JMC_1081	9625058	0.849164	8.17325e+06	12225	878	0.986046	0.07182
JMC_1082	6725410	0.862458	5.80039e+06	12210	1086	0.984836	0.0889435
JMC_1089-COR	3246860	0.957419	3108605	12248	21	0.987901	0.00171457
JMC_1097-COR	1789315	0.959468	1.71679e+06	11250	124	0.907404	0.0110222
JMC_1099-COR	1125890	0.954517	1.07468e+06	11304	101	0.91176	0.00893489
JMC_1101-COR	2027247	0.956613	1.93929e+06	12152	56	0.980158	0.00460829
JMC_1104-COR	1804819	0.962057	1.73634e+06	12203	7	0.984272	0.000573629
JMC_1105-COR	3205700	0.639604	2.05038e+06	12205	5	0.984433	0.000409668
JMC_1106-COR	3249859	0.919384	2.98787e+06	12325	9	0.994112	0.000730223
JMC_1108-COR	2161325	0.889937	1.92344e+06	9365	13	0.755364	0.00138815
JMC_1109-COR	2820578	0.962308	2.71426e+06	12040	466	0.971124	0.0387043
JMC_111	16439674	0.926983	1.52393e+07	12394	6	0.999677	0.000484105
JMC_1111	13542336	0.76828	10404302	12203	1316	0.984272	0.107842
JMC_1112	7268298	0.719043	5.22622e+06	12176	1276	0.982094	0.104796
JMC_1113	9396412	0.852738	8.01268e+06	12237	1612	0.987014	0.131732
JMC_1114	5660516	0.779748	4413776	12300	163	0.992095	0.013252
JMC_1116	7369478	0.83777	6.17392e+06	12314	646	0.993225	0.0524606
JMC_1118	6627246	0.83681	5545749	12283	835	0.990724	0.0679801
JMC_1119	7358888	0.767273	5646277	12354	672	0.996451	0.0543953
JMC_112	9921038	0.977339	9.69622e+06	12359	41	0.996854	0.00331742
JMC_1120	8184280	0.712304	5.8297e+06	12223	1245	0.985885	0.101857
JMC_1121	4925118	0.883239	4.35005e+06	12122	1231	0.977738	0.101551
JMC_1122	5251900	0.825132	4.33351e+06	12317	18	0.993467	0.00146139
JMC_1123	5070450	0.900608	4566488	11405	1281	0.919906	0.112319
JMC_1124	7053204	0.86931	6.13142e+06	11743	1443	0.947169	0.122882
JMC_1125-COR	2669300	0.939015	2.50651e+06	11594	14	0.935151	0.00120752
JMC_1127	9612872	0.943956	9074130	12188	813	0.983062	0.066705
JMC_1128	8769348	0.925121	8.11271e+06	12053	697	0.972173	0.0578279
JMC_1129	5164872	0.939682	4.85334e+06	12161	1551	0.980884	0.127539
JMC_1130	4692796	0.594702	2.79082e+06	11833	1473	0.954428	0.124482
JMC_1131	10927966	0.599183	6547850	12157	1514	0.980561	0.124537
JMC_1133	9922834	0.743415	7.37678e+06	12295	335	0.991692	0.0272468
JMC_1134	9071642	0.767075	6.95863e+06	12178	1618	0.982255	0.132863
JMC_1135	13491408	0.832346	1.12295e+07	12180	1575	0.982417	0.12931
JMC_1136	9125386	0.821889	7.50006e+06	12197	1512	0.983788	0.123965
JMC_1137	9391190	0.825375	7.75125e+06	12306	37	0.992579	0.00300666
JMC_1138	14327776	0.743362	1.06507e+07	12249	1072	0.987982	0.0875173
JMC_1141	5342408	0.966021	5.16088e+06	12283	31	0.990724	0.00252381
JMC_1142	5048342	0.949714	4.79448e+06	12244	597	0.987579	0.0487586
JMC_1143	5726902	0.964504	5523618	12031	1148	0.970398	0.0954202
JMC_1144	7213496	0.939118	6.77432e+06	12150	904	0.979997	0.0744033
JMC_1146	7521724	0.819517	6.16418e+06	12293	1331	0.991531	0.108273
JMC_1149	9342688	0.884435	8.263e+06	12077	1158	0.974109	0.0958847
JMC_1150	7877740	0.848772	6.68641e+06	12265	3484	0.989272	0.28406
JMC_1151	6957426	0.850261	5.91563e+06	12228	1329	0.986288	0.108685
JMC_1152	6678990	0.786347	5.252e+06	12097	1623	0.975722	0.134165
JMC_1153	8639720	0.829536	7.16696e+06	12224	1291	0.985965	0.105612
JMC_1154	16781036	0.819203	1.37471e+07	12194	1283	0.983546	0.105216
JMC_1157	5363282	0.830268	4452962	12056	1598	0.972415	0.132548
JMC_1162-COR	3740276	0.913426	3.41646e+06	12085	23	0.974754	0.00190319
JMC_1168	6881414	0.900701	6.1981e+06	12280	15	0.990482	0.0012215
JMC_1173-COR	4018527	0.944251	3794499	12290	54	0.991289	0.00439382
JMC_1174	10178854	0.867357	8.8287e+06	12135	700	0.978787	0.0576844
JMC_1175-COR	2703117	0.931073	2.5168e+06	12014	85	0.969027	0.00707508
JMC_1179	7073664	0.972588	6.87976e+06	12385	5	0.998951	0.000403714
JMC_1186	6657000	0.979054	6.51756e+06	12373	6	0.997984	0.000484927
JMC_1196	12761718	0.974924	1.24417e+07	12375	192	0.998145	0.0155152
JMC_1197-COR	2608808	0.952696	2.4854e+06	12139	1	0.97911	8.23791e-05
JMC_1199	5431712	0.9736	5288313	12353	282	0.99637	0.0228285
JMC_1200	13942116	0.976003	1.36076e+07	12389	6	0.999274	0.000484301
JMC_1201	12944386	0.985239	1.27533e+07	12385	4	0.998951	0.000322971
JMC_1215	5358242	0.976063	5.22998e+06	12372	5	0.997903	0.000404138
JMC_1262-COR	1945140	0.928945	1.80693e+06	12160	4	0.980803	0.000328947
JMC_1265	8975166	0.982347	8.81672e+06	12330	45	0.994515	0.00364964
JMC_1277-COR	2070248	0.970038	2.00822e+06	11833	3	0.954428	0.000253528
JMC_1284-COR	3221389	0.963453	3.10366e+06	12322	4	0.99387	0.000324623
JMC_1288-COR	2437445	0.963033	2.34734e+06	12281	4	0.990563	0.000325706
JMC_1312-COR	1842555	0.95594	1.76137e+06	11777	4	0.949911	0.000339645
JMC_1325-COR	3096040	0.955041	2.95684e+06	12347	5	0.995886	0.000404957
JMC_1335-COR	1889577	0.946858	1.78916e+06	11491	3	0.926843	0.000261074
JMC_1377-COR	2991031	0.927708	2774804	12356	1	0.996612	8.09323e-05
JMC_1378_A-COR	1835649	0.965565	1.77244e+06	12026	9	0.969995	0.000748379
JMC_1381_A-COR	2506105	0.953232	2388899	12063	5	0.97298	0.000414491
JMC_1382_B-COR	2834002	0.959998	2.72063e+06	12307	8	0.99266	0.000650037
JMC_1386-COR	2811807	0.886433	2.49248e+06	12111	6	0.976851	0.000495417
JMC_1388	11845086	0.884648	1.04787e+07	12266	1003	0.989353	0.0817707
JMC_1389	12106172	0.861858	1.04338e+07	12250	658	0.988063	0.0537143
JMC_1390	11666686	0.897968	1.04763e+07	12161	1045	0.980884	0.0859304
JMC_1391-COR	2276566	0.960904	2.18756e+06	12157	413	0.980561	0.0339722
JMC_1392	6590940	0.962759	6.34548e+06	12316	349	0.993386	0.0283371
JMC_1393-COR	2736244	0.880556	2.40942e+06	12098	240	0.975803	0.019838
JMC_1394-COR	2082881	0.949308	1.9773e+06	12016	31	0.969189	0.00257989
JMC_1395	14013572	0.887816	1.24415e+07	12259	811	0.988789	0.0661555
JMC_1398	5959636	0.942829	5.61892e+06	12138	525	0.979029	0.0432526
JMC_13-COR	2900428	0.943104	2.7354e+06	12255	3	0.988466	0.000244798
JMC_1400	9230522	0.96839	8.93874e+06	12319	22	0.993628	0.00178586
JMC_1401	9850860	0.962028	9.4768e+06	12337	523	0.99508	0.0423928
JMC_1402	9714316	0.950247	9.231e+06	12298	245	0.991934	0.0199219
JMC_1404	16618846	0.898146	14926144	12264	1443	0.989192	0.117661
JMC_1405	11007294	0.961513	1.05837e+07	12188	558	0.983062	0.0457827
JMC_1406	7603126	0.957312	7.27857e+06	12216	315	0.98532	0.0257859
JMC_1407	11125710	0.954334	10617638	12265	294	0.989272	0.0239706
JMC_1408	10291778	0.960971	9.8901e+06	12199	1148	0.983949	0.0941061
JMC_1409	8764816	0.969692	8.49917e+06	12312	783	0.993063	0.0635965
JMC_1410	9296008	0.966058	8.98048e+06	12278	400	0.990321	0.0325786
JMC_1411	14819308	0.966069	14316473	12293	37	0.991531	0.00300984
JMC_1412	11774254	0.949807	11183273	12132	1255	0.978545	0.103445
JMC_1413	16809872	0.822661	1.38288e+07	11551	1265	0.931683	0.109514
JMC_1416	7277250	0.875713	6.37278e+06	11961	2201	0.964752	0.184015
JMC_1417	10879358	0.903324	9.82758e+06	12093	2059	0.975399	0.170264
JMC_1418	8877426	0.907603	8.05718e+06	12087	2055	0.974915	0.170017
JMC_1420	7091428	0.858617	6088824	12059	2012	0.972657	0.166846
JMC_1421	12042612	0.834583	1.00506e+07	12326	396	0.994193	0.0321272
JMC_1422	7933636	0.912622	7.24041e+06	12246	971	0.98774	0.0792912
JMC_221	7515330	0.844245	6.34478e+06	12063	1588	0.97298	0.131642
JMC_277	11610740	0.979527	1.1373e+07	12373	5	0.997984	0.000404106
JMC_549	14186304	0.8367	1.18697e+07	12257	264	0.988627	0.0215387
JMC_580-COR	2306183	0.938084	2.16339e+06	11976	70	0.965962	0.00584502
JMC_609	10922956	0.839713	9.17215e+06	12298	949	0.991934	0.077167
JMC_715	11382924	0.900094	10245699	12077	1918	0.974109	0.158814
JMC_778	11422644	0.811971	9274852	12217	1420	0.985401	0.116231
JMC_9	13682306	0.968021	1.32448e+07	12384	2	0.998871	0.000161499
JMC_922-COR	2799438	0.934545	2.6162e+06	12255	31	0.988466	0.00252958
JMC_995	7083404	0.979541	6.93849e+06	12376	193	0.998226	0.0155947
ROL_167	14996424	0.976187	1.46393e+07	12364	9	0.997258	0.00072792
ROL_178	8676790	0.949644	8.23986e+06	12242	1508	0.987417	0.123182
ROL_224-COR	2484915	0.961187	2.38847e+06	12250	14	0.988063	0.00114286
ROL_341	9042896	0.9319	8.42707e+06	12168	1666	0.981449	0.136917
ROL_348	9323322	0.965238	8999225	12336	322	0.994999	0.0261025
ROL_359	7706340	0.968323	7.46223e+06	11847	1821	0.955557	0.15371
ROL_407	12193488	0.954516	1.16389e+07	12187	288	0.982981	0.0236317
ROL_428	11787992	0.963681	1.13599e+07	12274	586	0.989998	0.0477432
ROL_448	8371658	0.944463	7.90672e+06	12139	1462	0.97911	0.120438
ROL_460	12243214	0.959706	1.17499e+07	12073	837	0.973786	0.0693283
ROL_464	9863774	0.959438	9.46368e+06	12343	100	0.995564	0.00810176
ROL_503	9160638	0.861921	7895747	12138	2984	0.979029	0.24584
ROL_506	10436684	0.920552	9.60751e+06	12322	42	0.99387	0.00340854
ROL_511	9565214	0.90476	8.65422e+06	12097	1550	0.975722	0.128131
ROL_513	8371426	0.932817	7.80901e+06	12004	1390	0.968221	0.115795
ROL_528	11081142	0.900256	9.97587e+06	11779	3654	0.950073	0.310213
ROL_535	9957056	0.934868	9.30854e+06	11811	886	0.952654	0.0750148
ROL_542	11709898	0.89662	1.04993e+07	12201	1978	0.98411	0.162118
ROL_543	10000028	0.870979	8.70981e+06	12204	1534	0.984352	0.125696
ROL_544	10830886	0.902329	9.77302e+06	12085	1380	0.974754	0.114191
ROL_546	9784458	0.884399	8.65336e+06	12193	1338	0.983465	0.109735
ROL_547	8397544	0.863389	7250348	11806	2333	0.95225	0.197611
ROL_549	7799820	0.953348	7.43594e+06	12168	1665	0.981449	0.136834
ROL_551	10727646	0.926984	9.94435e+06	12228	1816	0.986288	0.148512
ROL_552	7181356	0.945492	6.78992e+06	11996	397	0.967575	0.0330944
ROL_553	11938668	0.820412	9.79462e+06	12189	1561	0.983142	0.128066
ROL_554	9447614	0.924118	8.73071e+06	12183	143	0.982658	0.0117377
ROL_555	7812154	0.955449	7.46412e+06	12072	1661	0.973705	0.137591
ROL_557	8628280	0.906308	7819878	12185	2836	0.98282	0.232745
ROL_559	6826958	0.927258	6.33035e+06	12313	114	0.993144	0.00925851
ROL_560	12011026	0.931683	1.11905e+07	12103	1585	0.976206	0.130959
UDG-CICY_1	11433476	0.900852	1.02999e+07	12171	1492	0.981691	0.122586
UDG-CICY_10	9059458	0.822629	7.45257e+06	12279	450	0.990402	0.0366479
UDG-CICY_11	6863154	0.747579	5.13075e+06	12203	740	0.984272	0.0606408
UDG-CICY_12	6900154	0.889991	6.14107e+06	12122	1015	0.977738	0.0837321
UDG-CICY_13	7174360	0.797383	5720714	12099	695	0.975883	0.0574428
UDG-CICY_14	11679464	0.755213	8.82048e+06	12105	1388	0.976367	0.114663
UDG-CICY_15	15577512	0.814702	1.2691e+07	12212	1795	0.984998	0.146987
UDG-CICY_16	21096764	0.771443	1.6275e+07	12179	1203	0.982336	0.0987766
UDG-CICY_17	5816920	0.802606	4668697	12215	735	0.98524	0.0601719
UDG-CICY_18	8481140	0.829675	7.03659e+06	12184	1473	0.982739	0.120896
UDG-CICY_19	11045872	0.834412	9.21681e+06	12156	820	0.980481	0.0674564
UDG-CICY_2	7458894	0.864615	6.44907e+06	12275	523	0.990079	0.0426069
UDG-CICY_20	9824778	0.877769	8623886	12220	1319	0.985643	0.107938
UDG-CICY_21	9825680	0.871974	8.56774e+06	12189	1595	0.983142	0.130856
UDG-CICY_22	6778504	0.869328	5.89274e+06	12168	1521	0.981449	0.125
UDG-CICY_23	14797394	0.900256	1.33214e+07	12217	630	0.985401	0.0515675
UDG-CICY_24	10008886	0.862048	8.62814e+06	12216	591	0.98532	0.0483792
UDG-CICY_3	6187968	0.879973	5.44525e+06	12207	1124	0.984594	0.0920783
UDG-CICY_4	8616726	0.825215	7110649	12337	990	0.99508	0.0802464
UDG-CICY_5	6103574	0.90558	5.52727e+06	12302	1614	0.992257	0.131198
UDG-CICY_6	6385204	0.962888	6.14824e+06	12238	899	0.987095	0.0734597
UDG-CICY_7	3139374	0.96664	3.03464e+06	11985	481	0.966688	0.0401335
UDG-CICY_8	5510044	0.963398	5.30836e+06	12169	1162	0.981529	0.0954885
UDG-CICY_9	11249746	0.887941	9989115	12208	572	0.984675	0.0468545
Minimum	989174	0.594702	892438	9365	0	0.755364	0
Average	6.81272e+06	0.927213	6.2606e+06	12128.8	397.643	0.97829	0.0328039
Median	6625037	0.944226	6.13625e+06	12216	83.5	0.98532	0.0069765
