# Supplementary material for: Comprehensive genomic resources related to domestication and crop improvement traits in Lima bean
Source: Nat Commun. 2021 Jan 29;12:702. doi: 10.1038/s41467-021-20921-1 (PMC7846787; doi:10.1038/s41467-021-20921-1)
Supplement: Supplementary file 12 — Source Data [file 41467_2021_20921_MOESM12_ESM.zip]

Archive with 42 entries (39 files):
- SourceData/
- SourceData/.DS_Store
- __MACOSX/
- __MACOSX/SourceData/
- __MACOSX/SourceData/._.DS_Store
- SourceData/Fig2e_LimaBeanGenomics_LRRDiversity.new
- __MACOSX/SourceData/._Fig2e_LimaBeanGenomics_LRRDiversity.new
- SourceData/Fig3c_LimaBeanGenomics_FineStructure_tree.nwk
- __MACOSX/SourceData/._Fig3c_LimaBeanGenomics_FineStructure_tree.nwk
- SourceData/LimaBeanGenomics_DiversitySNPs.vcf.gz
- __MACOSX/SourceData/._LimaBeanGenomics_DiversitySNPs.vcf.gz
- SourceData/SourceData.xlsx
- __MACOSX/SourceData/._SourceData.xlsx
- SourceData/SupplFig12_LimaBeanGenomics_DiversitySNPs_distances.nwk
- __MACOSX/SourceData/._SupplFig12_LimaBeanGenomics_DiversitySNPs_distances.nwk
- SourceData/SupplFig16_LimaBeanGenomics_Expression_rawGeneCounts.csv
- __MACOSX/SourceData/._SupplFig16_LimaBeanGenomics_Expression_rawGeneCounts.csv
- SourceData/SupplFig21_LimaBeanGenomics_Salmon_ExpressionDomesticatedT1toT2.tsv
- __MACOSX/SourceData/._SupplFig21_LimaBeanGenomics_Salmon_ExpressionDomesticatedT1toT2.tsv
- SourceData/SupplFig21_LimaBeanGenomics_Salmon_ExpressionT1WildToDomesticated.tsv
- __MACOSX/SourceData/._SupplFig21_LimaBeanGenomics_Salmon_ExpressionT1WildToDomesticated.tsv
- SourceData/SupplFig21_LimaBeanGenomics_Salmon_ExpressionT2WildToDomesticated.tsv
- __MACOSX/SourceData/._SupplFig21_LimaBeanGenomics_Salmon_ExpressionT2WildToDomesticated.tsv
- SourceData/SupplFig21_LimaBeanGenomics_Salmon_ExpressionWildT1toT2.tsv
- __MACOSX/SourceData/._SupplFig21_LimaBeanGenomics_Salmon_ExpressionWildT1toT2.tsv
- SourceData/SupplFig21_LimaBeanGenomics_Stringtie_ExpressionDomesticatedT1toT2.tsv
- __MACOSX/SourceData/._SupplFig21_LimaBeanGenomics_Stringtie_ExpressionDomesticatedT1toT2.tsv
- SourceData/SupplFig21_LimaBeanGenomics_Stringtie_ExpressionT1WildToDomesticated.tsv
- __MACOSX/SourceData/._SupplFig21_LimaBeanGenomics_Stringtie_ExpressionT1WildToDomesticated.tsv
- SourceData/SupplFig21_LimaBeanGenomics_Stringtie_ExpressionT2WildToDomesticated.tsv
- __MACOSX/SourceData/._SupplFig21_LimaBeanGenomics_Stringtie_ExpressionT2WildToDomesticated.tsv
- SourceData/SupplFig21_LimaBeanGenomics_Stringtie_ExpressionWildT1toT2.tsv
- __MACOSX/SourceData/._SupplFig21_LimaBeanGenomics_Stringtie_ExpressionWildT1toT2.tsv
- SourceData/SupplFig22_LimaBeanGenomics_introMIMII_genomeWide_nj.nwk
- __MACOSX/SourceData/._SupplFig22_LimaBeanGenomics_introMIMII_genomeWide_nj.nwk
- SourceData/SupplFig22_LimaBeanGenomics_introMIMII_Pl07_nj.nwk
- __MACOSX/SourceData/._SupplFig22_LimaBeanGenomics_introMIMII_Pl07_nj.nwk
- SourceData/SupplFig22_LimaBeanGenomics_introMIMII_Pl08_nj.nwk
- __MACOSX/SourceData/._SupplFig22_LimaBeanGenomics_introMIMII_Pl08_nj.nwk
- SourceData/SupplTable3_LimaBeanGenomics_PlunatusV1_transposons_regions.txt
- __MACOSX/SourceData/._SupplTable3_LimaBeanGenomics_PlunatusV1_transposons_regions.txt
- __MACOSX/._SourceData
