# Supplementary material for: Comprehensive genomic resources related to domestication and crop improvement traits in Lima bean
Source: Nat Commun. 2021 Jan 29;12:702. doi: 10.1038/s41467-021-20921-1 (PMC7846787; doi:10.1038/s41467-021-20921-1)
Supplement: Supplementary file 12 — Source Data [file 41467_2021_20921_MOESM12_ESM.zip › SourceData/Fig2e_LimaBeanGenomics_LRRDiversity.new]

(Pl01G0000274100.1.v1:0.0,Pl01G0000274100.3.v1:0.029583815,(Pl01G0000274100.2.v1:0.0,(((((Pl01G0000273500.1.v1:0.049053144,Pl01G0000275900.1.v1:0.047545496):0.014367036,(Pl01G0000274200.1.v1:0.05798638,Pl01G0000275200.1.v1:0.059319083):0.00409584):6.5605494E-4,(Pl01G0000274700.1.v1:0.04167027,Pl07G0000148000.1.v1:0.04411718):0.020212604):0.013433221,Pl01G0000274300.1.v1:0.076242566):0.016755413,(Pl01G0000273800.1.v1:0.115822196,((Pl01G0000274500.1.v1:0.059648294,Pl01G0000275500.1.v1:0.08580625):0.18988115,((((Pl07G0000376600.1.v1:0.13108282,((Pl07G0000377100.1.v1:0.0,Pl07G0000377100.2.v1:6.228678E-4):0.0811245,Pl07G0000376800.1.v1:0.079349004):0.037983496):0.04584362,Pl07G0000377500.1.v1:0.16487356):0.045531712,(Pl07G0000377300.1.v1:0.18444547,Pl07G0000376200.1.v1:0.2026513):0.021811906):0.060405985,(((Pl01G0000272900.1.v1:0.11553725,Pl01G0000273000.1.v1:0.1138442):0.12016371,Pl01G0000273200.1.v1:0.23664205):0.060306296,((((((Pl04G0000008500.1.v1:0.20419532,Pl04G0000013500.1.v1:0.20721608):0.06391219,(((((Pl11G0000376600.5.v1:5.2731344E-4,Pl11G0000376600.6.v1:0.0):0.007978873,Pl11G0000376600.4.v1:0.0):0.1166223,Pl11G0000376600.3.v1:0.124285094):0.010960664,((Pl11G0000377000.1.v1:0.034386307,Pl11G0000377500.1.v1:0.036947906):0.07327554,Pl11G0000378400.2.v1:0.10590799):0.01937268):0.0040450618,(Pl11G0000330200.1.v1:0.13079949,(Pl11G0000374100.2.v1:0.11049387,Pl11G0000375300.1.v1:0.111349136):0.017129507):0.0036349574):0.13698357):0.02326018,((((Pl11G0000345800.1.v1:0.10324353,Pl11G0000385300.1.v1:0.12175647):0.065072976,(Pl11G0000385000.1.v1:0.14950278,((Pl11G0000385700.1.v1:0.006428985,Pl11G0000386100.1.v1:0.0):0.010611154,Pl11G0000385400.1.v1:0.010083068):0.14185229):0.01754361):0.049944147,Pl11G0000385100.1.v1:0.22354475):0.03612793,((((Pl11G0000384900.1.v1:0.100669816,Pl11G0000386000.1.v1:0.10766352):0.0485757,Pl11G0000387300.1.v1:0.15504172):0.032385986,Pl11G0000388600.1.v1:0.17884713):0.033579435,((Pl11G0000381000.1.v1:0.085030854,Pl11G0000383800.1.v1:0.08634724):0.0205467,Pl11G0000381400.1.v1:0.10818486):0.11068984):0.040068302):0.036323283):0.024374675,(Pl11G0000380500.1.v1:0.11847128,Pl11G0000389200.1.v1:0.12052243):0.1994115):0.039613742,((Pl10G0000143100.1.v1:0.08561317,Pl10G0000148400.1.v1:0.08233309):0.04407258,Pl10G0000154400.1.v1:0.1282217):0.23034291):0.058460046,((((Pl02G0000103000.1.v1:0.00225457,Pl02G0000103000.2.v1:0.0):0.22954096,((((Pl03G0000335000.1.v1:0.004028811,Pl03G0000335000.4.v1:0.0):0.0066949753,Pl03G0000335000.2.v1:0.0036784685):0.14697301,Pl03G0000334600.1.v1:0.15478064):0.010453038,((Pl03G0000334800.1.v1:0.0,Pl03G0000334800.2.v1:0.0013022556):0.10260163,Pl03G0000334700.1.v1:0.09866402):0.060150612):0.06385061):0.181443,((Pl03G0000002900.1.v1:0.11217033,Pl03G0000003200.1.v1:0.113026515):0.15316139,Pl08G0000429300.1.v1:0.26432014):0.15743326):0.026662584,(((((Pl08G0000024300.1.v1:6.735401E-5,Pl08G0000024300.2.v1:0.0):0.08642421,Pl08G0000094800.1.v1:0.08848985):0.22290578,Pl05G0000172700.1.v1:0.3155824):0.12403364,((((Pl08G0000078100.1.v1:0.06014478,Pl08G0000078300.1.v1:0.05932235):0.14047001,Pl08G0000077500.1.v1:0.19361463):0.09186211,(Pl08G0000079100.1.v1:0.03334529,Pl08G0000079300.1.v1:0.019089166):0.2719419):0.03336391,Pl10G0000279000.1.v1:0.32325044):0.10561563):0.019116497,(Pl03G0000229800.1.v1:0.44921383,(((Pl02G0000055500.1.v1:5.484496E-4,Pl02G0000055500.2.v1:5.1424967E-4):0.40890637,((((Pl06G0000137500.1.v1:0.03934032,Pl06G0000137700.1.v1:0.039434295):0.16567135,Pl02G0000150400.1.v1:0.20597737):0.048024416,((Pl06G0000142000.1.v1:0.052508634,Pl06G0000145300.1.v1:0.050149478):0.18256713,Pl06G0000141700.1.v1:0.21959841):0.022207443):0.008557837,Pl08G0000073800.1.v1:0.26339054):0.1489487):0.041285254,(((Pl05G0000231100.2.v1:0.43051687,Pl08G0000067900.1.v1:0.43844864):0.009666901,Pl08G0000017200.3.v1:0.44510472):0.010115961,((Pl02G0000086000.1.v1:0.44993347,(Pl02G0000446100.1.v1:0.4321038,Pl11G0000012800.1.v1:0.4414256):0.009651819):0.007501578,((Pl07G0000017600.1.v1:0.45118225,Pl05G0000274600.1.v1:0.46251383):0.003867366,(((((((((((((((Pl01G0000014900.1.v1:0.23645572,Pl09G0000014600.1.v1:0.23833911):0.14003895,(((Pl01G0000288700.1.v1:0.12620759,Pl07G0000316000.1.v1:0.122510366):0.15162599,Pl06G0000010200.1.v1:0.26664326):0.08157753,((Pl02G0000084500.1.v1:0.18863901,Pl03G0000347100.1.v1:0.18636099):0.11305017,Pl07G0000042600.1.v1:0.3046745):0.053356312):0.03232772):0.009964377,((((((Pl01G0000232400.5.v1:0.0,(Pl01G0000232400.6.v1:0.0,Pl01G0000232400.4.v1:0.0043441057):0.0036306668):0.04060165,Pl01G0000232400.3.v1:0.05476967):0.095800005,(Pl04G0000081800.1.v1:9.911505E-4,Pl04G0000081800.2.v1:3.0418628E-4):0.14785732):0.09597538,Pl11G0000367300.1.v1:0.24255654):0.078482844,(Pl04G0000062500.1.v1:0.23422885,Pl09G0000225400.1.v1:0.23394091):0.084185064):0.011406634,((Pl03G0000078700.1.v1:2.4255807E-5,Pl03G0000078700.2.v1:0.0):0.18358059,Pl02G0000179800.1.v1:0.18267456):0.14601511):0.057692785):0.012721266,((((((Pl09G0000145600.1.v1:0.0,Pl08G0000389300.1.v1:0.008188601):0.35642323,((Pl02G0000311600.1.v1:0.14313678,Pl09G0000341600.1.v1:0.14133231):0.12231059,(Pl03G0000285600.1.v1:0.10828962,Pl09G0000249700.1.v1:0.10670486):0.1748357):0.059765615):0.027698979,((((((Pl09G0000060100.1.v1:8.3630084E-4,Pl09G0000060100.3.v1:0.0):0.05976152,Pl01G0000043800.1.v1:0.039871063):0.11762914,(Pl09G0000060100.2.v1:0.0,Pl09G0000060100.4.v1:0.0020100437):0.16000329):0.03882464,((Pl04G0000319000.1.v1:0.0040805247,Pl04G0000319000.2.v1:0.0):0.08049054,Pl07G0000068200.1.v1:0.08348566):0.11602941):0.1376013,(((Pl01G0000276100.1.v1:5.819413E-4,Pl01G0000276100.3.v1:6.1709946E-4):0.0020160875,(Pl01G0000276100.2.v1:0.0,Pl01G0000276100.4.v1:1.146912E-4):5.698758E-4):0.33084628,((Pl05G0000064500.1.v1:0.22228974,Pl07G0000340800.1.v1:0.224383):0.09570441,((((Pl03G0000043600.1.v1:0.16547725,Pl08G0000137700.1.v1:0.16725978):0.07164668,((Pl08G0000277900.1.v1:0.0,Pl08G0000277900.2.v1:0.0014523816):0.10013079,Pl09G0000132300.1.v1:0.099821605):0.13587941):0.030029852,((Pl06G0000167800.1.v1:0.10189437,Pl08G0000426200.1.v1:0.103138246):0.12409051,Pl03G0000284600.1.v1:0.2281122):0.041000318):0.008902387,Pl07G0000095000.1.v1:0.27468577):0.042911448):0.010100763):0.0044848286):0.010621353,((Pl05G0000298700.1.v1:0.18995585,Pl07G0000236100.1.v1:0.1897434):0.019029457,Pl11G0000345500.1.v1:0.2110736):0.1393329):0.0063150395):0.0074013527,(((Pl01G0000310300.1.v1:0.0495237,Pl01G0000310400.1.v1:0.04954172):0.26215085,(((Pl03G0000240800.1.v1:0.020749792,Pl11G0000012200.1.v1:0.021623088):0.045146327,Pl11G0000012400.1.v1:0.06600448):0.21554247,((((Pl05G0000191500.1.v1:0.02110193,Pl08G0000246800.1.v1:0.02267372):0.051732525,Pl08G0000249400.1.v1:0.07365085):0.12021561,(Pl08G0000112000.1.v1:0.10036005,Pl11G0000364100.1.v1:0.10119788):0.09179058):0.046689358,(((Pl08G0000053000.1.v1:0.0,Pl08G0000053000.3.v1:0.009358109):0.1693546,Pl08G0000052700.1.v1:0.16173019):0.05907777,Pl08G0000350900.1.v1:0.22452231):0.016139364):0.04074314):0.01991734):0.027326848,(((Pl08G0000049500.1.v1:0.11219774,(Pl08G0000049700.1.v1:0.055133224,Pl08G0000050400.1.v1:0.07067323):0.021619614):0.016581515,(Pl08G0000049900.1.v1:0.03383584,Pl08G0000049900.2.v1:0.02733059):0.09403712):0.16849373,((Pl10G0000265900.1.v1:0.0026534048,Pl10G0000265900.2.v1:0.0):0.105490126,Pl10G0000266500.1.v1:0.113035776):0.18305448):0.044045284):0.032576744):0.0019466887,((((((((Pl02G0000364100.1.v1:0.10323312,Pl06G0000302100.1.v1:0.10438975):0.09786542,Pl05G0000205100.1.v1:0.19993418):0.008579384,Pl11G0000259100.1.v1:0.21112347):0.061961833,Pl02G0000119700.1.v1:0.27241048):0.033991292,(((Pl06G0000319400.1.v1:0.21420233,Pl09G0000093700.1.v1:0.21690415):0.07499899,Pl09G0000093600.1.v1:0.29329294):0.014024655,Pl11G0000006300.1.v1:0.30449888):0.0046501467):0.0075250138,((((Pl04G0000369200.1.v1:0.15171212,Pl04G0000369300.1.v1:0.15398218):0.008609167,Pl04G0000329500.1.v1:0.15830578):0.0126479855,Pl04G0000369400.1.v1:0.17063737):0.08329141,Pl09G0000091700.1.v1:0.25561765):0.06298493):0.017375879,Pl01G0000279400.1.v1:0.332883):0.005260406,(((((Pl01G0000311700.1.v1:0.105441056,Pl07G0000331300.1.v1:0.10482548):0.064387746,Pl07G0000166200.1.v1:0.17465171):0.10628368,Pl11G0000013000.1.v1:0.28293237):0.031921525,(((((((((((Pl03G0000302100.10.v1:0.0,Pl03G0000302100.12.v1:0.0):0.0,(Pl03G0000302100.4.v1:0.0,Pl03G0000302100.9.v1:0.0):0.0):3.520796E-4,Pl03G0000302100.5.v1:6.302387E-4):0.0013263981,Pl03G0000302100.18.v1:0.0016239373):0.0016961653,((((Pl03G0000302100.6.v1:6.2815293E-6,Pl03G0000302100.13.v1:0.0):0.0011893467,Pl03G0000302100.1.v1:7.7528984E-4):1.1446074E-4,Pl03G0000302100.11.v1:0.0012926687):8.8640576E-4,(Pl03G0000302100.17.v1:6.1544706E-4,Pl03G0000302100.3.v1:0.0):0.0042428398):0.0018601253):9.5289823E-4,Pl03G0000302100.7.v1:0.0):0.01143462,(((Pl03G0000302100.14.v1:0.0,Pl03G0000302100.16.v1:0.020368204):0.0041648685,Pl03G0000302100.15.v1:0.0):0.0035638015,Pl03G0000302100.2.v1:0.0):0.016756525):0.069502614,Pl02G0000119900.1.v1:0.08644032):0.03525911,Pl03G0000302100.19.v1:0.15465744):0.12443623,Pl06G0000120400.1.v1:0.24735181):0.029928505,(Pl11G0000049000.1.v1:0.1339549,Pl11G0000049100.1.v1:0.14615336):0.14614648):0.03090934):0.0057195425,Pl09G0000300300.1.v1:0.32743493):0.022262132):0.021174692):0.008774652,(Pl02G0000118100.1.v1:0.3363339,Pl02G0000321400.1.v1:0.32038254):0.053368986):0.02267206):0.007655372,(((Pl04G0000102100.1.v1:0.14434211,Pl04G0000102200.1.v1:0.20428175):0.1691228,(Pl02G0000370100.1.v1:0.14918755,Pl06G0000293400.1.v1:0.14804167):0.20351303):0.03370678,(((Pl03G0000027700.1.v1:0.14385787,Pl07G0000114700.1.v1:0.14913577):0.09678085,Pl03G0000250100.1.v1:0.239628):0.10692117,(Pl06G0000284300.1.v1:0.0,Pl06G0000284300.2.v1:0.0037435922):0.3445792):0.03468778):0.02737158):0.0033839515,(((Pl11G0000351400.1.v1:0.26692882,Pl03G0000169500.1.v1:0.29557118):0.1122008,(Pl02G0000162100.1.v1:0.34565336,Pl09G0000090200.1.v1:0.33810732):0.043679424):0.017653512,(((Pl01G0000027600.1.v1:0.20668025,Pl02G0000243700.1.v1:0.19941112):0.085779615,(Pl02G0000001700.1.v1:0.21129227,Pl02G0000244700.1.v1:0.21223715):0.078397706):0.038902096,((Pl02G0000443400.1.v1:0.13115947,Pl04G0000371100.1.v1:0.12612209):0.15910327,((((((((Pl02G0000450500.1.v1:0.0,Pl02G0000450500.2.v1:1.153019E-5):1.1203958E-5,Pl02G0000450500.3.v1:0.0):5.7036603E-5,Pl02G0000450500.4.v1:0.0):2.8514393E-4,Pl02G0000450500.5.v1:0.0):0.14613459,Pl04G0000358700.1.v1:0.1498909):0.07006379,Pl07G0000065800.1.v1:0.19927284):0.039794445,(Pl03G0000014200.1.v1:0.18778047,Pl09G0000038300.1.v1:0.17791533):0.08149731):0.014239786,Pl11G0000170700.1.v1:0.2485767):0.04255501):0.026790516):0.07819878):0.017313007):0.01321832,(Pl07G0000297800.1.v1:0.4112864,Pl05G0000292000.1.v1:0.4136536):0.010184766):0.0059986394,(((((((((((((((Pl01G0000049800.2.v1:0.0,Pl01G0000049800.3.v1:0.004133457):0.057024434,(Pl01G0000049500.1.v1:0.038941108,Pl01G0000049700.1.v1:0.0187512):0.04314028):0.10055361,Pl07G0000098800.1.v1:0.16023612):0.0033019376,Pl07G0000098700.1.v1:0.16395302):0.027433462,(Pl01G0000049600.1.v1:0.17619903,Pl07G0000098200.1.v1:0.17741314):0.01590451):0.07130856,((Pl07G0000085300.1.v1:0.15685597,Pl07G0000085400.1.v1:0.1512009):0.014237799,((((Pl07G0000368200.1.v1:0.002049615,Pl07G0000368200.2.v1:0.0):0.04005525,(Pl07G0000368600.1.v1:0.038894948,Pl07G0000368400.1.v1:0.064808756):0.004555747):0.011025665,Pl07G0000368700.1.v1:0.056866527):0.06966349,Pl07G0000368300.1.v1:0.11191237):0.046640243):0.09502477):0.02079765,((Pl06G0000005500.1.v1:0.16446747,Pl08G0000087600.1.v1:0.16303836):0.03135621,Pl06G0000009400.1.v1:0.19435252):0.08493948):0.014767764,Pl04G0000303300.1.v1:0.29052034):0.024005167,((((Pl04G0000047500.1.v1:0.044569183,Pl04G0000047600.1.v1:0.0411451):0.22053407,Pl05G0000007900.1.v1:0.2657441):0.035396855,(((((Pl04G0000103100.2.v1:0.0012355207,Pl04G0000103100.3.v1:0.0):0.004865426,Pl04G0000103100.5.v1:0.0039588963):0.07350016,(Pl04G0000103800.1.v1:0.06729318,Pl04G0000105700.1.v1:0.054658037):0.02116751):0.08843932,(Pl04G0000280800.1.v1:0.052526485,Pl04G0000281000.1.v1:0.05343378):0.124042675):0.024675464,Pl04G0000286800.1.v1:0.20321552):0.10922323):0.0076973527,(Pl07G0000077700.1.v1:0.27232513,Pl07G0000231000.1.v1:0.2809035):0.04218363):0.011845747):0.012743387,(((((Pl04G0000302100.1.v1:0.04077623,Pl04G0000302300.1.v1:0.05115925):0.072135806,Pl04G0000302900.1.v1:0.12666632):0.037038222,Pl04G0000304500.1.v1:0.14957407):0.08408077,Pl04G0000302400.1.v1:0.21408568):0.05540938,((Pl04G0000302500.1.v1:0.05262141,Pl04G0000303200.1.v1:0.07180256):0.08085324,Pl04G0000302800.1.v1:0.14898822):0.15471675):0.04962973):0.030118775,((((Pl01G0000281800.1.v1:0.15155339,Pl09G0000257800.1.v1:0.1514769):0.084910855,((Pl02G0000326700.1.v1:0.008129925,Pl02G0000326700.2.v1:0.0):0.10524025,(Pl02G0000326800.1.v1:0.0,Pl02G0000326800.2.v1:0.008084602):0.11056479):0.13550113):0.09183433,Pl05G0000007800.1.v1:0.3287487):0.012012261,(((((Pl02G0000158300.1.v1:0.0015116704,Pl02G0000158300.2.v1:0.0):0.12936406,Pl03G0000087100.1.v1:0.13385922):0.15754698,Pl03G0000347200.1.v1:0.28646263):0.018547297,Pl07G0000013700.1.v1:0.3156047):0.01772032,((Pl05G0000039400.1.v1:0.18121137,Pl11G0000399500.1.v1:0.18936084):0.022652553,(Pl05G0000261600.1.v1:0.16743633,Pl11G0000065400.1.v1:0.1677285):0.042406626):0.12204598):0.009837406):0.025823366):0.0065498734,(((Pl08G0000031900.1.v1:0.15246403,Pl08G0000047900.1.v1:0.14613627):0.18345965,((Pl08G0000303100.1.v1:3.203758E-4,Pl08G0000303100.2.v1:0.0):0.30280706,((((Pl08G0000418800.1.v1:0.08620823,Pl08G0000418900.1.v1:0.08913113):0.00619054,(Pl11G0000339400.1.v1:0.0,Pl11G0000339400.2.v1:0.013813618):0.10496109):0.013273409,Pl08G0000418700.1.v1:0.11213094):0.16069226,(Pl08G0000420900.1.v1:0.04025102,Pl08G0000421600.1.v1:0.036851782):0.22559361):0.03591532):0.021337805):0.015440581,(((Pl08G0000101800.1.v1:0.13095832,Pl08G0000105300.1.v1:0.12464706):0.09598684,((Pl10G0000275900.1.v1:0.060351774,Pl10G0000276100.1.v1:0.057547472):0.15778315,(((Pl10G0000057000.1.v1:0.041190717,Pl10G0000056000.1.v1:0.03910807):0.0126975365,Pl10G0000056400.1.v1:0.06520863):0.074501805,Pl10G0000214500.1.v1:0.12536193):0.09375692):0.0047231102):0.0315753,((Pl08G0000103400.1.v1:0.03397194,Pl08G0000103500.1.v1:0.03525883):0.19602883,(Pl10G0000215000.1.v1:0.03626462,Pl10G0000218700.1.v1:0.028136097):0.2026665):0.029674115):0.08257172):0.029182734):0.0052239182,Pl08G0000061200.1.v1:0.37215757):0.024647927,(((((((Pl04G0000103100.1.v1:0.018998649,Pl04G0000103100.4.v1:0.018191433):0.08407999,(Pl04G0000103900.1.v1:0.0722265,Pl04G0000105000.1.v1:0.061347503):0.031427782):0.10552734,(((((Pl04G0000279500.1.v1:0.09009151,Pl04G0000281800.1.v1:0.095562495):0.009515338,Pl04G0000280200.1.v1:0.08795861):0.010888032,Pl04G0000281100.1.v1:0.11040378):0.07554573,(((((Pl04G0000285100.1.v1:0.038327817,Pl04G0000286500.4.v1:0.0):0.104087904,(Pl04G0000286500.1.v1:0.0,(Pl04G0000286500.2.v1:2.7140026E-4,Pl04G0000286500.3.v1:0.0):0.0020822336):0.075912096):0.035695955,Pl04G0000286000.1.v1:0.11054086):0.03192881,Pl04G0000287100.1.v1:0.14021666):0.019542947,Pl04G0000287000.1.v1:0.16349497):0.015880264):0.014347723,((Pl04G0000284600.1.v1:0.016789941,(Pl04G0000284600.2.v1:0.006663107,Pl04G0000284600.3.v1:0.0):0.009034235):0.024707476,Pl04G0000284600.4.v1:0.028840063):0.14840406):0.012969792):0.0326238,Pl04G0000284300.1.v1:0.21678226):0.09943501,Pl04G0000267500.1.v1:0.35045588):0.009707912,((((((Pl04G0000253100.1.v1:0.08222823,Pl04G0000254100.1.v1:0.08346606):0.026977979,Pl04G0000252700.1.v1:0.12017756):0.1071185,((((Pl04G0000266500.1.v1:0.07930215,Pl04G0000267400.1.v1:0.05256599):0.0508495,(Pl04G0000266900.1.v1:0.051226743,Pl04G0000267900.1.v1:0.07377326):0.045504715):0.053832427,(Pl04G0000268300.1.v1:0.13444464,Pl04G0000291500.1.v1:0.11626761):0.029505158):0.03097561,Pl04G0000268600.1.v1:0.17950743):0.037801232):0.05726537,(Pl04G0000268000.1.v1:0.22000909,(Pl04G0000268400.1.v1:0.19028233,Pl04G0000266600.1.v1:0.20171767):0.02337339):0.04824052):0.009881893,Pl04G0000252200.1.v1:0.28337473):0.024777327,((Pl04G0000260900.1.v1:0.18792464,((Pl04G0000261600.1.v1:0.08878042,((Pl04G0000263300.1.v1:0.05820636,Pl04G0000263800.1.v1:0.07173714):0.02616596,Pl04G0000265500.1.v1:0.07995306):0.0069083744):0.020234719,(Pl04G0000262900.1.v1:0.07503855,Pl04G0000263500.1.v1:0.056449335):0.04916102):0.08548267):0.06993624,Pl04G0000263700.1.v1:0.25333443):0.05168816):0.032724947):0.03337909,Pl04G0000284200.1.v1:0.38906193):0.029835315):0.012796248,((((((Pl08G0000115400.3.v1:0.045743283,(Pl08G0000115400.4.v1:0.04055892,((Pl08G0000142200.1.v1:0.0,Pl08G0000142200.3.v1:0.0019643311):0.0037908661,Pl08G0000142200.2.v1:0.0):0.019848363):0.004740014):0.08836126,(Pl01G0000087900.1.v1:0.059772823,Pl08G0000116900.1.v1:0.063304104):0.055964578):0.09340532,Pl08G0000118600.1.v1:0.2071722):0.04562146,((Pl08G0000114200.1.v1:0.0,Pl08G0000114200.2.v1:1.4316097E-4):0.17150599,(Pl08G0000115400.1.v1:0.0025378603,Pl08G0000115400.2.v1:0.0):0.15967153):0.08003916):0.116562515,(((Pl08G0000115400.6.v1:0.003252827,Pl08G0000115400.7.v1:0.0):0.010511803,Pl08G0000115400.5.v1:0.0):0.11739451,Pl08G0000115900.1.v1:0.10973341):0.25306255):0.035712272,((((((Pl08G0000115300.1.v1:0.03260698,Pl08G0000115800.1.v1:0.03220783):0.035813585,Pl08G0000116700.1.v1:0.0460338):0.035441764,Pl08G0000142100.1.v1:0.09219429):0.015197369,Pl01G0000088000.1.v1:0.11566942):0.17896698,Pl08G0000115500.1.v1:0.29250616):0.11173022,(Pl05G0000104100.1.v1:0.009422689,Pl05G0000104100.2.v1:0.009234027):0.40422106):0.017419195):0.021582182):0.009383224):0.0017179742,((((((((((((Pl01G0000322300.1.v1:0.005049639,Pl01G0000322300.2.v1:0.0):0.0026585134,Pl01G0000322300.3.v1:0.0):0.0018373476,Pl01G0000322300.5.v1:0.0):0.00433522,Pl01G0000322300.4.v1:0.0):0.08818577,Pl07G0000321700.1.v1:0.10194937):0.19091997,(Pl10G0000049400.1.v1:0.0,Pl10G0000049400.2.v1:0.012049233):0.27894634):0.03694583,Pl02G0000044600.1.v1:0.32900518):0.026813656,(Pl01G0000412500.1.v1:0.22050251,Pl02G0000299600.1.v1:0.22949748):0.12722176):0.015070994,((((((Pl05G0000276200.1.v1:0.046183288,Pl05G0000276600.1.v1:0.047229886):0.12482394,((Pl05G0000276900.1.v1:0.12445596,Pl05G0000277100.1.v1:0.100033835):0.057609294,Pl05G0000276700.1.v1:0.15916972):0.014012178):0.0044116117,((Pl05G0000276300.1.v1:0.053958826,Pl05G0000276400.1.v1:0.057584625):0.09298594,Pl05G0000277000.1.v1:0.1599886):0.022272151):0.095676415,Pl05G0000277200.1.v1:0.274938):0.008537011,(Pl10G0000335500.1.v1:0.3012183,Pl04G0000371900.1.v1:0.27440247):0.0046837027):0.024156658,((Pl08G0000288500.1.v1:0.0024786314,Pl08G0000288500.2.v1:0.0):0.18661432,Pl08G0000288600.1.v1:0.18869345):0.11797866):0.059865862):0.010478128,(Pl03G0000385100.1.v1:0.2613161,Pl07G0000058300.1.v1:0.25577793):0.13703096):0.018670723,((Pl02G0000362400.1.v1:0.11387637,Pl06G0000303900.1.v1:0.11208516):0.22159497,(((Pl03G0000029900.1.v1:0.0,Pl03G0000029900.2.v1:6.3494407E-4):0.0032946512,Pl03G0000029900.3.v1:0.017538682):0.15081872,Pl07G0000116200.1.v1:0.1509875):0.17840901):0.07577997):0.003034094,((Pl10G0000266200.1.v1:0.09157093,Pl10G0000266400.1.v1:0.09787007):0.062097464,((tig000001900020.1.v1:0.01479025,tig000001900020.2.v1:0.006486346):0.17689212,Pl10G0000265500.1.v1:0.228054):0.006121858):0.22727793):0.036200114):0.007270181,Pl05G0000149500.1.v1:0.43702412):0.0069155646,(((((((((Pl04G0000041100.1.v1:0.0069977576,Pl04G0000041100.2.v1:0.00683111):0.006769747,Pl04G0000041100.3.v1:0.0020020935):0.037949473,Pl04G0000041100.4.v1:0.039174713):0.22135517,Pl01G0000106500.1.v1:0.2699143):0.094117865,((((Pl03G0000265900.1.v1:0.09096354,Pl09G0000272800.1.v1:0.09601475):0.15297388,Pl02G0000062200.1.v1:0.24589692):0.061583064,Pl07G0000074400.1.v1:0.31365025):0.03289304,((((((((Pl01G0000407300.3.v1:0.0016449534,Pl01G0000407300.2.v1:0.0):9.152799E-4,Pl01G0000407300.4.v1:0.0):0.0023278804,Pl01G0000407300.5.v1:0.0):0.0033631856,Pl01G0000407300.1.v1:0.0):0.07462011,Pl02G0000390600.1.v1:0.08385302):0.11419938,Pl02G0000411100.1.v1:0.20195554):0.07071259,(((((Pl03G0000047600.1.v1:0.002364456,Pl03G0000047600.2.v1:0.0):0.11733644,(Pl04G0000049600.1.v1:0.07015442,Pl08G0000026300.1.v1:0.069492444):0.046754826):0.027362034,(Pl03G0000227600.1.v1:0.0024066768,Pl03G0000227600.2.v1:0.0):0.14065349):0.026174651,Pl02G0000139300.1.v1:0.1670322):0.04355762,Pl06G0000293700.1.v1:0.2149322):0.05098578):0.026239956,((((((Pl07G0000097600.1.v1:0.008790054,Pl07G0000097600.2.v1:0.0024248993):0.014759035,Pl04G0000118600.1.v1:0.024365995):0.0698117,Pl06G0000329700.1.v1:0.09156591):0.024771363,Pl02G0000333800.1.v1:0.12438387):0.039271213,Pl02G0000333700.1.v1:0.16354543):0.09603735,(((Pl02G0000002900.1.v1:0.17295057,Pl02G0000002800.1.v1:0.16221426):0.016704263,Pl07G0000047500.1.v1:0.18603233):0.04179683,(Pl08G0000001000.1.v1:0.20408748,Pl08G0000344600.1.v1:0.2041694):0.024484064):0.04830393):0.03800802):0.052691646):0.016361756):0.015470069,(((Pl01G0000282900.1.v1:0.1621528,Pl07G0000381000.1.v1:0.16311195):0.15930024,(((((Pl06G0000310800.2.v1:0.003539857,Pl06G0000310800.3.v1:0.0):0.0042445324,Pl06G0000310800.1.v1:0.009393831):0.14438114,Pl02G0000354600.1.v1:0.14464515):0.086245954,((((Pl05G0000212300.2.v1:1.7185137E-4,Pl05G0000212300.3.v1:0.0):2.4303501E-4,Pl05G0000212300.1.v1:3.6229184E-4):0.0040729525,Pl05G0000212300.4.v1:0.0):0.12300909,(((Pl11G0000136300.3.v1:0.0,(((Pl11G0000136300.7.v1:0.018375913,Pl11G0000136300.1.v1:0.0):0.009148609,Pl11G0000136300.6.v1:0.0):0.004747034,Pl11G0000136300.5.v1:0.0):0.0056962823):0.0030277348,Pl11G0000136300.2.v1:0.0):0.0015684414,Pl11G0000136300.4.v1:0.0):0.12110308):0.11240426):0.054164175,((Pl06G0000264300.1.v1:0.0032314488,Pl06G0000264300.2.v1:0.0):0.25289544,((Pl09G0000357700.1.v1:0.1209786,Pl10G0000314400.1.v1:0.11879573):0.111358605,Pl10G0000357400.1.v1:0.22789344):0.028572613):0.025819397):0.031226316):0.0549762,((((Pl01G0000347600.1.v1:0.13424696,Pl07G0000392400.1.v1:0.13625357):0.061275594,(Pl05G0000229500.1.v1:2.4065594E-5,Pl05G0000229500.2.v1:0.0):0.19947416):0.074286304,(((Pl02G0000461200.1.v1:0.17968297,Pl03G0000019000.1.v1:0.17926323):0.041648123,Pl08G0000381800.1.v1:0.223767):0.029985376,Pl01G0000420000.1.v1:0.24684253):0.026285473):0.10385106,(((Pl01G0000289000.1.v1:0.14223847,Pl01G0000289100.1.v1:0.13712096):0.025381641,Pl07G0000315700.1.v1:0.16691586):0.20022328,((((Pl11G0000351000.1.v1:0.007666109,Pl11G0000351000.2.v1:0.0):0.17301816,Pl11G0000351200.1.v1:0.1769744):0.1287209,Pl03G0000209900.1.v1:0.28859374):0.053526968,(((((Pl02G0000372800.3.v1:0.0,(Pl02G0000372800.4.v1:0.0,Pl02G0000372800.1.v1:6.995359E-4):6.673084E-4):0.0023817245,Pl02G0000372800.2.v1:0.0):0.16941924,((((Pl06G0000290200.1.v1:0.0039899135,Pl06G0000290200.5.v1:0.0):0.0029615804,Pl06G0000290200.7.v1:0.0):0.008588107,(Pl06G0000290200.2.v1:0.0,(Pl06G0000290200.6.v1:0.0,Pl06G0000290200.4.v1:0.0013679105):0.0016503738):0.009989039):0.0066550183,Pl06G0000290200.3.v1:0.0):0.15197098):0.08321351,(Pl05G0000122900.1.v1:0.13548033,Pl11G0000348000.1.v1:0.13516644):0.11782127):0.026823573,((((((Pl05G0000106700.2.v1:0.0028371795,Pl05G0000106700.4.v1:0.0):0.054970365,Pl05G0000105500.1.v1:0.057990175):0.13334048,(((Pl05G0000109500.2.v1:0.0,Pl05G0000109500.1.v1:0.0011633663):0.009207419,Pl05G0000109500.4.v1:0.0052267606):0.13403046,Pl11G0000076700.1.v1:0.14533654):0.046004374):0.023474049,Pl05G0000108800.1.v1:0.2083684):0.006920383,(Pl05G0000108100.1.v1:0.0,Pl05G0000108100.3.v1:0.025120636):0.22918497):0.0339536,((Pl08G0000409400.2.v1:0.0012966022,Pl08G0000409400.3.v1:5.4501847E-4):0.025363872,Pl08G0000409400.1.v1:0.0):0.27304447):0.026585815):0.07175258):0.014468951):0.013852913):7.6333346E-4):0.006786984):0.008352416,((((Pl03G0000321700.1.v1:0.0020660968,Pl03G0000321700.2.v1:0.0):0.14769109,Pl02G0000136400.1.v1:0.1453723):0.0977352,((Pl04G0000320700.1.v1:0.10090072,Pl07G0000131300.1.v1:0.100866586):0.13088536,Pl08G0000255500.1.v1:0.23170131):0.015159121):0.13489234,(((Pl03G0000149200.1.v1:0.22290356,Pl03G0000363200.1.v1:0.22424231):0.01332636,Pl06G0000300300.1.v1:0.23824398):0.11438598,((((Pl08G0000388800.1.v1:0.050450947,Pl08G0000389000.1.v1:0.07363664):0.1192337,(Pl08G0000388000.1.v1:0.10887902,Pl06G0000193600.1.v1:0.14631385):0.031790055):0.052657224,((Pl08G0000087700.1.v1:0.0068765613,Pl08G0000087700.2.v1:0.0):0.14982004,Pl08G0000087900.1.v1:0.15685667):0.07618946):0.09164138,((Pl08G0000389600.1.v1:0.05193831,Pl08G0000389400.1.v1:0.054444667):0.15976828,Pl08G0000388100.1.v1:0.26073146):0.10572059):0.026728148):0.027447565):0.017407747):0.003601312,(((((Pl08G0000360900.1.v1:0.0,Pl08G0000360900.2.v1:0.01698794):0.17230237,Pl01G0000399100.1.v1:0.16869196):0.080663435,Pl08G0000403200.1.v1:0.24997926):0.051491037,((Pl06G0000294300.1.v1:3.5306744E-4,Pl06G0000294300.2.v1:0.0011575066):0.19758761,Pl02G0000369100.1.v1:0.20003758):0.10921624):0.040556997,((Pl02G0000031500.2.v1:0.0,(Pl02G0000031500.3.v1:7.672193E-4,Pl02G0000031500.1.v1:0.0):0.0011088374):0.09565769,(Pl02G0000423500.1.v1:6.649303E-4,Pl02G0000423500.2.v1:8.47929E-4):0.09139487):0.2403932):0.060481705):0.01663163,((((((((((Pl08G0000100500.1.v1:0.12614045,Pl10G0000161200.1.v1:0.12742081):0.12805946,Pl01G0000280500.1.v1:0.2586747):0.041247733,Pl07G0000034600.1.v1:0.30187994):0.014088823,(Pl03G0000293100.1.v1:0.24105187,Pl07G0000044500.1.v1:0.23738478):0.07876925):0.0403973,(((Pl01G0000401100.1.v1:0.11588938,Pl08G0000358400.1.v1:0.11302628):0.06482522,Pl10G0000154200.1.v1:0.17860809):0.15096737,Pl08G0000137900.1.v1:0.33264533):0.02427526):0.0015177157,((((((Pl01G0000335500.1.v1:0.13133803,Pl07G0000343600.1.v1:0.1317412):0.13900305,(Pl03G0000032500.1.v1:0.1792864,Pl07G0000031800.1.v1:0.1752446):0.094862774):0.019784661,((((Pl02G0000025800.1.v1:0.1398327,Pl02G0000431400.1.v1:0.13955401):0.0700938,((Pl08G0000279600.1.v1:0.0,Pl08G0000279600.2.v1:0.013409591):0.14664158,Pl09G0000133000.1.v1:0.14306436):0.06940354):0.048393723,((((Pl06G0000193300.1.v1:0.10546287,Pl08G0000389900.1.v1:0.1034465):0.08558553,Pl08G0000088300.1.v1:0.18927099):0.018839033,(Pl08G0000320800.1.v1:0.14227253,Pl09G0000154300.1.v1:0.13873217):0.070349686):0.035215538,Pl03G0000246300.1.v1:0.23883677):0.01426924):0.024540069,((Pl02G0000467300.1.v1:0.15640305,Pl04G0000342000.1.v1:0.15913856):0.052225027,Pl08G0000380100.1.v1:0.2064744):0.07128897):0.0076789036):0.030793684,((Pl03G0000292200.1.v1:0.21392228,Pl09G0000044600.1.v1:0.21555474):0.06513422,Pl11G0000037600.1.v1:0.28034595):0.046543967):0.016969642,(((((Pl02G0000438600.1.v1:0.1920441,Pl04G0000375400.1.v1:0.19110376):0.07598065,Pl05G0000299500.1.v1:0.26549587):0.009234318,(Pl08G0000275900.1.v1:0.17381272,Pl09G0000081500.1.v1:0.17068489):0.10486139):0.03828031,((Pl03G0000200600.1.v1:0.18991102,Pl09G0000318700.1.v1:0.18741554):0.054099243,Pl10G0000320200.1.v1:0.24031964):0.06782337):0.032945137,Pl04G0000329100.1.v1:0.34261635):0.0037823196):0.008455834,(Pl08G0000260300.1.v1:0.24461465,Pl09G0000258300.1.v1:0.2488707):0.105634816):0.010455145):0.0073680994,((((Pl08G0000090800.1.v1:0.10691159,Pl10G0000246300.1.v1:0.10796444):0.08692709,Pl09G0000155900.1.v1:0.19271532):0.08477307,Pl08G0000020500.1.v1:0.27657866):0.036142252,Pl02G0000036300.1.v1:0.31536025):0.0497255):0.0036311524,((Pl06G0000244900.1.v1:0.006686538,Pl06G0000244900.2.v1:0.0):0.28870517,((Pl09G0000161000.1.v1:0.01132183,Pl09G0000161000.2.v1:0.0):0.279315,Pl08G0000345000.1.v1:0.2924072):0.011323589):0.079694636):0.023295121,((((((Pl02G0000083600.1.v1:0.014712589,Pl02G0000083600.2.v1:0.0):0.075020045,Pl03G0000348700.1.v1:0.09452507):0.07317952,Pl09G0000028500.1.v1:0.16553216):0.18309538,Pl09G0000232900.1.v1:0.35699722):0.021191401,((Pl02G0000369600.1.v1:0.15454832,Pl06G0000294000.1.v1:0.16004136):0.16812898,(Pl03G0000231300.1.v1:0.10374393,Pl09G0000278800.1.v1:0.103759):0.21770327):0.054438088):0.015874917,((((((Pl05G0000005900.1.v1:0.0,Pl05G0000005900.2.v1:1.6102381E-6):0.25061026,Pl02G0000308500.1.v1:0.24848557):0.010941465,(Pl09G0000163500.1.v1:4.4814934E-4,Pl09G0000163500.2.v1:0.0):0.25873852):0.08080316,(((Pl02G0000347100.1.v1:0.26815876,Pl06G0000318300.1.v1:0.26822025):0.017001346,(((Pl10G0000023000.1.v1:0.0038875972,Pl10G0000023000.2.v1:0.0):0.10950634,Pl08G0000056000.1.v1:0.116581276):0.06194058,Pl10G0000022900.1.v1:0.19196106):0.09596081):0.03447711,Pl04G0000024800.1.v1:0.30433592):0.03806813):0.021551056,(((Pl03G0000258900.1.v1:0.0038838477,Pl03G0000258900.2.v1:0.0):0.14725581,(Pl09G0000263600.1.v1:0.0,Pl09G0000263600.2.v1:0.0046780114):0.14771281):0.21687834,(((Pl05G0000089600.1.v1:0.0065418486,Pl05G0000089600.2.v1:0.0):0.11929171,Pl11G0000338900.1.v1:0.12623313):0.14883779,Pl09G0000357200.1.v1:0.29405913):0.0781326):0.0057823886):0.009889717,((((((((Pl02G0000060400.1.v1:0.18163235,(((Pl02G0000061700.1.v1:0.1296847,Pl02G0000062800.1.v1:0.1393736):0.014684146,Pl09G0000301500.1.v1:0.15645401):0.009810941,Pl02G0000063900.1.v1:0.16604482):0.015889734):0.014211176,Pl02G0000061600.1.v1:0.2131026):0.004499852,Pl02G0000063600.1.v1:0.19882561):0.014362259,Pl08G0000100700.1.v1:0.21221335):0.05720449,(Pl08G0000106100.1.v1:0.026844628,Pl08G0000110800.1.v1:0.025015576):0.24728177):0.013403553,(Pl08G0000364200.1.v1:0.081506394,Pl08G0000364300.1.v1:0.080039695):0.2017063):0.020717755,((Pl02G0000383200.1.v1:0.04000989,Pl02G0000383400.1.v1:0.038652845):0.24301283,((Pl09G0000144700.2.v1:0.050002392,Pl09G0000144900.1.v1:0.05029851):0.04652224,(Pl09G0000145300.1.v1:0.042009883,Pl09G0000145500.1.v1:0.036713522):0.05073914):0.19549216):0.016590303):0.033942915,((Pl03G0000228800.1.v1:0.27038515,Pl05G0000297100.1.v1:0.2758246):0.042870514,Pl02G0000062900.1.v1:0.33601964):0.023981541):0.035748467):0.009373468):0.00551115):0.008416823,Pl08G0000419900.1.v1:0.40875438):0.007147237):0.03384776):0.0043762606,((Pl02G0000108100.1.v1:0.42872804,Pl08G0000118700.1.v1:0.44846493):0.019302662,Pl11G0000281100.1.v1:0.45190477):0.008802806):0.0012446061,((((Pl06G0000198600.1.v1:0.4346649,Pl11G0000126600.1.v1:0.43019995):0.015062538,Pl06G0000312800.1.v1:0.45347086):0.008033998,(Pl03G0000001900.1.v1:0.4504845,Pl03G0000096800.1.v1:0.45329556):0.008606612):0.0048638918,(Pl02G0000441800.1.v1:0.4431096,Pl08G0000413200.1.v1:0.45398805):0.0114211505):5.595516E-4):0.0016771394,((Pl09G0000331100.1.v1:0.45096296,Pl01G0000315600.1.v1:0.4496993):0.0051267287,(Pl02G0000006900.1.v1:0.4453767,Pl02G0000433600.1.v1:0.44052935):0.014128774):0.004843824):5.2439683E-4,((((((((((Pl01G0000017900.1.v1:0.0010227257,Pl01G0000017900.3.v1:0.0):0.07086564,Pl01G0000017900.2.v1:0.07161687):0.21710764,((((Pl04G0000193400.1.v1:0.008095212,Pl08G0000206900.1.v1:0.007408664):0.021461014,Pl10G0000220200.1.v1:0.028926583):0.038474184,Pl11G0000158800.1.v1:0.058892827):0.015116081,tig000020210780.1.v1:0.075401165):0.21776086):0.13743396,Pl10G0000318600.1.v1:0.423232):0.028032597,(Pl07G0000067700.1.v1:0.4477982,Pl08G0000234200.1.v1:0.43506515):0.0048569674):0.003891956,Pl02G0000142600.2.v1:0.45889702):0.0023391964,(((((Pl02G0000467000.1.v1:5.3417706E-4,Pl02G0000467000.3.v1:5.3192105E-4):0.001974734,Pl02G0000467000.7.v1:0.002276906):0.0028920937,((Pl02G0000467000.4.v1:0.0,Pl02G0000467000.5.v1:2.0689543E-4):4.8510468E-4,(Pl02G0000467000.6.v1:0.0,Pl02G0000467000.2.v1:2.0653161E-4):4.8756332E-4):0.004835676):0.43681094,Pl06G0000285400.1.v1:0.43990833):0.0087621845,(((Pl08G0000303900.1.v1:0.19661275,Pl09G0000105100.1.v1:0.19869976):0.16797343,(Pl11G0000127500.1.v1:3.9807468E-4,Pl11G0000127500.2.v1:0.0):0.36594108):0.07879954,(Pl09G0000100900.1.v1:0.009519653,Pl09G0000100900.2.v1:0.009455678):0.42971542):0.010251009):0.010733064):0.0026675337,((((Pl04G0000280900.1.v1:0.27059588,Pl11G0000032800.1.v1:0.2678657):0.15435308,Pl02G0000150200.1.v1:0.40820628):0.031902213,((((((Pl09G0000242700.1.v1:0.003310699,Pl09G0000242700.2.v1:0.006623076):0.17133921,Pl03G0000282600.1.v1:0.18069391):0.063749894,Pl02G0000038900.1.v1:0.23919909):0.08004746,(Pl03G0000211700.1.v1:0.14233628,Pl09G0000327700.1.v1:0.14296632):0.1818273):0.03153573,(Pl02G0000068800.1.v1:0.24274474,Pl03G0000303900.1.v1:0.2453505):0.11225948):0.02882528,((Pl09G0000276800.1.v1:0.0,Pl09G0000276800.2.v1:6.327428E-4):0.3170108,Pl06G0000182900.1.v1:0.30259067):0.08222551):0.058569774):0.008245827,(Pl08G0000141600.1.v1:0.45649087,Pl10G0000286400.1.v1:0.45286587):0.004893024):0.003510038):0.0011841562,((Pl09G0000310100.4.v1:0.44500372,Pl05G0000105700.1.v1:0.44510618):0.015763672,Pl06G0000159400.1.v1:0.45572487):0.008384212):0.0011790808,((((((((Pl06G0000329800.1.v1:0.0,(Pl03G0000239000.1.v1:0.0,Pl03G0000239000.2.v1:2.3383669E-5):0.03579577):0.3161336,((Pl01G0000060600.1.v1:0.1602659,Pl09G0000070900.1.v1:0.1601761):0.050124392,Pl09G0000299000.1.v1:0.20545991):0.13977377):0.09185038,((Pl10G0000351700.1.v1:0.0,Pl10G0000351700.2.v1:0.0024497411):0.25572193,Pl10G0000351600.1.v1:0.2545701):0.169512):0.015824836,Pl07G0000385300.1.v1:0.43688965):0.009717333,((((((Pl01G0000027900.1.v1:0.25344864,Pl02G0000110600.1.v1:0.2575808):0.1518228,(((Pl01G0000080400.1.v1:0.018079638,Pl01G0000080400.2.v1:0.018957399):0.06881149,(Pl09G0000128800.1.v1:0.0,Pl09G0000128800.2.v1:3.9823097E-4):0.09165124):0.3009748,((((Pl06G0000276100.1.v1:0.0,Pl06G0000276100.2.v1:4.8842496E-5):0.11547399,Pl03G0000169200.1.v1:0.11911505):0.05415207,Pl07G0000007000.1.v1:0.18230835):0.20027123,((Pl08G0000395000.1.v1:0.23480572,Pl10G0000141100.1.v1:0.23651211):0.066216625,Pl06G0000202400.1.v1:0.30525446):0.07118359):0.016867297):0.01388562):0.020612527,(((((((Pl01G0000354700.1.v1:3.8418648E-4,Pl01G0000354700.2.v1:0.0):0.065298304,Pl01G0000354700.3.v1:0.06513648):0.026681678,Pl07G0000317600.1.v1:0.09036092):0.11290434,Pl01G0000111400.1.v1:0.202071):0.027425446,Pl02G0000351600.1.v1:0.23269433):0.010462467,(Pl08G0000310600.1.v1:0.0,Pl08G0000310600.2.v1:6.0190074E-4):0.24500665):0.09906766,((Pl01G0000393900.1.v1:0.010397144,Pl01G0000393900.2.v1:0.01080427):0.06652292,(Pl08G0000366100.1.v1:0.009852006,Pl08G0000366100.3.v1:0.0062770266):0.06922657):0.26427278):0.08868714):0.00964484,(Pl03G0000202700.1.v1:0.22775751,Pl09G0000320400.1.v1:0.23227265):0.21061769):0.004451132,((Pl08G0000080500.1.v1:0.0124460375,Pl08G0000080700.1.v1:0.008031778):0.17387426,Pl08G0000080600.1.v1:0.18058643):0.26604277):0.0106293615,Pl05G0000294900.1.v1:0.44702792):0.0021196182):0.004704027,((((((Pl01G0000044100.1.v1:1.6072688E-4,Pl01G0000044100.3.v1:0.0):0.013724685,Pl01G0000044100.2.v1:0.015564018):0.0966357,Pl09G0000059500.1.v1:0.10627762):0.30335668,(Pl01G0000301100.1.v1:0.14408755,Pl07G0000306600.1.v1:0.1441069):0.27454492):0.031863935,(Pl11G0000351300.1.v1:0.44463763,Pl07G0000026900.1.v1:0.45464295):0.0037689277):0.008876891,(Pl07G0000076100.1.v1:0.4411695,Pl03G0000079000.1.v1:0.44357625):0.01586887):0.003953435):0.0022247669,((((((((Pl10G0000056500.1.v1:0.0,Pl05G0000078300.1.v1:0.034437336):0.23714997,Pl05G0000077800.1.v1:0.26795578):0.17581213,(((Pl03G0000047700.1.v1:0.002830152,Pl03G0000047700.2.v1:0.015861437):0.3223104,Pl01G0000019000.1.v1:0.32654583):0.08348504,(Pl08G0000147400.1.v1:0.0,Pl08G0000147400.2.v1:0.00589772):0.41160575):0.015557207):7.411118E-4,(Pl08G0000150200.1.v1:0.3139237,Pl08G0000150300.1.v1:0.3195605):0.110770464):0.015615943,(((((Pl04G0000288400.1.v1:0.24230163,Pl04G0000306500.1.v1:0.24450189):0.04110508,(Pl04G0000307100.1.v1:0.25108492,Pl04G0000307900.1.v1:0.25300226):0.027660897):0.018137818,(((Pl09G0000306000.1.v1:0.049137786,Pl09G0000306300.1.v1:0.04922287):0.028768962,Pl09G0000306100.1.v1:0.080726154):0.02118134,Pl09G0000306200.1.v1:0.0915076):0.19466174):0.017191172,Pl04G0000305100.1.v1:0.31662825):0.07333534,(Pl10G0000330700.1.v1:0.0,Pl10G0000330700.2.v1:7.781105E-5):0.38867104):0.055504546):0.004362428,((Pl11G0000104900.1.v1:0.014926792,Pl11G0000105100.1.v1:0.013712826):0.15820912,Pl01G0000340800.1.v1:0.16637322):0.2741723):0.013035114,(((((((((Pl01G0000138800.1.v1:0.25658718,Pl06G0000078700.1.v1:0.2552958):0.02103407,(((Pl11G0000378300.1.v1:0.0,Pl11G0000378300.2.v1:6.8173825E-4):0.048740227,Pl11G0000387700.1.v1:0.05168383):0.091039225,Pl11G0000388900.1.v1:0.13035369):0.13111669):0.09792115,(((((Pl10G0000323900.1.v1:0.057406276,(Pl10G0000324100.1.v1:0.029335015,Pl10G0000324800.1.v1:0.029924246):0.031650964):0.021593826,Pl10G0000324200.1.v1:0.08229412):0.1441844,(Pl10G0000324900.1.v1:0.14086904,Pl10G0000325000.1.v1:0.13802303):0.050316397):0.06619914,Pl10G0000160800.1.v1:0.25463158):0.06499192,(Pl10G0000329400.1.v1:0.14310494,Pl10G0000329500.1.v1:0.14291053):0.18204658):0.04878816):0.02738878,((((Pl03G0000200900.1.v1:0.25800887,Pl11G0000033800.1.v1:0.25523615):0.07802084,((Pl04G0000030800.1.v1:0.18156661,Pl05G0000042900.1.v1:0.18129054):0.029125629,Pl04G0000330100.1.v1:0.20812713):0.12306217):0.037753683,((Pl10G0000031100.1.v1:0.14050646,Pl10G0000033800.1.v1:0.16384137):0.043533932,(((Pl10G0000040200.1.v1:0.002106975,Pl10G0000040200.2.v1:0.0):0.09415956,Pl10G0000041800.1.v1:0.096986845):0.056233816,Pl10G0000036700.1.v1:0.1554469):0.056801207):0.16100708):0.02490042,(Pl03G0000088200.1.v1:0.022415407,Pl03G0000088300.2.v1:0.019089133):0.36966124):0.0054773763):0.013436933,((((((Pl10G0000290900.2.v1:7.082872E-4,Pl10G0000290900.4.v1:0.0):0.0010790697,Pl10G0000290900.3.v1:0.0):0.011819133,Pl10G0000290900.1.v1:0.01249205):0.2618052,Pl01G0000266700.1.v1:0.27135566):0.07266552,((((Pl11G0000293500.1.v1:0.0409773,Pl11G0000294800.1.v1:0.033326108):0.07052593,Pl11G0000305400.1.v1:0.10057362):0.08691417,Pl11G0000295500.1.v1:0.19237454):0.075447306,Pl10G0000006400.1.v1:0.26003057):0.08442761):0.023037419,((Pl11G0000310400.5.v1:8.67308E-4,Pl11G0000310400.7.v1:0.0027428004):0.3593466,((Pl05G0000188700.1.v1:0.11853864,Pl05G0000191200.1.v1:0.115184225):0.07568519,Pl05G0000189200.1.v1:0.17556767):0.18103434):0.003710141):0.04026825):0.013393171,((Pl04G0000184600.1.v1:0.21148947,Pl04G0000180300.1.v1:0.19795935):0.06619687,Pl04G0000194700.1.v1:0.26680434):0.15256335):0.01858373,Pl04G0000337900.1.v1:0.45115855):0.0023185124,((((Pl02G0000459200.1.v1:1.110223E-16,Pl02G0000459500.1.v1:1.110223E-16):0.029283842,Pl02G0000459700.1.v1:0.036394123):0.02794777,(Pl02G0000460000.1.v1:0.03793113,Pl02G0000460400.1.v1:0.016037125):0.02763532):0.36103806,Pl07G0000015300.1.v1:0.4308365):0.015830742):0.0028297356,(Pl07G0000026700.1.v1:0.44830927,Pl11G0000331100.1.v1:0.44454786):0.010212029):0.0052227876):0.002717957,((((Pl02G0000152400.1.v1:3.1795548E-4,Pl02G0000152400.4.v1:0.0):0.021219917,(Pl02G0000152400.2.v1:0.0024094044,Pl02G0000152400.3.v1:0.0):0.023793217):0.36208236,(Pl07G0000057800.1.v1:0.15094638,Pl07G0000311300.1.v1:0.14450817):0.24083999):0.041988887,((Pl02G0000403300.1.v1:0.0013581715,Pl02G0000403300.2.v1:9.975411E-4):0.410042,(Pl03G0000275500.1.v1:0.19274974,Pl10G0000349800.1.v1:0.18847632):0.21639925):0.019301267):0.03256514):0.0016547663):0.0024923172,((Pl08G0000416900.1.v1:0.44915062,Pl11G0000086500.1.v1:0.44869885):0.009751329,Pl09G0000216200.1.v1:0.46370214):0.0056795506):1.8458642E-4):4.3913795E-4):6.982096E-4):0.0011736181):0.0024529407):0.0059802835):0.002500255):0.002086742):0.006788468):0.022665162):0.12190815):0.023602288):0.015806837):0.13192977):0.027748957):0.10655689):0.016153775);
