# Supplementary material for: Comprehensive genomic resources related to domestication and crop improvement traits in Lima bean
Source: Nat Commun. 2021 Jan 29;12:702. doi: 10.1038/s41467-021-20921-1 (PMC7846787; doi:10.1038/s41467-021-20921-1)
Supplement: Supplementary file 12 — Source Data [file 41467_2021_20921_MOESM12_ESM.zip › SourceData/Fig3c_LimaBeanGenomics_FineStructure_tree.nwk]

(((((((ROL_547:1.000010e+00,(ROL_503:1.000000e-05,ROL_557:1.000000e-05)0.000:1.000000e+00)0.000:1.999990e+00,((ROL_535:1.000000e+00,ROL_407:1.000000e+00)0.000:1.000000e+00,ROL_554:2.000000e+00)0.000:1.000000e+00)0.000:2.000010e+00,((((ROL_555:1.000000e+00,ROL_551:1.000000e+00)0.000:1.000010e+00,(ROL_542:1.000010e+00,(JMC_1130:1.000000e-05,JMC_1131:1.000000e-05)1.000:1.000000e+00)0.000:1.000000e+00)0.000:1.000000e+00,((JMC_1142:3.000000e-05,(G25231-COR:2.000000e-05,(G25230-ELS:1.000000e-05,JMC_1143:1.000000e-05):1.000000e-05):1.000000e-05):1.000000e-05,ROL_341:4.000000e-05)0.000:2.999970e+00)0.000:1.000000e+00,(((ROL_511:1.000000e-05,ROL_513:1.000000e-05):1.000000e-05,ROL_544:2.000000e-05)1.000:1.000070e+00,(JMC_1133:9.000000e-05,((((((((JMC_1134:1.000000e-05,ROL_543:1.000000e-05):1.000000e-05,ROL_549:2.000000e-05):1.000000e-05,ROL_428:3.000000e-05):1.000000e-05,ROL_546:4.000000e-05):1.000000e-05,JMC_1138:5.000000e-05):1.000000e-05,JMC_1136:6.000000e-05):1.000000e-05,JMC_1135:7.000000e-05):1.000000e-05,JMC_1137:8.000000e-05):1.000000e-05)1.000:1.000000e+00)0.000:2.999920e+00)0.000:1.000000e+00)0.000:1.000000e+00,((((JMC_1121:1.000000e+00,JMC_1122:1.000000e+00)0.000:1.000000e+00,(((UDG-CICY_19:9.000000e-05,(JMC_1114:8.000000e-05,(JMC_1125-COR:7.000000e-05,(JMC_1119:6.000000e-05,(JMC_1118:5.000000e-05,(JMC_1124:4.000000e-05,(JMC_1120:3.000000e-05,((UDG-CICY_20:1.000000e-05,UDG-CICY_24:1.000000e-05):1.000000e-05,UDG-CICY_21:2.000000e-05):1.000000e-05):1.000000e-05):1.000000e-05):1.000000e-05):1.000000e-05):1.000000e-05):1.000000e-05):1.000000e-05,UDG-CICY_23:1.000000e-04):1.000000e-05,UDG-CICY_22:1.100000e-04)1.000:1.999890e+00)1.000:1.000000e+00,((UDG-CICY_16:2.000000e-05,(JMC_1113:1.000000e-05,UDG-CICY_17:1.000000e-05):1.000000e-05):1.000000e-05,UDG-CICY_18:3.000000e-05)1.000:2.999970e+00)0.084:2.000000e+00,((((ROL_359:1.000000e+00,UDG-CICY_15:1.000000e+00)0.000:1.000000e+00,(JMC_1111:5.000000e-05,(((JMC_1112:2.000000e-05,(ROL_178:1.000000e-05,UDG-CICY_10:1.000000e-05):1.000000e-05):1.000000e-05,UDG-CICY_13:3.000000e-05):1.000000e-05,UDG-CICY_14:4.000000e-05):1.000000e-05)0.944:1.999950e+00)0.944:1.000000e+00,(UDG-CICY_11:3.000000e-05,(JMC_1116:2.000000e-05,(ROL_559:1.000000e-05,UDG-CICY_12:1.000000e-05):1.000000e-05):1.000000e-05)0.944:2.999970e+00)0.084:1.000000e+00,(((G25229-ELS:4.000000e-05,(G25228-ELS-2:3.000000e-05,(JMC_1128:2.000000e-05,(JMC_1127:1.000000e-05,JMC_1129:1.000000e-05):1.000000e-05):1.000000e-05):1.000000e-05):1.000000e-05,ROL_553:5.000000e-05):1.000000e-05,ROL_552:6.000000e-05)0.000:3.999940e+00)0.084:1.000000e+00)0.000:1.000010e+00)0.000:4.999990e+00,((((((((((G26359-COR:1.000000e+00,G26360-ELS:1.000000e+00)0.000:1.000000e+00,(G25843-ELS:1.000000e-05,G26358-COR:1.000000e-05)0.000:1.999990e+00)0.000:1.000000e+00,ROL_506:3.000000e+00)1.000:1.000000e+00,((G26518-ELS:1.000000e+00,G25233-COR:1.000000e+00)0.000:1.000000e+00,G26517-ELS:2.000000e+00)0.000:2.000000e+00)1.000:1.000000e+00,(JMC_1173-COR:1.000000e+00,JMC_1174:1.000000e+00)0.000:4.000000e+00)1.000:1.000000e+00,(JMC_1151:2.000010e+00,((JMC_1152:1.000000e-05,JMC_1153:1.000000e-05)0.000:1.000000e+00,(JMC_1154:1.000000e-05,UDG-CICY_1:1.000000e-05)0.000:1.000000e+00)0.000:1.000000e+00)0.000:3.999990e+00)1.000:1.000000e+00,((ROL_464:2.000010e+00,((G25770-COR:1.000000e-05,G25802-ELS:1.000000e-05)0.000:1.000000e+00,ROL_167:1.000010e+00)1.000:1.000000e+00)1.000:1.000000e+00,((ROL_348:1.000000e-05,ROL_448:1.000000e-05)0.836:1.000010e+00,(JMC_1109-COR:2.000000e-05,(ROL_224-COR:1.000000e-05,ROL_460:1.000000e-05):1.000000e-05)0.836:1.000000e+00)0.537:1.999990e+00)1.000:3.999990e+00)0.000:1.000000e+00,(((JMC_1068:1.000010e+00,(JMC_1069:1.000000e-05,JMC_1070:1.000000e-05)0.441:1.000000e+00)0.441:1.000000e+00,G26741-ELS:2.000010e+00)0.441:1.000000e+00,(G26742-ELS:5.000000e-05,(((JMC_1072:2.000000e-05,(JMC_1073:1.000000e-05,JMC_1074:1.000000e-05):1.000000e-05):1.000000e-05,JMC_1076:3.000000e-05):1.000000e-05,JMC_1075:4.000000e-05):1.000000e-05)0.441:2.999960e+00)0.000:4.999990e+00)0.000:1.000000e+00,(((((JMC_1149:1.000000e-05,UDG-CICY_9:1.000000e-05)0.379:1.000010e+00,((JMC_1146:1.000000e-05,UDG-CICY_6:1.000000e-05):1.000000e-05,UDG-CICY_7:2.000000e-05)0.571:1.000000e+00)0.575:1.000000e+00,((UDG-CICY_3:2.000000e-05,(UDG-CICY_2:1.000000e-05,UDG-CICY_4:1.000000e-05):1.000000e-05):1.000000e-05,UDG-CICY_8:3.000000e-05)0.575:1.999990e+00)0.000:1.000000e+00,UDG-CICY_5:3.000020e+00)0.000:1.000000e+00,((JMC_1144:1.000000e-05,ROL_560:1.000000e-05)0.000:1.000000e+00,JMC_1157:1.000010e+00)0.000:3.000010e+00)0.000:4.999980e+00)0.000:1.000000e+00,(((ROL_528:1.000000e+00,JMC_1123:1.000000e+00)0.000:1.000000e+00,JMC_1150:2.000000e+00)0.000:1.000000e+00,(JMC_1108-COR:1.000010e+00,(G25987-COR:1.000000e-05,G26656-COR:1.000000e-05)0.000:1.000000e+00)0.000:1.999990e+00)0.000:7.000000e+00)0.000:1.000000e+00)0.000:1.000000e+00,((((((G25635A-ELS:3.000050e+00,(((G26290-ELS:5.000000e-05,(G25541-ELS:4.000000e-05,(G25543-COR:3.000000e-05,(G25542-COR:2.000000e-05,(G25664-ELS:1.000000e-05,G27532-ELS:1.000000e-05):1.000000e-05):1.000000e-05):1.000000e-05):1.000000e-05)0.000:1.000000e+00,(((((G25215-ELS:1.000000e-05,G25236-ELS:1.000000e-05):1.000000e-05,G26173-ELS:2.000000e-05):1.000000e-05,G26354-ELS:3.000000e-05):1.000000e-05,G27622-ELS:4.000000e-05):1.000000e-05,G26007-ELS:5.000000e-05)0.000:1.000000e+00)0.000:1.000000e+00,((G25861-ELS:3.000000e-05,((G26649-ELS:1.000000e-05,G27424-ELS:1.000000e-05):1.000000e-05,G27455-ELS:2.000000e-05):1.000000e-05):1.000000e-05,G27456-ELS:4.000000e-05)1.000:2.000010e+00)1.000:1.000000e+00)1.000:1.000000e+00,((((G25408-ELS:1.000000e-05,G25854-ELS:1.000000e-05)0.000:1.000040e+00,(G25587-ELS:5.000000e-05,((G25514-ELS:3.000000e-05,((G25703-ELS:1.000000e-05,G26706-COR:1.000000e-05):1.000000e-05,G26748-ELS:2.000000e-05):1.000000e-05):1.000000e-05,G25894-ELS:4.000000e-05):1.000000e-05)0.347:1.000000e+00)0.347:1.000000e+00,(G26498-ELS:9.000000e-05,(G25207-ELS:8.000000e-05,(G26312-ELS:7.000000e-05,(G26509-ELS:6.000000e-05,(((G26627-ELS:3.000000e-05,(G26487-ELS:2.000000e-05,(G26647-ELS:1.000000e-05,G26702-ELS:1.000000e-05):1.000000e-05):1.000000e-05):1.000000e-05,G27291-ELS:4.000000e-05):1.000000e-05,G26705-ELS:5.000000e-05):1.000000e-05):1.000000e-05):1.000000e-05):1.000000e-05)0.000:1.999960e+00)0.347:1.000000e+00,((G25815D-ELS:8.000000e-05,((G25592-ELS:6.000000e-05,((G26141A-ELS:4.000000e-05,(G25148-ELS:3.000000e-05,(G26529-ELS:2.000000e-05,(G26626-ELS:1.000000e-05,G27350A-COR:1.000000e-05):1.000000e-05):1.000000e-05):1.000000e-05):1.000000e-05,G27358-ELS:5.000000e-05):1.000000e-05):1.000000e-05,G26717-ELS:7.000000e-05):1.000000e-05)1.000:1.000000e+00,(((G25531-ELS:2.000000e-05,(G27419-ELS:1.000000e-05,G27423-ELS:1.000000e-05):1.000000e-05):1.000000e-05,G27429-ELS:3.000000e-05):1.000000e-05,G27462-ELS:4.000000e-05)0.509:1.000040e+00)1.000:1.999970e+00)1.000:1.000000e+00)0.347:1.000000e+00,(((G27445-COR:1.000000e-05,G27454-ELS:1.000000e-05)0.000:1.000000e+00,G25224A-ELS:1.000010e+00)0.347:1.000000e+00,(G25397-ELS:1.000000e+00,G27381-COR:1.000000e+00)0.000:1.000010e+00)0.347:3.000040e+00)0.000:1.000000e+00,((((G25614-ELS:1.000000e-05,G26542-ELS:1.000000e-05)0.713:2.000020e+00,((G25971-ELS:1.000000e-05,G27388-ELS:1.000000e-05)0.713:1.000020e+00,(((G25293-ELS:1.000000e-05,G26512-ELS:1.000000e-05):1.000000e-05,G26291-ELS:2.000000e-05):1.000000e-05,G26513-COR:3.000000e-05)0.000:1.000000e+00)0.713:1.000000e+00)0.000:1.000000e+00,(G25217-ELS:2.000020e+00,(G25656-ELS:1.000020e+00,((G25657-ELS:1.000000e-05,G25657A-ELS:1.000000e-05):1.000000e-05,G25657B-ELS:2.000000e-05)0.253:1.000000e+00)0.253:1.000000e+00)0.000:1.000010e+00)0.000:2.000020e+00,((((G25811-ELS:3.000000e-05,((G26490-COR:1.000000e-05,G26718-ELS:1.000000e-05):1.000000e-05,G27422-COR:2.000000e-05):1.000000e-05)0.000:1.000000e+00,(G26315-ELS:2.000000e-05,(G25364-ELS:1.000000e-05,G26621-ELS:1.000000e-05):1.000000e-05)0.000:1.000010e+00)0.000:2.000020e+00,((G25410-ELS:1.000000e-05,G26714-COR:1.000000e-05)0.000:2.000040e+00,((G25278-ELS:3.000000e-05,((G25267-COR:1.000000e-05,G25700A-ELS:1.000000e-05):1.000000e-05,G26444-ELS:2.000000e-05):1.000000e-05)0.000:1.000020e+00,(G25656A-ELS:5.000000e-05,(G25366-ELS:4.000000e-05,(G25597-ELS:3.000000e-05,((G25974-ELS:1.000000e-05,G26300-ELS:1.000000e-05):1.000000e-05,G26438-ELS:2.000000e-05):1.000000e-05):1.000000e-05):1.000000e-05)0.000:1.000000e+00)0.000:1.000000e+00)0.000:1.000000e+00)0.000:1.000000e+00,(((JMC_1105-COR:2.000000e-05,(JMC_1104-COR:1.000000e-05,JMC_1106-COR:1.000000e-05):1.000000e-05)0.000:2.000000e+00,((G25216-ELS:2.000000e-05,(G25254-ELS:1.000000e-05,G27399-ELS:1.000000e-05):1.000000e-05)0.000:1.000000e+00,(G26534-ELS:1.000000e-05,JMC_1377-COR:1.000000e-05)0.000:1.000010e+00)0.000:1.000000e+00)0.000:1.000000e+00,(JMC_1381_A-COR:4.000000e-05,(G25705-COR:3.000000e-05,(JMC_1378_A-COR:2.000000e-05,(JMC_1382_B-COR:1.000000e-05,JMC_1386-COR:1.000000e-05):1.000000e-05):1.000000e-05):1.000000e-05)0.000:2.999980e+00)0.000:1.000030e+00)0.000:1.000000e+00)0.000:1.000000e+00)0.000:1.000000e+00,((((JMC_1201:3.000000e-05,(Berni:2.000000e-05,(inifap29:1.000000e-05,JMC_1265:1.000000e-05):1.000000e-05):1.000000e-05)0.000:1.000100e+00,((((((((BGB-I:6.000000e-05,(((((BGB-IV:1.000000e-05,JMC_112:1.000000e-05):1.000000e-05,JMC_1061-COR:2.000000e-05):1.000000e-05,JMC_1262-COR:3.000000e-05):1.000000e-05,JMC_1199:4.000000e-05):1.000000e-05,BGB-IX:5.000000e-05):1.000000e-05):1.000000e-05,JMC_13-COR:7.000000e-05):1.000000e-05,BGB-VII:8.000000e-05):1.000000e-05,JMC_1277-COR:9.000000e-05):1.000000e-05,BGB-VI:1.000000e-04):1.000000e-05,JMC_1197-COR:1.100000e-04):1.000000e-05,BGB-V:1.200000e-04):1.000000e-05,IPL190:1.300000e-04)0.485:1.000000e+00)0.485:1.000000e+00,((((BGS-1:9.000000e-05,(((((((inifap98:2.000000e-05,(BGS-2:1.000000e-05,BGS-3:1.000000e-05):1.000000e-05):1.000000e-05,BGS-5:3.000000e-05):1.000000e-05,BGS-4:4.000000e-05):1.000000e-05,JMC_1005:5.000000e-05):1.000000e-05,JMC_277:6.000000e-05):1.000000e-05,JMC_1215:7.000000e-05):1.000000e-05,JMC_995:8.000000e-05):1.000000e-05):1.000000e-05,BGS-6:1.000000e-04):1.000000e-05,JMC_1325-COR:1.100000e-04):1.000000e-05,JMC_1048-COR:1.200000e-04)0.014:2.000010e+00)0.485:1.000000e+00,((G25766-ELS:3.000000e-05,((JMC_1003:1.000000e-05,JMC_1007:1.000000e-05):1.000000e-05,JMC_1288-COR:2.000000e-05):1.000000e-05)1.000:1.000200e+00,(BGP-9:2.300000e-04,(BGS-7:2.200000e-04,((G25771-ELS:2.000000e-04,(BGP-8:1.900000e-04,(JMC_1179:1.800000e-04,(G25735-ELS:1.700000e-04,(JMC_1024:1.600000e-04,(JMC_1059:1.500000e-04,((BGP-6:1.300000e-04,((BGP-7:1.100000e-04,(JMC_1035:1.000000e-04,(BGP-4:9.000000e-05,((JMC_1186:7.000000e-05,(G25787-ELS:6.000000e-05,((JMC_111:4.000000e-05,(BGS-8:3.000000e-05,(BGS-9:2.000000e-05,(BGP-5:1.000000e-05,JMC_1196:1.000000e-05):1.000000e-05):1.000000e-05):1.000000e-05):1.000000e-05,JMC_9:5.000000e-05):1.000000e-05):1.000000e-05):1.000000e-05,JMC_1284-COR:8.000000e-05):1.000000e-05):1.000000e-05):1.000000e-05):1.000000e-05,JMC_1312-COR:1.200000e-04):1.000000e-05):1.000000e-05,JMC_1200:1.400000e-04):1.000000e-05):1.000000e-05):1.000000e-05):1.000000e-05):1.000000e-05):1.000000e-05):1.000000e-05,JMC_1335-COR:2.100000e-04):1.000000e-05):1.000000e-05)1.000:1.000000e+00)0.485:1.999900e+00)0.000:3.999920e+00)0.000:1.000000e+00,((((((G26689-ELS:1.000000e-05,G26690-ELS:1.000000e-05)0.000:1.000030e+00,(G26620-ELS:4.000000e-05,(G26687-ELS:3.000000e-05,(G26547-ELS-2:2.000000e-05,(G26701A-ELS:1.000000e-05,G26737-COR:1.000000e-05):1.000000e-05):1.000000e-05):1.000000e-05)0.000:1.000000e+00)0.000:1.000000e+00,(G26694-ELS:5.000000e-05,(G26695-ELS:4.000000e-05,(G26693-ELS:3.000000e-05,((G26696-ELS:1.000000e-05,G26698-ELS:1.000000e-05):1.000000e-05,G26699-COR:2.000000e-05):1.000000e-05):1.000000e-05):1.000000e-05)0.000:1.999990e+00)0.000:1.000000e+00,((((((G26614-ELS:1.000000e-05,G26692-COR:1.000000e-05):1.000000e-05,G26615-ELS-2:2.000000e-05):1.000000e-05,G26618A-ELS:3.000000e-05):1.000000e-05,G26616-ELS:4.000000e-05):1.000000e-05,G26688-COR:5.000000e-05):1.000000e-05,G26691-ELS:6.000000e-05)0.000:2.999980e+00)0.000:1.000000e+00,(G26697-ELS:1.000010e+00,(G26618-COR:1.000000e-05,G26619-ELS:1.000000e-05)0.000:1.000000e+00)0.000:3.000030e+00)0.000:2.999990e+00,((((G26505-COR:1.000000e-05,G26510-ELS:1.000000e-05)1.000:1.000050e+00,(G26507-ELS:6.000000e-05,(((G26622-ELS:3.000000e-05,((G26623-ELS:1.000000e-05,G26651-ELS:1.000000e-05):1.000000e-05,G26639-ELS:2.000000e-05):1.000000e-05):1.000000e-05,G26703-ELS:4.000000e-05):1.000000e-05,G26630-COR:5.000000e-05):1.000000e-05)0.423:1.000000e+00)0.577:1.000000e+00,((G25420-ELS:5.000000e-05,(G25172-ELS:4.000000e-05,(G25167B-ELS:3.000000e-05,(G25400-ELS:2.000000e-05,(G25594-ELS:1.000000e-05,G26184-ELS:1.000000e-05):1.000000e-05):1.000000e-05):1.000000e-05):1.000000e-05)0.000:1.000000e+00,(G25981-ELS:3.000000e-05,(G25540-ELS:2.000000e-05,(G25277-COR:1.000000e-05,G27337-ELS:1.000000e-05):1.000000e-05):1.000000e-05)0.000:1.000020e+00)0.000:1.000010e+00)0.577:3.999970e+00,((((((G26459-ELS:1.000000e-05,G26460-COR:1.000000e-05)0.098:1.000020e+00,(G26608-ELS:3.000000e-05,(G26545-COR:2.000000e-05,(G26348-ELS:1.000000e-05,G26732-COR:1.000000e-05):1.000000e-05):1.000000e-05)0.503:1.000000e+00)0.503:1.000000e+00,(G25914-ELS:1.000000e-05,G26609-ELS:1.000000e-05)1.000:2.000020e+00)1.000:1.000000e+00,(G25909-ELS:2.000000e-05,(G25904-ELS:1.000000e-05,G25915-ELS:1.000000e-05):1.000000e-05)1.000:3.000010e+00)0.577:1.000000e+00,((G26468-COR:1.000000e-05,G26655-COR:1.000000e-05)0.000:1.000000e+00,G26653-COR:1.000010e+00)0.000:3.000020e+00)0.577:1.000000e+00,((((G25907-ELS:1.000000e-05,G26488-ELS:1.000000e-05):1.000000e-05,G26659-ELS:2.000000e-05)1.000:1.000020e+00,((((G25844-COR:1.000000e-05,G26753-COR:1.000000e-05):1.000000e-05,G26520-ELS:2.000000e-05):1.000000e-05,G26480-ELS:3.000000e-05):1.000000e-05,G26578-COR:4.000000e-05)1.000:1.000000e+00)1.000:1.000010e+00,((((((G25702-ELS:1.000000e-05,G25901-ELS:1.000000e-05):1.000000e-05,G25900-ELS:2.000000e-05):1.000000e-05,G26617-ELS:3.000000e-05):1.000000e-05,G25810-ELS:4.000000e-05):1.000000e-05,G25804-ELS:5.000000e-05)1.000:1.000000e+00,(G25910-ELS:2.000000e-05,(G25908-ELS:1.000000e-05,G26684-COR:1.000000e-05):1.000000e-05)0.066:1.000030e+00)1.000:1.000000e+00)0.000:2.999980e+00)0.577:1.000000e+00)0.000:1.000000e+00)0.000:1.000020e+00)0.000:3.999950e+00)0.000:1.000000e+00,((((((((JMC_1421:1.000000e+00,JMC_1021-COR:1.000000e+00)0.000:1.000000e+00,G25388-COR:2.000000e+00)0.000:1.000000e+00,G26631-COR:3.000000e+00)0.000:1.000000e+00,((G26628-COR:1.000000e-05,G26635-COR:1.000000e-05)0.000:1.000000e+00,(G25737-COR:1.000000e-05,JMC_1400:1.000000e-05)0.000:1.000000e+00)0.000:2.999990e+00)0.000:1.000000e+00,((JMC_1097-COR:2.000010e+00,((JMC_1089-COR:1.000000e-05,JMC_1099-COR:1.000000e-05)1.000:1.000000e+00,(G25850-COR:1.000000e-05,JMC_1101-COR:1.000000e-05)0.381:1.000000e+00)0.619:1.000000e+00)0.000:1.000000e+00,JMC_1420:3.000010e+00)0.000:1.999990e+00)0.000:1.000000e+00,((JMC_715:1.000070e+00,(JMC_1010:7.000000e-05,(((JMC_549:4.000000e-05,(G26519-COR:3.000000e-05,(JMC_1015:2.000000e-05,(JMC_1012-COR:1.000000e-05,JMC_580-COR:1.000000e-05):1.000000e-05):1.000000e-05):1.000000e-05):1.000000e-05,JMC_922-COR:5.000000e-05):1.000000e-05,JMC_609:6.000000e-05):1.000000e-05)0.577:1.000000e+00)0.423:2.999930e+00,(((G25704-COR:1.000000e+00,G25816-ELS:1.000000e+00)0.000:1.000000e+00,G25596A-COR:2.000000e+00)0.000:1.000000e+00,((JMC_221:1.000000e-05,JMC_778:1.000000e-05)0.423:1.000010e+00,((JMC_1416:1.000000e-05,JMC_1418:1.000000e-05):1.000000e-05,JMC_1417:2.000000e-05)0.000:1.000000e+00)0.423:1.999980e+00)0.423:1.000000e+00)0.000:2.000000e+00)0.000:1.000000e+00,((((((G26527-COR:1.000000e+00,G25818-ELS:1.000000e+00)0.000:1.000000e+00,(G26541-COR:1.000000e-05,G26704-ELS:1.000000e-05)0.000:1.999990e+00)0.000:1.000000e+00,(G26613-ELS:1.000000e+00,G26685-ELS:1.000000e+00)0.000:2.000000e+00)0.000:1.000000e+00,((G25581-COR:1.000000e-05,G26355-COR:1.000000e-05)0.483:1.000010e+00,((G25108-ELS:1.000000e-05,G26002-ELS:1.000000e-05):1.000000e-05,G25750-COR:2.000000e-05)0.483:1.000000e+00)0.000:2.999980e+00)0.000:1.000000e+00,((((G25963-ELS:1.000000e+00,G25970-COR:1.000000e+00)0.000:1.000000e+00,(G25964-COR:3.000000e-05,((G25966-COR:1.000000e-05,G27387-COR:1.000000e-05):1.000000e-05,G27613-COR:2.000000e-05):1.000000e-05)0.000:1.999970e+00)0.000:1.000000e+00,G27611-ELS:3.000000e+00)0.000:1.000000e+00,(G25586-COR:1.000020e+00,((G25227-COR:1.000000e-05,G27292-COR:1.000000e-05):1.000000e-05,G25559-COR:2.000000e-05)0.000:1.000000e+00)0.000:2.999980e+00)0.000:1.000000e+00)0.000:1.000000e+00,((((G25819-COR:1.000000e-05,G27298-COR:1.000000e-05)0.000:2.000000e+00,((G25385B-COR:1.000000e-05,G26309-ELS:1.000000e-05)0.000:1.000000e+00,G25303-COR:1.000010e+00)0.000:1.000000e+00)0.000:1.000000e+00,(G26672-COR:1.000000e-05,G27442-COR:1.000000e-05)0.335:3.000000e+00)0.335:1.000000e+00,(((G27420-ELS:1.000000e-05,G27435-ELS:1.000000e-05):1.000000e-05,G27441-COR:2.000000e-05)0.950:1.000000e+00,G27448-COR:1.000020e+00)0.335:2.999990e+00)0.000:1.999990e+00)0.000:1.000000e+00)0.000:2.000010e+00,((((((G27289-COR:3.000010e+00,((G25977-COR:1.000000e+00,G26634-COR:1.000000e+00)0.000:1.000010e+00,((G25762-COR:1.000000e-05,G26681-ELS:1.000000e-05)0.000:1.000000e+00,G25234-COR:1.000010e+00)0.000:1.000000e+00)0.000:1.000000e+00)0.000:1.000000e+00,((G25913-COR:1.000000e+00,G26533-ELS:1.000000e+00)0.000:1.000000e+00,(G27345-ELS:7.000000e-05,(JMC_1408:6.000000e-05,(JMC_1406:5.000000e-05,(JMC_1405:4.000000e-05,((JMC_1407:2.000000e-05,(JMC_1404:1.000000e-05,JMC_1409:1.000000e-05):1.000000e-05):1.000000e-05,JMC_1410:3.000000e-05):1.000000e-05):1.000000e-05):1.000000e-05):1.000000e-05)0.000:1.999930e+00)0.000:2.000010e+00)0.000:1.000000e+00,((G25222-COR:2.000010e+00,(G26686-COR:1.000010e+00,(G26731-ELS:1.000000e-05,G26740-COR:1.000000e-05)0.000:1.000000e+00)0.000:1.000000e+00)0.000:1.000000e+00,(G25272D-COR:1.000000e-05,G26633-COR:1.000000e-05)0.000:3.000000e+00)0.000:2.000000e+00)0.000:1.000000e+00,(((((JMC_1389:1.000000e+00,JMC_1390:1.000000e+00)0.000:1.000000e+00,(JMC_1391-COR:1.000000e-05,JMC_1392:1.000000e-05)0.000:1.999990e+00)0.000:1.000000e+00,((JMC_1394-COR:1.000000e-05,JMC_1412:1.000000e-05)0.000:1.000000e+00,(G25273A-COR:1.000000e-05,G26754-ELS:1.000000e-05)0.000:1.000000e+00)0.000:1.999990e+00)0.000:1.000000e+00,((JMC_1141:1.000000e+00,JMC_1411:1.000000e+00)0.000:1.000000e+00,(G26306-COR:2.000000e-05,(JMC_1401:1.000000e-05,JMC_1402:1.000000e-05):1.000000e-05)0.000:1.999980e+00)0.000:2.000000e+00)0.000:1.000000e+00,(((JMC_1393-COR:1.000000e+00,JMC_1413:1.000000e+00)0.000:1.000000e+00,G26680-ELS:2.000000e+00)0.000:1.000000e+00,((JMC_1388:1.000000e-05,JMC_1398:1.000000e-05)0.000:1.000010e+00,(JMC_1065:2.000000e-05,(G25391B-COR:1.000000e-05,JMC_1077:1.000000e-05):1.000000e-05)0.000:1.000000e+00)0.000:1.999980e+00)0.000:2.000000e+00)0.000:1.000010e+00)0.000:1.000000e+00,(((((JMC_1162-COR:1.000000e-05,JMC_1175-COR:1.000000e-05):1.000000e-05,JMC_1168:2.000000e-05)1.000:1.000000e+00,(JMC_1395:1.000000e-05,JMC_1422:1.000000e-05)1.000:1.000010e+00)0.000:1.000000e+00,((JMC_1081:1.000000e-05,JMC_1082:1.000000e-05)0.000:1.000010e+00,(JMC_1078:2.000000e-05,(JMC_1079:1.000000e-05,JMC_1080:1.000000e-05):1.000000e-05)1.000:1.000000e+00)1.000:1.000000e+00)1.000:1.000000e+00,JMC_1063-COR:3.000020e+00)0.000:3.999990e+00)0.000:1.000000e+00,((((G26683-COR:1.000000e+00,G27578-COR:1.000000e+00)0.000:1.000000e+00,(G25785-COR:2.000000e-05,(G26531-COR:1.000000e-05,G26679-COR:1.000000e-05):1.000000e-05)0.128:1.999980e+00)0.128:2.000000e+00,(((G26721-COR:1.000000e+00,G25284-ELS:1.000000e+00)0.000:1.000000e+00,(G25195-COR:1.000000e-05,G26733-COR:1.000000e-05)0.533:1.999990e+00)0.533:1.000000e+00,(G26652-COR:1.000000e-05,G26734-COR:1.000000e-05)0.766:2.999990e+00)0.234:1.000000e+00)0.106:1.000000e+00,(G27579-ELS:1.000000e+00,G27608-COR:1.000000e+00)0.106:4.000000e+00)0.000:3.000010e+00)0.000:1.000000e+00)0.000:3.999990e+00):0.000000e+00;
