# Supplementary material for: Comprehensive genomic resources related to domestication and crop improvement traits in Lima bean
Source: Nat Commun. 2021 Jan 29;12:702. doi: 10.1038/s41467-021-20921-1 (PMC7846787; doi:10.1038/s41467-021-20921-1)
Supplement: Supplementary file 12 — Source Data [file 41467_2021_20921_MOESM12_ESM.zip › SourceData/SourceData.xlsx]

## Sheet: Figure 1a
Figure 1a
Genetic and physical distances for markers in the biparental population
Chromosome	Marker	Physical position	Genetic position (cM)	CM per Mbp
Pl01	Pl01_591375	591375	0	8.61
Pl01	Pl01_605537	605537	0	8.61
Pl01	Pl01_1030589	1030589	5.37778	10.27
Pl01	Pl01_1048072	1048072	5.37778	10.27
Pl01	Pl01_1099547	1099547	5.92128	10.27
Pl01	Pl01_1152362	1152362	5.92128	10.27
Pl01	Pl01_1152404	1152404	5.92128	10.27
Pl01	Pl01_1153794	1153794	5.92128	10.27
Pl01	Pl01_1245709	1245709	6.46478	10.27
Pl01	Pl01_1248817	1248817	6.46478	10.27
Pl01	Pl01_1284070	1284070	6.46478	10.27
Pl01	Pl01_1339043	1339043	6.46478	10.27
Pl01	Pl01_1383508	1383508	7.00828	10.27
Pl01	Pl01_1383510	1383510	7.00828	10.27
Pl01	Pl01_1394084	1394084	7.00828	10.27
Pl01	Pl01_1394755	1394755	7.00828	10.27
Pl01	Pl01_1394764	1394764	7.00828	10.27
Pl01	Pl01_1459476	1459476	8.10736	10.27
Pl01	Pl01_1466729	1466729	8.10736	10.27
Pl01	Pl01_1466744	1466744	8.10736	10.27
Pl01	Pl01_1499017	1499017	8.65086	10.27
Pl01	Pl01_1499713	1499713	8.65086	10.27
Pl01	Pl01_1499854	1499854	8.65086	10.27
Pl01	Pl01_1511015	1511015	8.65086	10.27
Pl01	Pl01_1516185	1516185	8.65086	10.27
Pl01	Pl01_1618693	1618693	12.1046	10.35
Pl01	Pl01_1618728	1618728	12.1046	10.35
Pl01	Pl01_1650907	1650907	12.1046	9.1
Pl01	Pl01_1674521	1674521	12.1046	9.1
Pl01	Pl01_1698391	1698391	12.1046	9.1
Pl01	Pl01_1700381	1700381	12.1046	9.1
Pl01	Pl01_1700411	1700411	12.1046	9.1
Pl01	Pl01_1715345	1715345	12.1046	9.1
Pl01	Pl01_1731019	1731019	12.1046	8.28
Pl01	Pl01_1740812	1740812	12.1046	8.28
Pl01	Pl01_1793332	1793332	12.1046	7.82
Pl01	Pl01_1799721	1799721	12.1046	7.82
Pl01	Pl01_1805937	1805937	12.1046	7.82
Pl01	Pl01_1830297	1830297	12.1046	7.1
Pl01	Pl01_1830351	1830351	12.1046	7.1
Pl01	Pl01_1833008	1833008	12.1046	7.1
Pl01	Pl01_1857276	1857276	12.1046	6.87
Pl01	Pl01_2025476	2025476	14.3533	6.98
Pl01	Pl01_2636843	2636843	16.602	5.19
Pl01	Pl01_2724483	2724483	16.602	5.44
Pl01	Pl01_2785811	2785811	17.1455	5.64
Pl01	Pl01_2819338	2819338	17.1455	5.69
Pl01	Pl01_2819344	2819344	17.1455	5.69
Pl01	Pl01_2819364	2819364	17.1455	5.69
Pl01	Pl01_2838401	2838401	17.1455	5.7
Pl01	Pl01_2838430	2838430	17.1455	5.7
Pl01	Pl01_2885337	2885337	19.3942	5.67
Pl01	Pl01_2926359	2926359	19.3942	5.67
Pl01	Pl01_2949666	2949666	19.3942	5.67
Pl01	Pl01_3033218	3033218	19.3942	6.13
Pl01	Pl01_3033263	3033263	19.3942	6.13
Pl01	Pl01_3218274	3218274	19.3942	6.13
Pl01	Pl01_3250712	3250712	19.3942	6.13
Pl01	Pl01_3288666	3288666	19.9377	6.13
Pl01	Pl01_3311070	3311070	20.4812	6.13
Pl01	Pl01_3311081	3311081	20.4812	6.13
Pl01	Pl01_3312051	3312051	20.4812	6.13
Pl01	Pl01_3312081	3312081	20.4812	6.13
Pl01	Pl01_3312098	3312098	20.4812	6.13
Pl01	Pl01_3313096	3313096	20.4812	6.13
Pl01	Pl01_3347861	3347861	20.4812	6.13
Pl01	Pl01_3496699	3496699	20.4812	6.13
Pl01	Pl01_3503057	3503057	20.4812	6.13
Pl01	Pl01_3705560	3705560	23.935	6.17
Pl01	Pl01_3753638	3753638	23.935	6.11
Pl01	Pl01_3754592	3754592	23.935	6.11
Pl01	Pl01_5631159	5631159	38.9543	6.18
Pl01	Pl01_5653548	5653548	38.9543	6.18
Pl01	Pl01_5664828	5664828	38.9543	6.18
Pl01	Pl01_5699297	5699297	38.9543	6.18
Pl01	Pl01_5699312	5699312	38.9543	6.18
Pl01	Pl01_5699458	5699458	38.9543	6.18
Pl01	Pl01_5739159	5739159	38.9543	6.18
Pl01	Pl01_5808755	5808755	38.9543	6.18
Pl01	Pl01_5860224	5860224	38.9543	6.18
Pl01	Pl01_6132586	6132586	41.7983	6.18
Pl01	Pl01_6138243	6138243	41.7983	6.18
Pl01	Pl01_6140927	6140927	41.7983	6.18
Pl01	Pl01_6146858	6146858	41.7983	6.18
Pl01	Pl01_7720271	7720271	43.4656	0
Pl01	Pl01_10207081	10207081	43.4656	0
Pl01	Pl01_17578972	17578972	43.4656	0
Pl01	Pl01_19988970	19988970	43.4656	0
Pl01	Pl01_22100649	22100649	43.4656	0
Pl01	Pl01_42432553	42432553	62.7506	3.76
Pl01	Pl01_42434691	42434691	62.7506	3.76
Pl01	Pl01_42448854	42448854	62.7506	3.76
Pl01	Pl01_42503847	42503847	62.7506	3.76
Pl01	Pl01_42503850	42503850	62.7506	3.76
Pl01	Pl01_43003865	43003865	64.9993	3.76
Pl01	Pl01_43097717	43097717	64.9993	3.76
Pl01	Pl01_44758370	44758370	82.0606	4.08
Pl01	Pl01_45502966	45502966	85.5143	4.14
Pl01	Pl01_45660902	45660902	85.5143	4.14
Pl01	Pl01_45804304	45804304	85.5143	4.39
Pl01	Pl01_46355610	46355610	88.9681	17.35
Pl01	Pl01_46956958	46956958	109.444	14.67
Pl01	Pl01_46957010	46957010	109.444	14.67
Pl01	Pl01_46957014	46957014	109.444	14.67
Pl01	Pl01_46982599	46982599	109.444	14.67
Pl01	Pl01_47325827	47325827	111.111	14.67
Pl01	Pl01_47364514	47364514	111.111	5.95
Pl01	Pl01_47377839	47377839	111.111	5.95
Pl01	Pl01_47418065	47418065	111.111	5.95
Pl01	Pl01_47443970	47443970	112.21	5.95
Pl01	Pl01_47456813	47456813	112.21	5.95
Pl01	Pl01_47458224	47458224	112.21	5.95
Pl01	Pl01_47476264	47476264	112.21	5.95
Pl01	Pl01_47476293	47476293	112.21	5.95
Pl01	Pl01_47476302	47476302	112.21	5.95
Pl01	Pl01_47498014	47498014	113.309	5.95
Pl01	Pl01_47570706	47570706	113.309	5.95
Pl01	Pl01_47582254	47582254	113.309	5.95
Pl01	Pl01_47588051	47588051	113.309	5.95
Pl02	Pl02_720985	720985	0	9.51
Pl02	Pl02_741955	741955	0	9.51
Pl02	Pl02_750284	750284	0	9.51
Pl02	Pl02_762440	762440	0	9.51
Pl02	Pl02_768830	768830	0	9.51
Pl02	Pl02_778935	778935	0	9.51
Pl02	Pl02_779546	779546	0	9.51
Pl02	Pl02_779549	779549	0	9.51
Pl02	Pl02_809008	809008	0	9.51
Pl02	Pl02_809538	809538	0	9.51
Pl02	Pl02_821503	821503	0.5435	9.51
Pl02	Pl02_821615	821615	0.5435	9.51
Pl02	Pl02_837108	837108	0.5435	9.51
Pl02	Pl02_841694	841694	1.087	9.51
Pl02	Pl02_841695	841695	1.087	9.51
Pl02	Pl02_847135	847135	1.087	9.51
Pl02	Pl02_889766	889766	2.18608	9.51
Pl02	Pl02_901888	901888	2.18608	9.51
Pl02	Pl02_904688	904688	2.18608	9.51
Pl02	Pl02_907052	907052	2.18608	9.51
Pl02	Pl02_939326	939326	3.28516	9.51
Pl02	Pl02_947845	947845	3.28516	9.51
Pl02	Pl02_957692	957692	3.28516	9.51
Pl02	Pl02_979879	979879	3.28516	9.51
Pl02	Pl02_998647	998647	3.28516	9.51
Pl02	Pl02_1000115	1000115	3.28516	9.51
Pl02	Pl02_1012223	1012223	3.28516	9.51
Pl02	Pl02_1013335	1013335	3.28516	9.51
Pl02	Pl02_1038507	1038507	3.28516	9.51
Pl02	Pl02_1216196	1216196	4.95244	15.03
Pl02	Pl02_1225258	1225258	4.95244	15.03
Pl02	Pl02_1274680	1274680	4.95244	15.54
Pl02	Pl02_1286425	1286425	5.49594	15.58
Pl02	Pl02_1309360	1309360	5.49594	15.58
Pl02	Pl02_1378911	1378911	6.59502	15.41
Pl02	Pl02_1378959	1378959	6.59502	15.41
Pl02	Pl02_1393146	1393146	6.59502	15.36
Pl02	Pl02_1419403	1419403	6.59502	15.36
Pl02	Pl02_1492043	1492043	6.59502	15.05
Pl02	Pl02_1494934	1494934	6.59502	14.97
Pl02	Pl02_1512408	1512408	6.59502	14.89
Pl02	Pl02_2143231	2143231	22.6145	13.1
Pl02	Pl02_2143253	2143253	22.6145	13.1
Pl02	Pl02_2143272	2143272	22.6145	13.1
Pl02	Pl02_2171172	2171172	22.6145	13.1
Pl02	Pl02_2209219	2209219	23.158	13.1
Pl02	Pl02_2237276	2237276	23.158	12.9
Pl02	Pl02_2237290	2237290	23.158	12.9
Pl02	Pl02_2247363	2247363	23.158	12.9
Pl02	Pl02_2247406	2247406	23.158	12.9
Pl02	Pl02_2284859	2284859	23.158	12.33
Pl02	Pl02_2285452	2285452	23.158	12.33
Pl02	Pl02_2321173	2321173	23.158	11.73
Pl02	Pl02_2335105	2335105	23.158	11.73
Pl02	Pl02_2337277	2337277	23.158	11.73
Pl02	Pl02_2344941	2344941	23.158	11.56
Pl02	Pl02_2348895	2348895	23.158	11.56
Pl02	Pl02_2358033	2358033	23.158	11.56
Pl02	Pl02_2380824	2380824	23.158	10.94
Pl02	Pl02_2443050	2443050	23.158	9.5
Pl02	Pl02_2443051	2443051	23.158	9.5
Pl02	Pl02_2448092	2448092	23.158	9.5
Pl02	Pl02_2472572	2472572	23.158	9.5
Pl02	Pl02_2494760	2494760	23.158	8.71
Pl02	Pl02_2510190	2510190	23.158	7.65
Pl02	Pl02_2545421	2545421	23.158	6.01
Pl02	Pl02_2550672	2550672	23.158	6.01
Pl02	Pl02_2550797	2550797	23.158	6.01
Pl02	Pl02_2551610	2551610	23.158	6.01
Pl02	Pl02_2564422	2564422	23.158	6.01
Pl02	Pl02_2591130	2591130	24.8253	6.01
Pl02	Pl02_2613877	2613877	24.8253	6.05
Pl02	Pl02_2621530	2621530	24.8253	6.05
Pl02	Pl02_2636938	2636938	24.8253	6.05
Pl02	Pl02_2638955	2638955	24.8253	6.05
Pl02	Pl02_2691181	2691181	24.8253	6.05
Pl02	Pl02_2711946	2711946	24.8253	6.05
Pl02	Pl02_2730110	2730110	24.8253	6.05
Pl02	Pl02_2897287	2897287	27.074	5.84
Pl02	Pl02_2900877	2900877	27.074	5.84
Pl02	Pl02_2903323	2903323	27.074	5.84
Pl02	Pl02_2920708	2920708	27.074	5.84
Pl02	Pl02_2920768	2920768	27.074	5.84
Pl02	Pl02_2920774	2920774	27.074	5.84
Pl02	Pl02_2920919	2920919	27.074	5.84
Pl02	Pl02_2920937	2920937	27.074	5.84
Pl02	Pl02_2921421	2921421	27.074	5.84
Pl02	Pl02_2955680	2955680	27.074	5.84
Pl02	Pl02_2955716	2955716	27.074	5.84
Pl02	Pl02_2955963	2955963	27.074	5.84
Pl02	Pl02_3037254	3037254	27.074	5.84
Pl02	Pl02_3129039	3129039	27.074	5.32
Pl02	Pl02_3139218	3139218	28.7413	5.32
Pl02	Pl02_3256133	3256133	28.7413	5.4
Pl02	Pl02_3256139	3256139	28.7413	5.4
Pl02	Pl02_3297185	3297185	29.8403	5.42
Pl02	Pl02_3344458	3344458	29.8403	5.33
Pl02	Pl02_3418550	3418550	29.8403	5.19
Pl02	Pl02_3432447	3432447	29.8403	5.01
Pl02	Pl02_3527185	3527185	29.8403	4.78
Pl02	Pl02_3534389	3534389	29.8403	4.71
Pl02	Pl02_3543599	3543599	29.8403	4.71
Pl02	Pl02_3593474	3593474	30.9394	4.29
Pl02	Pl02_3606821	3606821	30.9394	4.29
Pl02	Pl02_3848279	3848279	30.9394	3.66
Pl02	Pl02_3848297	3848297	30.9394	3.66
Pl02	Pl02_4107064	4107064	30.9394	3.16
Pl02	Pl02_4107084	4107084	30.9394	3.16
Pl02	Pl02_4107092	4107092	30.9394	3.16
Pl02	Pl02_4247039	4247039	32.6067	3.06
Pl02	Pl02_4297845	4297845	32.6067	3.06
Pl02	Pl02_4369737	4369737	32.6067	3.12
Pl02	Pl02_4430312	4430312	33.1502	3.13
Pl02	Pl02_4430317	4430317	33.1502	3.13
Pl02	Pl02_4431550	4431550	33.1502	3.13
Pl02	Pl02_4530870	4530870	33.1502	3.09
Pl02	Pl02_4668391	4668391	33.6937	3.13
Pl02	Pl02_4680180	4680180	33.6937	3.13
Pl02	Pl02_4680287	4680287	33.6937	3.13
Pl02	Pl02_4728252	4728252	33.6937	3.13
Pl02	Pl02_4739948	4739948	33.6937	3.13
Pl02	Pl02_4760694	4760694	33.6937	3.13
Pl02	Pl02_4764275	4764275	33.6937	3.13
Pl02	Pl02_4864691	4864691	33.6937	2.97
Pl02	Pl02_4883616	4883616	33.6937	2.97
Pl02	Pl02_4977650	4977650	33.6937	2.97
Pl02	Pl02_4983343	4983343	34.7928	2.97
Pl02	Pl02_5031389	5031389	34.7928	2.97
Pl02	Pl02_5031396	5031396	34.7928	2.97
Pl02	Pl02_5031443	5031443	34.7928	2.97
Pl02	Pl02_5067923	5067923	34.7928	2.81
Pl02	Pl02_5072729	5072729	34.7928	2.81
Pl02	Pl02_5112061	5112061	34.7928	2.47
Pl02	Pl02_5112074	5112074	34.7928	2.47
Pl02	Pl02_5115538	5115538	34.7928	2.47
Pl02	Pl02_5244351	5244351	35.8919	2.52
Pl02	Pl02_5286121	5286121	35.8919	2.51
Pl02	Pl02_5363156	5363156	35.8919	2.44
Pl02	Pl02_5363655	5363655	35.8919	2.44
Pl02	Pl02_5445474	5445474	35.8919	2.39
Pl02	Pl02_5445475	5445475	35.8919	2.39
Pl02	Pl02_5445488	5445488	35.8919	2.39
Pl02	Pl02_5454261	5454261	35.8919	2.39
Pl02	Pl02_5510132	5510132	35.8919	2.35
Pl02	Pl02_5510186	5510186	35.8919	2.35
Pl02	Pl02_5546043	5546043	35.8919	2.33
Pl02	Pl02_5573976	5573976	35.8919	2.33
Pl02	Pl02_5597881	5597881	35.8919	2.33
Pl02	Pl02_5769978	5769978	35.8919	2.18
Pl02	Pl02_5769999	5769999	35.8919	2.18
Pl02	Pl02_6054781	6054781	35.8919	1.76
Pl02	Pl02_6165541	6165541	37.5592	1.6
Pl02	Pl02_6166325	6166325	37.5592	1.6
Pl02	Pl02_6183882	6183882	37.5592	1.6
Pl02	Pl02_6183910	6183910	37.5592	1.6
Pl02	Pl02_6213518	6213518	37.5592	1.6
Pl02	Pl02_6269296	6269296	37.5592	1.62
Pl02	Pl02_6313915	6313915	37.5592	1.61
Pl02	Pl02_6320150	6320150	37.5592	1.61
Pl02	Pl02_6344029	6344029	37.5592	1.59
Pl02	Pl02_6353945	6353945	37.5592	1.57
Pl02	Pl02_6426188	6426188	37.5592	1.69
Pl02	Pl02_6473838	6473838	37.5592	1.7
Pl02	Pl02_6473855	6473855	37.5592	1.7
Pl02	Pl02_6489179	6489179	38.1027	1.7
Pl02	Pl02_6489226	6489226	38.1027	1.7
Pl02	Pl02_6659781	6659781	38.1027	1.72
Pl02	Pl02_6659794	6659794	38.1027	1.72
Pl02	Pl02_6708950	6708950	38.1027	1.72
Pl02	Pl02_6883834	6883834	38.1027	1.62
Pl02	Pl02_6997171	6997171	38.1027	1.62
Pl02	Pl02_7005942	7005942	38.1027	1.62
Pl02	Pl02_7007970	7007970	38.1027	1.62
Pl02	Pl02_7037092	7037092	38.1027	1.62
Pl02	Pl02_7040395	7040395	38.1027	1.62
Pl02	Pl02_7125997	7125997	38.6462	1.53
Pl02	Pl02_7159181	7159181	38.6462	1.53
Pl02	Pl02_7280662	7280662	38.6462	1.68
Pl02	Pl02_7343492	7343492	38.6462	2.32
Pl02	Pl02_7346092	7346092	38.6462	2.37
Pl02	Pl02_7354367	7354367	38.6462	2.42
Pl02	Pl02_7365186	7365186	38.6462	2.57
Pl02	Pl02_7383980	7383980	38.6462	2.62
Pl02	Pl02_7416933	7416933	39.7452	2.62
Pl02	Pl02_7417072	7417072	39.7452	2.62
Pl02	Pl02_7417097	7417097	39.7452	2.62
Pl02	Pl02_7422505	7422505	39.7452	2.65
Pl02	Pl02_7422540	7422540	39.7452	2.65
Pl02	Pl02_7506354	7506354	39.7452	3.1
Pl02	Pl02_7556818	7556818	39.7452	3.16
Pl02	Pl02_7556978	7556978	39.7452	3.16
Pl02	Pl02_7606728	7606728	39.7452	3.15
Pl02	Pl02_7608541	7608541	39.7452	3.15
Pl02	Pl02_7616023	7616023	39.7452	3.15
Pl02	Pl02_8332041	8332041	42.5892	3.4
Pl02	Pl02_8339093	8339093	42.5892	3.4
Pl02	Pl02_8339099	8339099	42.5892	3.4
Pl02	Pl02_8364560	8364560	42.5892	3.24
Pl02	Pl02_8364578	8364578	42.5892	3.24
Pl02	Pl02_8366842	8366842	42.5892	3.2
Pl02	Pl02_8419970	8419970	42.5892	3.11
Pl02	Pl02_8469537	8469537	43.1327	3.04
Pl02	Pl02_8484114	8484114	43.1327	3.02
Pl02	Pl02_8506719	8506719	43.1327	3
Pl02	Pl02_8514005	8514005	43.1327	3
Pl02	Pl02_8514011	8514011	43.1327	3
Pl02	Pl02_8529192	8529192	43.1327	3
Pl02	Pl02_8529194	8529194	43.1327	3
Pl02	Pl02_8558061	8558061	43.1327	2.94
Pl02	Pl02_8558062	8558062	43.1327	2.94
Pl02	Pl02_8605925	8605925	43.1327	2.95
Pl02	Pl02_8605983	8605983	43.1327	2.95
Pl02	Pl02_8705641	8705641	44.8	2.82
Pl02	Pl02_8720764	8720764	44.8	2.82
Pl02	Pl02_8836977	8836977	44.8	2.82
Pl02	Pl02_8836991	8836991	44.8	2.82
Pl02	Pl02_8860700	8860700	44.8	2.82
Pl02	Pl02_8897714	8897714	44.8	2.82
Pl02	Pl02_9051832	9051832	44.8	3.39
Pl02	Pl02_9051857	9051857	44.8	3.39
Pl02	Pl02_9052290	9052290	44.8	3.39
Pl02	Pl02_9052292	9052292	44.8	3.39
Pl02	Pl02_9061011	9061011	44.8	3.39
Pl02	Pl02_9061023	9061023	44.8	3.39
Pl02	Pl02_9061026	9061026	44.8	3.39
Pl02	Pl02_9087706	9087706	44.8	3.39
Pl02	Pl02_9110785	9110785	44.8	3.39
Pl02	Pl02_9110812	9110812	44.8	3.39
Pl02	Pl02_9110815	9110815	44.8	3.39
Pl02	Pl02_9136085	9136085	44.8	3.39
Pl02	Pl02_9162355	9162355	44.8	3.39
Pl02	Pl02_9162361	9162361	44.8	3.39
Pl02	Pl02_9211618	9211618	45.3435	3.39
Pl02	Pl02_9232101	9232101	45.3435	3.39
Pl02	Pl02_9268125	9268125	45.3435	3.41
Pl02	Pl02_9340630	9340630	45.3435	3.46
Pl02	Pl02_9344112	9344112	45.3435	3.46
Pl02	Pl02_9361001	9361001	45.3435	3.46
Pl02	Pl02_9363412	9363412	45.3435	3.46
Pl02	Pl02_9363427	9363427	45.3435	3.46
Pl02	Pl02_9366863	9366863	45.3435	3.48
Pl02	Pl02_9368833	9368833	45.3435	3.48
Pl02	Pl02_9374601	9374601	45.3435	3.48
Pl02	Pl02_9387456	9387456	45.3435	3.48
Pl02	Pl02_9411491	9411491	45.3435	3.48
Pl02	Pl02_9421004	9421004	45.3435	3.48
Pl02	Pl02_9449962	9449962	45.3435	3.48
Pl02	Pl02_9456803	9456803	45.3435	3.48
Pl02	Pl02_9468830	9468830	45.3435	3.48
Pl02	Pl02_9470859	9470859	45.3435	3.5
Pl02	Pl02_9543582	9543582	46.4426	3.59
Pl02	Pl02_9586535	9586535	46.4426	3.61
Pl02	Pl02_9617233	9617233	48.6913	3.6
Pl02	Pl02_9927433	9927433	48.6913	3.1
Pl02	Pl02_9927448	9927448	48.6913	3.1
Pl02	Pl02_9984302	9984302	49.2348	3.1
Pl02	Pl02_10019869	10019869	49.2348	3.1
Pl02	Pl02_10019875	10019875	49.2348	3.1
Pl02	Pl02_10253512	10253512	49.2348	2.64
Pl02	Pl02_10290109	10290109	49.2348	2.63
Pl02	Pl02_10299930	10299930	49.2348	2.63
Pl02	Pl02_10332325	10332325	49.2348	2.63
Pl02	Pl02_10678616	10678616	49.2348	0.45
Pl02	Pl02_10695348	10695348	49.2348	0.45
Pl02	Pl02_10718662	10718662	49.2348	0.45
Pl02	Pl02_10721516	10721516	49.2348	0.45
Pl02	Pl02_10916198	10916198	49.2348	0.44
Pl02	Pl02_10920377	10920377	49.2348	0.44
Pl02	Pl02_11216501	11216501	49.2348	0.73
Pl02	Pl02_11217100	11217100	49.2348	0.73
Pl02	Pl02_11430262	11430262	49.2348	1.13
Pl02	Pl02_11430294	11430294	49.2348	1.13
Pl02	Pl02_11459032	11459032	49.7783	1.14
Pl02	Pl02_11459047	11459047	49.7783	1.14
Pl02	Pl02_11460984	11460984	49.7783	1.14
Pl02	Pl02_11461009	11461009	49.7783	1.14
Pl02	Pl02_11461034	11461034	49.7783	1.14
Pl02	Pl02_11462522	11462522	49.7783	1.14
Pl02	Pl02_11482871	11482871	49.7783	1.15
Pl02	Pl02_11516096	11516096	49.7783	1.15
Pl02	Pl02_11516102	11516102	49.7783	1.15
Pl02	Pl02_11542101	11542101	49.7783	1.15
Pl02	Pl02_11552434	11552434	49.7783	1.15
Pl02	Pl02_11552471	11552471	49.7783	1.15
Pl02	Pl02_11630845	11630845	49.7783	1.14
Pl02	Pl02_11630858	11630858	49.7783	1.14
Pl02	Pl02_11660055	11660055	49.7783	1.12
Pl02	Pl02_11688019	11688019	49.7783	1.13
Pl02	Pl02_11689751	11689751	49.7783	1.13
Pl02	Pl02_11699366	11699366	49.7783	1.16
Pl02	Pl02_11723247	11723247	49.7783	1.23
Pl02	Pl02_11761644	11761644	49.7783	1.16
Pl02	Pl02_11781992	11781992	49.7783	1.15
Pl02	Pl02_11784877	11784877	49.7783	1.15
Pl02	Pl02_11801573	11801573	49.7783	1.1
Pl02	Pl02_11804212	11804212	49.7783	1.1
Pl02	Pl02_11804241	11804241	49.7783	1.1
Pl02	Pl02_11805340	11805340	49.7783	1.1
Pl02	Pl02_11854198	11854198	49.7783	1.07
Pl02	Pl02_11854324	11854324	49.7783	1.07
Pl02	Pl02_11913733	11913733	49.7783	1.04
Pl02	Pl02_11915113	11915113	49.7783	1.04
Pl02	Pl02_11921460	11921460	49.7783	1.06
Pl02	Pl02_11925516	11925516	49.7783	1.06
Pl02	Pl02_11925953	11925953	49.7783	1.06
Pl02	Pl02_11937681	11937681	49.7783	1.06
Pl02	Pl02_11937683	11937683	49.7783	1.06
Pl02	Pl02_11939165	11939165	49.7783	1.06
Pl02	Pl02_11973196	11973196	50.3218	1.04
Pl02	Pl02_11974226	11974226	50.3218	1.04
Pl02	Pl02_11994115	11994115	50.3218	1.03
Pl02	Pl02_12011203	12011203	50.3218	1.03
Pl02	Pl02_12071342	12071342	50.8653	0.97
Pl02	Pl02_12094717	12094717	50.8653	0.96
Pl02	Pl02_12140910	12140910	50.8653	0.93
Pl02	Pl02_12162008	12162008	50.8653	0.93
Pl02	Pl02_12162013	12162013	50.8653	0.93
Pl02	Pl02_12162026	12162026	50.8653	0.93
Pl02	Pl02_12162034	12162034	50.8653	0.93
Pl02	Pl02_12233090	12233090	50.8653	0.82
Pl02	Pl02_12248453	12248453	50.8653	0.82
Pl02	Pl02_12248459	12248459	50.8653	0.82
Pl02	Pl02_12269794	12269794	50.8653	0.82
Pl02	Pl02_12272910	12272910	50.8653	0.82
Pl02	Pl02_12273746	12273746	50.8653	0.82
Pl02	Pl02_12314168	12314168	50.8653	0.79
Pl02	Pl02_12352025	12352025	50.8653	0.79
Pl02	Pl02_12368733	12368733	50.8653	0.77
Pl02	Pl02_12392289	12392289	50.8653	0.77
Pl02	Pl02_12438730	12438730	50.8653	0.74
Pl02	Pl02_12438770	12438770	50.8653	0.74
Pl02	Pl02_12438823	12438823	50.8653	0.74
Pl02	Pl02_12452559	12452559	50.8653	0.74
Pl02	Pl02_12469838	12469838	50.8653	0.73
Pl02	Pl02_12469878	12469878	50.8653	0.73
Pl02	Pl02_12478327	12478327	50.8653	0.73
Pl02	Pl02_12480286	12480286	50.8653	0.73
Pl02	Pl02_12480349	12480349	50.8653	0.73
Pl02	Pl02_12493612	12493612	50.8653	0.71
Pl02	Pl02_12501197	12501197	50.8653	0.71
Pl02	Pl02_12524445	12524445	50.8653	0.66
Pl02	Pl02_12528365	12528365	50.8653	0.66
Pl02	Pl02_12581972	12581972	50.8653	0.63
Pl02	Pl02_12616076	12616076	50.8653	0.63
Pl02	Pl02_12631079	12631079	50.8653	0.62
Pl02	Pl02_12631215	12631215	50.8653	0.62
Pl02	Pl02_12648127	12648127	50.8653	0.62
Pl02	Pl02_12668486	12668486	50.8653	0.59
Pl02	Pl02_12670689	12670689	50.8653	0.56
Pl02	Pl02_12674608	12674608	50.8653	0.56
Pl02	Pl02_12734104	12734104	50.8653	0.47
Pl02	Pl02_12734128	12734128	50.8653	0.47
Pl02	Pl02_12738705	12738705	50.8653	0.47
Pl02	Pl02_12738729	12738729	50.8653	0.47
Pl02	Pl02_12738742	12738742	50.8653	0.47
Pl02	Pl02_12745137	12745137	50.8653	0.47
Pl02	Pl02_12777239	12777239	50.8653	0.4
Pl02	Pl02_12787145	12787145	50.8653	0.38
Pl02	Pl02_12793971	12793971	50.8653	0.38
Pl02	Pl02_12798847	12798847	50.8653	0.38
Pl02	Pl02_12798877	12798877	50.8653	0.38
Pl02	Pl02_12798968	12798968	50.8653	0.38
Pl02	Pl02_12799165	12799165	50.8653	0.38
Pl02	Pl02_12811959	12811959	50.8653	0.3
Pl02	Pl02_12819768	12819768	50.8653	0.3
Pl02	Pl02_12828121	12828121	50.8653	0.28
Pl02	Pl02_12831691	12831691	50.8653	0.28
Pl02	Pl02_12863918	12863918	50.8653	0.24
Pl02	Pl02_12888498	12888498	50.8653	0.24
Pl02	Pl02_12893746	12893746	50.8653	0.24
Pl02	Pl02_12968138	12968138	50.8653	0.06
Pl02	Pl02_12975643	12975643	50.8653	0.03
Pl02	Pl02_13011261	13011261	50.8653	0
Pl02	Pl02_13032278	13032278	50.8653	0
Pl02	Pl02_13034612	13034612	50.8653	0
Pl02	Pl02_13039728	13039728	50.8653	0
Pl02	Pl02_13047310	13047310	50.8653	0
Pl02	Pl02_13091741	13091741	50.8653	0
Pl02	Pl02_13094924	13094924	50.8653	0
Pl02	Pl02_13094978	13094978	50.8653	0
Pl02	Pl02_13117113	13117113	50.8653	0
Pl02	Pl02_13165187	13165187	50.8653	0
Pl02	Pl02_13168402	13168402	50.8653	0
Pl02	Pl02_13176357	13176357	50.8653	0
Pl02	Pl02_13198635	13198635	50.8653	0
Pl02	Pl02_13200404	13200404	50.8653	0
Pl02	Pl02_13209820	13209820	50.8653	0
Pl02	Pl02_13227443	13227443	50.8653	0
Pl02	Pl02_13227494	13227494	50.8653	0
Pl02	Pl02_13228529	13228529	50.8653	0
Pl02	Pl02_13305462	13305462	50.8653	0
Pl02	Pl02_13305470	13305470	50.8653	0
Pl02	Pl02_13305480	13305480	50.8653	0
Pl02	Pl02_13358581	13358581	50.8653	0
Pl02	Pl02_13358792	13358792	50.8653	0
Pl02	Pl02_13489112	13489112	50.8653	0
Pl02	Pl02_13504839	13504839	50.8653	0
Pl02	Pl02_13522467	13522467	50.8653	0
Pl02	Pl02_13522504	13522504	50.8653	0
Pl02	Pl02_13534027	13534027	50.8653	0
Pl02	Pl02_13653650	13653650	50.8653	0
Pl02	Pl02_13670435	13670435	50.8653	0
Pl02	Pl02_13670476	13670476	50.8653	0
Pl02	Pl02_13675494	13675494	50.8653	0
Pl02	Pl02_13682345	13682345	50.8653	0
Pl02	Pl02_13682392	13682392	50.8653	0
Pl02	Pl02_13699330	13699330	50.8653	0
Pl02	Pl02_13724213	13724213	50.8653	0
Pl02	Pl02_13746408	13746408	50.8653	0
Pl02	Pl02_13760607	13760607	50.8653	0
Pl02	Pl02_13760687	13760687	50.8653	0
Pl02	Pl02_13764022	13764022	50.8653	0
Pl02	Pl02_13764569	13764569	50.8653	0
Pl02	Pl02_13776462	13776462	50.8653	0
Pl02	Pl02_13805604	13805604	50.8653	0
Pl02	Pl02_13805664	13805664	50.8653	0
Pl02	Pl02_13821975	13821975	50.8653	0
Pl02	Pl02_13822096	13822096	50.8653	0
Pl02	Pl02_13822102	13822102	50.8653	0
Pl02	Pl02_13822146	13822146	50.8653	0
Pl02	Pl02_13822494	13822494	50.8653	0
Pl02	Pl02_13844466	13844466	50.8653	0
Pl02	Pl02_13861391	13861391	50.8653	0
Pl02	Pl02_13911385	13911385	50.8653	0
Pl02	Pl02_13954670	13954670	50.8653	0
Pl02	Pl02_14037211	14037211	50.8653	0
Pl02	Pl02_14051623	14051623	50.8653	0
Pl02	Pl02_14051739	14051739	50.8653	0
Pl02	Pl02_14052007	14052007	50.8653	0
Pl02	Pl02_14056025	14056025	50.8653	0
Pl02	Pl02_14062026	14062026	50.8653	0
Pl02	Pl02_14121545	14121545	50.8653	0
Pl02	Pl02_14124555	14124555	50.8653	0
Pl02	Pl02_14144978	14144978	50.8653	0
Pl02	Pl02_14168178	14168178	50.8653	0
Pl02	Pl02_14194360	14194360	50.8653	0
Pl02	Pl02_14244072	14244072	50.8653	0
Pl02	Pl02_14301316	14301316	50.8653	0
Pl02	Pl02_14345986	14345986	50.8653	0
Pl02	Pl02_14345997	14345997	50.8653	0
Pl02	Pl02_14372237	14372237	50.8653	0
Pl02	Pl02_14375685	14375685	50.8653	0
Pl02	Pl02_14394396	14394396	50.8653	0
Pl02	Pl02_14401398	14401398	50.8653	0
Pl02	Pl02_14433196	14433196	50.8653	0
Pl02	Pl02_14541669	14541669	50.8653	0
Pl02	Pl02_14541704	14541704	50.8653	0
Pl02	Pl02_14541879	14541879	50.8653	0
Pl02	Pl02_14548365	14548365	50.8653	0
Pl02	Pl02_14548590	14548590	50.8653	0
Pl02	Pl02_14628004	14628004	50.8653	0
Pl02	Pl02_14628007	14628007	50.8653	0
Pl02	Pl02_14628017	14628017	50.8653	0
Pl02	Pl02_14758947	14758947	50.8653	0
Pl02	Pl02_14758969	14758969	50.8653	0
Pl02	Pl02_14774142	14774142	50.8653	0
Pl02	Pl02_14774167	14774167	50.8653	0
Pl02	Pl02_14774212	14774212	50.8653	0
Pl02	Pl02_14817664	14817664	50.8653	0
Pl02	Pl02_14841968	14841968	50.8653	0
Pl02	Pl02_14852226	14852226	50.8653	0
Pl02	Pl02_14853928	14853928	50.8653	0
Pl02	Pl02_14863660	14863660	50.8653	0
Pl02	Pl02_14868775	14868775	50.8653	0
Pl02	Pl02_14868886	14868886	50.8653	0
Pl02	Pl02_14885025	14885025	50.8653	0
Pl02	Pl02_14885317	14885317	50.8653	0
Pl02	Pl02_14895738	14895738	50.8653	0
Pl02	Pl02_14935866	14935866	50.8653	0
Pl02	Pl02_14940572	14940572	50.8653	0
Pl02	Pl02_14945348	14945348	50.8653	0
Pl02	Pl02_14973178	14973178	50.8653	0
Pl02	Pl02_14975022	14975022	50.8653	0
Pl02	Pl02_14977669	14977669	50.8653	0
Pl02	Pl02_14978789	14978789	50.8653	0
Pl02	Pl02_14978797	14978797	50.8653	0
Pl02	Pl02_14988411	14988411	50.8653	0
Pl02	Pl02_14988432	14988432	50.8653	0
Pl02	Pl02_15007952	15007952	50.8653	0
Pl02	Pl02_15016338	15016338	50.8653	0
Pl02	Pl02_15063581	15063581	50.8653	0
Pl02	Pl02_15079201	15079201	50.8653	0
Pl02	Pl02_15079251	15079251	50.8653	0
Pl02	Pl02_15089445	15089445	50.8653	0
Pl02	Pl02_15089462	15089462	50.8653	0
Pl02	Pl02_15131338	15131338	50.8653	0
Pl02	Pl02_15153762	15153762	50.8653	0
Pl02	Pl02_15153772	15153772	50.8653	0
Pl02	Pl02_15153774	15153774	50.8653	0
Pl02	Pl02_15155636	15155636	50.8653	0
Pl02	Pl02_15157700	15157700	50.8653	0
Pl02	Pl02_15157979	15157979	50.8653	0
Pl02	Pl02_15160530	15160530	50.8653	0
Pl02	Pl02_15182861	15182861	50.8653	0
Pl02	Pl02_15186446	15186446	50.8653	0
Pl02	Pl02_15191416	15191416	50.8653	0
Pl02	Pl02_15277423	15277423	50.8653	0
Pl02	Pl02_15289001	15289001	50.8653	0
Pl02	Pl02_15315740	15315740	50.8653	0
Pl02	Pl02_15315746	15315746	50.8653	0
Pl02	Pl02_15320976	15320976	50.8653	0
Pl02	Pl02_15325079	15325079	50.8653	0
Pl02	Pl02_15333627	15333627	50.8653	0
Pl02	Pl02_15333657	15333657	50.8653	0
Pl02	Pl02_15334963	15334963	50.8653	0
Pl02	Pl02_15358246	15358246	50.8653	0
Pl02	Pl02_15378596	15378596	50.8653	0
Pl02	Pl02_15378630	15378630	50.8653	0
Pl02	Pl02_15379035	15379035	50.8653	0
Pl02	Pl02_15442820	15442820	50.8653	0
Pl02	Pl02_15445724	15445724	50.8653	0
Pl02	Pl02_15452326	15452326	50.8653	0
Pl02	Pl02_15456810	15456810	50.8653	0
Pl02	Pl02_15489141	15489141	50.8653	0
Pl02	Pl02_15490858	15490858	50.8653	0
Pl02	Pl02_15491336	15491336	50.8653	0
Pl02	Pl02_15491344	15491344	50.8653	0
Pl02	Pl02_15499189	15499189	50.8653	0
Pl02	Pl02_15507391	15507391	50.8653	0
Pl02	Pl02_15507401	15507401	50.8653	0
Pl02	Pl02_15509405	15509405	50.8653	0
Pl02	Pl02_15544153	15544153	50.8653	0
Pl02	Pl02_15557305	15557305	50.8653	0
Pl02	Pl02_15557352	15557352	50.8653	0
Pl02	Pl02_15588638	15588638	50.8653	0
Pl02	Pl02_15588648	15588648	50.8653	0
Pl02	Pl02_15593891	15593891	50.8653	0
Pl02	Pl02_15634661	15634661	50.8653	0
Pl02	Pl02_15634693	15634693	50.8653	0
Pl02	Pl02_15674417	15674417	50.8653	0
Pl02	Pl02_15682924	15682924	50.8653	0
Pl02	Pl02_15699587	15699587	50.8653	0
Pl02	Pl02_15699769	15699769	50.8653	0
Pl02	Pl02_15705513	15705513	50.8653	0
Pl02	Pl02_15730706	15730706	50.8653	0
Pl02	Pl02_15747535	15747535	50.8653	0
Pl02	Pl02_15751223	15751223	50.8653	0
Pl02	Pl02_15761349	15761349	50.8653	0
Pl02	Pl02_15761354	15761354	50.8653	0
Pl02	Pl02_15761397	15761397	50.8653	0
Pl02	Pl02_15802659	15802659	50.8653	0
Pl02	Pl02_15802737	15802737	50.8653	0
Pl02	Pl02_15825378	15825378	50.8653	0
Pl02	Pl02_15826590	15826590	50.8653	0
Pl02	Pl02_15867587	15867587	50.8653	0
Pl02	Pl02_15883283	15883283	50.8653	0
Pl02	Pl02_15894729	15894729	50.8653	0
Pl02	Pl02_15911574	15911574	50.8653	0
Pl02	Pl02_15938097	15938097	50.8653	0
Pl02	Pl02_15938131	15938131	50.8653	0
Pl02	Pl02_15938145	15938145	50.8653	0
Pl02	Pl02_15982864	15982864	50.8653	0
Pl02	Pl02_15982867	15982867	50.8653	0
Pl02	Pl02_15982874	15982874	50.8653	0
Pl02	Pl02_15995693	15995693	50.8653	0
Pl02	Pl02_16012427	16012427	50.8653	0
Pl02	Pl02_16037938	16037938	50.8653	0
Pl02	Pl02_16054284	16054284	50.8653	0
Pl02	Pl02_16118502	16118502	50.8653	0
Pl02	Pl02_16145653	16145653	50.8653	0
Pl02	Pl02_16153166	16153166	50.8653	0
Pl02	Pl02_16155388	16155388	50.8653	0
Pl02	Pl02_16158575	16158575	50.8653	0
Pl02	Pl02_16181936	16181936	50.8653	0
Pl02	Pl02_16204391	16204391	50.8653	0
Pl02	Pl02_16209782	16209782	50.8653	0
Pl02	Pl02_16210875	16210875	50.8653	0
Pl02	Pl02_16213196	16213196	50.8653	0
Pl02	Pl02_16213219	16213219	50.8653	0
Pl02	Pl02_16242049	16242049	50.8653	0
Pl02	Pl02_16242050	16242050	50.8653	0
Pl02	Pl02_16248826	16248826	50.8653	0
Pl02	Pl02_16248879	16248879	50.8653	0
Pl02	Pl02_16277830	16277830	50.8653	0
Pl02	Pl02_16309517	16309517	50.8653	0
Pl02	Pl02_16342688	16342688	50.8653	0
Pl02	Pl02_16346321	16346321	50.8653	0
Pl02	Pl02_16359684	16359684	50.8653	0
Pl02	Pl02_16393400	16393400	50.8653	0
Pl02	Pl02_16393419	16393419	50.8653	0
Pl02	Pl02_16393990	16393990	50.8653	0
Pl02	Pl02_16441728	16441728	50.8653	0
Pl02	Pl02_16452353	16452353	50.8653	0
Pl02	Pl02_16468105	16468105	50.8653	0
Pl02	Pl02_16468109	16468109	50.8653	0
Pl02	Pl02_16472149	16472149	50.8653	0
Pl02	Pl02_16472155	16472155	50.8653	0
Pl02	Pl02_16472167	16472167	50.8653	0
Pl02	Pl02_16522666	16522666	50.8653	0
Pl02	Pl02_16522678	16522678	50.8653	0
Pl02	Pl02_16522842	16522842	50.8653	0
Pl02	Pl02_16522855	16522855	50.8653	0
Pl02	Pl02_16550533	16550533	50.8653	0
Pl02	Pl02_16570895	16570895	50.8653	0
Pl02	Pl02_16626602	16626602	50.8653	0
Pl02	Pl02_16635925	16635925	50.8653	0
Pl02	Pl02_16651190	16651190	50.8653	0
Pl02	Pl02_16714652	16714652	50.8653	0
Pl02	Pl02_16721730	16721730	50.8653	0
Pl02	Pl02_16722061	16722061	50.8653	0
Pl02	Pl02_16722087	16722087	50.8653	0
Pl02	Pl02_16807570	16807570	50.8653	0
Pl02	Pl02_16823439	16823439	50.8653	0
Pl02	Pl02_16823455	16823455	50.8653	0
Pl02	Pl02_16838834	16838834	50.8653	0
Pl02	Pl02_16913638	16913638	50.8653	0
Pl02	Pl02_16923689	16923689	50.8653	0
Pl02	Pl02_16923743	16923743	50.8653	0
Pl02	Pl02_16939312	16939312	50.8653	0
Pl02	Pl02_16965504	16965504	50.8653	0
Pl02	Pl02_16987474	16987474	50.8653	0
Pl02	Pl02_17014462	17014462	50.8653	0
Pl02	Pl02_17014533	17014533	50.8653	0
Pl02	Pl02_17016365	17016365	50.8653	0
Pl02	Pl02_17016375	17016375	50.8653	0
Pl02	Pl02_17042072	17042072	50.8653	0
Pl02	Pl02_17066991	17066991	50.8653	0
Pl02	Pl02_17121115	17121115	50.8653	0
Pl02	Pl02_17122862	17122862	50.8653	0
Pl02	Pl02_17140207	17140207	50.8653	0
Pl02	Pl02_17147596	17147596	50.8653	0
Pl02	Pl02_17196567	17196567	50.8653	0
Pl02	Pl02_17196595	17196595	50.8653	0
Pl02	Pl02_17222868	17222868	50.8653	0
Pl02	Pl02_17266078	17266078	50.8653	0
Pl02	Pl02_17290413	17290413	50.8653	0
Pl02	Pl02_17293049	17293049	50.8653	0
Pl02	Pl02_17304795	17304795	50.8653	0
Pl02	Pl02_17321760	17321760	50.8653	0
Pl02	Pl02_17321772	17321772	50.8653	0
Pl02	Pl02_17321775	17321775	50.8653	0
Pl02	Pl02_17321842	17321842	50.8653	0
Pl02	Pl02_17321866	17321866	50.8653	0
Pl02	Pl02_17326775	17326775	50.8653	0
Pl02	Pl02_17367506	17367506	50.8653	0
Pl02	Pl02_17420181	17420181	50.8653	0
Pl02	Pl02_17487811	17487811	50.8653	0
Pl02	Pl02_17487823	17487823	50.8653	0
Pl02	Pl02_17487833	17487833	50.8653	0
Pl02	Pl02_17530760	17530760	50.8653	0
Pl02	Pl02_17530761	17530761	50.8653	0
Pl02	Pl02_17534039	17534039	50.8653	0
Pl02	Pl02_17534041	17534041	50.8653	0
Pl02	Pl02_17534058	17534058	50.8653	0
Pl02	Pl02_17534064	17534064	50.8653	0
Pl02	Pl02_17534749	17534749	50.8653	0
Pl02	Pl02_17547310	17547310	50.8653	0
Pl02	Pl02_17547339	17547339	50.8653	0
Pl02	Pl02_17554207	17554207	50.8653	0
Pl02	Pl02_17580318	17580318	50.8653	0
Pl02	Pl02_17602437	17602437	50.8653	0
Pl02	Pl02_17602470	17602470	50.8653	0
Pl02	Pl02_17605681	17605681	50.8653	0
Pl02	Pl02_17621636	17621636	50.8653	0
Pl02	Pl02_17646564	17646564	50.8653	0
Pl02	Pl02_17646574	17646574	50.8653	0
Pl02	Pl02_17646961	17646961	50.8653	0
Pl02	Pl02_17647756	17647756	50.8653	0
Pl02	Pl02_17647841	17647841	50.8653	0
Pl02	Pl02_17680927	17680927	50.8653	0
Pl02	Pl02_17700337	17700337	50.8653	0
Pl02	Pl02_17701615	17701615	50.8653	0
Pl02	Pl02_17701642	17701642	50.8653	0
Pl02	Pl02_17708615	17708615	50.8653	0
Pl02	Pl02_17708646	17708646	50.8653	0
Pl02	Pl02_17709027	17709027	50.8653	0
Pl02	Pl02_17709036	17709036	50.8653	0
Pl02	Pl02_17709075	17709075	50.8653	0
Pl02	Pl02_17709093	17709093	50.8653	0
Pl02	Pl02_17743939	17743939	50.8653	0
Pl02	Pl02_17763185	17763185	50.8653	0
Pl02	Pl02_17802573	17802573	50.8653	0
Pl02	Pl02_17805958	17805958	50.8653	0
Pl02	Pl02_17815710	17815710	50.8653	0
Pl02	Pl02_17854538	17854538	50.8653	0
Pl02	Pl02_17989785	17989785	50.8653	0
Pl02	Pl02_17989803	17989803	50.8653	0
Pl02	Pl02_17990033	17990033	50.8653	0
Pl02	Pl02_17990041	17990041	50.8653	0
Pl02	Pl02_18002637	18002637	50.8653	0
Pl02	Pl02_18020983	18020983	50.8653	0
Pl02	Pl02_18055564	18055564	50.8653	0
Pl02	Pl02_18055592	18055592	50.8653	0
Pl02	Pl02_18056394	18056394	50.8653	0
Pl02	Pl02_18056399	18056399	50.8653	0
Pl02	Pl02_18084766	18084766	50.8653	0
Pl02	Pl02_18097959	18097959	50.8653	0
Pl02	Pl02_18097962	18097962	50.8653	0
Pl02	Pl02_18108716	18108716	50.8653	0
Pl02	Pl02_18254685	18254685	50.8653	0
Pl02	Pl02_18254725	18254725	50.8653	0
Pl02	Pl02_18330975	18330975	50.8653	0
Pl02	Pl02_18330988	18330988	50.8653	0
Pl02	Pl02_18331912	18331912	50.8653	0
Pl02	Pl02_18392271	18392271	50.8653	0
Pl02	Pl02_18392304	18392304	50.8653	0
Pl02	Pl02_18392581	18392581	50.8653	0
Pl02	Pl02_18409697	18409697	50.8653	0
Pl02	Pl02_18414048	18414048	50.8653	0
Pl02	Pl02_18423193	18423193	50.8653	0
Pl02	Pl02_18449791	18449791	50.8653	0
Pl02	Pl02_18512943	18512943	50.8653	0
Pl02	Pl02_18512971	18512971	50.8653	0
Pl02	Pl02_18522146	18522146	50.8653	0
Pl02	Pl02_18525184	18525184	50.8653	0
Pl02	Pl02_18525232	18525232	50.8653	0
Pl02	Pl02_18525237	18525237	50.8653	0
Pl02	Pl02_18540167	18540167	50.8653	0
Pl02	Pl02_18560904	18560904	50.8653	0
Pl02	Pl02_18637587	18637587	50.8653	0
Pl02	Pl02_18637598	18637598	50.8653	0
Pl02	Pl02_18637634	18637634	50.8653	0
Pl02	Pl02_18655421	18655421	50.8653	0
Pl02	Pl02_18765854	18765854	50.8653	0
Pl02	Pl02_18776748	18776748	50.8653	0
Pl02	Pl02_18878868	18878868	50.8653	0
Pl02	Pl02_18996483	18996483	50.8653	0
Pl02	Pl02_19153741	19153741	50.8653	0
Pl02	Pl02_19153749	19153749	50.8653	0
Pl02	Pl02_19160090	19160090	50.8653	0
Pl02	Pl02_19160091	19160091	50.8653	0
Pl02	Pl02_19160108	19160108	50.8653	0
Pl02	Pl02_19167664	19167664	50.8653	0
Pl02	Pl02_19167680	19167680	50.8653	0
Pl02	Pl02_19227564	19227564	50.8653	0
Pl02	Pl02_19227604	19227604	50.8653	0
Pl02	Pl02_19227618	19227618	50.8653	0
Pl02	Pl02_19227634	19227634	50.8653	0
Pl02	Pl02_19287968	19287968	50.8653	0
Pl02	Pl02_19289617	19289617	50.8653	0
Pl02	Pl02_19303003	19303003	50.8653	0
Pl02	Pl02_19304252	19304252	50.8653	0
Pl02	Pl02_19329568	19329568	50.8653	0
Pl02	Pl02_19337163	19337163	50.8653	0
Pl02	Pl02_19403240	19403240	50.8653	0
Pl02	Pl02_19413927	19413927	50.8653	0
Pl02	Pl02_19413951	19413951	50.8653	0
Pl02	Pl02_19447062	19447062	50.8653	0
Pl02	Pl02_19467636	19467636	50.8653	0
Pl02	Pl02_19467806	19467806	50.8653	0
Pl02	Pl02_19467811	19467811	50.8653	0
Pl02	Pl02_19480067	19480067	50.8653	0
Pl02	Pl02_19609454	19609454	50.8653	0
Pl02	Pl02_19632354	19632354	50.8653	0
Pl02	Pl02_19640225	19640225	50.8653	0
Pl02	Pl02_19689971	19689971	50.8653	0
Pl02	Pl02_19703002	19703002	50.8653	0
Pl02	Pl02_19703069	19703069	50.8653	0
Pl02	Pl02_19743829	19743829	50.8653	0
Pl02	Pl02_19743855	19743855	50.8653	0
Pl02	Pl02_19761507	19761507	50.8653	0
Pl02	Pl02_19928948	19928948	50.8653	0
Pl02	Pl02_20358562	20358562	50.8653	0
Pl02	Pl02_20361531	20361531	50.8653	0
Pl02	Pl02_20703684	20703684	50.8653	0
Pl02	Pl02_20720942	20720942	50.8653	0
Pl02	Pl02_20721076	20721076	50.8653	0
Pl02	Pl02_20750743	20750743	50.8653	0
Pl02	Pl02_20879665	20879665	50.8653	0
Pl02	Pl02_20879882	20879882	50.8653	0
Pl02	Pl02_21083175	21083175	50.8653	0
Pl02	Pl02_21115777	21115777	50.8653	0
Pl02	Pl02_21119824	21119824	50.8653	0
Pl02	Pl02_21165986	21165986	50.8653	0
Pl02	Pl02_21181836	21181836	50.8653	0
Pl02	Pl02_21205613	21205613	50.8653	0
Pl02	Pl02_21206862	21206862	50.8653	0
Pl02	Pl02_21240744	21240744	50.8653	0
Pl02	Pl02_21295722	21295722	50.8653	0
Pl02	Pl02_21419838	21419838	50.8653	0
Pl02	Pl02_21468500	21468500	50.8653	0
Pl02	Pl02_21537467	21537467	50.8653	0
Pl02	Pl02_21537496	21537496	50.8653	0
Pl02	Pl02_21537504	21537504	50.8653	0
Pl02	Pl02_21537582	21537582	50.8653	0
Pl02	Pl02_21545645	21545645	50.8653	0
Pl02	Pl02_21682405	21682405	50.8653	0
Pl02	Pl02_21682808	21682808	50.8653	0
Pl02	Pl02_21684156	21684156	50.8653	0
Pl02	Pl02_21716918	21716918	50.8653	0
Pl02	Pl02_21740361	21740361	50.8653	0
Pl02	Pl02_21788977	21788977	50.8653	0
Pl02	Pl02_21789383	21789383	50.8653	0
Pl02	Pl02_21900713	21900713	50.8653	0
Pl02	Pl02_21913420	21913420	50.8653	0
Pl02	Pl02_21913513	21913513	50.8653	0
Pl02	Pl02_21955007	21955007	50.8653	0
Pl02	Pl02_22366290	22366290	50.8653	0
Pl02	Pl02_22661775	22661775	50.8653	0
Pl02	Pl02_22661854	22661854	50.8653	0
Pl02	Pl02_23131504	23131504	50.8653	0
Pl02	Pl02_23131536	23131536	50.8653	0
Pl02	Pl02_23451280	23451280	50.8653	0
Pl02	Pl02_23451287	23451287	50.8653	0
Pl02	Pl02_23451303	23451303	50.8653	0
Pl02	Pl02_23616802	23616802	50.8653	0
Pl02	Pl02_23683734	23683734	50.8653	0
Pl02	Pl02_23683737	23683737	50.8653	0
Pl02	Pl02_23687114	23687114	50.8653	0
Pl02	Pl02_23722092	23722092	50.8653	0
Pl02	Pl02_23810723	23810723	50.8653	0
Pl02	Pl02_24152252	24152252	50.8653	0
Pl02	Pl02_24152278	24152278	50.8653	0
Pl02	Pl02_24204872	24204872	50.8653	0
Pl02	Pl02_24543464	24543464	50.8653	0
Pl02	Pl02_24932466	24932466	50.8653	0
Pl02	Pl02_25006090	25006090	50.8653	0
Pl02	Pl02_25012443	25012443	50.8653	0
Pl02	Pl02_25114885	25114885	50.8653	0
Pl02	Pl02_25114916	25114916	50.8653	0
Pl02	Pl02_25115381	25115381	50.8653	0
Pl02	Pl02_25236325	25236325	50.8653	0
Pl02	Pl02_25254273	25254273	50.8653	0
Pl02	Pl02_25328604	25328604	50.8653	0
Pl02	Pl02_25333870	25333870	50.8653	0
Pl02	Pl02_25509538	25509538	50.8653	0
Pl02	Pl02_25511504	25511504	50.8653	0
Pl02	Pl02_25817220	25817220	50.8653	0
Pl02	Pl02_25841747	25841747	50.8653	0
Pl02	Pl02_25841759	25841759	50.8653	0
Pl02	Pl02_25841808	25841808	50.8653	0
Pl02	Pl02_25864959	25864959	50.8653	0
Pl02	Pl02_26020480	26020480	50.8653	0
Pl02	Pl02_26024379	26024379	50.8653	0
Pl02	Pl02_26307326	26307326	50.8653	0
Pl02	Pl02_26307399	26307399	50.8653	0
Pl02	Pl02_26413067	26413067	50.8653	0
Pl02	Pl02_26413110	26413110	50.8653	0
Pl02	Pl02_26500063	26500063	50.8653	0
Pl02	Pl02_26500108	26500108	50.8653	0
Pl02	Pl02_26503530	26503530	50.8653	0
Pl02	Pl02_26551520	26551520	50.8653	0
Pl02	Pl02_26553911	26553911	50.8653	0
Pl02	Pl02_26553920	26553920	50.8653	0
Pl02	Pl02_26636242	26636242	50.8653	0
Pl02	Pl02_26811537	26811537	50.8653	0
Pl02	Pl02_26812764	26812764	50.8653	0
Pl02	Pl02_26812783	26812783	50.8653	0
Pl02	Pl02_27251820	27251820	50.8653	0
Pl02	Pl02_27251843	27251843	50.8653	0
Pl02	Pl02_27252810	27252810	50.8653	0
Pl02	Pl02_27252824	27252824	50.8653	0
Pl02	Pl02_27265301	27265301	50.8653	0
Pl02	Pl02_27268684	27268684	50.8653	0
Pl02	Pl02_27333839	27333839	50.8653	0
Pl02	Pl02_27348013	27348013	50.8653	0
Pl02	Pl02_27351767	27351767	50.8653	0
Pl02	Pl02_27351786	27351786	50.8653	0
Pl02	Pl02_27364654	27364654	50.8653	0
Pl02	Pl02_27364668	27364668	50.8653	0
Pl02	Pl02_27364697	27364697	50.8653	0
Pl02	Pl02_27579248	27579248	50.8653	0
Pl02	Pl02_27972320	27972320	50.8653	0
Pl02	Pl02_27972482	27972482	50.8653	0
Pl02	Pl02_27972524	27972524	50.8653	0
Pl02	Pl02_28033120	28033120	50.8653	0
Pl02	Pl02_28221700	28221700	50.8653	0
Pl02	Pl02_28221704	28221704	50.8653	0
Pl02	Pl02_28390514	28390514	50.8653	0
Pl02	Pl02_28478541	28478541	50.8653	0
Pl02	Pl02_28480496	28480496	50.8653	0
Pl02	Pl02_28509109	28509109	50.8653	0
Pl02	Pl02_28510652	28510652	50.8653	0
Pl02	Pl02_28510680	28510680	50.8653	0
Pl02	Pl02_28510774	28510774	50.8653	0
Pl02	Pl02_28810655	28810655	50.8653	0
Pl02	Pl02_28859355	28859355	50.8653	0
Pl02	Pl02_28889574	28889574	50.8653	0
Pl02	Pl02_28952984	28952984	50.8653	0
Pl02	Pl02_28956852	28956852	50.8653	0
Pl02	Pl02_29035015	29035015	50.8653	0
Pl02	Pl02_29049937	29049937	50.8653	0
Pl02	Pl02_29049973	29049973	50.8653	0
Pl02	Pl02_29070877	29070877	50.8653	0
Pl02	Pl02_29152699	29152699	50.8653	0
Pl02	Pl02_29168000	29168000	50.8653	0
Pl02	Pl02_29216978	29216978	50.8653	0
Pl02	Pl02_29218788	29218788	50.8653	0
Pl02	Pl02_29285023	29285023	50.8653	0
Pl02	Pl02_29285061	29285061	50.8653	0
Pl02	Pl02_29302709	29302709	50.8653	0
Pl02	Pl02_29302733	29302733	50.8653	0
Pl02	Pl02_29315096	29315096	50.8653	0
Pl02	Pl02_29319285	29319285	50.8653	0
Pl02	Pl02_29319329	29319329	50.8653	0
Pl02	Pl02_29319874	29319874	50.8653	0
Pl02	Pl02_29319918	29319918	50.8653	0
Pl02	Pl02_29319925	29319925	50.8653	0
Pl02	Pl02_29372189	29372189	50.8653	0
Pl02	Pl02_29444676	29444676	50.8653	0
Pl02	Pl02_29477825	29477825	50.8653	0
Pl02	Pl02_29538287	29538287	50.8653	0
Pl02	Pl02_29614310	29614310	50.8653	0
Pl02	Pl02_29623563	29623563	50.8653	0
Pl02	Pl02_29624074	29624074	50.8653	0
Pl02	Pl02_29650819	29650819	50.8653	0
Pl02	Pl02_29650864	29650864	50.8653	0
Pl02	Pl02_29692620	29692620	50.8653	0
Pl02	Pl02_29714213	29714213	50.8653	0
Pl02	Pl02_29722277	29722277	50.8653	0
Pl02	Pl02_29747815	29747815	50.8653	0
Pl02	Pl02_29763830	29763830	50.8653	0
Pl02	Pl02_29767259	29767259	50.8653	0
Pl02	Pl02_29813287	29813287	50.8653	0
Pl02	Pl02_29816802	29816802	50.8653	0
Pl02	Pl02_29818447	29818447	50.8653	0
Pl02	Pl02_29872262	29872262	50.8653	0
Pl02	Pl02_29875084	29875084	50.8653	0
Pl02	Pl02_29919084	29919084	50.8653	0
Pl02	Pl02_29920509	29920509	50.8653	0
Pl02	Pl02_29926320	29926320	50.8653	0
Pl02	Pl02_29927758	29927758	50.8653	0
Pl02	Pl02_29944397	29944397	50.8653	0
Pl02	Pl02_29944420	29944420	50.8653	0
Pl02	Pl02_29945028	29945028	50.8653	0
Pl02	Pl02_29945107	29945107	50.8653	0
Pl02	Pl02_30017043	30017043	50.8653	0
Pl02	Pl02_30018833	30018833	50.8653	0
Pl02	Pl02_30018839	30018839	50.8653	0
Pl02	Pl02_30021278	30021278	50.8653	0
Pl02	Pl02_30037975	30037975	50.8653	0
Pl02	Pl02_30073803	30073803	50.8653	0
Pl02	Pl02_30084898	30084898	50.8653	0
Pl02	Pl02_30117609	30117609	50.8653	0
Pl02	Pl02_30161233	30161233	50.8653	0
Pl02	Pl02_30161241	30161241	50.8653	0
Pl02	Pl02_30163265	30163265	50.8653	0
Pl02	Pl02_30176522	30176522	50.8653	0
Pl02	Pl02_30176530	30176530	50.8653	0
Pl02	Pl02_30221139	30221139	50.8653	0
Pl02	Pl02_30245977	30245977	50.8653	0
Pl02	Pl02_30246023	30246023	50.8653	0
Pl02	Pl02_30289855	30289855	50.8653	0
Pl02	Pl02_30289858	30289858	50.8653	0
Pl02	Pl02_30326339	30326339	50.8653	0
Pl02	Pl02_30328295	30328295	50.8653	0
Pl02	Pl02_30328308	30328308	50.8653	0
Pl02	Pl02_30346066	30346066	50.8653	0
Pl02	Pl02_30361989	30361989	50.8653	0
Pl02	Pl02_30364871	30364871	50.8653	0
Pl02	Pl02_30364880	30364880	50.8653	0
Pl02	Pl02_30388261	30388261	50.8653	0
Pl02	Pl02_30388274	30388274	50.8653	0
Pl02	Pl02_30418837	30418837	50.8653	0
Pl02	Pl02_30423851	30423851	50.8653	0
Pl02	Pl02_30482655	30482655	50.8653	0
Pl02	Pl02_30490218	30490218	50.8653	0
Pl02	Pl02_30545064	30545064	50.8653	0
Pl02	Pl02_30567569	30567569	50.8653	0
Pl02	Pl02_30567589	30567589	50.8653	0
Pl02	Pl02_30576577	30576577	50.8653	0
Pl02	Pl02_30576602	30576602	50.8653	0
Pl02	Pl02_30579901	30579901	50.8653	0
Pl02	Pl02_30599196	30599196	50.8653	0
Pl02	Pl02_30599222	30599222	50.8653	0
Pl02	Pl02_30603109	30603109	50.8653	0
Pl02	Pl02_30647279	30647279	50.8653	0
Pl02	Pl02_30705114	30705114	50.8653	0
Pl02	Pl02_30705117	30705117	50.8653	0
Pl02	Pl02_30709057	30709057	50.8653	0
Pl02	Pl02_30709181	30709181	50.8653	0
Pl02	Pl02_30711623	30711623	50.8653	0
Pl02	Pl02_30719970	30719970	50.8653	0
Pl02	Pl02_30719983	30719983	50.8653	0
Pl02	Pl02_30720114	30720114	50.8653	0
Pl02	Pl02_30724461	30724461	50.8653	0
Pl02	Pl02_30726527	30726527	50.8653	0
Pl02	Pl02_30729678	30729678	50.8653	0
Pl02	Pl02_30760704	30760704	50.8653	0
Pl02	Pl02_30761835	30761835	50.8653	0
Pl02	Pl02_30763898	30763898	50.8653	0
Pl02	Pl02_30790844	30790844	50.8653	0
Pl02	Pl02_30794666	30794666	50.8653	0
Pl02	Pl02_30833460	30833460	50.8653	0
Pl02	Pl02_30895055	30895055	50.8653	0.03
Pl02	Pl02_30895068	30895068	50.8653	0.03
Pl02	Pl02_30895088	30895088	50.8653	0.03
Pl02	Pl02_30913944	30913944	50.8653	0.07
Pl02	Pl02_30973217	30973217	50.8653	0.11
Pl02	Pl02_31064461	31064461	50.8653	0.13
Pl02	Pl02_31064471	31064471	50.8653	0.13
Pl02	Pl02_31064480	31064480	50.8653	0.13
Pl02	Pl02_31078315	31078315	50.8653	0.13
Pl02	Pl02_31218095	31218095	50.8653	0.22
Pl02	Pl02_31230477	31230477	50.8653	0.22
Pl02	Pl02_31230486	31230486	50.8653	0.22
Pl02	Pl02_31259536	31259536	50.8653	0.23
Pl02	Pl02_31271518	31271518	50.8653	0.25
Pl02	Pl02_31308858	31308858	50.8653	0.27
Pl02	Pl02_31329474	31329474	50.8653	0.29
Pl02	Pl02_31345732	31345732	50.8653	0.29
Pl02	Pl02_31345760	31345760	50.8653	0.29
Pl02	Pl02_31366176	31366176	50.8653	0.31
Pl02	Pl02_31366185	31366185	50.8653	0.31
Pl02	Pl02_31434334	31434334	50.8653	0.33
Pl02	Pl02_31439125	31439125	50.8653	0.33
Pl02	Pl02_31440450	31440450	50.8653	0.33
Pl02	Pl02_31440458	31440458	50.8653	0.33
Pl02	Pl02_31440461	31440461	50.8653	0.33
Pl02	Pl02_31482862	31482862	50.8653	0.34
Pl02	Pl02_31487033	31487033	50.8653	0.34
Pl02	Pl02_31488873	31488873	50.8653	0.34
Pl02	Pl02_31501051	31501051	50.8653	0.35
Pl02	Pl02_31501100	31501100	50.8653	0.35
Pl02	Pl02_31517053	31517053	50.8653	0.35
Pl02	Pl02_31517244	31517244	50.8653	0.35
Pl02	Pl02_31526341	31526341	50.8653	0.35
Pl02	Pl02_31526392	31526392	50.8653	0.35
Pl02	Pl02_31528901	31528901	50.8653	0.35
Pl02	Pl02_31576083	31576083	50.8653	0.36
Pl02	Pl02_31585040	31585040	50.8653	0.37
Pl02	Pl02_31597306	31597306	50.8653	0.37
Pl02	Pl02_31607182	31607182	50.8653	0.38
Pl02	Pl02_31614649	31614649	50.8653	0.38
Pl02	Pl02_31628698	31628698	50.8653	0.38
Pl02	Pl02_31628699	31628699	50.8653	0.38
Pl02	Pl02_31703777	31703777	50.8653	0.38
Pl02	Pl02_31713783	31713783	50.8653	0.4
Pl02	Pl02_31729281	31729281	50.8653	0.42
Pl02	Pl02_31729283	31729283	50.8653	0.42
Pl02	Pl02_31730750	31730750	50.8653	0.43
Pl02	Pl02_31730781	31730781	50.8653	0.43
Pl02	Pl02_31730788	31730788	50.8653	0.43
Pl02	Pl02_31730798	31730798	50.8653	0.43
Pl02	Pl02_31730884	31730884	50.8653	0.43
Pl02	Pl02_31771181	31771181	50.8653	0.44
Pl02	Pl02_31797747	31797747	50.8653	0.46
Pl02	Pl02_31816524	31816524	50.8653	0.45
Pl02	Pl02_31831602	31831602	50.8653	0.45
Pl02	Pl02_31831621	31831621	50.8653	0.45
Pl02	Pl02_31834021	31834021	50.8653	0.46
Pl02	Pl02_31850242	31850242	50.8653	0.46
Pl02	Pl02_31850255	31850255	50.8653	0.46
Pl02	Pl02_31850319	31850319	50.8653	0.46
Pl02	Pl02_31851447	31851447	50.8653	0.46
Pl02	Pl02_31851474	31851474	50.8653	0.46
Pl02	Pl02_31861730	31861730	51.4088	0.46
Pl02	Pl02_31861745	31861745	51.4088	0.46
Pl02	Pl02_31861762	31861762	51.4088	0.46
Pl02	Pl02_31898224	31898224	51.4088	0.48
Pl02	Pl02_31898264	31898264	51.4088	0.48
Pl02	Pl02_31898271	31898271	51.4088	0.48
Pl02	Pl02_31899716	31899716	51.4088	0.48
Pl02	Pl02_31906518	31906518	51.4088	0.48
Pl02	Pl02_31943189	31943189	51.4088	0.43
Pl02	Pl02_31959357	31959357	51.4088	0.42
Pl02	Pl02_31961481	31961481	51.4088	0.42
Pl02	Pl02_31961498	31961498	51.4088	0.42
Pl02	Pl02_31998077	31998077	51.4088	0.41
Pl02	Pl02_31998129	31998129	51.4088	0.41
Pl02	Pl02_32089807	32089807	51.4088	0.37
Pl02	Pl02_32091318	32091318	51.4088	0.37
Pl02	Pl02_32121751	32121751	51.4088	0.36
Pl02	Pl02_32124199	32124199	51.4088	0.36
Pl02	Pl02_32151955	32151955	51.4088	0.36
Pl02	Pl02_32153857	32153857	51.4088	0.36
Pl02	Pl02_32162924	32162924	51.4088	0.36
Pl02	Pl02_32164349	32164349	51.4088	0.36
Pl02	Pl02_32166157	32166157	51.4088	0.36
Pl02	Pl02_32198375	32198375	51.4088	0.35
Pl02	Pl02_32207547	32207547	51.4088	0.35
Pl02	Pl02_32260193	32260193	51.4088	0.34
Pl02	Pl02_32260487	32260487	51.4088	0.34
Pl02	Pl02_32260535	32260535	51.4088	0.34
Pl02	Pl02_32260724	32260724	51.4088	0.34
Pl02	Pl02_32260734	32260734	51.4088	0.34
Pl02	Pl02_32260750	32260750	51.4088	0.34
Pl02	Pl02_32278102	32278102	51.4088	0.34
Pl02	Pl02_32278937	32278937	51.4088	0.34
Pl02	Pl02_32299510	32299510	51.4088	0.33
Pl02	Pl02_32299806	32299806	51.4088	0.33
Pl02	Pl02_32314241	32314241	51.4088	0.33
Pl02	Pl02_32314242	32314242	51.4088	0.33
Pl02	Pl02_32315861	32315861	51.4088	0.33
Pl02	Pl02_32322291	32322291	51.4088	0.32
Pl02	Pl02_32354914	32354914	51.4088	0.31
Pl02	Pl02_32383695	32383695	51.4088	0.31
Pl02	Pl02_32383699	32383699	51.4088	0.31
Pl02	Pl02_32415673	32415673	51.4088	0.3
Pl02	Pl02_32468766	32468766	51.4088	0.26
Pl02	Pl02_32471323	32471323	51.4088	0.26
Pl02	Pl02_32478831	32478831	51.4088	0.26
Pl02	Pl02_32478836	32478836	51.4088	0.26
Pl02	Pl02_32481535	32481535	51.4088	0.26
Pl02	Pl02_32481564	32481564	51.4088	0.26
Pl02	Pl02_32492564	32492564	51.4088	0.25
Pl02	Pl02_32492565	32492565	51.4088	0.25
Pl02	Pl02_32492571	32492571	51.4088	0.25
Pl02	Pl02_32493788	32493788	51.4088	0.25
Pl02	Pl02_32511784	32511784	51.4088	0.24
Pl02	Pl02_32517471	32517471	51.4088	0.23
Pl02	Pl02_32522817	32522817	51.4088	0.22
Pl02	Pl02_32539367	32539367	51.4088	0.21
Pl02	Pl02_32539381	32539381	51.4088	0.21
Pl02	Pl02_32548988	32548988	51.4088	0.21
Pl02	Pl02_32549041	32549041	51.4088	0.21
Pl02	Pl02_32549134	32549134	51.4088	0.21
Pl02	Pl02_32577791	32577791	51.4088	0.2
Pl02	Pl02_32593907	32593907	51.4088	0.2
Pl02	Pl02_32611888	32611888	51.4088	0.18
Pl02	Pl02_32612062	32612062	51.4088	0.18
Pl02	Pl02_32613936	32613936	51.4088	0.18
Pl02	Pl02_32613942	32613942	51.4088	0.18
Pl02	Pl02_32635390	32635390	51.4088	0.16
Pl02	Pl02_32650902	32650902	51.4088	0.16
Pl02	Pl02_32651241	32651241	51.4088	0.16
Pl02	Pl02_32654097	32654097	51.4088	0.16
Pl02	Pl02_32654108	32654108	51.4088	0.16
Pl02	Pl02_32654124	32654124	51.4088	0.16
Pl02	Pl02_32686273	32686273	51.4088	0.15
Pl02	Pl02_32766732	32766732	51.4088	0.09
Pl02	Pl02_32798304	32798304	51.4088	0.08
Pl02	Pl02_32798852	32798852	51.4088	0.08
Pl02	Pl02_32931145	32931145	51.4088	0.02
Pl02	Pl02_32931174	32931174	51.4088	0.02
Pl02	Pl02_32931296	32931296	51.4088	0.02
Pl02	Pl02_32932346	32932346	51.4088	0.02
Pl02	Pl02_32937338	32937338	51.4088	0.02
Pl02	Pl02_32937402	32937402	51.4088	0.02
Pl02	Pl02_32937405	32937405	51.4088	0.02
Pl02	Pl02_32940276	32940276	51.4088	0.02
Pl02	Pl02_32940278	32940278	51.4088	0.02
Pl02	Pl02_32940291	32940291	51.4088	0.02
Pl02	Pl02_32942955	32942955	51.4088	0.02
Pl02	Pl02_32942970	32942970	51.4088	0.02
Pl02	Pl02_32950376	32950376	51.4088	0.02
Pl02	Pl02_32950388	32950388	51.4088	0.02
Pl02	Pl02_32971924	32971924	51.4088	0.07
Pl02	Pl02_32971937	32971937	51.4088	0.07
Pl02	Pl02_32992307	32992307	51.4088	0.07
Pl02	Pl02_32996113	32996113	51.4088	0.07
Pl02	Pl02_33001443	33001443	51.4088	0.07
Pl02	Pl02_33003664	33003664	51.4088	0.07
Pl02	Pl02_33003679	33003679	51.4088	0.07
Pl02	Pl02_33008470	33008470	51.4088	0.07
Pl02	Pl02_33037133	33037133	51.4088	0.07
Pl02	Pl02_33045123	33045123	51.4088	0.07
Pl02	Pl02_33045124	33045124	51.4088	0.07
Pl02	Pl02_33062114	33062114	51.4088	0.08
Pl02	Pl02_33069192	33069192	51.4088	0.08
Pl02	Pl02_33069206	33069206	51.4088	0.08
Pl02	Pl02_33069212	33069212	51.4088	0.08
Pl02	Pl02_33069447	33069447	51.4088	0.08
Pl02	Pl02_33069483	33069483	51.4088	0.08
Pl02	Pl02_33078976	33078976	51.4088	0.08
Pl02	Pl02_33079000	33079000	51.4088	0.08
Pl02	Pl02_33085594	33085594	51.4088	0.08
Pl02	Pl02_33092038	33092038	51.4088	0.1
Pl02	Pl02_33092050	33092050	51.4088	0.1
Pl02	Pl02_33115353	33115353	51.4088	0.1
Pl02	Pl02_33166712	33166712	51.4088	0.11
Pl02	Pl02_33169236	33169236	51.4088	0.11
Pl02	Pl02_33185335	33185335	51.4088	0.13
Pl02	Pl02_33190109	33190109	51.4088	0.13
Pl02	Pl02_33202567	33202567	51.4088	0.14
Pl02	Pl02_33217235	33217235	51.4088	0.14
Pl02	Pl02_33230661	33230661	51.4088	0.14
Pl02	Pl02_33264853	33264853	51.4088	0.15
Pl02	Pl02_33287168	33287168	51.4088	0.15
Pl02	Pl02_33287187	33287187	51.4088	0.15
Pl02	Pl02_33292853	33292853	51.4088	0.15
Pl02	Pl02_33293378	33293378	51.4088	0.15
Pl02	Pl02_33316604	33316604	51.4088	0.16
Pl02	Pl02_33336085	33336085	51.4088	0.17
Pl02	Pl02_33336116	33336116	51.4088	0.17
Pl02	Pl02_33388724	33388724	51.4088	0.21
Pl02	Pl02_33400106	33400106	51.4088	0.21
Pl02	Pl02_33400122	33400122	51.4088	0.21
Pl02	Pl02_33400181	33400181	51.4088	0.21
Pl02	Pl02_33420911	33420911	51.4088	0.21
Pl02	Pl02_33426617	33426617	51.4088	0.21
Pl02	Pl02_33439229	33439229	51.4088	0.21
Pl02	Pl02_33439430	33439430	51.4088	0.21
Pl02	Pl02_33445357	33445357	51.4088	0.21
Pl02	Pl02_33452408	33452408	51.4088	0.21
Pl02	Pl02_33452412	33452412	51.4088	0.21
Pl02	Pl02_33464395	33464395	51.4088	0.21
Pl02	Pl02_33464407	33464407	51.4088	0.21
Pl02	Pl02_33473140	33473140	51.4088	0.22
Pl02	Pl02_33492063	33492063	51.4088	0.23
Pl02	Pl02_33492083	33492083	51.4088	0.23
Pl02	Pl02_33513618	33513618	51.4088	0.25
Pl02	Pl02_33513631	33513631	51.4088	0.25
Pl02	Pl02_33514739	33514739	51.4088	0.25
Pl02	Pl02_33514757	33514757	51.4088	0.25
Pl02	Pl02_33518314	33518314	51.4088	0.25
Pl02	Pl02_33518359	33518359	51.4088	0.25
Pl02	Pl02_33537842	33537842	51.4088	0.27
Pl02	Pl02_33567882	33567882	51.4088	0.29
Pl02	Pl02_33568720	33568720	51.4088	0.29
Pl02	Pl02_33593208	33593208	51.4088	0.29
Pl02	Pl02_33603741	33603741	51.4088	0.3
Pl02	Pl02_33605267	33605267	51.4088	0.3
Pl02	Pl02_33613340	33613340	51.4088	0.31
Pl02	Pl02_33623361	33623361	51.4088	0.32
Pl02	Pl02_33648453	33648453	51.4088	0.32
Pl02	Pl02_33652615	33652615	51.4088	0.33
Pl02	Pl02_33662891	33662891	51.4088	0.35
Pl02	Pl02_33663137	33663137	51.4088	0.35
Pl02	Pl02_33666188	33666188	51.4088	0.35
Pl02	Pl02_33666226	33666226	51.4088	0.35
Pl02	Pl02_33669993	33669993	51.4088	0.35
Pl02	Pl02_33683997	33683997	51.4088	0.35
Pl02	Pl02_33688204	33688204	51.4088	0.35
Pl02	Pl02_33703907	33703907	51.4088	0.35
Pl02	Pl02_33703942	33703942	51.4088	0.35
Pl02	Pl02_33724999	33724999	51.4088	0.35
Pl02	Pl02_33786843	33786843	51.4088	0.36
Pl02	Pl02_33786888	33786888	51.4088	0.36
Pl02	Pl02_33788591	33788591	51.4088	0.36
Pl02	Pl02_33788594	33788594	51.4088	0.36
Pl02	Pl02_33788600	33788600	51.4088	0.36
Pl02	Pl02_33811232	33811232	51.4088	0.36
Pl02	Pl02_33811241	33811241	51.4088	0.36
Pl02	Pl02_33817603	33817603	51.4088	0.36
Pl02	Pl02_33817605	33817605	51.4088	0.36
Pl02	Pl02_33827186	33827186	51.4088	0.36
Pl02	Pl02_33832486	33832486	51.4088	0.36
Pl02	Pl02_33832492	33832492	51.4088	0.36
Pl02	Pl02_33888184	33888184	51.9523	0.36
Pl02	Pl02_33894574	33894574	51.9523	0.36
Pl02	Pl02_33965547	33965547	51.9523	0.39
Pl02	Pl02_33965583	33965583	51.9523	0.39
Pl02	Pl02_33967602	33967602	51.9523	0.39
Pl02	Pl02_33968796	33968796	51.9523	0.39
Pl02	Pl02_33968823	33968823	51.9523	0.39
Pl02	Pl02_34053753	34053753	51.9523	0.42
Pl02	Pl02_34088930	34088930	51.9523	0.42
Pl02	Pl02_34088943	34088943	51.9523	0.42
Pl02	Pl02_34153097	34153097	51.9523	0.43
Pl02	Pl02_34176386	34176386	51.9523	0.43
Pl02	Pl02_34176419	34176419	51.9523	0.43
Pl02	Pl02_34198190	34198190	51.9523	0.42
Pl02	Pl02_34339968	34339968	51.9523	0.39
Pl02	Pl02_34345753	34345753	51.9523	0.39
Pl02	Pl02_34374422	34374422	51.9523	0.35
Pl02	Pl02_34374561	34374561	51.9523	0.35
Pl02	Pl02_34417199	34417199	51.9523	0.34
Pl02	Pl02_34501088	34501088	51.9523	0.33
Pl02	Pl02_34534521	34534521	51.9523	0.32
Pl02	Pl02_34534553	34534553	51.9523	0.32
Pl02	Pl02_34597913	34597913	51.9523	0.31
Pl02	Pl02_34609670	34609670	51.9523	0.3
Pl02	Pl02_34634086	34634086	51.9523	0.29
Pl02	Pl02_34792800	34792800	51.9523	0.14
Pl02	Pl02_34792839	34792839	51.9523	0.14
Pl02	Pl02_34844443	34844443	51.9523	0
Pl02	Pl02_34884337	34884337	51.9523	0
Pl02	Pl02_34884351	34884351	51.9523	0
Pl02	Pl02_34886976	34886976	51.9523	0
Pl02	Pl02_35081145	35081145	51.9523	0
Pl02	Pl02_35081148	35081148	51.9523	0
Pl02	Pl02_35081169	35081169	51.9523	0
Pl02	Pl02_35167409	35167409	51.9523	0
Pl02	Pl02_35189091	35189091	51.9523	0
Pl02	Pl02_35271018	35271018	51.9523	0
Pl02	Pl02_35307255	35307255	51.9523	0
Pl02	Pl02_35307289	35307289	51.9523	0
Pl02	Pl02_35320713	35320713	51.9523	0
Pl02	Pl02_35334675	35334675	51.9523	0
Pl02	Pl02_35357373	35357373	51.9523	0
Pl02	Pl02_35357391	35357391	51.9523	0
Pl02	Pl02_35363809	35363809	51.9523	0
Pl02	Pl02_35363840	35363840	51.9523	0
Pl02	Pl02_35373299	35373299	51.9523	0
Pl02	Pl02_35413308	35413308	51.9523	0
Pl02	Pl02_35413333	35413333	51.9523	0
Pl02	Pl02_35556050	35556050	51.9523	0.4
Pl02	Pl02_35614717	35614717	51.9523	0.61
Pl02	Pl02_35643483	35643483	51.9523	0.65
Pl02	Pl02_35659720	35659720	51.9523	0.67
Pl02	Pl02_35696063	35696063	51.9523	0.68
Pl02	Pl02_35807315	35807315	51.9523	0.73
Pl02	Pl02_35844178	35844178	51.9523	0.73
Pl02	Pl02_35965127	35965127	51.9523	0.78
Pl02	Pl02_36143951	36143951	51.9523	0.81
Pl02	Pl02_36182568	36182568	51.9523	0.83
Pl02	Pl02_36413454	36413454	51.9523	1.05
Pl02	Pl02_36417138	36417138	51.9523	1.05
Pl02	Pl02_36470174	36470174	53.0513	1.05
Pl02	Pl02_36481186	36481186	53.0513	1.05
Pl02	Pl02_36510793	36510793	53.0513	1.05
Pl02	Pl02_36540779	36540779	53.0513	1.05
Pl02	Pl02_36545750	36545750	53.0513	1.05
Pl02	Pl02_36560004	36560004	53.0513	1.07
Pl02	Pl02_36560220	36560220	53.0513	1.07
Pl02	Pl02_36568018	36568018	53.0513	1.07
Pl02	Pl02_36573910	36573910	53.0513	1.07
Pl02	Pl02_36574747	36574747	53.0513	1.07
Pl02	Pl02_36574751	36574751	53.0513	1.07
Pl02	Pl02_36574752	36574752	53.0513	1.07
Pl02	Pl02_36591711	36591711	53.0513	1.07
Pl02	Pl02_36636873	36636873	53.0513	1.09
Pl02	Pl02_36638935	36638935	53.0513	1.09
Pl02	Pl02_36652259	36652259	53.0513	1.11
Pl02	Pl02_36659425	36659425	53.0513	1.11
Pl02	Pl02_36659429	36659429	53.0513	1.11
Pl02	Pl02_36662820	36662820	53.0513	1.14
Pl02	Pl02_36695606	36695606	53.0513	1.14
Pl02	Pl02_36723125	36723125	53.0513	1.18
Pl02	Pl02_36725586	36725586	53.0513	1.18
Pl02	Pl02_36725626	36725626	53.0513	1.18
Pl02	Pl02_36726191	36726191	53.0513	1.18
Pl02	Pl02_36726208	36726208	53.0513	1.18
Pl02	Pl02_36732818	36732818	53.0513	1.18
Pl02	Pl02_36754954	36754954	53.0513	1.18
Pl02	Pl02_36766151	36766151	53.0513	1.18
Pl02	Pl02_36766212	36766212	53.0513	1.18
Pl02	Pl02_36850725	36850725	53.0513	1.18
Pl02	Pl02_36850735	36850735	53.0513	1.18
Pl02	Pl02_36860015	36860015	53.0513	1.18
Pl02	Pl02_36893681	36893681	53.0513	1.18
Pl02	Pl02_36893682	36893682	53.0513	1.18
Pl02	Pl02_36893733	36893733	53.0513	1.18
Pl02	Pl02_36904100	36904100	53.0513	1.18
Pl02	Pl02_36904122	36904122	53.0513	1.18
Pl02	Pl02_36913660	36913660	53.0513	1.18
Pl02	Pl02_36928098	36928098	53.0513	1.18
Pl02	Pl02_36939962	36939962	53.0513	1.18
Pl02	Pl02_36940695	36940695	53.0513	1.18
Pl02	Pl02_37978932	37978932	56.5051	0.13
Pl02	Pl02_37991205	37991205	57.0486	0.13
Pl02	Pl02_37991211	37991211	57.0486	0.13
Pl02	Pl02_37991240	37991240	57.0486	0.13
Pl02	Pl02_38034078	38034078	57.0486	0.13
Pl02	Pl02_38034120	38034120	57.0486	0.13
Pl02	Pl02_38186894	38186894	57.0486	0.08
Pl02	Pl02_38466318	38466318	57.0486	0.06
Pl02	Pl02_38581129	38581129	57.0486	0.06
Pl02	Pl02_38581170	38581170	57.0486	0.06
Pl02	Pl02_38660899	38660899	57.0486	0.05
Pl02	Pl02_38660950	38660950	57.0486	0.05
Pl02	Pl02_38793254	38793254	57.0486	0.04
Pl02	Pl02_38913386	38913386	57.0486	0.04
Pl02	Pl02_39113339	39113339	57.0486	0
Pl02	Pl02_39113359	39113359	57.0486	0
Pl02	Pl02_39140421	39140421	57.0486	0
Pl02	Pl02_39140463	39140463	57.0486	0
Pl02	Pl02_39145693	39145693	57.0486	0
Pl02	Pl02_39206921	39206921	57.0486	0.05
Pl02	Pl02_39206935	39206935	57.0486	0.05
Pl02	Pl02_39241849	39241849	57.0486	0.05
Pl02	Pl02_39300492	39300492	57.0486	0.07
Pl02	Pl02_39313210	39313210	57.0486	0.07
Pl02	Pl02_39372153	39372153	57.0486	0.07
Pl02	Pl02_39372155	39372155	57.0486	0.07
Pl02	Pl02_39455695	39455695	57.0486	0.07
Pl02	Pl02_39484321	39484321	57.0486	0.08
Pl02	Pl02_39504759	39504759	57.0486	0.08
Pl02	Pl02_39613971	39613971	57.0486	0.09
Pl02	Pl02_39613979	39613979	57.0486	0.09
Pl02	Pl02_39614006	39614006	57.0486	0.09
Pl02	Pl02_39676600	39676600	57.0486	0.1
Pl02	Pl02_39720314	39720314	57.0486	0.1
Pl02	Pl02_39720345	39720345	57.0486	0.1
Pl02	Pl02_39720916	39720916	57.0486	0.1
Pl02	Pl02_39724898	39724898	57.0486	0.1
Pl02	Pl02_39820869	39820869	57.0486	0.11
Pl02	Pl02_39858448	39858448	57.0486	0.11
Pl02	Pl02_39877214	39877214	57.0486	0.11
Pl02	Pl02_39877219	39877219	57.0486	0.11
Pl02	Pl02_39905399	39905399	57.0486	0.11
Pl02	Pl02_39905432	39905432	57.0486	0.11
Pl02	Pl02_39914441	39914441	57.0486	0.12
Pl02	Pl02_39937945	39937945	57.0486	0.12
Pl02	Pl02_39937949	39937949	57.0486	0.12
Pl02	Pl02_39969659	39969659	57.0486	0.12
Pl02	Pl02_39992822	39992822	57.0486	0.12
Pl02	Pl02_40011823	40011823	57.0486	0.12
Pl02	Pl02_40019473	40019473	57.0486	0.12
Pl02	Pl02_40051000	40051000	57.0486	0.12
Pl02	Pl02_40051061	40051061	57.0486	0.12
Pl02	Pl02_40051064	40051064	57.0486	0.12
Pl02	Pl02_40051098	40051098	57.0486	0.12
Pl02	Pl02_40054871	40054871	57.0486	0.12
Pl02	Pl02_40054898	40054898	57.0486	0.12
Pl02	Pl02_40097098	40097098	57.0486	0.12
Pl02	Pl02_40146884	40146884	57.0486	0.16
Pl02	Pl02_40146893	40146893	57.0486	0.16
Pl02	Pl02_40183468	40183468	57.0486	0.16
Pl02	Pl02_40183471	40183471	57.0486	0.16
Pl02	Pl02_40189448	40189448	57.0486	1.7
Pl02	Pl02_40197555	40197555	57.5921	1.7
Pl02	Pl02_40202934	40202934	57.5921	1.7
Pl02	Pl02_40283230	40283230	57.5921	2.94
Pl02	Pl02_41185977	41185977	64.3401	6.29
Pl02	Pl02_41205217	41205217	64.3401	6.37
Pl02	Pl02_41362306	41362306	64.3401	0
Pl02	Pl02_41420150	41420150	64.3401	0
Pl02	Pl02_43865633	43865633	76.9207	1.78
Pl02	Pl02_43910204	43910204	76.9207	1.79
Pl02	Pl02_43914958	43914958	76.9207	1.79
Pl02	Pl02_43914981	43914981	76.9207	1.79
Pl02	Pl02_43922348	43922348	76.9207	1.79
Pl02	Pl02_43923798	43923798	76.9207	1.79
Pl02	Pl02_43923800	43923800	76.9207	1.79
Pl02	Pl02_43936558	43936558	78.0198	1.8
Pl02	Pl02_44042796	44042796	78.0198	1.77
Pl02	Pl02_44050765	44050765	78.0198	1.77
Pl02	Pl02_44051260	44051260	78.0198	1.77
Pl02	Pl02_44051799	44051799	78.0198	1.77
Pl02	Pl02_44068805	44068805	78.0198	1.77
Pl02	Pl02_44068854	44068854	78.0198	1.77
Pl02	Pl02_44077175	44077175	78.0198	1.76
Pl02	Pl02_44141503	44141503	78.0198	1.71
Pl02	Pl02_44188967	44188967	78.0198	1.64
Pl02	Pl02_44189010	44189010	78.0198	1.64
Pl02	Pl02_44269135	44269135	78.0198	1.53
Pl02	Pl02_44269137	44269137	78.0198	1.53
Pl02	Pl02_44269215	44269215	78.0198	1.53
Pl02	Pl02_44281911	44281911	78.0198	1.53
Pl02	Pl02_44300163	44300163	78.0198	1.52
Pl02	Pl02_44313213	44313213	78.0198	1.5
Pl02	Pl02_44314983	44314983	78.0198	1.5
Pl02	Pl02_44329109	44329109	78.0198	1.5
Pl02	Pl02_44356753	44356753	78.0198	1.44
Pl02	Pl02_44375587	44375587	78.0198	1.44
Pl02	Pl02_44442754	44442754	78.0198	1.44
Pl02	Pl02_44444809	44444809	78.0198	1.44
Pl02	Pl02_44451928	44451928	78.0198	1.44
Pl02	Pl02_44480013	44480013	78.0198	1.44
Pl02	Pl02_44489393	44489393	78.0198	1.44
Pl02	Pl02_44520687	44520687	78.0198	1.44
Pl02	Pl02_44521259	44521259	78.0198	1.44
Pl02	Pl02_44522152	44522152	78.0198	1.44
Pl02	Pl02_44522711	44522711	78.0198	1.44
Pl02	Pl02_44525189	44525189	78.0198	1.44
Pl02	Pl02_44527911	44527911	78.0198	1.44
Pl02	Pl02_44532707	44532707	78.0198	1.44
Pl02	Pl02_44543652	44543652	78.0198	1.44
Pl02	Pl02_44552855	44552855	78.0198	1.44
Pl02	Pl02_44552879	44552879	78.0198	1.44
Pl02	Pl02_44559218	44559218	78.0198	1.44
Pl02	Pl02_44559230	44559230	78.0198	1.44
Pl02	Pl02_44582284	44582284	78.0198	1.44
Pl02	Pl02_44615816	44615816	78.0198	1.44
Pl02	Pl02_44631826	44631826	78.0198	1.44
Pl02	Pl02_44631971	44631971	78.0198	1.44
Pl02	Pl02_44653089	44653089	78.0198	1.44
Pl02	Pl02_44672594	44672594	79.1188	1.44
Pl02	Pl02_44713401	44713401	79.1188	1.44
Pl02	Pl02_44713450	44713450	79.1188	1.44
Pl02	Pl02_44713510	44713510	79.1188	1.44
Pl02	Pl02_44713519	44713519	79.1188	1.44
Pl02	Pl02_44722448	44722448	79.1188	1.44
Pl02	Pl02_44723996	44723996	79.1188	1.44
Pl02	Pl02_44737436	44737436	79.1188	1.44
Pl02	Pl02_44780169	44780169	79.1188	1.44
Pl02	Pl02_44785115	44785115	79.1188	1.44
Pl02	Pl02_44809998	44809998	79.1188	1.44
Pl02	Pl02_44810371	44810371	79.1188	1.44
Pl02	Pl02_44814636	44814636	79.1188	1.44
Pl02	Pl02_44827028	44827028	79.1188	1.44
Pl02	Pl02_44846097	44846097	79.1188	1.44
Pl02	Pl02_44862932	44862932	79.1188	1.44
Pl02	Pl02_44904296	44904296	79.1188	1.42
Pl02	Pl02_44904348	44904348	79.1188	1.42
Pl02	Pl02_44927066	44927066	79.1188	1.22
Pl02	Pl02_44953303	44953303	79.1188	1.25
Pl02	Pl02_44959014	44959014	79.1188	1.25
Pl02	Pl02_44959042	44959042	79.1188	1.25
Pl02	Pl02_44984200	44984200	79.1188	1.25
Pl02	Pl02_44985274	44985274	79.1188	1.25
Pl02	Pl02_44985275	44985275	79.1188	1.25
Pl02	Pl02_45003151	45003151	79.1188	1.25
Pl02	Pl02_45070487	45070487	79.1188	1.35
Pl02	Pl02_45100032	45100032	79.1188	1.37
Pl02	Pl02_45100097	45100097	79.1188	1.37
Pl02	Pl02_45111383	45111383	79.1188	1.37
Pl02	Pl02_45152829	45152829	79.1188	1.39
Pl02	Pl02_45156999	45156999	79.1188	1.39
Pl02	Pl02_45157012	45157012	79.1188	1.39
Pl02	Pl02_45186731	45186731	79.1188	1.44
Pl02	Pl02_45197396	45197396	79.1188	1.46
Pl02	Pl02_45212541	45212541	79.1188	1.46
Pl02	Pl02_45231542	45231542	79.1188	1.47
Pl02	Pl02_45232199	45232199	79.1188	1.46
Pl02	Pl02_45251546	45251546	79.1188	1.46
Pl02	Pl02_45261010	45261010	79.1188	1.46
Pl02	Pl02_45297155	45297155	79.1188	1.47
Pl02	Pl02_45307128	45307128	79.1188	1.47
Pl02	Pl02_45353913	45353913	79.1188	1.46
Pl02	Pl02_45353917	45353917	79.1188	1.46
Pl02	Pl02_45353924	45353924	79.1188	1.46
Pl02	Pl02_46174719	46174719	80.7861	1.41
Pl02	Pl02_46177916	46177916	80.7861	1.41
Pl02	Pl02_46185326	46185326	80.7861	1.41
Pl02	Pl02_46195716	46195716	80.7861	1.41
Pl02	Pl02_46216858	46216858	80.7861	1.42
Pl02	Pl02_46216913	46216913	80.7861	1.42
Pl02	Pl02_46216916	46216916	80.7861	1.42
Pl02	Pl02_46220495	46220495	80.7861	1.42
Pl02	Pl02_46232175	46232175	80.7861	1.42
Pl02	Pl02_46267780	46267780	80.7861	1.4
Pl02	Pl02_46285815	46285815	80.7861	1.4
Pl02	Pl02_46345139	46345139	80.7861	1.34
Pl02	Pl02_46429665	46429665	80.7861	0.36
Pl02	Pl02_46429756	46429756	80.7861	0.36
Pl02	Pl02_46464056	46464056	80.7861	0.36
Pl02	Pl02_46479648	46479648	80.7861	0.36
Pl02	Pl02_46491142	46491142	80.7861	0.36
Pl02	Pl02_46491233	46491233	80.7861	0.36
Pl02	Pl02_46545619	46545619	80.7861	0.36
Pl02	Pl02_46545645	46545645	80.7861	0.36
Pl02	Pl02_46573255	46573255	80.7861	0.36
Pl02	Pl02_46579371	46579371	80.7861	0.36
Pl02	Pl02_46580813	46580813	80.7861	0.36
Pl02	Pl02_46582495	46582495	80.7861	0.36
Pl02	Pl02_46582503	46582503	80.7861	0.36
Pl02	Pl02_46649988	46649988	80.7861	0.36
Pl02	Pl02_46669148	46669148	81.3296	0.36
Pl02	Pl02_46729787	46729787	81.3296	0.36
Pl02	Pl02_48344152	48344152	91.8728	9.85
Pl02	Pl02_48365284	48365284	91.8728	9.85
Pl02	Pl02_48368540	48368540	91.8728	9.85
Pl02	Pl02_48434014	48434014	91.8728	9.85
Pl02	Pl02_48434062	48434062	91.8728	9.85
Pl02	Pl02_48507079	48507079	91.8728	9.85
Pl02	Pl02_48534335	48534335	92.9718	9.85
Pl02	Pl02_48554385	48554385	92.9718	9.29
Pl02	Pl02_48567957	48567957	92.9718	9.29
Pl02	Pl02_48672065	48672065	94.6391	9.29
Pl02	Pl02_48762203	48762203	96.3064	9.29
Pl02	Pl02_48806340	48806340	96.3064	9.29
Pl02	Pl02_48813857	48813857	96.3064	9.29
Pl02	Pl02_48818917	48818917	96.3064	9.29
Pl02	Pl02_48910388	48910388	96.3064	9.29
Pl02	Pl02_48945438	48945438	99.1504	9.29
Pl02	Pl02_48954432	48954432	99.1504	9.29
Pl02	Pl02_49149228	49149228	99.6939	8.16
Pl02	Pl02_49224907	49224907	99.6939	8.16
Pl02	Pl02_49236917	49236917	99.6939	8.16
Pl02	Pl02_49238140	49238140	99.6939	8.16
Pl02	Pl02_49291119	49291119	99.6939	8.16
Pl02	Pl02_49542722	49542722	101.943	7.08
Pl02	Pl02_49545574	49545574	101.943	7.08
Pl02	Pl02_50004537	50004537	102.486	16.33
Pl02	Pl02_50862952	50862952	126.917	19.59
Pl02	Pl02_50892399	50892399	126.917	19.59
Pl02	Pl02_50920084	50920084	126.917	19.59
Pl02	Pl02_50920093	50920093	126.917	19.59
Pl02	Pl02_50995280	50995280	126.917	19.59
Pl02	Pl02_50998101	50998101	126.917	19.59
Pl02	Pl02_51012070	51012070	126.917	15.25
Pl02	Pl02_51069601	51069601	128.585	15.25
Pl02	Pl02_51291411	51291411	131.429	15.25
Pl02	Pl02_51413724	51413724	134.273	15.25
Pl02	Pl02_51445311	51445311	134.273	15.25
Pl02	Pl02_51456581	51456581	134.816	15.25
Pl02	Pl02_51500548	51500548	136.483	15.25
Pl02	Pl02_51518959	51518959	136.483	15.25
Pl02	Pl02_51552071	51552071	136.483	15.25
Pl02	Pl02_51579190	51579190	136.483	15.25
Pl02	Pl02_51607776	51607776	136.483	15.25
Pl02	Pl02_51621053	51621053	136.483	15.25
Pl03	Pl03_2903	2903	0	7
Pl03	Pl03_62775	62775	0	7.39
Pl03	Pl03_83131	83131	0	7.43
Pl03	Pl03_92711	92711	0	7.43
Pl03	Pl03_105240	105240	0	7.43
Pl03	Pl03_111570	111570	0	7.43
Pl03	Pl03_112355	112355	0	7.43
Pl03	Pl03_159771	159771	0.5435	7.43
Pl03	Pl03_172194	172194	0.5435	7.43
Pl03	Pl03_176930	176930	0.5435	7.43
Pl03	Pl03_208246	208246	0.5435	7.43
Pl03	Pl03_219401	219401	0.5435	7.43
Pl03	Pl03_222862	222862	0.5435	7.43
Pl03	Pl03_251113	251113	0.5435	7.43
Pl03	Pl03_251581	251581	0.5435	7.43
Pl03	Pl03_330381	330381	0.5435	7.43
Pl03	Pl03_388989	388989	1.087	7.43
Pl03	Pl03_394066	394066	1.087	7.43
Pl03	Pl03_400959	400959	1.087	7.43
Pl03	Pl03_441793	441793	2.75428	7.43
Pl03	Pl03_442554	442554	2.75428	7.43
Pl03	Pl03_442573	442573	2.75428	7.43
Pl03	Pl03_468675	468675	2.75428	7.43
Pl03	Pl03_468725	468725	2.75428	7.43
Pl03	Pl03_473265	473265	2.75428	7.43
Pl03	Pl03_480103	480103	3.29778	7.43
Pl03	Pl03_506032	506032	3.29778	7.43
Pl03	Pl03_512101	512101	3.29778	7.43
Pl03	Pl03_512126	512126	3.29778	7.43
Pl03	Pl03_512127	512127	3.29778	7.43
Pl03	Pl03_512156	512156	3.29778	7.43
Pl03	Pl03_600566	600566	3.29778	8.23
Pl03	Pl03_617219	617219	3.29778	8.3
Pl03	Pl03_618514	618514	3.29778	8.3
Pl03	Pl03_618544	618544	3.29778	8.3
Pl03	Pl03_618562	618562	3.29778	8.3
Pl03	Pl03_700717	700717	3.29778	8.52
Pl03	Pl03_711893	711893	3.29778	8.52
Pl03	Pl03_712046	712046	3.29778	8.52
Pl03	Pl03_800782	800782	4.39686	8.62
Pl03	Pl03_805784	805784	4.39686	8.62
Pl03	Pl03_812835	812835	4.39686	8.62
Pl03	Pl03_812854	812854	4.39686	8.62
Pl03	Pl03_857403	857403	4.39686	8.62
Pl03	Pl03_858357	858357	4.39686	8.62
Pl03	Pl03_921635	921635	7.24083	8.62
Pl03	Pl03_922960	922960	7.24083	8.62
Pl03	Pl03_931998	931998	7.24083	8.62
Pl03	Pl03_1004119	1004119	7.24083	8.63
Pl03	Pl03_1023112	1023112	7.24083	8.63
Pl03	Pl03_1033137	1033137	7.24083	8.63
Pl03	Pl03_1048204	1048204	7.24083	8.63
Pl03	Pl03_1079897	1079897	7.24083	8.67
Pl03	Pl03_1081052	1081052	7.24083	8.67
Pl03	Pl03_1513421	1513421	12.6186	8.23
Pl03	Pl03_1586309	1586309	12.6186	8.19
Pl03	Pl03_1586339	1586339	12.6186	8.19
Pl03	Pl03_1593995	1593995	12.6186	8.19
Pl03	Pl03_1606821	1606821	12.6186	8.19
Pl03	Pl03_1670306	1670306	13.7177	8.03
Pl03	Pl03_1697454	1697454	14.2612	7.82
Pl03	Pl03_1729789	1729789	14.2612	7.31
Pl03	Pl03_1799067	1799067	14.2612	7
Pl03	Pl03_1814336	1814336	14.2612	6.65
Pl03	Pl03_1877649	1877649	14.8047	6.29
Pl03	Pl03_1878553	1878553	14.8047	6.29
Pl03	Pl03_1882161	1882161	14.8047	6.29
Pl03	Pl03_1882171	1882171	14.8047	6.29
Pl03	Pl03_1882178	1882178	14.8047	6.29
Pl03	Pl03_1903642	1903642	14.8047	6.29
Pl03	Pl03_1919915	1919915	14.8047	6.29
Pl03	Pl03_1977039	1977039	14.8047	6.07
Pl03	Pl03_2163566	2163566	16.472	4.19
Pl03	Pl03_2192853	2192853	16.472	4.19
Pl03	Pl03_2257146	2257146	16.472	4.07
Pl03	Pl03_2274999	2274999	16.472	3.89
Pl03	Pl03_2282765	2282765	16.472	3.89
Pl03	Pl03_2304579	2304579	16.472	3.83
Pl03	Pl03_2304581	2304581	16.472	3.83
Pl03	Pl03_2349824	2349824	16.472	3.7
Pl03	Pl03_2365476	2365476	16.472	3.74
Pl03	Pl03_2368379	2368379	16.472	3.74
Pl03	Pl03_2371096	2371096	16.472	3.74
Pl03	Pl03_2447356	2447356	18.7207	3.84
Pl03	Pl03_2461403	2461403	18.7207	3.96
Pl03	Pl03_2486042	2486042	18.7207	3.96
Pl03	Pl03_2486603	2486603	18.7207	3.96
Pl03	Pl03_2548923	2548923	18.7207	4.03
Pl03	Pl03_2668510	2668510	18.7207	4.45
Pl03	Pl03_2682058	2682058	18.7207	4.45
Pl03	Pl03_2682066	2682066	18.7207	4.45
Pl03	Pl03_2682068	2682068	18.7207	4.45
Pl03	Pl03_2710229	2710229	18.7207	4.47
Pl03	Pl03_2710938	2710938	18.7207	4.47
Pl03	Pl03_2710944	2710944	18.7207	4.47
Pl03	Pl03_2712634	2712634	18.7207	4.47
Pl03	Pl03_2712680	2712680	18.7207	4.47
Pl03	Pl03_2712704	2712704	18.7207	4.47
Pl03	Pl03_2738660	2738660	18.7207	4.48
Pl03	Pl03_2742433	2742433	18.7207	4.48
Pl03	Pl03_2763544	2763544	18.7207	4.75
Pl03	Pl03_2766241	2766241	18.7207	4.8
Pl03	Pl03_2767521	2767521	18.7207	4.84
Pl03	Pl03_2780188	2780188	18.7207	4.84
Pl03	Pl03_2789921	2789921	18.7207	4.84
Pl03	Pl03_2798718	2798718	18.7207	4.96
Pl03	Pl03_2859665	2859665	18.7207	5.09
Pl03	Pl03_2871039	2871039	19.2642	5.1
Pl03	Pl03_2935076	2935076	19.2642	5.39
Pl03	Pl03_2948938	2948938	19.2642	5.39
Pl03	Pl03_2979366	2979366	19.2642	5.41
Pl03	Pl03_2982889	2982889	19.2642	5.41
Pl03	Pl03_2982977	2982977	19.2642	5.41
Pl03	Pl03_2983031	2983031	19.2642	5.41
Pl03	Pl03_2985396	2985396	19.2642	5.41
Pl03	Pl03_2999033	2999033	19.2642	5.41
Pl03	Pl03_3012777	3012777	19.2642	5.41
Pl03	Pl03_3055519	3055519	19.2642	5.41
Pl03	Pl03_3066722	3066722	19.2642	5.41
Pl03	Pl03_3068856	3068856	19.2642	5.41
Pl03	Pl03_3080935	3080935	19.2642	5.41
Pl03	Pl03_3121086	3121086	19.2642	5.41
Pl03	Pl03_3138733	3138733	19.2642	5.41
Pl03	Pl03_3142462	3142462	19.2642	5.41
Pl03	Pl03_3151179	3151179	19.2642	5.41
Pl03	Pl03_3151271	3151271	19.2642	5.41
Pl03	Pl03_3151833	3151833	19.2642	5.41
Pl03	Pl03_3151866	3151866	19.2642	5.41
Pl03	Pl03_3152219	3152219	19.2642	5.41
Pl03	Pl03_3207510	3207510	19.2642	5.5
Pl03	Pl03_3218749	3218749	19.2642	5.5
Pl03	Pl03_3242368	3242368	19.2642	5.5
Pl03	Pl03_3257229	3257229	19.2642	5.53
Pl03	Pl03_3263594	3263594	19.2642	5.53
Pl03	Pl03_3263617	3263617	19.2642	5.53
Pl03	Pl03_3272680	3272680	19.2642	5.53
Pl03	Pl03_3274817	3274817	19.2642	5.53
Pl03	Pl03_3284706	3284706	19.2642	5.58
Pl03	Pl03_3284745	3284745	19.2642	5.58
Pl03	Pl03_3327000	3327000	19.2642	5.64
Pl03	Pl03_3327031	3327031	19.2642	5.64
Pl03	Pl03_3327787	3327787	19.2642	5.64
Pl03	Pl03_3327795	3327795	19.2642	5.64
Pl03	Pl03_3363616	3363616	21.5129	5.65
Pl03	Pl03_3398641	3398641	21.5129	5.7
Pl03	Pl03_3409668	3409668	21.5129	5.7
Pl03	Pl03_3419879	3419879	22.612	5.7
Pl03	Pl03_3458353	3458353	23.1555	5.81
Pl03	Pl03_3458356	3458356	23.1555	5.81
Pl03	Pl03_3527865	3527865	23.1555	6.14
Pl03	Pl03_3527888	3527888	23.1555	6.14
Pl03	Pl03_3572205	3572205	24.8228	6.25
Pl03	Pl03_3576247	3576247	24.8228	6.25
Pl03	Pl03_3580526	3580526	24.8228	6.25
Pl03	Pl03_3580553	3580553	24.8228	6.25
Pl03	Pl03_3580561	3580561	24.8228	6.25
Pl03	Pl03_3615599	3615599	24.8228	6.25
Pl03	Pl03_3668398	3668398	24.8228	6.25
Pl03	Pl03_3743667	3743667	24.8228	7.15
Pl03	Pl03_3743674	3743674	24.8228	7.15
Pl03	Pl03_3746036	3746036	24.8228	7.15
Pl03	Pl03_3747238	3747238	24.8228	7.15
Pl03	Pl03_3761031	3761031	24.8228	7.15
Pl03	Pl03_3765047	3765047	24.8228	7.25
Pl03	Pl03_3767493	3767493	24.8228	7.35
Pl03	Pl03_3790592	3790592	24.8228	7.71
Pl03	Pl03_3790611	3790611	24.8228	7.71
Pl03	Pl03_3790612	3790612	24.8228	7.71
Pl03	Pl03_3790660	3790660	24.8228	7.71
Pl03	Pl03_3813698	3813698	24.8228	7.84
Pl03	Pl03_3813716	3813716	24.8228	7.84
Pl03	Pl03_3823153	3823153	24.8228	7.84
Pl03	Pl03_3847677	3847677	24.8228	7.84
Pl03	Pl03_3856084	3856084	24.8228	7.84
Pl03	Pl03_3865041	3865041	24.8228	7.94
Pl03	Pl03_3902723	3902723	25.3663	8.08
Pl03	Pl03_3909104	3909104	25.3663	8.08
Pl03	Pl03_3909143	3909143	25.3663	8.08
Pl03	Pl03_3909302	3909302	25.3663	8.08
Pl03	Pl03_5235977	5235977	30.0861	4.07
Pl03	Pl03_5238806	5238806	30.0861	4.07
Pl03	Pl03_5274833	5274833	30.0861	4.09
Pl03	Pl03_5300511	5300511	30.0861	4.12
Pl03	Pl03_5300534	5300534	30.0861	4.12
Pl03	Pl03_5333178	5333178	30.0861	4.11
Pl03	Pl03_5411051	5411051	30.0861	4.04
Pl03	Pl03_5465888	5465888	30.0861	3.9
Pl03	Pl03_5487183	5487183	30.0861	3.8
Pl03	Pl03_5504191	5504191	30.0861	3.8
Pl03	Pl03_5527003	5527003	30.0861	3.7
Pl03	Pl03_5527016	5527016	30.0861	3.7
Pl03	Pl03_5549222	5549222	30.0861	3.7
Pl03	Pl03_5549264	5549264	30.0861	3.7
Pl03	Pl03_5585572	5585572	30.0861	3.66
Pl03	Pl03_5586097	5586097	30.0861	3.66
Pl03	Pl03_5586113	5586113	30.0861	3.66
Pl03	Pl03_5586130	5586130	30.0861	3.66
Pl03	Pl03_5588206	5588206	30.0861	3.59
Pl03	Pl03_5606843	5606843	30.0861	3.51
Pl03	Pl03_5609703	5609703	30.0861	3.51
Pl03	Pl03_5637856	5637856	30.0861	3.48
Pl03	Pl03_5646313	5646313	30.0861	3.48
Pl03	Pl03_5673476	5673476	30.0861	3.44
Pl03	Pl03_5673492	5673492	30.0861	3.44
Pl03	Pl03_5673493	5673493	30.0861	3.44
Pl03	Pl03_5692787	5692787	30.0861	3.4
Pl03	Pl03_5884797	5884797	31.1852	3.14
Pl03	Pl03_5885220	5885220	31.1852	3.14
Pl03	Pl03_5885231	5885231	31.1852	3.14
Pl03	Pl03_5891172	5891172	31.1852	3.14
Pl03	Pl03_5897969	5897969	31.1852	3.14
Pl03	Pl03_5903244	5903244	31.1852	3.14
Pl03	Pl03_5924697	5924697	31.1852	3.14
Pl03	Pl03_5965546	5965546	31.1852	3.07
Pl03	Pl03_6030026	6030026	33.4339	2.93
Pl03	Pl03_6030680	6030680	33.4339	2.93
Pl03	Pl03_6053048	6053048	33.4339	2.66
Pl03	Pl03_6109781	6109781	33.4339	2.52
Pl03	Pl03_6154499	6154499	33.4339	2.48
Pl03	Pl03_6155103	6155103	33.4339	2.48
Pl03	Pl03_6162650	6162650	33.4339	2.4
Pl03	Pl03_6232233	6232233	33.4339	2.29
Pl03	Pl03_6232242	6232242	33.4339	2.29
Pl03	Pl03_6271447	6271447	33.4339	2.29
Pl03	Pl03_6278723	6278723	33.4339	2.29
Pl03	Pl03_6292482	6292482	33.4339	2.29
Pl03	Pl03_6308205	6308205	33.4339	2.29
Pl03	Pl03_6308274	6308274	33.4339	2.29
Pl03	Pl03_6313424	6313424	33.4339	2.29
Pl03	Pl03_6316986	6316986	33.4339	2.29
Pl03	Pl03_6317053	6317053	33.4339	2.29
Pl03	Pl03_6355032	6355032	33.4339	2.14
Pl03	Pl03_6375863	6375863	33.4339	2.14
Pl03	Pl03_6403416	6403416	33.4339	2.14
Pl03	Pl03_6444021	6444021	33.4339	2.13
Pl03	Pl03_6444040	6444040	33.4339	2.13
Pl03	Pl03_6444055	6444055	33.4339	2.13
Pl03	Pl03_6451591	6451591	33.4339	2.13
Pl03	Pl03_6467027	6467027	33.4339	2.11
Pl03	Pl03_6475656	6475656	33.4339	2.11
Pl03	Pl03_6485342	6485342	33.4339	2.11
Pl03	Pl03_6515126	6515126	33.4339	2.07
Pl03	Pl03_6523675	6523675	33.4339	2.07
Pl03	Pl03_6523898	6523898	33.4339	2.07
Pl03	Pl03_6554954	6554954	33.4339	1.72
Pl03	Pl03_6586472	6586472	33.4339	1.5
Pl03	Pl03_6586942	6586942	33.4339	1.5
Pl03	Pl03_6601972	6601972	33.4339	1.41
Pl03	Pl03_6601977	6601977	33.4339	1.41
Pl03	Pl03_6616271	6616271	33.4339	1.28
Pl03	Pl03_6655446	6655446	33.4339	0.97
Pl03	Pl03_6686639	6686639	33.4339	0.67
Pl03	Pl03_6718335	6718335	33.4339	0.57
Pl03	Pl03_6718414	6718414	33.4339	0.57
Pl03	Pl03_6764453	6764453	33.4339	0.57
Pl03	Pl03_6764454	6764454	33.4339	0.57
Pl03	Pl03_6764935	6764935	33.4339	0.57
Pl03	Pl03_6765152	6765152	33.4339	0.57
Pl03	Pl03_6939290	6939290	33.4339	0.09
Pl03	Pl03_7004976	7004976	33.4339	0
Pl03	Pl03_7004988	7004988	33.4339	0
Pl03	Pl03_7033667	7033667	33.4339	0
Pl03	Pl03_7033680	7033680	33.4339	0
Pl03	Pl03_7033798	7033798	33.4339	0
Pl03	Pl03_7033814	7033814	33.4339	0
Pl03	Pl03_7041026	7041026	33.4339	0
Pl03	Pl03_7080315	7080315	33.4339	0
Pl03	Pl03_7109415	7109415	33.4339	0
Pl03	Pl03_7109426	7109426	33.4339	0
Pl03	Pl03_7133253	7133253	33.4339	0
Pl03	Pl03_7160159	7160159	33.4339	0
Pl03	Pl03_7160228	7160228	33.4339	0
Pl03	Pl03_7201597	7201597	33.4339	0
Pl03	Pl03_7215771	7215771	33.4339	0
Pl03	Pl03_7223062	7223062	33.4339	0
Pl03	Pl03_7327334	7327334	33.4339	0
Pl03	Pl03_7329729	7329729	33.4339	0
Pl03	Pl03_7331885	7331885	33.4339	0
Pl03	Pl03_7539425	7539425	33.4339	0
Pl03	Pl03_7539450	7539450	33.4339	0
Pl03	Pl03_7539455	7539455	33.4339	0
Pl03	Pl03_7550527	7550527	33.4339	0
Pl03	Pl03_7569005	7569005	33.4339	0
Pl03	Pl03_7593666	7593666	33.4339	0
Pl03	Pl03_7623325	7623325	33.4339	0
Pl03	Pl03_7623328	7623328	33.4339	0
Pl03	Pl03_7623342	7623342	33.4339	0
Pl03	Pl03_7647582	7647582	33.4339	0
Pl03	Pl03_7647591	7647591	33.4339	0
Pl03	Pl03_7652042	7652042	33.4339	0
Pl03	Pl03_7656436	7656436	33.4339	0
Pl03	Pl03_7669019	7669019	33.4339	0
Pl03	Pl03_7669049	7669049	33.4339	0
Pl03	Pl03_7819009	7819009	33.4339	0
Pl03	Pl03_7849461	7849461	33.4339	0
Pl03	Pl03_8000601	8000601	33.4339	0
Pl03	Pl03_8000603	8000603	33.4339	0
Pl03	Pl03_8000618	8000618	33.4339	0
Pl03	Pl03_8044995	8044995	33.4339	0
Pl03	Pl03_8086764	8086764	33.4339	0
Pl03	Pl03_8123740	8123740	33.4339	0
Pl03	Pl03_8138779	8138779	33.4339	0
Pl03	Pl03_8140839	8140839	33.4339	0
Pl03	Pl03_8229663	8229663	33.4339	0
Pl03	Pl03_8377046	8377046	33.4339	0
Pl03	Pl03_8377088	8377088	33.4339	0
Pl03	Pl03_8447365	8447365	33.4339	0
Pl03	Pl03_8447369	8447369	33.4339	0
Pl03	Pl03_8454930	8454930	33.4339	0
Pl03	Pl03_8520608	8520608	33.4339	0
Pl03	Pl03_8520611	8520611	33.4339	0
Pl03	Pl03_8520652	8520652	33.4339	0
Pl03	Pl03_8530009	8530009	33.4339	0
Pl03	Pl03_8530015	8530015	33.4339	0
Pl03	Pl03_8587746	8587746	33.4339	0
Pl03	Pl03_8594725	8594725	33.4339	0
Pl03	Pl03_8609896	8609896	33.4339	0
Pl03	Pl03_8610331	8610331	33.4339	0
Pl03	Pl03_8615668	8615668	33.4339	0
Pl03	Pl03_8615682	8615682	33.4339	0
Pl03	Pl03_8682933	8682933	33.4339	0
Pl03	Pl03_8685199	8685199	33.4339	0
Pl03	Pl03_8685685	8685685	33.4339	0
[truncated: 8,501 more rows]

## Sheet: Figure 1b
Figure 1b
Circos Karyotype configuration
chr	-	Pl01	1	0	47615855	Pl01
chr	-	Pl02	2	0	51638837	Pl02
chr	-	Pl03	3	0	45046558	Pl03
chr	-	Pl04	4	0	49586013	Pl04
chr	-	Pl05	5	0	38168790	Pl05
chr	-	Pl06	6	0	36661913	Pl06
chr	-	Pl07	7	0	47836809	Pl07
chr	-	Pl08	8	0	57257392	Pl08
chr	-	Pl09	9	0	40893586	Pl09
chr	-	Pl10	10	0	54011697	Pl10
chr	-	Pl11	11	0	48073160	Pl11
band	Pl01	pc1	pc1	7720000	22101000	black
band	Pl02	pc2	pc2	9984000	36417000	black
band	Pl03	pc3	pc3	6030000	23711000	black
band	Pl04	pc4	pc4	7927000	44456000	black
band	Pl05	pc5	pc5	8325000	30802000	black
band	Pl06	pc6	pc6	3000	18761000	black
band	Pl07	pc7	pc7	8422000	37151000	black
band	Pl08	pc8	pc8	14141000	45172000	black
band	Pl09	pc9	pc9	8180000	29512000	black
band	Pl10	pc10	pc10	5766000	49100000	black
band	Pl11	pc11	pc11	5414000	42758000	black

## Sheet: Figure 1c
Figure 1c
Circos track file for repeat density
Chromosome	Start	End	Repeat density
Pl01	0	99999	0.10267
Pl01	100000	199999	0.50102
Pl01	200000	299999	0.05897
Pl01	300000	399999	0.06054
Pl01	400000	499999	0.12552
Pl01	500000	599999	0.06306
Pl01	600000	699999	0.06232
Pl01	700000	799999	0.08283
Pl01	800000	899999	0.06923
Pl01	900000	999999	0.06091
Pl01	1000000	1099999	0.05701
Pl01	1100000	1199999	0.05241
Pl01	1200000	1299999	0.05986
Pl01	1300000	1399999	0.18375
Pl01	1400000	1499999	0.06316
Pl01	1500000	1599999	0.12692
Pl01	1600000	1699999	0.13379
Pl01	1700000	1799999	0.17572
Pl01	1800000	1899999	0.10487
Pl01	1900000	1999999	0.23171
Pl01	2000000	2099999	0.13764
Pl01	2100000	2199999	0.20569
Pl01	2200000	2299999	0.10392
Pl01	2300000	2399999	0.07804
Pl01	2400000	2499999	0.0995
Pl01	2500000	2599999	0.09096
Pl01	2600000	2699999	0.11264
Pl01	2700000	2799999	0.1302
Pl01	2800000	2899999	0.12215
Pl01	2900000	2999999	0.15761
Pl01	3000000	3099999	0.11266
Pl01	3100000	3199999	0.20755
Pl01	3200000	3299999	0.05083
Pl01	3300000	3399999	0.14571
Pl01	3400000	3499999	0.15749
Pl01	3500000	3599999	0.11399
Pl01	3600000	3699999	0.18823
Pl01	3700000	3799999	0.09287
Pl01	3800000	3899999	0.20378
Pl01	3900000	3999999	0.26689
Pl01	4000000	4099999	0.23595
Pl01	4100000	4199999	0.23458
Pl01	4200000	4299999	0.17481
Pl01	4300000	4399999	0.24512
Pl01	4400000	4499999	0.23441
Pl01	4500000	4599999	0.15504
Pl01	4600000	4699999	0.25502
Pl01	4700000	4799999	0.18225
Pl01	4800000	4899999	0.22292
Pl01	4900000	4999999	0.1714
Pl01	5000000	5099999	0.14615
Pl01	5100000	5199999	0.31561
Pl01	5200000	5299999	0.25231
Pl01	5300000	5399999	0.14868
Pl01	5400000	5499999	0.18029
Pl01	5500000	5599999	0.14616
Pl01	5600000	5699999	0.24341
Pl01	5700000	5799999	0.39018
Pl01	5800000	5899999	0.06624
Pl01	5900000	5999999	0.28178
Pl01	6000000	6099999	0.3002
Pl01	6100000	6199999	0.18781
Pl01	6200000	6299999	0.27166
Pl01	6300000	6399999	0.11977
Pl01	6400000	6499999	0.27779
Pl01	6500000	6599999	0.22405
Pl01	6600000	6699999	0.26975
Pl01	6700000	6799999	0.26668
Pl01	6800000	6899999	0.19799
Pl01	6900000	6999999	0.35469
Pl01	7000000	7099999	0.23637
Pl01	7100000	7199999	0.19747
Pl01	7200000	7299999	0.18261
Pl01	7300000	7399999	0.32298
Pl01	7400000	7499999	0.34698
Pl01	7500000	7599999	0.32325
Pl01	7600000	7699999	0.22184
Pl01	7700000	7799999	0.20503
Pl01	7800000	7899999	0.27485
Pl01	7900000	7999999	0.35196
Pl01	8000000	8099999	0.28672
Pl01	8100000	8199999	0.28827
Pl01	8200000	8299999	0.2946
Pl01	8300000	8399999	0.35414
Pl01	8400000	8499999	0.31783
Pl01	8500000	8599999	0.38588
Pl01	8600000	8699999	0.44739
Pl01	8700000	8799999	0.16239
Pl01	8800000	8899999	0.26123
Pl01	8900000	8999999	0.22889
Pl01	9000000	9099999	0.44018
Pl01	9100000	9199999	0.48142
Pl01	9200000	9299999	0.37266
Pl01	9300000	9399999	0.35603
Pl01	9400000	9499999	0.53194
Pl01	9500000	9599999	0.20179
Pl01	9600000	9699999	0.28937
Pl01	9700000	9799999	0.36651
Pl01	9800000	9899999	0.33562
Pl01	9900000	9999999	0.34343
Pl01	10000000	10099999	0.30471
Pl01	10100000	10199999	0.3874
Pl01	10200000	10299999	0.36978
Pl01	10300000	10399999	0.48727
Pl01	10400000	10499999	0.31558
Pl01	10500000	10599999	0.3221
Pl01	10600000	10699999	0.32808
Pl01	10700000	10799999	0.41218
Pl01	10800000	10899999	0.50141
Pl01	10900000	10999999	0.47443
Pl01	11000000	11099999	0.56034
Pl01	11100000	11199999	0.45795
Pl01	11200000	11299999	0.19404
Pl01	11300000	11399999	0.32095
Pl01	11400000	11499999	0.37798
Pl01	11500000	11599999	0.33189
Pl01	11600000	11699999	0.43158
Pl01	11700000	11799999	0.32997
Pl01	11800000	11899999	0.24879
Pl01	11900000	11999999	0.50646
Pl01	12000000	12099999	0.42089
Pl01	12100000	12199999	0.31938
Pl01	12200000	12299999	0.39988
Pl01	12300000	12399999	0.41186
Pl01	12400000	12499999	0.28144
Pl01	12500000	12599999	0.39783
Pl01	12600000	12699999	0.60949
Pl01	12700000	12799999	0.62219
Pl01	12800000	12899999	0.43947
Pl01	12900000	12999999	0.30501
Pl01	13000000	13099999	0.56408
Pl01	13100000	13199999	0.5786
Pl01	13200000	13299999	0.65154
Pl01	13300000	13399999	0.55697
Pl01	13400000	13499999	0.65675
Pl01	13500000	13599999	0.63795
Pl01	13600000	13699999	0.76939
Pl01	13700000	13799999	0.79705
Pl01	13800000	13899999	0.82105
Pl01	13900000	13999999	0.51352
Pl01	14000000	14099999	0.49655
Pl01	14100000	14199999	0.72517
Pl01	14200000	14299999	0.71638
Pl01	14300000	14399999	0.86369
Pl01	14400000	14499999	0.5598
Pl01	14500000	14599999	0.76661
Pl01	14600000	14699999	0.55992
Pl01	14700000	14799999	0.57182
Pl01	14800000	14899999	0.39657
Pl01	14900000	14999999	0.54952
Pl01	15000000	15099999	0.51762
Pl01	15100000	15199999	0.59655
Pl01	15200000	15299999	0.52388
Pl01	15300000	15399999	0.65932
Pl01	15400000	15499999	0.53357
Pl01	15500000	15599999	0.56277
Pl01	15600000	15699999	0.65388
Pl01	15700000	15799999	0.82011
Pl01	15800000	15899999	0.66977
Pl01	15900000	15999999	0.57924
Pl01	16000000	16099999	0.58825
Pl01	16100000	16199999	0.64206
Pl01	16200000	16299999	0.53736
Pl01	16300000	16399999	0.44495
Pl01	16400000	16499999	0.66714
Pl01	16500000	16599999	0.61976
Pl01	16600000	16699999	0.69493
Pl01	16700000	16799999	0.52811
Pl01	16800000	16899999	0.67856
Pl01	16900000	16999999	0.57456
Pl01	17000000	17099999	0.47947
Pl01	17100000	17199999	0.49769
Pl01	17200000	17299999	0.66389
Pl01	17300000	17399999	0.63362
Pl01	17400000	17499999	0.76049
Pl01	17500000	17599999	0.60527
Pl01	17600000	17699999	0.56252
Pl01	17700000	17799999	0.39586
Pl01	17800000	17899999	0.75619
Pl01	17900000	17999999	0.75065
Pl01	18000000	18099999	0.73647
Pl01	18100000	18199999	0.72213
Pl01	18200000	18299999	0.65398
Pl01	18300000	18399999	0.76801
Pl01	18400000	18499999	0.71996
Pl01	18500000	18599999	0.589
Pl01	18600000	18699999	0.63579
Pl01	18700000	18799999	0.64224
Pl01	18800000	18899999	0.74945
Pl01	18900000	18999999	0.74555
Pl01	19000000	19099999	0.6878
Pl01	19100000	19199999	0.75492
Pl01	19200000	19299999	0.72151
Pl01	19300000	19399999	0.73616
Pl01	19400000	19499999	0.74681
Pl01	19500000	19599999	0.62327
Pl01	19600000	19699999	0.65779
Pl01	19700000	19799999	0.66966
Pl01	19800000	19899999	0.80507
Pl01	19900000	19999999	0.70665
Pl01	20000000	20099999	0.64214
Pl01	20100000	20199999	0.77926
Pl01	20200000	20299999	0.77822
Pl01	20300000	20399999	0.71283
Pl01	20400000	20499999	0.66666
Pl01	20500000	20599999	0.81904
Pl01	20600000	20699999	0.65603
Pl01	20700000	20799999	0.76702
Pl01	20800000	20899999	0.75179
Pl01	20900000	20999999	0.73138
Pl01	21000000	21099999	0.68327
Pl01	21100000	21199999	0.67988
Pl01	21200000	21299999	0.72592
Pl01	21300000	21399999	0.74189
Pl01	21400000	21499999	0.72528
Pl01	21500000	21599999	0.76762
Pl01	21600000	21699999	0.77214
Pl01	21700000	21799999	0.80412
Pl01	21800000	21899999	0.7176
Pl01	21900000	21999999	0.727
Pl01	22000000	22099999	0.70511
Pl01	22100000	22199999	0.70446
Pl01	22200000	22299999	0.70123
Pl01	22300000	22399999	0.70891
Pl01	22400000	22499999	0.69258
Pl01	22500000	22599999	0.7771
Pl01	22600000	22699999	0.78011
Pl01	22700000	22799999	0.8095
Pl01	22800000	22899999	0.68464
Pl01	22900000	22999999	0.71062
Pl01	23000000	23099999	0.7743
Pl01	23100000	23199999	0.69086
Pl01	23200000	23299999	0.68421
Pl01	23300000	23399999	0.73392
Pl01	23400000	23499999	0.7066
Pl01	23500000	23599999	0.75996
Pl01	23600000	23699999	0.73793
Pl01	23700000	23799999	0.78379
Pl01	23800000	23899999	0.75983
Pl01	23900000	23999999	0.67835
Pl01	24000000	24099999	0.75369
Pl01	24100000	24199999	0.75016
Pl01	24200000	24299999	0.77749
Pl01	24300000	24399999	0.32552
Pl01	24400000	24499999	0.68849
Pl01	24500000	24599999	0.62112
Pl01	24600000	24699999	0.61791
Pl01	24700000	24799999	0.70215
Pl01	24800000	24899999	0.50212
Pl01	24900000	24999999	0.65202
Pl01	25000000	25099999	0.77484
Pl01	25100000	25199999	0.73242
Pl01	25200000	25299999	0.62172
Pl01	25300000	25399999	0.80918
Pl01	25400000	25499999	0.72363
Pl01	25500000	25599999	0.7257
Pl01	25600000	25699999	0.7314
Pl01	25700000	25799999	0.67734
Pl01	25800000	25899999	0.6617
Pl01	25900000	25999999	0.79005
Pl01	26000000	26099999	0.80602
Pl01	26100000	26199999	0.60687
Pl01	26200000	26299999	0.61468
Pl01	26300000	26399999	0.78233
Pl01	26400000	26499999	0.64614
Pl01	26500000	26599999	0.6642
Pl01	26600000	26699999	0.48991
Pl01	26700000	26799999	0.64599
Pl01	26800000	26899999	0.53122
Pl01	26900000	26999999	0.57843
Pl01	27000000	27099999	0.40847
Pl01	27100000	27199999	0.37367
Pl01	27200000	27299999	0.49328
Pl01	27300000	27399999	0.43381
Pl01	27400000	27499999	0.60868
Pl01	27500000	27599999	0.62585
Pl01	27600000	27699999	0.61404
Pl01	27700000	27799999	0.28626
Pl01	27800000	27899999	0.49131
Pl01	27900000	27999999	0.63729
Pl01	28000000	28099999	0.34902
Pl01	28100000	28199999	0.41578
Pl01	28200000	28299999	0.29418
Pl01	28300000	28399999	0.37786
Pl01	28400000	28499999	0.42686
Pl01	28500000	28599999	0.34386
Pl01	28600000	28699999	0.58734
Pl01	28700000	28799999	0.46255
Pl01	28800000	28899999	0.38652
Pl01	28900000	28999999	0.40209
Pl01	29000000	29099999	0.49044
Pl01	29100000	29199999	0.41534
Pl01	29200000	29299999	0.47547
Pl01	29300000	29399999	0.38739
Pl01	29400000	29499999	0.4083
Pl01	29500000	29599999	0.46323
Pl01	29600000	29699999	0.43392
Pl01	29700000	29799999	0.46101
Pl01	29800000	29899999	0.29965
Pl01	29900000	29999999	0.26108
Pl01	30000000	30099999	0.19139
Pl01	30100000	30199999	0.63277
Pl01	30200000	30299999	0.46191
Pl01	30300000	30399999	0.32713
Pl01	30400000	30499999	0.49698
Pl01	30500000	30599999	0.54451
Pl01	30600000	30699999	0.40326
Pl01	30700000	30799999	0.58392
Pl01	30800000	30899999	0.61755
Pl01	30900000	30999999	0.16977
Pl01	31000000	31099999	0.21153
Pl01	31100000	31199999	0.16976
Pl01	31200000	31299999	0.29673
Pl01	31300000	31399999	0.22126
Pl01	31400000	31499999	0.36882
Pl01	31500000	31599999	0.29107
Pl01	31600000	31699999	0.25408
Pl01	31700000	31799999	0.19322
Pl01	31800000	31899999	0.51915
Pl01	31900000	31999999	0.26808
Pl01	32000000	32099999	0.25089
Pl01	32100000	32199999	0.28721
Pl01	32200000	32299999	0.32244
Pl01	32300000	32399999	0.29187
Pl01	32400000	32499999	0.24596
Pl01	32500000	32599999	0.29649
Pl01	32600000	32699999	0.27112
Pl01	32700000	32799999	0.26701
Pl01	32800000	32899999	0.42129
Pl01	32900000	32999999	0.30907
Pl01	33000000	33099999	0.29898
Pl01	33100000	33199999	0.27914
Pl01	33200000	33299999	0.28823
Pl01	33300000	33399999	0.21844
Pl01	33400000	33499999	0.11577
Pl01	33500000	33599999	0.20987
Pl01	33600000	33699999	0.38592
Pl01	33700000	33799999	0.31114
Pl01	33800000	33899999	0.17846
Pl01	33900000	33999999	0.2438
Pl01	34000000	34099999	0.25966
Pl01	34100000	34199999	0.38921
Pl01	34200000	34299999	0.47186
Pl01	34300000	34399999	0.20281
Pl01	34400000	34499999	0.20008
Pl01	34500000	34599999	0.17066
Pl01	34600000	34699999	0.24965
Pl01	34700000	34799999	0.208
Pl01	34800000	34899999	0.1545
Pl01	34900000	34999999	0.19464
Pl01	35000000	35099999	0.06867
Pl01	35100000	35199999	0.18436
Pl01	35200000	35299999	0.18208
Pl01	35300000	35399999	0.20186
Pl01	35400000	35499999	0.11087
Pl01	35500000	35599999	0.13745
Pl01	35600000	35699999	0.27984
Pl01	35700000	35799999	0.07454
Pl01	35800000	35899999	0.08044
Pl01	35900000	35999999	0.13298
Pl01	36000000	36099999	0.22997
Pl01	36100000	36199999	0.13041
Pl01	36200000	36299999	0.1826
Pl01	36300000	36399999	0.32585
Pl01	36400000	36499999	0.13347
Pl01	36500000	36599999	0.11778
Pl01	36600000	36699999	0.18221
Pl01	36700000	36799999	0.20987
Pl01	36800000	36899999	0.25419
Pl01	36900000	36999999	0.16525
Pl01	37000000	37099999	0.3579
Pl01	37100000	37199999	0.21274
Pl01	37200000	37299999	0.22845
Pl01	37300000	37399999	0.14239
Pl01	37400000	37499999	0.18529
Pl01	37500000	37599999	0.22916
Pl01	37600000	37699999	0.18935
Pl01	37700000	37799999	0.15856
Pl01	37800000	37899999	0.08053
Pl01	37900000	37999999	0.17296
Pl01	38000000	38099999	0.08496
Pl01	38100000	38199999	0.23647
Pl01	38200000	38299999	0.33125
Pl01	38300000	38399999	0.13583
Pl01	38400000	38499999	0.09301
Pl01	38500000	38599999	0.14266
Pl01	38600000	38699999	0.17661
Pl01	38700000	38799999	0.15045
Pl01	38800000	38899999	0.14661
Pl01	38900000	38999999	0.16427
Pl01	39000000	39099999	0.06756
Pl01	39100000	39199999	0.16163
Pl01	39200000	39299999	0.03976
Pl01	39300000	39399999	0.10057
Pl01	39400000	39499999	0.21808
Pl01	39500000	39599999	0.25558
Pl01	39600000	39699999	0.07142
Pl01	39700000	39799999	0.16144
Pl01	39800000	39899999	0.15939
Pl01	39900000	39999999	0.09481
Pl01	40000000	40099999	0.13383
Pl01	40100000	40199999	0.29603
Pl01	40200000	40299999	0.42354
Pl01	40300000	40399999	0.15657
Pl01	40400000	40499999	0.1547
Pl01	40500000	40599999	0.19937
Pl01	40600000	40699999	0.08452
Pl01	40700000	40799999	0.08256
Pl01	40800000	40899999	0.0324
Pl01	40900000	40999999	0.1053
Pl01	41000000	41099999	0.1519
Pl01	41100000	41199999	0.11724
Pl01	41200000	41299999	0.11387
Pl01	41300000	41399999	0.20387
Pl01	41400000	41499999	0.09065
Pl01	41500000	41599999	0.1545
Pl01	41600000	41699999	0.14694
Pl01	41700000	41799999	0.0773
Pl01	41800000	41899999	0.05714
Pl01	41900000	41999999	0.06964
Pl01	42000000	42099999	0.06202
Pl01	42100000	42199999	0.08928
Pl01	42200000	42299999	0.13337
Pl01	42300000	42399999	0.05354
Pl01	42400000	42499999	0.10399
Pl01	42500000	42599999	0.04573
Pl01	42600000	42699999	0.15158
Pl01	42700000	42799999	0.14148
Pl01	42800000	42899999	0.06471
Pl01	42900000	42999999	0.02245
Pl01	43000000	43099999	0.15044
Pl01	43100000	43199999	0.07967
Pl01	43200000	43299999	0.12645
Pl01	43300000	43399999	0.17326
Pl01	43400000	43499999	0.06255
Pl01	43500000	43599999	0.08893
Pl01	43600000	43699999	0.07608
Pl01	43700000	43799999	0.08856
Pl01	43800000	43899999	0.09712
Pl01	43900000	43999999	0.09264
Pl01	44000000	44099999	0.07638
Pl01	44100000	44199999	0.14735
Pl01	44200000	44299999	0.04367
Pl01	44300000	44399999	0.04034
Pl01	44400000	44499999	0.07318
Pl01	44500000	44599999	0.07571
Pl01	44600000	44699999	0.04877
Pl01	44700000	44799999	0.07576
Pl01	44800000	44899999	0.06225
Pl01	44900000	44999999	0.03035
Pl01	45000000	45099999	0.0863
Pl01	45100000	45199999	0.08046
Pl01	45200000	45299999	0.07253
Pl01	45300000	45399999	0.06687
Pl01	45400000	45499999	0.13884
Pl01	45500000	45599999	0.12526
Pl01	45600000	45699999	0.04265
Pl01	45700000	45799999	0.09154
Pl01	45800000	45899999	0.05064
Pl01	45900000	45999999	0.05732
Pl01	46000000	46099999	0.13815
Pl01	46100000	46199999	0.06886
Pl01	46200000	46299999	0.06226
Pl01	46300000	46399999	0.07388
Pl01	46400000	46499999	0.08228
Pl01	46500000	46599999	0.07342
Pl01	46600000	46699999	0.06255
Pl01	46700000	46799999	0.02595
Pl01	46800000	46899999	0.11956
Pl01	46900000	46999999	0.04389
Pl01	47000000	47099999	0.06365
Pl01	47100000	47199999	0.06734
Pl01	47200000	47299999	0.00742
Pl01	47300000	47399999	0.02097
Pl01	47400000	47499999	0.04379
Pl01	47500000	47599999	0.05649
Pl01	47600000	47615854	0.00088
Pl02	0	99999	0.26805
Pl02	100000	199999	0.02696
Pl02	200000	299999	0.0298
Pl02	300000	399999	0.08786
Pl02	400000	499999	0.05709
Pl02	500000	599999	0.033
Pl02	600000	699999	0.03117
Pl02	700000	799999	0.06795
Pl02	800000	899999	0.05984
Pl02	900000	999999	0.0204
Pl02	1000000	1099999	0.13532
Pl02	1100000	1199999	0.02528
Pl02	1200000	1299999	0.03155
Pl02	1300000	1399999	0.08257
Pl02	1400000	1499999	0.03211
Pl02	1500000	1599999	0.07775
Pl02	1600000	1699999	0.04077
Pl02	1700000	1799999	0.04211
Pl02	1800000	1899999	0.03499
Pl02	1900000	1999999	0.04673
Pl02	2000000	2099999	0.03507
Pl02	2100000	2199999	0.06123
Pl02	2200000	2299999	0.06644
Pl02	2300000	2399999	0.06587
Pl02	2400000	2499999	0.03483
Pl02	2500000	2599999	0.06752
Pl02	2600000	2699999	0.12997
Pl02	2700000	2799999	0.11323
Pl02	2800000	2899999	0.07002
Pl02	2900000	2999999	0.0768
Pl02	3000000	3099999	0.03475
Pl02	3100000	3199999	0.06723
Pl02	3200000	3299999	0.14795
Pl02	3300000	3399999	0.08558
Pl02	3400000	3499999	0.02765
Pl02	3500000	3599999	0.0336
Pl02	3600000	3699999	0.07492
Pl02	3700000	3799999	0.0921
Pl02	3800000	3899999	0.05651
Pl02	3900000	3999999	0.10603
Pl02	4000000	4099999	0.20058
Pl02	4100000	4199999	0.22999
Pl02	4200000	4299999	0.0547
Pl02	4300000	4399999	0.08046
Pl02	4400000	4499999	0.11468
Pl02	4500000	4599999	0.19202
Pl02	4600000	4699999	0.06818
Pl02	4700000	4799999	0.11794
Pl02	4800000	4899999	0.0515
Pl02	4900000	4999999	0.06978
Pl02	5000000	5099999	0.11445
Pl02	5100000	5199999	0.14193
Pl02	5200000	5299999	0.21025
Pl02	5300000	5399999	0.12392
Pl02	5400000	5499999	0.18898
Pl02	5500000	5599999	0.04868
Pl02	5600000	5699999	0.11327
Pl02	5700000	5799999	0.08206
Pl02	5800000	5899999	0.11071
Pl02	5900000	5999999	0.08042
Pl02	6000000	6099999	0.07784
Pl02	6100000	6199999	0.09617
Pl02	6200000	6299999	0.08631
Pl02	6300000	6399999	0.2139
Pl02	6400000	6499999	0.15695
Pl02	6500000	6599999	0.151
Pl02	6600000	6699999	0.16494
Pl02	6700000	6799999	0.18226
Pl02	6800000	6899999	0.09561
Pl02	6900000	6999999	0.05535
Pl02	7000000	7099999	0.15932
Pl02	7100000	7199999	0.25015
Pl02	7200000	7299999	0.12895
Pl02	7300000	7399999	0.09994
Pl02	7400000	7499999	0.20936
Pl02	7500000	7599999	0.09167
Pl02	7600000	7699999	0.12575
Pl02	7700000	7799999	0.12945
Pl02	7800000	7899999	0.10146
Pl02	7900000	7999999	0.31271
Pl02	8000000	8099999	0.09449
Pl02	8100000	8199999	0.30971
Pl02	8200000	8299999	0.09772
Pl02	8300000	8399999	0.10737
Pl02	8400000	8499999	0.37302
Pl02	8500000	8599999	0.2902
Pl02	8600000	8699999	0.07789
Pl02	8700000	8799999	0.16739
Pl02	8800000	8899999	0.07385
Pl02	8900000	8999999	0.25042
Pl02	9000000	9099999	0.21493
Pl02	9100000	9199999	0.27432
Pl02	9200000	9299999	0.19597
Pl02	9300000	9399999	0.13412
Pl02	9400000	9499999	0.16277
Pl02	9500000	9599999	0.31996
Pl02	9600000	9699999	0.21537
Pl02	9700000	9799999	0.08068
Pl02	9800000	9899999	0.16399
Pl02	9900000	9999999	0.2786
Pl02	10000000	10099999	0.2103
Pl02	10100000	10199999	0.20217
Pl02	10200000	10299999	0.15845
Pl02	10300000	10399999	0.24554
Pl02	10400000	10499999	0.09956
Pl02	10500000	10599999	0.20316
Pl02	10600000	10699999	0.19896
Pl02	10700000	10799999	0.39073
Pl02	10800000	10899999	0.2253
Pl02	10900000	10999999	0.24079
Pl02	11000000	11099999	0.2089
Pl02	11100000	11199999	0.18589
Pl02	11200000	11299999	0.11745
Pl02	11300000	11399999	0.18089
Pl02	11400000	11499999	0.20201
Pl02	11500000	11599999	0.24898
Pl02	11600000	11699999	0.2377
Pl02	11700000	11799999	0.40764
Pl02	11800000	11899999	0.21771
Pl02	11900000	11999999	0.26149
Pl02	12000000	12099999	0.28265
Pl02	12100000	12199999	0.32894
Pl02	12200000	12299999	0.32246
Pl02	12300000	12399999	0.11697
Pl02	12400000	12499999	0.20184
Pl02	12500000	12599999	0.35068
Pl02	12600000	12699999	0.74706
Pl02	12700000	12799999	0.4496
Pl02	12800000	12899999	0.26412
Pl02	12900000	12999999	0.38367
Pl02	13000000	13099999	0.27591
Pl02	13100000	13199999	0.4699
Pl02	13200000	13299999	0.29548
Pl02	13300000	13399999	0.4478
Pl02	13400000	13499999	0.44342
Pl02	13500000	13599999	0.39547
Pl02	13600000	13699999	0.28742
Pl02	13700000	13799999	0.23633
Pl02	13800000	13899999	0.42592
Pl02	13900000	13999999	0.44133
Pl02	14000000	14099999	0.24922
Pl02	14100000	14199999	0.17133
Pl02	14200000	14299999	0.26125
Pl02	14300000	14399999	0.19225
Pl02	14400000	14499999	0.28831
Pl02	14500000	14599999	0.52292
Pl02	14600000	14699999	0.25043
Pl02	14700000	14799999	0.27638
Pl02	14800000	14899999	0.39924
Pl02	14900000	14999999	0.22944
Pl02	15000000	15099999	0.43447
Pl02	15100000	15199999	0.54021
Pl02	15200000	15299999	0.50184
Pl02	15300000	15399999	0.27402
Pl02	15400000	15499999	0.36764
Pl02	15500000	15599999	0.48434
Pl02	15600000	15699999	0.39571
Pl02	15700000	15799999	0.34551
Pl02	15800000	15899999	0.37529
Pl02	15900000	15999999	0.40681
Pl02	16000000	16099999	0.46848
Pl02	16100000	16199999	0.39493
Pl02	16200000	16299999	0.48418
Pl02	16300000	16399999	0.41258
Pl02	16400000	16499999	0.40259
Pl02	16500000	16599999	0.41759
Pl02	16600000	16699999	0.4353
Pl02	16700000	16799999	0.68834
Pl02	16800000	16899999	0.56765
Pl02	16900000	16999999	0.36127
Pl02	17000000	17099999	0.69336
Pl02	17100000	17199999	0.32999
Pl02	17200000	17299999	0.48999
Pl02	17300000	17399999	0.3747
Pl02	17400000	17499999	0.48379
Pl02	17500000	17599999	0.39727
Pl02	17600000	17699999	0.58039
Pl02	17700000	17799999	0.78862
Pl02	17800000	17899999	0.6412
Pl02	17900000	17999999	0.4084
Pl02	18000000	18099999	0.48567
Pl02	18100000	18199999	0.52492
Pl02	18200000	18299999	0.59759
Pl02	18300000	18399999	0.72766
Pl02	18400000	18499999	0.7115
Pl02	18500000	18599999	0.55132
Pl02	18600000	18699999	0.62418
Pl02	18700000	18799999	0.48332
Pl02	18800000	18899999	0.62117
Pl02	18900000	18999999	0.5997
Pl02	19000000	19099999	0.70738
Pl02	19100000	19199999	0.70155
Pl02	19200000	19299999	0.79192
Pl02	19300000	19399999	0.33582
Pl02	19400000	19499999	0.53563
Pl02	19500000	19599999	0.62708
Pl02	19600000	19699999	0.56803
Pl02	19700000	19799999	0.71759
Pl02	19800000	19899999	0.66899
Pl02	19900000	19999999	0.7453
Pl02	20000000	20099999	0.76698
Pl02	20100000	20199999	0.76912
Pl02	20200000	20299999	0.73553
Pl02	20300000	20399999	0.64115
Pl02	20400000	20499999	0.68985
Pl02	20500000	20599999	0.67509
Pl02	20600000	20699999	0.71184
Pl02	20700000	20799999	0.56425
Pl02	20800000	20899999	0.78684
Pl02	20900000	20999999	0.74958
Pl02	21000000	21099999	0.74071
Pl02	21100000	21199999	0.6022
Pl02	21200000	21299999	0.68003
Pl02	21300000	21399999	0.66563
Pl02	21400000	21499999	0.75008
Pl02	21500000	21599999	0.737
Pl02	21600000	21699999	0.60465
Pl02	21700000	21799999	0.55206
Pl02	21800000	21899999	0.61782
Pl02	21900000	21999999	0.61575
Pl02	22000000	22099999	0.74602
Pl02	22100000	22199999	0.78237
Pl02	22200000	22299999	0.67184
Pl02	22300000	22399999	0.73931
Pl02	22400000	22499999	0.67593
Pl02	22500000	22599999	0.34446
Pl02	22600000	22699999	0.75111
Pl02	22700000	22799999	0.73164
Pl02	22800000	22899999	0.79296
Pl02	22900000	22999999	0.77291
Pl02	23000000	23099999	0.70669
Pl02	23100000	23199999	0.6672
Pl02	23200000	23299999	0.67404
Pl02	23300000	23399999	0.61018
Pl02	23400000	23499999	0.67527
Pl02	23500000	23599999	0.28374
Pl02	23600000	23699999	0.74598
Pl02	23700000	23799999	0.73139
Pl02	23800000	23899999	0.61355
Pl02	23900000	23999999	0.72526
Pl02	24000000	24099999	0.73039
Pl02	24100000	24199999	0.72618
Pl02	24200000	24299999	0.60854
Pl02	24300000	24399999	0.49434
Pl02	24400000	24499999	0.71713
Pl02	24500000	24599999	0.8515
Pl02	24600000	24699999	0.32855
Pl02	24700000	24799999	0.6502
Pl02	24800000	24899999	0.7229
Pl02	24900000	24999999	0.63357
Pl02	25000000	25099999	0.57611
Pl02	25100000	25199999	0.6073
Pl02	25200000	25299999	0.67742
Pl02	25300000	25399999	0.48443
Pl02	25400000	25499999	0.58479
Pl02	25500000	25599999	0.72718
Pl02	25600000	25699999	0.68452
Pl02	25700000	25799999	0.70358
Pl02	25800000	25899999	0.74042
Pl02	25900000	25999999	0.75335
Pl02	26000000	26099999	0.55562
Pl02	26100000	26199999	0.56107
Pl02	26200000	26299999	0.79243
Pl02	26300000	26399999	0.3717
Pl02	26400000	26499999	0.70075
Pl02	26500000	26599999	0.61863
Pl02	26600000	26699999	0.69725
Pl02	26700000	26799999	0.35403
Pl02	26800000	26899999	0.73367
Pl02	26900000	26999999	0.7031
Pl02	27000000	27099999	0.74273
Pl02	27100000	27199999	0.71784
Pl02	27200000	27299999	0.6958
Pl02	27300000	27399999	0.64227
Pl02	27400000	27499999	0.69561
Pl02	27500000	27599999	0.67844
Pl02	27600000	27699999	0.37825
Pl02	27700000	27799999	0.66943
Pl02	27800000	27899999	0.60004
Pl02	27900000	27999999	0.42942
Pl02	28000000	28099999	0.70538
Pl02	28100000	28199999	0.66903
Pl02	28200000	28299999	0.7357
Pl02	28300000	28399999	0.65651
Pl02	28400000	28499999	0.6412
Pl02	28500000	28599999	0.66987
Pl02	28600000	28699999	0.6501
Pl02	28700000	28799999	0.62761
Pl02	28800000	28899999	0.61069
Pl02	28900000	28999999	0.63743
Pl02	29000000	29099999	0.66473
Pl02	29100000	29199999	0.73622
Pl02	29200000	29299999	0.5968
Pl02	29300000	29399999	0.43842
Pl02	29400000	29499999	0.45237
Pl02	29500000	29599999	0.57152
Pl02	29600000	29699999	0.53126
Pl02	29700000	29799999	0.58143
Pl02	29800000	29899999	0.50429
Pl02	29900000	29999999	0.43259
Pl02	30000000	30099999	0.57062
Pl02	30100000	30199999	0.57025
Pl02	30200000	30299999	0.49121
Pl02	30300000	30399999	0.4359
Pl02	30400000	30499999	0.54584
Pl02	30500000	30599999	0.5702
Pl02	30600000	30699999	0.42167
Pl02	30700000	30799999	0.53086
Pl02	30800000	30899999	0.77198
Pl02	30900000	30999999	0.55618
Pl02	31000000	31099999	0.64413
Pl02	31100000	31199999	0.70397
Pl02	31200000	31299999	0.49852
Pl02	31300000	31399999	0.3738
Pl02	31400000	31499999	0.59304
Pl02	31500000	31599999	0.52132
Pl02	31600000	31699999	0.35437
Pl02	31700000	31799999	0.72162
Pl02	31800000	31899999	0.40179
Pl02	31900000	31999999	0.73126
Pl02	32000000	32099999	0.70132
Pl02	32100000	32199999	0.47888
Pl02	32200000	32299999	0.53217
Pl02	32300000	32399999	0.38264
Pl02	32400000	32499999	0.33541
Pl02	32500000	32599999	0.66662
Pl02	32600000	32699999	0.60773
Pl02	32700000	32799999	0.5868
Pl02	32800000	32899999	0.51442
Pl02	32900000	32999999	0.48902
Pl02	33000000	33099999	0.40102
Pl02	33100000	33199999	0.35908
Pl02	33200000	33299999	0.36054
Pl02	33300000	33399999	0.27651
Pl02	33400000	33499999	0.25988
Pl02	33500000	33599999	0.44438
Pl02	33600000	33699999	0.22903
Pl02	33700000	33799999	0.38466
Pl02	33800000	33899999	0.35239
Pl02	33900000	33999999	0.40694
Pl02	34000000	34099999	0.3247
Pl02	34100000	34199999	0.442
Pl02	34200000	34299999	0.4393
Pl02	34300000	34399999	0.46441
Pl02	34400000	34499999	0.31885
Pl02	34500000	34599999	0.45657
Pl02	34600000	34699999	0.32554
Pl02	34700000	34799999	0.36682
Pl02	34800000	34899999	0.41894
Pl02	34900000	34999999	0.34248
Pl02	35000000	35099999	0.3842
Pl02	35100000	35199999	0.27141
Pl02	35200000	35299999	0.30422
Pl02	35300000	35399999	0.33334
Pl02	35400000	35499999	0.37572
Pl02	35500000	35599999	0.27418
Pl02	35600000	35699999	0.20687
Pl02	35700000	35799999	0.31377
Pl02	35800000	35899999	0.1991
Pl02	35900000	35999999	0.35593
Pl02	36000000	36099999	0.27139
Pl02	36100000	36199999	0.11572
Pl02	36200000	36299999	0.21994
Pl02	36300000	36399999	0.24684
Pl02	36400000	36499999	0.1546
Pl02	36500000	36599999	0.20914
Pl02	36600000	36699999	0.24082
Pl02	36700000	36799999	0.20509
Pl02	36800000	36899999	0.17859
Pl02	36900000	36999999	0.20658
Pl02	37000000	37099999	0.26459
Pl02	37100000	37199999	0.20549
Pl02	37200000	37299999	0.34999
Pl02	37300000	37399999	0.22085
Pl02	37400000	37499999	0.16948
Pl02	37500000	37599999	0.34513
Pl02	37600000	37699999	0.29521
Pl02	37700000	37799999	0.13901
Pl02	37800000	37899999	0.15319
Pl02	37900000	37999999	0.14226
Pl02	38000000	38099999	0.24534
Pl02	38100000	38199999	0.19241
Pl02	38200000	38299999	0.17904
Pl02	38300000	38399999	0.18311
Pl02	38400000	38499999	0.41287
Pl02	38500000	38599999	0.2425
Pl02	38600000	38699999	0.28533
Pl02	38700000	38799999	0.21763
Pl02	38800000	38899999	0.32972
Pl02	38900000	38999999	0.41
Pl02	39000000	39099999	0.47847
Pl02	39100000	39199999	0.28873
Pl02	39200000	39299999	0.14146
Pl02	39300000	39399999	0.25395
Pl02	39400000	39499999	0.22133
Pl02	39500000	39599999	0.35044
Pl02	39600000	39699999	0.16105
Pl02	39700000	39799999	0.14404
Pl02	39800000	39899999	0.16493
Pl02	39900000	39999999	0.2103
Pl02	40000000	40099999	0.20416
Pl02	40100000	40199999	0.19684
Pl02	40200000	40299999	0.22956
Pl02	40300000	40399999	0.27606
Pl02	40400000	40499999	0.3368
Pl02	40500000	40599999	0.10772
Pl02	40600000	40699999	0.19874
Pl02	40700000	40799999	0.27009
Pl02	40800000	40899999	0.24146
Pl02	40900000	40999999	0.10938
Pl02	41000000	41099999	0.17248
Pl02	41100000	41199999	0.22066
Pl02	41200000	41299999	0.15225
Pl02	41300000	41399999	0.14243
Pl02	41400000	41499999	0.23581
Pl02	41500000	41599999	0.3092
Pl02	41600000	41699999	0.23136
Pl02	41700000	41799999	0.09466
Pl02	41800000	41899999	0.08004
Pl02	41900000	41999999	0.34162
Pl02	42000000	42099999	0.17462
Pl02	42100000	42199999	0.22739
Pl02	42200000	42299999	0.16499
Pl02	42300000	42399999	0.20046
Pl02	42400000	42499999	0.10098
Pl02	42500000	42599999	0.16099
Pl02	42600000	42699999	0.22118
Pl02	42700000	42799999	0.19391
Pl02	42800000	42899999	0.23185
Pl02	42900000	42999999	0.12769
Pl02	43000000	43099999	0.05004
Pl02	43100000	43199999	0.17176
Pl02	43200000	43299999	0.08469
Pl02	43300000	43399999	0.0485
Pl02	43400000	43499999	0.08164
Pl02	43500000	43599999	0.05953
Pl02	43600000	43699999	0.07059
Pl02	43700000	43799999	0.09403
Pl02	43800000	43899999	0.13677
Pl02	43900000	43999999	0.06948
Pl02	44000000	44099999	0.03063
Pl02	44100000	44199999	0.08717
Pl02	44200000	44299999	0.05562
Pl02	44300000	44399999	0.12092
Pl02	44400000	44499999	0.18488
Pl02	44500000	44599999	0.12244
Pl02	44600000	44699999	0.05571
Pl02	44700000	44799999	0.07335
Pl02	44800000	44899999	0.0332
Pl02	44900000	44999999	0.07043
Pl02	45000000	45099999	0.09618
Pl02	45100000	45199999	0.08382
Pl02	45200000	45299999	0.06731
Pl02	45300000	45399999	0.04046
Pl02	45400000	45499999	0.17978
Pl02	45500000	45599999	0.08742
Pl02	45600000	45699999	0.04376
Pl02	45700000	45799999	0.11525
Pl02	45800000	45899999	0.04697
Pl02	45900000	45999999	0.05964
Pl02	46000000	46099999	0.1021
Pl02	46100000	46199999	0.08457
Pl02	46200000	46299999	0.07729
Pl02	46300000	46399999	0.1352
Pl02	46400000	46499999	0.26102
Pl02	46500000	46599999	0.07978
Pl02	46600000	46699999	0.0488
Pl02	46700000	46799999	0.06681
Pl02	46800000	46899999	0.07373
Pl02	46900000	46999999	0.05721
Pl02	47000000	47099999	0.07106
Pl02	47100000	47199999	0.03271
Pl02	47200000	47299999	0.08014
Pl02	47300000	47399999	0.08114
Pl02	47400000	47499999	0.08185
Pl02	47500000	47599999	0.08635
Pl02	47600000	47699999	0.18895
Pl02	47700000	47799999	0.07944
Pl02	47800000	47899999	0.07775
Pl02	47900000	47999999	0.04552
Pl02	48000000	48099999	0.03298
Pl02	48100000	48199999	0.10556
Pl02	48200000	48299999	0.04026
Pl02	48300000	48399999	0.05884
Pl02	48400000	48499999	0.04804
Pl02	48500000	48599999	0.04346
Pl02	48600000	48699999	0.13669
Pl02	48700000	48799999	0.11878
Pl02	48800000	48899999	0.04848
Pl02	48900000	48999999	0.05943
Pl02	49000000	49099999	0.03633
Pl02	49100000	49199999	0.11089
Pl02	49200000	49299999	0.09536
Pl02	49300000	49399999	0.10598
Pl02	49400000	49499999	0.03616
Pl02	49500000	49599999	0.05605
Pl02	49600000	49699999	0.05293
Pl02	49700000	49799999	0.0323
Pl02	49800000	49899999	0.03287
Pl02	49900000	49999999	0.07055
Pl02	50000000	50099999	0.03106
Pl02	50100000	50199999	0.03897
Pl02	50200000	50299999	0.0748
Pl02	50300000	50399999	0.13352
Pl02	50400000	50499999	0.02814
Pl02	50500000	50599999	0.08692
Pl02	50600000	50699999	0.03516
Pl02	50700000	50799999	0.06433
Pl02	50800000	50899999	0.10919
Pl02	50900000	50999999	0.13579
Pl02	51000000	51099999	0.02102
Pl02	51100000	51199999	0.04441
Pl02	51200000	51299999	0.0196
Pl02	51300000	51399999	0.0284
Pl02	51400000	51499999	0.03991
Pl02	51500000	51599999	0.11801
Pl02	51600000	51638836	0.05088
Pl03	0	99999	0.19035
Pl03	100000	199999	0.15402
Pl03	200000	299999	0.1263
Pl03	300000	399999	0.07307
Pl03	400000	499999	0.06462
Pl03	500000	599999	0.06105
Pl03	600000	699999	0.1426
Pl03	700000	799999	0.11591
Pl03	800000	899999	0.12815
Pl03	900000	999999	0.09867
Pl03	1000000	1099999	0.23864
Pl03	1100000	1199999	0.15172
Pl03	1200000	1299999	0.12365
Pl03	1300000	1399999	0.17552
Pl03	1400000	1499999	0.13848
Pl03	1500000	1599999	0.14571
Pl03	1600000	1699999	0.077
Pl03	1700000	1799999	0.07191
Pl03	1800000	1899999	0.14323
Pl03	1900000	1999999	0.15114
Pl03	2000000	2099999	0.21021
Pl03	2100000	2199999	0.14121
Pl03	2200000	2299999	0.19333
Pl03	2300000	2399999	0.07465
Pl03	2400000	2499999	0.16813
Pl03	2500000	2599999	0.31018
Pl03	2600000	2699999	0.09979
Pl03	2700000	2799999	0.17906
Pl03	2800000	2899999	0.25592
Pl03	2900000	2999999	0.19739
Pl03	3000000	3099999	0.25345
Pl03	3100000	3199999	0.2445
Pl03	3200000	3299999	0.21111
Pl03	3300000	3399999	0.13766
Pl03	3400000	3499999	0.20762
Pl03	3500000	3599999	0.17579
Pl03	3600000	3699999	0.13447
Pl03	3700000	3799999	0.33475
Pl03	3800000	3899999	0.24242
Pl03	3900000	3999999	0.32982
Pl03	4000000	4099999	0.22705
Pl03	4100000	4199999	0.14476
Pl03	4200000	4299999	0.22545
Pl03	4300000	4399999	0.28161
Pl03	4400000	4499999	0.1429
Pl03	4500000	4599999	0.28795
Pl03	4600000	4699999	0.20385
Pl03	4700000	4799999	0.11101
Pl03	4800000	4899999	0.15337
Pl03	4900000	4999999	0.14775
Pl03	5000000	5099999	0.14101
Pl03	5100000	5199999	0.25618
Pl03	5200000	5299999	0.24369
Pl03	5300000	5399999	0.38543
Pl03	5400000	5499999	0.2436
Pl03	5500000	5599999	0.33118
Pl03	5600000	5699999	0.1304
Pl03	5700000	5799999	0.27282
Pl03	5800000	5899999	0.18062
Pl03	5900000	5999999	0.18055
Pl03	6000000	6099999	0.36981
Pl03	6100000	6199999	0.20887
Pl03	6200000	6299999	0.17535
Pl03	6300000	6399999	0.36779
Pl03	6400000	6499999	0.41376
Pl03	6500000	6599999	0.29483
Pl03	6600000	6699999	0.23889
Pl03	6700000	6799999	0.31881
Pl03	6800000	6899999	0.35506
Pl03	6900000	6999999	0.24164
Pl03	7000000	7099999	0.19245
Pl03	7100000	7199999	0.17949
Pl03	7200000	7299999	0.22598
Pl03	7300000	7399999	0.29625
Pl03	7400000	7499999	0.1977
Pl03	7500000	7599999	0.26745
Pl03	7600000	7699999	0.2545
Pl03	7700000	7799999	0.19458
Pl03	7800000	7899999	0.3176
Pl03	7900000	7999999	0.41295
Pl03	8000000	8099999	0.25299
Pl03	8100000	8199999	0.26458
Pl03	8200000	8299999	0.24654
Pl03	8300000	8399999	0.24853
Pl03	8400000	8499999	0.25816
Pl03	8500000	8599999	0.27995
Pl03	8600000	8699999	0.26418
Pl03	8700000	8799999	0.39452
Pl03	8800000	8899999	0.30558
Pl03	8900000	8999999	0.1935
Pl03	9000000	9099999	0.26328
Pl03	9100000	9199999	0.39356
Pl03	9200000	9299999	0.33769
Pl03	9300000	9399999	0.35063
Pl03	9400000	9499999	0.49031
Pl03	9500000	9599999	0.60091
Pl03	9600000	9699999	0.35609
Pl03	9700000	9799999	0.30341
Pl03	9800000	9899999	0.36526
Pl03	9900000	9999999	0.28629
Pl03	10000000	10099999	0.40918
Pl03	10100000	10199999	0.26188
Pl03	10200000	10299999	0.37115
Pl03	10300000	10399999	0.28989
Pl03	10400000	10499999	0.54961
Pl03	10500000	10599999	0.47283
Pl03	10600000	10699999	0.41373
Pl03	10700000	10799999	0.46257
Pl03	10800000	10899999	0.42839
Pl03	10900000	10999999	0.58718
Pl03	11000000	11099999	0.43085
Pl03	11100000	11199999	0.58524
Pl03	11200000	11299999	0.45476
Pl03	11300000	11399999	0.39091
Pl03	11400000	11499999	0.52853
Pl03	11500000	11599999	0.39498
Pl03	11600000	11699999	0.59644
Pl03	11700000	11799999	0.55947
Pl03	11800000	11899999	0.70953
Pl03	11900000	11999999	0.55669
Pl03	12000000	12099999	0.36175
Pl03	12100000	12199999	0.50786
Pl03	12200000	12299999	0.40231
Pl03	12300000	12399999	0.60002
Pl03	12400000	12499999	0.55781
Pl03	12500000	12599999	0.38564
Pl03	12600000	12699999	0.59169
Pl03	12700000	12799999	0.72445
Pl03	12800000	12899999	0.69902
Pl03	12900000	12999999	0.70187
Pl03	13000000	13099999	0.53556
Pl03	13100000	13199999	0.67969
Pl03	13200000	13299999	0.53329
Pl03	13300000	13399999	0.46397
Pl03	13400000	13499999	0.64947
Pl03	13500000	13599999	0.66661
Pl03	13600000	13699999	0.61873
Pl03	13700000	13799999	0.80749
Pl03	13800000	13899999	0.74801
Pl03	13900000	13999999	0.63794
Pl03	14000000	14099999	0.77112
Pl03	14100000	14199999	0.69229
Pl03	14200000	14299999	0.72998
Pl03	14300000	14399999	0.82699
Pl03	14400000	14499999	0.76039
Pl03	14500000	14599999	0.66096
Pl03	14600000	14699999	0.70776
Pl03	14700000	14799999	0.73771
Pl03	14800000	14899999	0.74311
Pl03	14900000	14999999	0.67597
Pl03	15000000	15099999	0.69029
Pl03	15100000	15199999	0.64985
Pl03	15200000	15299999	0.45618
Pl03	15300000	15399999	0.5858
Pl03	15400000	15499999	0.71523
Pl03	15500000	15599999	0.73887
Pl03	15600000	15699999	0.68449
Pl03	15700000	15799999	0.65522
Pl03	15800000	15899999	0.55173
Pl03	15900000	15999999	0.67951
Pl03	16000000	16099999	0.61917
Pl03	16100000	16199999	0.6836
Pl03	16200000	16299999	0.6522
Pl03	16300000	16399999	0.66691
Pl03	16400000	16499999	0.54963
Pl03	16500000	16599999	0.35474
Pl03	16600000	16699999	0.49658
Pl03	16700000	16799999	0.4869
Pl03	16800000	16899999	0.62142
Pl03	16900000	16999999	0.48733
Pl03	17000000	17099999	0.41176
Pl03	17100000	17199999	0.39093
Pl03	17200000	17299999	0.44463
Pl03	17300000	17399999	0.40415
Pl03	17400000	17499999	0.35897
Pl03	17500000	17599999	0.38645
Pl03	17600000	17699999	0.44954
Pl03	17700000	17799999	0.57976
Pl03	17800000	17899999	0.50017
Pl03	17900000	17999999	0.46568
Pl03	18000000	18099999	0.63112
Pl03	18100000	18199999	0.15864
Pl03	18200000	18299999	0.52274
Pl03	18300000	18399999	0.44815
Pl03	18400000	18499999	0.30704
Pl03	18500000	18599999	0.16963
Pl03	18600000	18699999	0.40059
Pl03	18700000	18799999	0.41196
Pl03	18800000	18899999	0.5394
Pl03	18900000	18999999	0.42185
Pl03	19000000	19099999	0.66073
Pl03	19100000	19199999	0.22384
Pl03	19200000	19299999	0.37231
Pl03	19300000	19399999	0.29927
Pl03	19400000	19499999	0.64432
Pl03	19500000	19599999	0.29813
Pl03	19600000	19699999	0.44711
Pl03	19700000	19799999	0.44632
Pl03	19800000	19899999	0.24625
Pl03	19900000	19999999	0.46277
Pl03	20000000	20099999	0.40006
Pl03	20100000	20199999	0.1389
Pl03	20200000	20299999	0.23187
Pl03	20300000	20399999	0.33611
Pl03	20400000	20499999	0.14147
Pl03	20500000	20599999	0.29108
Pl03	20600000	20699999	0.50962
Pl03	20700000	20799999	0.31882
Pl03	20800000	20899999	0.25048
Pl03	20900000	20999999	0.26334
Pl03	21000000	21099999	0.21816
Pl03	21100000	21199999	0.32658
Pl03	21200000	21299999	0.27619
Pl03	21300000	21399999	0.47868
Pl03	21400000	21499999	0.55253
Pl03	21500000	21599999	0.33462
Pl03	21600000	21699999	0.45415
Pl03	21700000	21799999	0.20628
Pl03	21800000	21899999	0.21271
Pl03	21900000	21999999	0.40858
Pl03	22000000	22099999	0.42906
Pl03	22100000	22199999	0.14123
Pl03	22200000	22299999	0.3693
Pl03	22300000	22399999	0.18516
Pl03	22400000	22499999	0.38826
Pl03	22500000	22599999	0.16018
Pl03	22600000	22699999	0.5016
Pl03	22700000	22799999	0.3384
Pl03	22800000	22899999	0.15722
Pl03	22900000	22999999	0.32982
Pl03	23000000	23099999	0.13353
Pl03	23100000	23199999	0.12735
Pl03	23200000	23299999	0.21425
Pl03	23300000	23399999	0.28903
Pl03	23400000	23499999	0.23943
Pl03	23500000	23599999	0.10842
Pl03	23600000	23699999	0.11295
Pl03	23700000	23799999	0.25059
Pl03	23800000	23899999	0.22596
Pl03	23900000	23999999	0.10775
Pl03	24000000	24099999	0.13858
Pl03	24100000	24199999	0.17189
Pl03	24200000	24299999	0.24738
Pl03	24300000	24399999	0.24625
Pl03	24400000	24499999	0.23685
Pl03	24500000	24599999	0.29066
Pl03	24600000	24699999	0.27152
Pl03	24700000	24799999	0.10891
Pl03	24800000	24899999	0.24803
Pl03	24900000	24999999	0.16718
Pl03	25000000	25099999	0.16202
Pl03	25100000	25199999	0.21704
Pl03	25200000	25299999	0.12664
Pl03	25300000	25399999	0.19248
Pl03	25400000	25499999	0.2241
Pl03	25500000	25599999	0.3795
Pl03	25600000	25699999	0.09943
Pl03	25700000	25799999	0.12721
Pl03	25800000	25899999	0.12137
Pl03	25900000	25999999	0.19839
Pl03	26000000	26099999	0.20096
Pl03	26100000	26199999	0.09826
Pl03	26200000	26299999	0.15104
Pl03	26300000	26399999	0.10574
Pl03	26400000	26499999	0.20224
Pl03	26500000	26599999	0.13152
Pl03	26600000	26699999	0.1726
Pl03	26700000	26799999	0.11236
Pl03	26800000	26899999	0.2204
Pl03	26900000	26999999	0.18817
Pl03	27000000	27099999	0.17782
Pl03	27100000	27199999	0.41167
Pl03	27200000	27299999	0.26101
Pl03	27300000	27399999	0.26906
Pl03	27400000	27499999	0.3808
Pl03	27500000	27599999	0.17041
Pl03	27600000	27699999	0.17526
Pl03	27700000	27799999	0.14143
Pl03	27800000	27899999	0.07209
Pl03	27900000	27999999	0.12925
Pl03	28000000	28099999	0.13563
Pl03	28100000	28199999	0.10959
Pl03	28200000	28299999	0.16374
Pl03	28300000	28399999	0.2062
Pl03	28400000	28499999	0.10312
Pl03	28500000	28599999	0.15136
Pl03	28600000	28699999	0.29862
Pl03	28700000	28799999	0.13291
Pl03	28800000	28899999	0.13951
Pl03	28900000	28999999	0.16424
Pl03	29000000	29099999	0.23201
Pl03	29100000	29199999	0.0994
Pl03	29200000	29299999	0.20911
Pl03	29300000	29399999	0.21282
Pl03	29400000	29499999	0.03708
Pl03	29500000	29599999	0.14688
Pl03	29600000	29699999	0.2115
Pl03	29700000	29799999	0.09179
Pl03	29800000	29899999	0.08145
Pl03	29900000	29999999	0.03889
Pl03	30000000	30099999	0.09632
Pl03	30100000	30199999	0.11199
Pl03	30200000	30299999	0.11806
Pl03	30300000	30399999	0.08031
Pl03	30400000	30499999	0.14262
Pl03	30500000	30599999	0.07811
Pl03	30600000	30699999	0.15919
Pl03	30700000	30799999	0.16472
Pl03	30800000	30899999	0.19676
Pl03	30900000	30999999	0.06278
Pl03	31000000	31099999	0.16014
Pl03	31100000	31199999	0.08354
Pl03	31200000	31299999	0.08062
Pl03	31300000	31399999	0.09469
Pl03	31400000	31499999	0.2208
Pl03	31500000	31599999	0.15915
Pl03	31600000	31699999	0.09577
Pl03	31700000	31799999	0.22779
Pl03	31800000	31899999	0.11158
Pl03	31900000	31999999	0.23946
Pl03	32000000	32099999	0.10373
Pl03	32100000	32199999	0.08959
Pl03	32200000	32299999	0.17312
Pl03	32300000	32399999	0.20521
Pl03	32400000	32499999	0.13371
Pl03	32500000	32599999	0.06125
Pl03	32600000	32699999	0.11138
Pl03	32700000	32799999	0.08719
Pl03	32800000	32899999	0.15409
Pl03	32900000	32999999	0.09462
Pl03	33000000	33099999	0.07349
Pl03	33100000	33199999	0.21594
Pl03	33200000	33299999	0.27947
Pl03	33300000	33399999	0.14771
Pl03	33400000	33499999	0.09861
Pl03	33500000	33599999	0.17537
Pl03	33600000	33699999	0.14151
Pl03	33700000	33799999	0.0699
Pl03	33800000	33899999	0.0739
Pl03	33900000	33999999	0.17214
Pl03	34000000	34099999	0.18756
Pl03	34100000	34199999	0.16538
Pl03	34200000	34299999	0.16347
Pl03	34300000	34399999	0.07322
Pl03	34400000	34499999	0.24761
Pl03	34500000	34599999	0.10125
Pl03	34600000	34699999	0.10417
Pl03	34700000	34799999	0.10513
Pl03	34800000	34899999	0.20437
Pl03	34900000	34999999	0.0575
Pl03	35000000	35099999	0.18353
Pl03	35100000	35199999	0.13424
Pl03	35200000	35299999	0.16767
Pl03	35300000	35399999	0.08482
Pl03	35400000	35499999	0.13902
Pl03	35500000	35599999	0.09712
Pl03	35600000	35699999	0.06176
Pl03	35700000	35799999	0.08928
Pl03	35800000	35899999	0.15696
Pl03	35900000	35999999	0.19484
Pl03	36000000	36099999	0.19757
Pl03	36100000	36199999	0.10288
Pl03	36200000	36299999	0.114
Pl03	36300000	36399999	0.11868
Pl03	36400000	36499999	0.11889
Pl03	36500000	36599999	0.13251
Pl03	36600000	36699999	0.15518
Pl03	36700000	36799999	0.19972
Pl03	36800000	36899999	0.16146
Pl03	36900000	36999999	0.12989
Pl03	37000000	37099999	0.16697
Pl03	37100000	37199999	0.24164
Pl03	37200000	37299999	0.03491
Pl03	37300000	37399999	0.10419
Pl03	37400000	37499999	0.14435
Pl03	37500000	37599999	0.12401
Pl03	37600000	37699999	0.20445
Pl03	37700000	37799999	0.17415
Pl03	37800000	37899999	0.0884
Pl03	37900000	37999999	0.23076
Pl03	38000000	38099999	0.18562
Pl03	38100000	38199999	0.199
Pl03	38200000	38299999	0.10997
Pl03	38300000	38399999	0.11167
Pl03	38400000	38499999	0.24056
Pl03	38500000	38599999	0.1852
Pl03	38600000	38699999	0.30753
Pl03	38700000	38799999	0.10875
Pl03	38800000	38899999	0.08732
Pl03	38900000	38999999	0.12663
Pl03	39000000	39099999	0.11153
Pl03	39100000	39199999	0.27328
Pl03	39200000	39299999	0.1276
Pl03	39300000	39399999	0.05741
Pl03	39400000	39499999	0.10814
Pl03	39500000	39599999	0.09677
Pl03	39600000	39699999	0.19521
Pl03	39700000	39799999	0.14858
Pl03	39800000	39899999	0.29952
Pl03	39900000	39999999	0.20229
Pl03	40000000	40099999	0.12128
Pl03	40100000	40199999	0.19901
Pl03	40200000	40299999	0.19571
Pl03	40300000	40399999	0.12853
Pl03	40400000	40499999	0.17761
Pl03	40500000	40599999	0.26671
Pl03	40600000	40699999	0.11141
Pl03	40700000	40799999	0.13879
Pl03	40800000	40899999	0.0999
Pl03	40900000	40999999	0.19898
Pl03	41000000	41099999	0.28078
Pl03	41100000	41199999	0.23094
Pl03	41200000	41299999	0.10453
Pl03	41300000	41399999	0.1466
Pl03	41400000	41499999	0.21513
Pl03	41500000	41599999	0.06376
Pl03	41600000	41699999	0.07705
Pl03	41700000	41799999	0.09818
Pl03	41800000	41899999	0.07389
Pl03	41900000	41999999	0.02862
Pl03	42000000	42099999	0.09702
Pl03	42100000	42199999	0.20321
Pl03	42200000	42299999	0.12544
Pl03	42300000	42399999	0.09582
Pl03	42400000	42499999	0.07687
Pl03	42500000	42599999	0.07156
Pl03	42600000	42699999	0.17504
Pl03	42700000	42799999	0.07187
Pl03	42800000	42899999	0.21795
Pl03	42900000	42999999	0.17878
Pl03	43000000	43099999	0.0966
Pl03	43100000	43199999	0.09085
Pl03	43200000	43299999	0.10505
Pl03	43300000	43399999	0.06528
Pl03	43400000	43499999	0.16305
Pl03	43500000	43599999	0.10396
Pl03	43600000	43699999	0.09985
Pl03	43700000	43799999	0.16811
Pl03	43800000	43899999	0.1454
Pl03	43900000	43999999	0.15696
Pl03	44000000	44099999	0.20015
Pl03	44100000	44199999	0.07191
Pl03	44200000	44299999	0.12774
Pl03	44300000	44399999	0.25333
Pl03	44400000	44499999	0.07213
Pl03	44500000	44599999	0.09654
Pl03	44600000	44699999	0.10863
Pl03	44700000	44799999	0.06096
Pl03	44800000	44899999	0.22456
Pl03	44900000	44999999	0.09233
Pl03	45000000	45046557	0.11093
Pl04	0	99999	0.26176
Pl04	100000	199999	0.23675
Pl04	200000	299999	0.23504
Pl04	300000	399999	0.26151
Pl04	400000	499999	0.19981
Pl04	500000	599999	0.14982
Pl04	600000	699999	0.26737
Pl04	700000	799999	0.44182
Pl04	800000	899999	0.05527
Pl04	900000	999999	0.13351
Pl04	1000000	1099999	0.09804
Pl04	1100000	1199999	0.11159
Pl04	1200000	1299999	0.10051
Pl04	1300000	1399999	0.06151
Pl04	1400000	1499999	0.09341
Pl04	1500000	1599999	0.15144
Pl04	1600000	1699999	0.13485
Pl04	1700000	1799999	0.12553
Pl04	1800000	1899999	0.38063
Pl04	1900000	1999999	0.07827
Pl04	2000000	2099999	0.11731
Pl04	2100000	2199999	0.23202
Pl04	2200000	2299999	0.08762
Pl04	2300000	2399999	0.11828
Pl04	2400000	2499999	0.1913
Pl04	2500000	2599999	0.11243
Pl04	2600000	2699999	0.21288
Pl04	2700000	2799999	0.21725
Pl04	2800000	2899999	0.14184
Pl04	2900000	2999999	0.17765
Pl04	3000000	3099999	0.14666
Pl04	3100000	3199999	0.31618
Pl04	3200000	3299999	0.31314
Pl04	3300000	3399999	0.16822
Pl04	3400000	3499999	0.07129
Pl04	3500000	3599999	0.06362
Pl04	3600000	3699999	0.10991
Pl04	3700000	3799999	0.23086
Pl04	3800000	3899999	0.21078
Pl04	3900000	3999999	0.17804
Pl04	4000000	4099999	0.46017
Pl04	4100000	4199999	0.28526
Pl04	4200000	4299999	0.31664
Pl04	4300000	4399999	0.05564
Pl04	4400000	4499999	0.2018
Pl04	4500000	4599999	0.10265
Pl04	4600000	4699999	0.19147
Pl04	4700000	4799999	0.23194
Pl04	4800000	4899999	0.08213
Pl04	4900000	4999999	0.1234
Pl04	5000000	5099999	0.51678
Pl04	5100000	5199999	0.11905
Pl04	5200000	5299999	0.35753
Pl04	5300000	5399999	0.20612
Pl04	5400000	5499999	0.17523
Pl04	5500000	5599999	0.29544
Pl04	5600000	5699999	0.24274
Pl04	5700000	5799999	0.18864
Pl04	5800000	5899999	0.23393
Pl04	5900000	5999999	0.24637
Pl04	6000000	6099999	0.22686
Pl04	6100000	6199999	0.22362
Pl04	6200000	6299999	0.16905
Pl04	6300000	6399999	0.13751
Pl04	6400000	6499999	0.23808
Pl04	6500000	6599999	0.15206
Pl04	6600000	6699999	0.25353
Pl04	6700000	6799999	0.20932
Pl04	6800000	6899999	0.19088
Pl04	6900000	6999999	0.22759
Pl04	7000000	7099999	0.21642
Pl04	7100000	7199999	0.15998
Pl04	7200000	7299999	0.21088
Pl04	7300000	7399999	0.31759
Pl04	7400000	7499999	0.22814
Pl04	7500000	7599999	0.26105
Pl04	7600000	7699999	0.36828
Pl04	7700000	7799999	0.17252
Pl04	7800000	7899999	0.32908
Pl04	7900000	7999999	0.37688
Pl04	8000000	8099999	0.24597
Pl04	8100000	8199999	0.47215
Pl04	8200000	8299999	0.26975
Pl04	8300000	8399999	0.35159
Pl04	8400000	8499999	0.26835
Pl04	8500000	8599999	0.34845
Pl04	8600000	8699999	0.32552
Pl04	8700000	8799999	0.34351
Pl04	8800000	8899999	0.49867
Pl04	8900000	8999999	0.34169
Pl04	9000000	9099999	0.57557
Pl04	9100000	9199999	0.3578
Pl04	9200000	9299999	0.33266
Pl04	9300000	9399999	0.28271
Pl04	9400000	9499999	0.29678
Pl04	9500000	9599999	0.38442
Pl04	9600000	9699999	0.48953
Pl04	9700000	9799999	0.44973
Pl04	9800000	9899999	0.55426
Pl04	9900000	9999999	0.40067
Pl04	10000000	10099999	0.36126
Pl04	10100000	10199999	0.42008
Pl04	10200000	10299999	0.24868
Pl04	10300000	10399999	0.39454
Pl04	10400000	10499999	0.55723
Pl04	10500000	10599999	0.35651
Pl04	10600000	10699999	0.33728
Pl04	10700000	10799999	0.28784
Pl04	10800000	10899999	0.37428
Pl04	10900000	10999999	0.51358
Pl04	11000000	11099999	0.43027
Pl04	11100000	11199999	0.36441
Pl04	11200000	11299999	0.5357
Pl04	11300000	11399999	0.21182
Pl04	11400000	11499999	0.31738
Pl04	11500000	11599999	0.55334
Pl04	11600000	11699999	0.47208
Pl04	11700000	11799999	0.68115
Pl04	11800000	11899999	0.59838
Pl04	11900000	11999999	0.68786
Pl04	12000000	12099999	0.6135
Pl04	12100000	12199999	0.63106
Pl04	12200000	12299999	0.73027
Pl04	12300000	12399999	0.73291
Pl04	12400000	12499999	0.65009
Pl04	12500000	12599999	0.46796
Pl04	12600000	12699999	0.36072
Pl04	12700000	12799999	0.6772
Pl04	12800000	12899999	0.68742
Pl04	12900000	12999999	0.71155
Pl04	13000000	13099999	0.65395
Pl04	13100000	13199999	0.79548
Pl04	13200000	13299999	0.6161
Pl04	13300000	13399999	0.60165
Pl04	13400000	13499999	0.72034
Pl04	13500000	13599999	0.55833
Pl04	13600000	13699999	0.74534
Pl04	13700000	13799999	0.73195
Pl04	13800000	13899999	0.55706
Pl04	13900000	13999999	0.72146
Pl04	14000000	14099999	0.58131
Pl04	14100000	14199999	0.49905
Pl04	14200000	14299999	0.52589
Pl04	14300000	14399999	0.77448
Pl04	14400000	14499999	0.68359
Pl04	14500000	14599999	0.68173
Pl04	14600000	14699999	0.66805
Pl04	14700000	14799999	0.67256
Pl04	14800000	14899999	0.71426
Pl04	14900000	14999999	0.71287
Pl04	15000000	15099999	0.53251
Pl04	15100000	15199999	0.6164
Pl04	15200000	15299999	0.70803
Pl04	15300000	15399999	0.50815
Pl04	15400000	15499999	0.73165
Pl04	15500000	15599999	0.60495
Pl04	15600000	15699999	0.69904
Pl04	15700000	15799999	0.60301
Pl04	15800000	15899999	0.60832
Pl04	15900000	15999999	0.73173
Pl04	16000000	16099999	0.66492
Pl04	16100000	16199999	0.68457
Pl04	16200000	16299999	0.66246
Pl04	16300000	16399999	0.72176
Pl04	16400000	16499999	0.62446
Pl04	16500000	16599999	0.51279
Pl04	16600000	16699999	0.74967
Pl04	16700000	16799999	0.63456
Pl04	16800000	16899999	0.68353
Pl04	16900000	16999999	0.69562
Pl04	17000000	17099999	0.63126
Pl04	17100000	17199999	0.69425
Pl04	17200000	17299999	0.5497
Pl04	17300000	17399999	0.65369
Pl04	17400000	17499999	0.62881
Pl04	17500000	17599999	0.56529
Pl04	17600000	17699999	0.57193
Pl04	17700000	17799999	0.65169
Pl04	17800000	17899999	0.72204
Pl04	17900000	17999999	0.64129
Pl04	18000000	18099999	0.63123
Pl04	18100000	18199999	0.65366
Pl04	18200000	18299999	0.70903
Pl04	18300000	18399999	0.72367
Pl04	18400000	18499999	0.68564
Pl04	18500000	18599999	0.61638
Pl04	18600000	18699999	0.63937
Pl04	18700000	18799999	0.73729
Pl04	18800000	18899999	0.69351
Pl04	18900000	18999999	0.73686
Pl04	19000000	19099999	0.48416
Pl04	19100000	19199999	0.43512
Pl04	19200000	19299999	0.76541
Pl04	19300000	19399999	0.63403
Pl04	19400000	19499999	0.70739
Pl04	19500000	19599999	0.62262
Pl04	19600000	19699999	0.71822
Pl04	19700000	19799999	0.78704
Pl04	19800000	19899999	0.68127
Pl04	19900000	19999999	0.69948
Pl04	20000000	20099999	0.32049
Pl04	20100000	20199999	0.59968
Pl04	20200000	20299999	0.64373
Pl04	20300000	20399999	0.74169
Pl04	20400000	20499999	0.77661
Pl04	20500000	20599999	0.68898
Pl04	20600000	20699999	0.73548
Pl04	20700000	20799999	0.66321
Pl04	20800000	20899999	0.62869
Pl04	20900000	20999999	0.56711
Pl04	21000000	21099999	0.75575
Pl04	21100000	21199999	0.76226
Pl04	21200000	21299999	0.72809
Pl04	21300000	21399999	0.62945
Pl04	21400000	21499999	0.76759
Pl04	21500000	21599999	0.66913
Pl04	21600000	21699999	0.68308
Pl04	21700000	21799999	0.69528
Pl04	21800000	21899999	0.72311
Pl04	21900000	21999999	0.77563
Pl04	22000000	22099999	0.61818
Pl04	22100000	22199999	0.72113
Pl04	22200000	22299999	0.75124
Pl04	22300000	22399999	0.61108
Pl04	22400000	22499999	0.72746
Pl04	22500000	22599999	0.67182
Pl04	22600000	22699999	0.71525
Pl04	22700000	22799999	0.7425
Pl04	22800000	22899999	0.73169
Pl04	22900000	22999999	0.69966
Pl04	23000000	23099999	0.71879
Pl04	23100000	23199999	0.78335
Pl04	23200000	23299999	0.681
Pl04	23300000	23399999	0.67196
Pl04	23400000	23499999	0.67073
Pl04	23500000	23599999	0.72343
Pl04	23600000	23699999	0.60136
Pl04	23700000	23799999	0.76155
Pl04	23800000	23899999	0.50319
Pl04	23900000	23999999	0.70937
Pl04	24000000	24099999	0.59946
Pl04	24100000	24199999	0.7122
Pl04	24200000	24299999	0.56222
Pl04	24300000	24399999	0.67664
Pl04	24400000	24499999	0.82262
Pl04	24500000	24599999	0.72129
Pl04	24600000	24699999	0.67566
Pl04	24700000	24799999	0.70957
Pl04	24800000	24899999	0.70392
Pl04	24900000	24999999	0.69944
Pl04	25000000	25099999	0.6986
Pl04	25100000	25199999	0.68967
Pl04	25200000	25299999	0.66988
Pl04	25300000	25399999	0.71733
Pl04	25400000	25499999	0.79629
Pl04	25500000	25599999	0.7535
Pl04	25600000	25699999	0.68829
Pl04	25700000	25799999	0.7494
Pl04	25800000	25899999	0.72825
Pl04	25900000	25999999	0.76496
Pl04	26000000	26099999	0.72884
Pl04	26100000	26199999	0.64379
Pl04	26200000	26299999	0.69584
Pl04	26300000	26399999	0.71966
Pl04	26400000	26499999	0.73352
Pl04	26500000	26599999	0.65085
Pl04	26600000	26699999	0.38026
Pl04	26700000	26799999	0.76503
Pl04	26800000	26899999	0.68549
Pl04	26900000	26999999	0.82641
Pl04	27000000	27099999	0.73614
Pl04	27100000	27199999	0.68772
Pl04	27200000	27299999	0.66696
Pl04	27300000	27399999	0.69229
Pl04	27400000	27499999	0.76327
Pl04	27500000	27599999	0.7938
Pl04	27600000	27699999	0.68915
Pl04	27700000	27799999	0.75163
Pl04	27800000	27899999	0.66624
Pl04	27900000	27999999	0.59208
Pl04	28000000	28099999	0.60985
Pl04	28100000	28199999	0.39107
Pl04	28200000	28299999	0.50843
Pl04	28300000	28399999	0.76382
Pl04	28400000	28499999	0.69215
Pl04	28500000	28599999	0.38915
Pl04	28600000	28699999	0.68476
Pl04	28700000	28799999	0.72416
Pl04	28800000	28899999	0.40227
Pl04	28900000	28999999	0.72206
Pl04	29000000	29099999	0.67383
Pl04	29100000	29199999	0.65675
Pl04	29200000	29299999	0.59888
Pl04	29300000	29399999	0.6565
Pl04	29400000	29499999	0.66455
Pl04	29500000	29599999	0.51917
Pl04	29600000	29699999	0.61984
Pl04	29700000	29799999	0.52733
Pl04	29800000	29899999	0.64718
Pl04	29900000	29999999	0.59721
Pl04	30000000	30099999	0.70203
Pl04	30100000	30199999	0.67864
Pl04	30200000	30299999	0.63249
Pl04	30300000	30399999	0.73479
Pl04	30400000	30499999	0.75449
Pl04	30500000	30599999	0.7661
Pl04	30600000	30699999	0.62836
Pl04	30700000	30799999	0.59778
Pl04	30800000	30899999	0.77055
Pl04	30900000	30999999	0.73816
Pl04	31000000	31099999	0.76227
Pl04	31100000	31199999	0.71534
Pl04	31200000	31299999	0.69041
Pl04	31300000	31399999	0.66425
Pl04	31400000	31499999	0.65979
Pl04	31500000	31599999	0.70134
Pl04	31600000	31699999	0.69739
Pl04	31700000	31799999	0.66925
Pl04	31800000	31899999	0.58423
Pl04	31900000	31999999	0.57363
Pl04	32000000	32099999	0.68563
Pl04	32100000	32199999	0.65165
Pl04	32200000	32299999	0.70419
Pl04	32300000	32399999	0.61648
Pl04	32400000	32499999	0.67715
Pl04	32500000	32599999	0.67114
Pl04	32600000	32699999	0.77419
Pl04	32700000	32799999	0.6513
Pl04	32800000	32899999	0.65015
Pl04	32900000	32999999	0.68395
Pl04	33000000	33099999	0.60969
Pl04	33100000	33199999	0.78229
Pl04	33200000	33299999	0.74394
Pl04	33300000	33399999	0.66349
Pl04	33400000	33499999	0.83012
Pl04	33500000	33599999	0.64634
Pl04	33600000	33699999	0.59914
Pl04	33700000	33799999	0.65368
Pl04	33800000	33899999	0.50031
Pl04	33900000	33999999	0.56493
Pl04	34000000	34099999	0.67642
Pl04	34100000	34199999	0.61921
Pl04	34200000	34299999	0.60925
Pl04	34300000	34399999	0.71129
Pl04	34400000	34499999	0.3251
Pl04	34500000	34599999	0.68621
Pl04	34600000	34699999	0.59911
Pl04	34700000	34799999	0.60011
Pl04	34800000	34899999	0.54724
Pl04	34900000	34999999	0.81355
Pl04	35000000	35099999	0.53599
Pl04	35100000	35199999	0.62557
Pl04	35200000	35299999	0.55869
Pl04	35300000	35399999	0.36176
Pl04	35400000	35499999	0.64419
Pl04	35500000	35599999	0.6862
Pl04	35600000	35699999	0.62604
Pl04	35700000	35799999	0.43707
Pl04	35800000	35899999	0.43542
Pl04	35900000	35999999	0.49324
Pl04	36000000	36099999	0.59103
Pl04	36100000	36199999	0.58018
Pl04	36200000	36299999	0.57032
Pl04	36300000	36399999	0.66027
Pl04	36400000	36499999	0.3883
Pl04	36500000	36599999	0.4077
Pl04	36600000	36699999	0.56715
Pl04	36700000	36799999	0.56932
Pl04	36800000	36899999	0.59357
Pl04	36900000	36999999	0.55155
Pl04	37000000	37099999	0.48072
Pl04	37100000	37199999	0.75761
Pl04	37200000	37299999	0.55077
Pl04	37300000	37399999	0.38103
Pl04	37400000	37499999	0.41728
Pl04	37500000	37599999	0.55228
Pl04	37600000	37699999	0.43576
Pl04	37700000	37799999	0.41395
Pl04	37800000	37899999	0.60934
Pl04	37900000	37999999	0.44384
Pl04	38000000	38099999	0.61332
Pl04	38100000	38199999	0.43181
Pl04	38200000	38299999	0.44576
Pl04	38300000	38399999	0.54056
Pl04	38400000	38499999	0.55799
Pl04	38500000	38599999	0.48135
Pl04	38600000	38699999	0.59611
Pl04	38700000	38799999	0.53203
Pl04	38800000	38899999	0.46162
Pl04	38900000	38999999	0.34485
Pl04	39000000	39099999	0.63083
Pl04	39100000	39199999	0.56604
Pl04	39200000	39299999	0.56583
Pl04	39300000	39399999	0.5692
Pl04	39400000	39499999	0.46228
Pl04	39500000	39599999	0.58566
Pl04	39600000	39699999	0.51303
Pl04	39700000	39799999	0.50778
Pl04	39800000	39899999	0.41149
Pl04	39900000	39999999	0.43405
Pl04	40000000	40099999	0.5859
Pl04	40100000	40199999	0.44005
Pl04	40200000	40299999	0.43274
Pl04	40300000	40399999	0.47622
Pl04	40400000	40499999	0.2499
Pl04	40500000	40599999	0.40865
Pl04	40600000	40699999	0.44623
Pl04	40700000	40799999	0.53178
Pl04	40800000	40899999	0.5024
Pl04	40900000	40999999	0.66027
Pl04	41000000	41099999	0.27853
Pl04	41100000	41199999	0.37579
Pl04	41200000	41299999	0.28959
Pl04	41300000	41399999	0.40805
Pl04	41400000	41499999	0.4317
Pl04	41500000	41599999	0.32523
Pl04	41600000	41699999	0.35161
Pl04	41700000	41799999	0.32783
Pl04	41800000	41899999	0.22507
Pl04	41900000	41999999	0.51815
Pl04	42000000	42099999	0.1698
Pl04	42100000	42199999	0.14005
Pl04	42200000	42299999	0.48065
Pl04	42300000	42399999	0.39314
Pl04	42400000	42499999	0.33049
Pl04	42500000	42599999	0.42698
Pl04	42600000	42699999	0.48265
Pl04	42700000	42799999	0.26445
Pl04	42800000	42899999	0.22226
Pl04	42900000	42999999	0.162
Pl04	43000000	43099999	0.30214
Pl04	43100000	43199999	0.19888
Pl04	43200000	43299999	0.25599
Pl04	43300000	43399999	0.2082
Pl04	43400000	43499999	0.11294
Pl04	43500000	43599999	0.36242
Pl04	43600000	43699999	0.3207
Pl04	43700000	43799999	0.18304
Pl04	43800000	43899999	0.19162
Pl04	43900000	43999999	0.2923
Pl04	44000000	44099999	0.36071
Pl04	44100000	44199999	0.30797
Pl04	44200000	44299999	0.15492
Pl04	44300000	44399999	0.22137
Pl04	44400000	44499999	0.12944
Pl04	44500000	44599999	0.12863
Pl04	44600000	44699999	0.35613
Pl04	44700000	44799999	0.16288
Pl04	44800000	44899999	0.19234
Pl04	44900000	44999999	0.23924
Pl04	45000000	45099999	0.15956
Pl04	45100000	45199999	0.21108
Pl04	45200000	45299999	0.17716
Pl04	45300000	45399999	0.13211
Pl04	45400000	45499999	0.27673
Pl04	45500000	45599999	0.09827
Pl04	45600000	45699999	0.20922
Pl04	45700000	45799999	0.12704
Pl04	45800000	45899999	0.11033
Pl04	45900000	45999999	0.11171
Pl04	46000000	46099999	0.07094
Pl04	46100000	46199999	0.14554
Pl04	46200000	46299999	0.17535
Pl04	46300000	46399999	0.07565
Pl04	46400000	46499999	0.09701
Pl04	46500000	46599999	0.1179
Pl04	46600000	46699999	0.07891
Pl04	46700000	46799999	0.21328
Pl04	46800000	46899999	0.10945
Pl04	46900000	46999999	0.12213
Pl04	47000000	47099999	0.08907
Pl04	47100000	47199999	0.24486
Pl04	47200000	47299999	0.07452
Pl04	47300000	47399999	0.15288
Pl04	47400000	47499999	0.1419
Pl04	47500000	47599999	0.03938
Pl04	47600000	47699999	0.13482
Pl04	47700000	47799999	0.24488
Pl04	47800000	47899999	0.40965
Pl04	47900000	47999999	0.10557
Pl04	48000000	48099999	0.08715
Pl04	48100000	48199999	0.11133
Pl04	48200000	48299999	0.10599
Pl04	48300000	48399999	0.06105
Pl04	48400000	48499999	0.03813
Pl04	48500000	48599999	0.26049
Pl04	48600000	48699999	0.13858
Pl04	48700000	48799999	0.10455
Pl04	48800000	48899999	0.15207
Pl04	48900000	48999999	0.05452
Pl04	49000000	49099999	0.05893
Pl04	49100000	49199999	0.10208
Pl04	49200000	49299999	0.03154
Pl04	49300000	49399999	0.01783
Pl04	49400000	49499999	0.16957
Pl04	49500000	49586012	0.45627
Pl05	0	99999	0.32576
Pl05	100000	199999	0.06228
Pl05	200000	299999	0.03858
Pl05	300000	399999	0.10351
Pl05	400000	499999	0.16096
Pl05	500000	599999	0.12272
Pl05	600000	699999	0.09875
Pl05	700000	799999	0.22157
Pl05	800000	899999	0.04358
Pl05	900000	999999	0.1138
Pl05	1000000	1099999	0.03887
Pl05	1100000	1199999	0.08369
Pl05	1200000	1299999	0.15889
Pl05	1300000	1399999	0.14443
Pl05	1400000	1499999	0.44115
Pl05	1500000	1599999	0.33068
Pl05	1600000	1699999	0.14068
Pl05	1700000	1799999	0.10809
Pl05	1800000	1899999	0.12365
Pl05	1900000	1999999	0.18431
Pl05	2000000	2099999	0.25925
Pl05	2100000	2199999	0.09994
Pl05	2200000	2299999	0.13508
Pl05	2300000	2399999	0.22408
Pl05	2400000	2499999	0.16856
Pl05	2500000	2599999	0.17792
Pl05	2600000	2699999	0.12298
Pl05	2700000	2799999	0.11568
Pl05	2800000	2899999	0.22062
Pl05	2900000	2999999	0.1888
Pl05	3000000	3099999	0.11907
Pl05	3100000	3199999	0.20101
Pl05	3200000	3299999	0.14639
Pl05	3300000	3399999	0.43169
Pl05	3400000	3499999	0.3176
Pl05	3500000	3599999	0.15686
Pl05	3600000	3699999	0.16718
Pl05	3700000	3799999	0.1905
Pl05	3800000	3899999	0.11975
Pl05	3900000	3999999	0.16949
Pl05	4000000	4099999	0.34503
Pl05	4100000	4199999	0.1733
Pl05	4200000	4299999	0.15743
Pl05	4300000	4399999	0.31871
Pl05	4400000	4499999	0.22611
Pl05	4500000	4599999	0.11964
Pl05	4600000	4699999	0.25637
Pl05	4700000	4799999	0.43366
Pl05	4800000	4899999	0.32795
Pl05	4900000	4999999	0.22913
Pl05	5000000	5099999	0.19299
Pl05	5100000	5199999	0.25174
Pl05	5200000	5299999	0.16616
Pl05	5300000	5399999	0.18568
Pl05	5400000	5499999	0.30218
Pl05	5500000	5599999	0.44709
[truncated: 3,191 more rows]

## Sheet: Figure 1d
Figure 1d
Circos track file for gene density
Chromosome	Start	End	Gene density
Pl01	0	99999	0.56575
Pl01	100000	199999	0.37758
Pl01	200000	299999	0.47511
Pl01	300000	399999	0.42413
Pl01	400000	499999	0.48194
Pl01	500000	599999	0.38794
Pl01	600000	699999	0.30463
Pl01	700000	799999	0.39497
Pl01	800000	899999	0.26486
Pl01	900000	999999	0.44486
Pl01	1000000	1099999	0.53548
Pl01	1100000	1199999	0.46023
Pl01	1200000	1299999	0.49841
Pl01	1300000	1399999	0.35188
Pl01	1400000	1499999	0.40301
Pl01	1500000	1599999	0.37658
Pl01	1600000	1699999	0.44504
Pl01	1700000	1799999	0.33027
Pl01	1800000	1899999	0.33749
Pl01	1900000	1999999	0.26484
Pl01	2000000	2099999	0.27834
Pl01	2100000	2199999	0.31781
Pl01	2200000	2299999	0.18319
Pl01	2300000	2399999	0.19783
Pl01	2400000	2499999	0.28836
Pl01	2500000	2599999	0.30661
Pl01	2600000	2699999	0.38622
Pl01	2700000	2799999	0.3617
Pl01	2800000	2899999	0.22839
Pl01	2900000	2999999	0.28107
Pl01	3000000	3099999	0.18482
Pl01	3100000	3199999	0.25471
Pl01	3200000	3299999	0.4994
Pl01	3300000	3399999	0.4027
Pl01	3400000	3499999	0.29271
Pl01	3500000	3599999	0.35365
Pl01	3600000	3699999	0.41156
Pl01	3700000	3799999	0.70298
Pl01	3800000	3899999	0.16157
Pl01	3900000	3999999	0.18248
Pl01	4000000	4099999	0.3105
Pl01	4100000	4199999	0.4907
Pl01	4200000	4299999	0.44438
Pl01	4300000	4399999	0.23897
Pl01	4400000	4499999	0.19968
Pl01	4500000	4599999	0.22135
Pl01	4600000	4699999	0.17239
Pl01	4700000	4799999	0.38161
Pl01	4800000	4899999	0.20835
Pl01	4900000	4999999	0.18936
Pl01	5000000	5099999	0.26701
Pl01	5100000	5199999	0.36046
Pl01	5200000	5299999	0.29656
Pl01	5300000	5399999	0.26785
Pl01	5400000	5499999	0.31934
Pl01	5500000	5599999	0.25975
Pl01	5600000	5699999	0.4211
Pl01	5700000	5799999	0.59207
Pl01	5800000	5899999	0.36927
Pl01	5900000	5999999	0.42499
Pl01	6000000	6099999	0.25978
Pl01	6100000	6199999	0.24203
Pl01	6200000	6299999	0.67779
Pl01	6300000	6399999	0.29742
Pl01	6400000	6499999	0.23958
Pl01	6500000	6599999	0.33921
Pl01	6600000	6699999	0.15544
Pl01	6700000	6799999	0.21752
Pl01	6800000	6899999	0.17645
Pl01	6900000	6999999	0.22074
Pl01	7000000	7099999	0.14548
Pl01	7100000	7199999	0.40552
Pl01	7200000	7299999	0.43237
Pl01	7300000	7399999	0.32622
Pl01	7400000	7499999	0.45297
Pl01	7500000	7599999	0.29533
Pl01	7600000	7699999	0.27566
Pl01	7700000	7799999	0.17777
Pl01	7800000	7899999	0.12034
Pl01	7900000	7999999	0.105
Pl01	8000000	8099999	0.12831
Pl01	8100000	8199999	0.30261
Pl01	8200000	8299999	0.16224
Pl01	8300000	8399999	0.22033
Pl01	8400000	8499999	0.14053
Pl01	8500000	8599999	0.13211
Pl01	8600000	8699999	0.08701
Pl01	8700000	8799999	0.64086
Pl01	8800000	8899999	0.19964
Pl01	8900000	8999999	0.13287
Pl01	9000000	9099999	0.51741
Pl01	9100000	9199999	0.10726
Pl01	9200000	9299999	0.30588
Pl01	9300000	9399999	0.07746
Pl01	9400000	9499999	0.02688
Pl01	9500000	9599999	0.43159
Pl01	9600000	9699999	0.3119
Pl01	9700000	9799999	0.31962
Pl01	9800000	9899999	0.23577
Pl01	9900000	9999999	0.19587
Pl01	10000000	10099999	0.17102
Pl01	10100000	10199999	0.16003
Pl01	10200000	10299999	0.29721
Pl01	10300000	10399999	0.23809
Pl01	10400000	10499999	0.03436
Pl01	10500000	10599999	0.32324
Pl01	10600000	10699999	0.41351
Pl01	10700000	10799999	0.17714
Pl01	10800000	10899999	0.07919
Pl01	10900000	10999999	0.09683
Pl01	11000000	11099999	0.02571
Pl01	11100000	11199999	0.08245
Pl01	11200000	11299999	0.18522
Pl01	11300000	11399999	0.07231
Pl01	11400000	11499999	0.24428
Pl01	11500000	11599999	0.29675
Pl01	11600000	11699999	0.25636
Pl01	11700000	11799999	0.24127
Pl01	11800000	11899999	0.1947
Pl01	11900000	11999999	0.07508
Pl01	12000000	12099999	0.24878
Pl01	12100000	12199999	0.28991
Pl01	12200000	12299999	0.09843
Pl01	12300000	12399999	0.3802
Pl01	12400000	12499999	0.1419
Pl01	12500000	12599999	0.04694
Pl01	12600000	12699999	0.10267
Pl01	12700000	12799999	0.03825
Pl01	12800000	12899999	0.16911
Pl01	12900000	12999999	0.17284
Pl01	13000000	13099999	0.01584
Pl01	13100000	13199999	0.0595
Pl01	13200000	13299999	0.02058
Pl01	13300000	13399999	0.04975
Pl01	13400000	13499999	0.02935
Pl01	13500000	13599999	0.04109
Pl01	13600000	13699999	0
Pl01	13700000	13799999	0.07198
Pl01	13800000	13899999	0
Pl01	13900000	13999999	0.1134
Pl01	14000000	14099999	0
Pl01	14100000	14199999	0.00393
Pl01	14200000	14299999	0.0419
Pl01	14300000	14399999	0
Pl01	14400000	14499999	0.07307
Pl01	14500000	14599999	0.0129
Pl01	14600000	14699999	0.01253
Pl01	14700000	14799999	0.0282
Pl01	14800000	14899999	0.0482
Pl01	14900000	14999999	0.0144
Pl01	15000000	15099999	0.07558
Pl01	15100000	15199999	0.0613
Pl01	15200000	15299999	0.211
Pl01	15300000	15399999	0.07356
Pl01	15400000	15499999	0.0836
Pl01	15500000	15599999	0.05966
Pl01	15600000	15699999	0
Pl01	15700000	15799999	0
Pl01	15800000	15899999	0.08949
Pl01	15900000	15999999	0.01305
Pl01	16000000	16099999	0.01623
Pl01	16100000	16199999	0.01125
Pl01	16200000	16299999	0.195
Pl01	16300000	16399999	0.21813
Pl01	16400000	16499999	0
Pl01	16500000	16599999	0.10656
Pl01	16600000	16699999	0.0223
Pl01	16700000	16799999	0.08783
Pl01	16800000	16899999	0.27559
Pl01	16900000	16999999	0.04221
Pl01	17000000	17099999	0.15225
Pl01	17100000	17199999	0.23644
Pl01	17200000	17299999	0.17909
Pl01	17300000	17399999	0.01305
Pl01	17400000	17499999	0.03575
Pl01	17500000	17599999	0.23222
Pl01	17600000	17699999	0.05012
Pl01	17700000	17799999	0
Pl01	17800000	17899999	0.00339
Pl01	17900000	17999999	0
Pl01	18000000	18099999	0
Pl01	18100000	18199999	0.02274
Pl01	18200000	18299999	0
Pl01	18300000	18399999	0
Pl01	18400000	18499999	0
Pl01	18500000	18599999	0.06618
Pl01	18600000	18699999	0
Pl01	18700000	18799999	0.05894
Pl01	18800000	18899999	0
Pl01	18900000	18999999	0.05764
Pl01	19000000	19099999	0.02811
Pl01	19100000	19199999	0.02318
Pl01	19200000	19299999	0
Pl01	19300000	19399999	0
Pl01	19400000	19499999	0
Pl01	19500000	19599999	0
Pl01	19600000	19699999	0
Pl01	19700000	19799999	0.01914
Pl01	19800000	19899999	0
Pl01	19900000	19999999	0.02695
Pl01	20000000	20099999	0.0216
Pl01	20100000	20199999	0
Pl01	20200000	20299999	0
Pl01	20300000	20399999	0
Pl01	20400000	20499999	0
Pl01	20500000	20599999	0.0264
Pl01	20600000	20699999	0.05358
Pl01	20700000	20799999	0
Pl01	20800000	20899999	0
Pl01	20900000	20999999	0
Pl01	21000000	21099999	0.01616
Pl01	21100000	21199999	0
Pl01	21200000	21299999	0
Pl01	21300000	21399999	0.04839
Pl01	21400000	21499999	0
Pl01	21500000	21599999	0
Pl01	21600000	21699999	0
Pl01	21700000	21799999	0
Pl01	21800000	21899999	0
Pl01	21900000	21999999	0.05473
Pl01	22000000	22099999	0
Pl01	22100000	22199999	0.02823
Pl01	22200000	22299999	0.02539
Pl01	22300000	22399999	0.02634
Pl01	22400000	22499999	0
Pl01	22500000	22599999	0.02359
Pl01	22600000	22699999	0
Pl01	22700000	22799999	0
Pl01	22800000	22899999	0
Pl01	22900000	22999999	0.02135
Pl01	23000000	23099999	0.01765
Pl01	23100000	23199999	0.04065
Pl01	23200000	23299999	0
Pl01	23300000	23399999	0.03305
Pl01	23400000	23499999	0.12961
Pl01	23500000	23599999	0.00722
Pl01	23600000	23699999	0
Pl01	23700000	23799999	0.00201
Pl01	23800000	23899999	0
Pl01	23900000	23999999	0
Pl01	24000000	24099999	0
Pl01	24100000	24199999	0
Pl01	24200000	24299999	0
Pl01	24300000	24399999	0
Pl01	24400000	24499999	0.07166
Pl01	24500000	24599999	0.15401
Pl01	24600000	24699999	0.13153
Pl01	24700000	24799999	0
Pl01	24800000	24899999	0.01242
Pl01	24900000	24999999	0
Pl01	25000000	25099999	0.03246
Pl01	25100000	25199999	0
Pl01	25200000	25299999	0.00606
Pl01	25300000	25399999	0.06601
Pl01	25400000	25499999	0.01823
Pl01	25500000	25599999	0
Pl01	25600000	25699999	0
Pl01	25700000	25799999	0
Pl01	25800000	25899999	0
Pl01	25900000	25999999	0
Pl01	26000000	26099999	0.01622
Pl01	26100000	26199999	0
Pl01	26200000	26299999	0
Pl01	26300000	26399999	0
Pl01	26400000	26499999	0.06803
Pl01	26500000	26599999	0.00568
Pl01	26600000	26699999	0.14109
Pl01	26700000	26799999	0.07397
Pl01	26800000	26899999	0.10899
Pl01	26900000	26999999	0.08256
Pl01	27000000	27099999	0.14731
Pl01	27100000	27199999	0.1136
Pl01	27200000	27299999	0.03543
Pl01	27300000	27399999	0.11647
Pl01	27400000	27499999	0.00174
Pl01	27500000	27599999	0.01032
Pl01	27600000	27699999	0.03153
Pl01	27700000	27799999	0.2101
Pl01	27800000	27899999	0.05978
Pl01	27900000	27999999	0.05385
Pl01	28000000	28099999	0.11542
Pl01	28100000	28199999	0.14992
Pl01	28200000	28299999	0.12058
Pl01	28300000	28399999	0.08289
Pl01	28400000	28499999	0.31521
Pl01	28500000	28599999	0.17153
Pl01	28600000	28699999	0.0708
Pl01	28700000	28799999	0.23856
Pl01	28800000	28899999	0.0969
Pl01	28900000	28999999	0.2577
Pl01	29000000	29099999	0.63758
Pl01	29100000	29199999	0.23477
Pl01	29200000	29299999	0.11909
Pl01	29300000	29399999	0.33564
Pl01	29400000	29499999	0.03123
Pl01	29500000	29599999	0.03176
Pl01	29600000	29699999	0.07602
Pl01	29700000	29799999	0.02835
Pl01	29800000	29899999	0.11755
Pl01	29900000	29999999	0.18643
Pl01	30000000	30099999	0.19988
Pl01	30100000	30199999	0.13967
Pl01	30200000	30299999	0.1461
Pl01	30300000	30399999	0.16581
Pl01	30400000	30499999	0.14316
Pl01	30500000	30599999	0.31365
Pl01	30600000	30699999	0.20002
Pl01	30700000	30799999	0.10175
Pl01	30800000	30899999	0.09561
Pl01	30900000	30999999	0.09926
Pl01	31000000	31099999	0.3225
Pl01	31100000	31199999	0.42556
Pl01	31200000	31299999	0.1654
Pl01	31300000	31399999	0.23003
Pl01	31400000	31499999	0.04257
Pl01	31500000	31599999	0.29449
Pl01	31600000	31699999	0.35735
Pl01	31700000	31799999	0.03298
Pl01	31800000	31899999	0.06385
Pl01	31900000	31999999	0.22353
Pl01	32000000	32099999	0.13478
Pl01	32100000	32199999	0.24809
Pl01	32200000	32299999	0.42192
Pl01	32300000	32399999	0.11373
Pl01	32400000	32499999	0.35516
Pl01	32500000	32599999	0.10602
Pl01	32600000	32699999	0.21796
Pl01	32700000	32799999	0.20475
Pl01	32800000	32899999	0.27521
Pl01	32900000	32999999	0.03686
Pl01	33000000	33099999	0.15509
Pl01	33100000	33199999	0.29157
Pl01	33200000	33299999	0.19417
Pl01	33300000	33399999	0.20183
Pl01	33400000	33499999	0.48619
Pl01	33500000	33599999	0.26751
Pl01	33600000	33699999	0.19675
Pl01	33700000	33799999	0.76795
Pl01	33800000	33899999	0.31873
Pl01	33900000	33999999	0.18399
Pl01	34000000	34099999	0.46439
Pl01	34100000	34199999	0.10123
Pl01	34200000	34299999	0.19137
Pl01	34300000	34399999	0.28185
Pl01	34400000	34499999	0.29172
Pl01	34500000	34599999	0.27987
Pl01	34600000	34699999	0.15165
Pl01	34700000	34799999	0.26199
Pl01	34800000	34899999	0.16719
Pl01	34900000	34999999	0.26629
Pl01	35000000	35099999	0.42074
Pl01	35100000	35199999	0.13318
Pl01	35200000	35299999	0.34809
Pl01	35300000	35399999	0.15957
Pl01	35400000	35499999	0.42118
Pl01	35500000	35599999	0.19569
Pl01	35600000	35699999	0.34859
Pl01	35700000	35799999	0.37121
Pl01	35800000	35899999	0.46968
Pl01	35900000	35999999	0.41881
Pl01	36000000	36099999	0.28559
Pl01	36100000	36199999	0.30144
Pl01	36200000	36299999	0.27975
Pl01	36300000	36399999	0.39987
Pl01	36400000	36499999	0.23325
Pl01	36500000	36599999	0.23901
Pl01	36600000	36699999	0.33966
Pl01	36700000	36799999	0.16591
Pl01	36800000	36899999	0.299
Pl01	36900000	36999999	0.3108
Pl01	37000000	37099999	0.19066
Pl01	37100000	37199999	0.17558
Pl01	37200000	37299999	0.28059
Pl01	37300000	37399999	0.19744
Pl01	37400000	37499999	0.0412
Pl01	37500000	37599999	0.14409
Pl01	37600000	37699999	0.1858
Pl01	37700000	37799999	0.21307
Pl01	37800000	37899999	0.39908
Pl01	37900000	37999999	0.43643
Pl01	38000000	38099999	0.49887
Pl01	38100000	38199999	0.36867
Pl01	38200000	38299999	0.26042
Pl01	38300000	38399999	0.42309
Pl01	38400000	38499999	0.29094
Pl01	38500000	38599999	0.36263
Pl01	38600000	38699999	0.24048
Pl01	38700000	38799999	0.298
Pl01	38800000	38899999	0.24843
Pl01	38900000	38999999	0.2554
Pl01	39000000	39099999	0.38306
Pl01	39100000	39199999	0.31108
Pl01	39200000	39299999	0.45497
Pl01	39300000	39399999	0.37046
Pl01	39400000	39499999	0.12932
Pl01	39500000	39599999	0.34632
Pl01	39600000	39699999	0.32176
Pl01	39700000	39799999	0.35044
Pl01	39800000	39899999	0.25735
Pl01	39900000	39999999	0.26055
Pl01	40000000	40099999	0.72293
Pl01	40100000	40199999	0.22167
Pl01	40200000	40299999	0.17581
Pl01	40300000	40399999	0.45329
Pl01	40400000	40499999	0.31621
Pl01	40500000	40599999	0.33141
Pl01	40600000	40699999	0.30848
Pl01	40700000	40799999	0.32893
Pl01	40800000	40899999	0.55559
Pl01	40900000	40999999	0.31926
Pl01	41000000	41099999	0.18416
Pl01	41100000	41199999	0.422
Pl01	41200000	41299999	0.48522
Pl01	41300000	41399999	0.24959
Pl01	41400000	41499999	0.19825
Pl01	41500000	41599999	0.33752
Pl01	41600000	41699999	0.17648
Pl01	41700000	41799999	0.37903
Pl01	41800000	41899999	0.43208
Pl01	41900000	41999999	0.49721
Pl01	42000000	42099999	0.48618
Pl01	42100000	42199999	0.43393
Pl01	42200000	42299999	0.28253
Pl01	42300000	42399999	0.55051
Pl01	42400000	42499999	0.39907
Pl01	42500000	42599999	0.45747
Pl01	42600000	42699999	0.30652
Pl01	42700000	42799999	0.47738
Pl01	42800000	42899999	0.36692
Pl01	42900000	42999999	0.38853
Pl01	43000000	43099999	0.37844
Pl01	43100000	43199999	0.516
Pl01	43200000	43299999	0.21848
Pl01	43300000	43399999	0.4016
Pl01	43400000	43499999	0.58618
Pl01	43500000	43599999	0.25406
Pl01	43600000	43699999	0.67775
Pl01	43700000	43799999	0.31916
Pl01	43800000	43899999	0.41223
Pl01	43900000	43999999	0.47305
Pl01	44000000	44099999	0.36226
Pl01	44100000	44199999	0.4242
Pl01	44200000	44299999	0.41506
Pl01	44300000	44399999	0.36231
Pl01	44400000	44499999	0.50811
Pl01	44500000	44599999	0.27795
Pl01	44600000	44699999	0.24666
Pl01	44700000	44799999	0.47755
Pl01	44800000	44899999	0.24433
Pl01	44900000	44999999	0.42575
Pl01	45000000	45099999	0.33617
Pl01	45100000	45199999	0.4518
Pl01	45200000	45299999	0.31294
Pl01	45300000	45399999	0.33679
Pl01	45400000	45499999	0.26876
Pl01	45500000	45599999	0.40389
Pl01	45600000	45699999	0.43416
Pl01	45700000	45799999	0.45256
Pl01	45800000	45899999	0.39855
Pl01	45900000	45999999	0.48071
Pl01	46000000	46099999	0.39544
Pl01	46100000	46199999	0.42962
Pl01	46200000	46299999	0.37092
Pl01	46300000	46399999	0.33045
Pl01	46400000	46499999	0.4268
Pl01	46500000	46599999	0.51779
Pl01	46600000	46699999	0.39343
Pl01	46700000	46799999	0.66244
Pl01	46800000	46899999	0.61074
Pl01	46900000	46999999	0.60329
Pl01	47000000	47099999	0.42703
Pl01	47100000	47199999	0.35859
Pl01	47200000	47299999	0.57564
Pl01	47300000	47399999	0.62286
Pl01	47400000	47499999	0.53538
Pl01	47500000	47599999	0.6031
Pl01	47600000	47615854	0
Pl02	0	99999	0.48543
Pl02	100000	199999	0.77772
Pl02	200000	299999	0.44977
Pl02	300000	399999	0.63391
Pl02	400000	499999	0.25492
Pl02	500000	599999	0.56114
Pl02	600000	699999	0.63548
Pl02	700000	799999	0.47748
Pl02	800000	899999	0.50713
Pl02	900000	999999	0.59412
Pl02	1000000	1099999	0.38246
Pl02	1100000	1199999	0.58689
Pl02	1200000	1299999	0.65873
Pl02	1300000	1399999	0.52942
Pl02	1400000	1499999	0.56227
Pl02	1500000	1599999	0.35488
Pl02	1600000	1699999	0.43149
Pl02	1700000	1799999	0.5646
Pl02	1800000	1899999	0.38436
Pl02	1900000	1999999	0.38094
Pl02	2000000	2099999	0.60472
Pl02	2100000	2199999	0.36603
Pl02	2200000	2299999	0.37579
Pl02	2300000	2399999	0.4481
Pl02	2400000	2499999	0.48452
Pl02	2500000	2599999	0.30206
Pl02	2600000	2699999	0.38595
Pl02	2700000	2799999	0.16013
Pl02	2800000	2899999	0.28921
Pl02	2900000	2999999	0.43749
Pl02	3000000	3099999	0.49834
Pl02	3100000	3199999	0.45493
Pl02	3200000	3299999	0.47235
Pl02	3300000	3399999	0.27187
Pl02	3400000	3499999	0.51182
Pl02	3500000	3599999	0.38137
Pl02	3600000	3699999	0.31971
Pl02	3700000	3799999	0.394
Pl02	3800000	3899999	0.23994
Pl02	3900000	3999999	0.42285
Pl02	4000000	4099999	0.29303
Pl02	4100000	4199999	0.29506
Pl02	4200000	4299999	0.4586
Pl02	4300000	4399999	0.6044
Pl02	4400000	4499999	0.36687
Pl02	4500000	4599999	0.61676
Pl02	4600000	4699999	0.39683
Pl02	4700000	4799999	0.67488
Pl02	4800000	4899999	0.53507
Pl02	4900000	4999999	0.50945
Pl02	5000000	5099999	0.3854
Pl02	5100000	5199999	0.32791
Pl02	5200000	5299999	0.56979
Pl02	5300000	5399999	0.43424
Pl02	5400000	5499999	0.23368
Pl02	5500000	5599999	0.3711
Pl02	5600000	5699999	0.40582
Pl02	5700000	5799999	0.40718
Pl02	5800000	5899999	0.28515
Pl02	5900000	5999999	0.50058
Pl02	6000000	6099999	0.46221
Pl02	6100000	6199999	0.25319
Pl02	6200000	6299999	0.45633
Pl02	6300000	6399999	0.35929
Pl02	6400000	6499999	0.17735
Pl02	6500000	6599999	0.41947
Pl02	6600000	6699999	0.21578
Pl02	6700000	6799999	0.2485
Pl02	6800000	6899999	0.24228
Pl02	6900000	6999999	0.41159
Pl02	7000000	7099999	0.26412
Pl02	7100000	7199999	0.21831
Pl02	7200000	7299999	0.34638
Pl02	7300000	7399999	0.33289
Pl02	7400000	7499999	0.34895
Pl02	7500000	7599999	0.45973
Pl02	7600000	7699999	0.35485
Pl02	7700000	7799999	0.26004
Pl02	7800000	7899999	0.25242
Pl02	7900000	7999999	0.13778
Pl02	8000000	8099999	0.41414
Pl02	8100000	8199999	0.17672
Pl02	8200000	8299999	0.39848
Pl02	8300000	8399999	0.33496
Pl02	8400000	8499999	0.15489
Pl02	8500000	8599999	0.20559
Pl02	8600000	8699999	0.23385
Pl02	8700000	8799999	0.28903
Pl02	8800000	8899999	0.43209
Pl02	8900000	8999999	0.18284
Pl02	9000000	9099999	0.2372
Pl02	9100000	9199999	0.32042
Pl02	9200000	9299999	0.2581
Pl02	9300000	9399999	0.44154
Pl02	9400000	9499999	0.36969
Pl02	9500000	9599999	0.07118
Pl02	9600000	9699999	0.26795
Pl02	9700000	9799999	0.45683
Pl02	9800000	9899999	0.46129
Pl02	9900000	9999999	0.2654
Pl02	10000000	10099999	0.19971
Pl02	10100000	10199999	0.15274
Pl02	10200000	10299999	0.18479
Pl02	10300000	10399999	0.25473
Pl02	10400000	10499999	0.4715
Pl02	10500000	10599999	0.32961
Pl02	10600000	10699999	0.56711
Pl02	10700000	10799999	0.38819
Pl02	10800000	10899999	0.28689
Pl02	10900000	10999999	0.30192
Pl02	11000000	11099999	0.32102
Pl02	11100000	11199999	0.33477
Pl02	11200000	11299999	0.38013
Pl02	11300000	11399999	0.34715
Pl02	11400000	11499999	0.33837
Pl02	11500000	11599999	0.28014
Pl02	11600000	11699999	0.28944
Pl02	11700000	11799999	0.17514
Pl02	11800000	11899999	0.32345
Pl02	11900000	11999999	0.14762
Pl02	12000000	12099999	0.24196
Pl02	12100000	12199999	0.12277
Pl02	12200000	12299999	0.29024
Pl02	12300000	12399999	0.43556
Pl02	12400000	12499999	0.24096
Pl02	12500000	12599999	0.16467
Pl02	12600000	12699999	0
Pl02	12700000	12799999	0.11413
Pl02	12800000	12899999	0.35497
Pl02	12900000	12999999	0.2089
Pl02	13000000	13099999	0.23963
Pl02	13100000	13199999	0.11798
Pl02	13200000	13299999	0.10506
Pl02	13300000	13399999	0.069
Pl02	13400000	13499999	0.37815
Pl02	13500000	13599999	0.06342
Pl02	13600000	13699999	0.18084
Pl02	13700000	13799999	0.13353
Pl02	13800000	13899999	0.04105
Pl02	13900000	13999999	0.17607
Pl02	14000000	14099999	0.14435
Pl02	14100000	14199999	0.27896
Pl02	14200000	14299999	0.15511
Pl02	14300000	14399999	0.22833
Pl02	14400000	14499999	0.19928
Pl02	14500000	14599999	0.10768
Pl02	14600000	14699999	0.19613
Pl02	14700000	14799999	0.16355
Pl02	14800000	14899999	0.11688
Pl02	14900000	14999999	0.0935
Pl02	15000000	15099999	0.1243
Pl02	15100000	15199999	0.07789
Pl02	15200000	15299999	0.11795
Pl02	15300000	15399999	0.3052
Pl02	15400000	15499999	0.05254
Pl02	15500000	15599999	0.04618
Pl02	15600000	15699999	0.13936
Pl02	15700000	15799999	0.23318
Pl02	15800000	15899999	0.14695
Pl02	15900000	15999999	0.13144
Pl02	16000000	16099999	0.11469
Pl02	16100000	16199999	0.0645
Pl02	16200000	16299999	0.19839
Pl02	16300000	16399999	0.03447
Pl02	16400000	16499999	0.03497
Pl02	16500000	16599999	0.13773
Pl02	16600000	16699999	0.03778
Pl02	16700000	16799999	0
Pl02	16800000	16899999	0.05595
Pl02	16900000	16999999	0.28493
Pl02	17000000	17099999	0.04575
Pl02	17100000	17199999	0.13175
Pl02	17200000	17299999	0
Pl02	17300000	17399999	0.18645
Pl02	17400000	17499999	0.18177
Pl02	17500000	17599999	0.22973
Pl02	17600000	17699999	0.05355
Pl02	17700000	17799999	0.02958
Pl02	17800000	17899999	0.03078
Pl02	17900000	17999999	0.1159
Pl02	18000000	18099999	0.02936
Pl02	18100000	18199999	0.01598
Pl02	18200000	18299999	0.09071
Pl02	18300000	18399999	0.0289
Pl02	18400000	18499999	0.03202
Pl02	18500000	18599999	0.05371
Pl02	18600000	18699999	0.00538
Pl02	18700000	18799999	0.13603
Pl02	18800000	18899999	0.00992
Pl02	18900000	18999999	0.11726
Pl02	19000000	19099999	0.05594
Pl02	19100000	19199999	0.03186
Pl02	19200000	19299999	0.04594
Pl02	19300000	19399999	0.46034
Pl02	19400000	19499999	0
Pl02	19500000	19599999	0.00297
Pl02	19600000	19699999	0.01384
Pl02	19700000	19799999	0.03508
Pl02	19800000	19899999	0
Pl02	19900000	19999999	0
Pl02	20000000	20099999	0
Pl02	20100000	20199999	0
Pl02	20200000	20299999	0.01767
Pl02	20300000	20399999	0.13502
Pl02	20400000	20499999	0
Pl02	20500000	20599999	0.07472
Pl02	20600000	20699999	0
Pl02	20700000	20799999	0.14426
Pl02	20800000	20899999	0
Pl02	20900000	20999999	0
Pl02	21000000	21099999	0.0172
Pl02	21100000	21199999	0.07315
Pl02	21200000	21299999	0
Pl02	21300000	21399999	0.00788
Pl02	21400000	21499999	0.05548
Pl02	21500000	21599999	0.02075
Pl02	21600000	21699999	0.05298
Pl02	21700000	21799999	0.09961
Pl02	21800000	21899999	0.05676
Pl02	21900000	21999999	0.13014
Pl02	22000000	22099999	0.09732
Pl02	22100000	22199999	0
Pl02	22200000	22299999	0.10942
Pl02	22300000	22399999	0
Pl02	22400000	22499999	0.09791
Pl02	22500000	22599999	0
Pl02	22600000	22699999	0
Pl02	22700000	22799999	0
Pl02	22800000	22899999	0.04019
Pl02	22900000	22999999	0.04039
Pl02	23000000	23099999	0.01955
Pl02	23100000	23199999	0.65574
Pl02	23200000	23299999	0.01703
Pl02	23300000	23399999	0.08309
Pl02	23400000	23499999	0.04541
Pl02	23500000	23599999	0
Pl02	23600000	23699999	0
Pl02	23700000	23799999	0
Pl02	23800000	23899999	0.02561
Pl02	23900000	23999999	0
Pl02	24000000	24099999	0
Pl02	24100000	24199999	0.00326
Pl02	24200000	24299999	0.04267
Pl02	24300000	24399999	0.01933
Pl02	24400000	24499999	0
Pl02	24500000	24599999	0.03875
Pl02	24600000	24699999	0
Pl02	24700000	24799999	0
Pl02	24800000	24899999	0.01988
Pl02	24900000	24999999	0.08256
Pl02	25000000	25099999	0.11103
Pl02	25100000	25199999	0.06178
Pl02	25200000	25299999	0.00786
Pl02	25300000	25399999	0
Pl02	25400000	25499999	0.02696
Pl02	25500000	25599999	0
Pl02	25600000	25699999	0
Pl02	25700000	25799999	0
Pl02	25800000	25899999	0
Pl02	25900000	25999999	0
Pl02	26000000	26099999	0
Pl02	26100000	26199999	0
Pl02	26200000	26299999	0.07251
Pl02	26300000	26399999	0.02335
Pl02	26400000	26499999	0
Pl02	26500000	26599999	0.018
Pl02	26600000	26699999	0
Pl02	26700000	26799999	0
Pl02	26800000	26899999	0.01871
Pl02	26900000	26999999	0.01868
Pl02	27000000	27099999	0
Pl02	27100000	27199999	0
Pl02	27200000	27299999	0
Pl02	27300000	27399999	0.01242
Pl02	27400000	27499999	0
Pl02	27500000	27599999	0.02093
Pl02	27600000	27699999	0
Pl02	27700000	27799999	0.0152
Pl02	27800000	27899999	0
Pl02	27900000	27999999	0
Pl02	28000000	28099999	0
Pl02	28100000	28199999	0
Pl02	28200000	28299999	0
Pl02	28300000	28399999	0
Pl02	28400000	28499999	0.06721
Pl02	28500000	28599999	0
Pl02	28600000	28699999	0.03209
Pl02	28700000	28799999	0.0247
Pl02	28800000	28899999	0
Pl02	28900000	28999999	0
Pl02	29000000	29099999	0.02358
Pl02	29100000	29199999	0
Pl02	29200000	29299999	0.03492
Pl02	29300000	29399999	0.12534
Pl02	29400000	29499999	0.01511
Pl02	29500000	29599999	0.0093
Pl02	29600000	29699999	0.08461
Pl02	29700000	29799999	0.11446
Pl02	29800000	29899999	0.03551
Pl02	29900000	29999999	0.06398
Pl02	30000000	30099999	0.07813
Pl02	30100000	30199999	0.62787
Pl02	30200000	30299999	0.30109
Pl02	30300000	30399999	0.21951
Pl02	30400000	30499999	0.0209
Pl02	30500000	30599999	0.09227
Pl02	30600000	30699999	0.11856
Pl02	30700000	30799999	0.01155
Pl02	30800000	30899999	0
Pl02	30900000	30999999	0.02771
Pl02	31000000	31099999	0.04513
Pl02	31100000	31199999	0.02723
Pl02	31200000	31299999	0
Pl02	31300000	31399999	0.20606
Pl02	31400000	31499999	0.8641
Pl02	31500000	31599999	0.16458
Pl02	31600000	31699999	0.20776
Pl02	31700000	31799999	0.11422
Pl02	31800000	31899999	0.21741
Pl02	31900000	31999999	0.01517
Pl02	32000000	32099999	0.03577
Pl02	32100000	32199999	0.16398
Pl02	32200000	32299999	0.15624
Pl02	32300000	32399999	0.20072
Pl02	32400000	32499999	0.03035
Pl02	32500000	32599999	0.21378
Pl02	32600000	32699999	0.06535
Pl02	32700000	32799999	0.10697
Pl02	32800000	32899999	0.04121
Pl02	32900000	32999999	0.34306
Pl02	33000000	33099999	0.50944
Pl02	33100000	33199999	0.22061
Pl02	33200000	33299999	0.2073
Pl02	33300000	33399999	0.20968
Pl02	33400000	33499999	0.27513
Pl02	33500000	33599999	0.02332
Pl02	33600000	33699999	0.19502
Pl02	33700000	33799999	0.16489
Pl02	33800000	33899999	0.30813
Pl02	33900000	33999999	0.16478
Pl02	34000000	34099999	0.04076
Pl02	34100000	34199999	0.03039
Pl02	34200000	34299999	0.01894
Pl02	34300000	34399999	0.0619
Pl02	34400000	34499999	0.07723
Pl02	34500000	34599999	0.05123
Pl02	34600000	34699999	0.09899
Pl02	34700000	34799999	0.19631
Pl02	34800000	34899999	0.06291
Pl02	34900000	34999999	0.12805
Pl02	35000000	35099999	0.13718
Pl02	35100000	35199999	0.19124
Pl02	35200000	35299999	0.01999
Pl02	35300000	35399999	0.18652
Pl02	35400000	35499999	0.18223
Pl02	35500000	35599999	0.34173
Pl02	35600000	35699999	0.3348
Pl02	35700000	35799999	0.27872
Pl02	35800000	35899999	0.2686
Pl02	35900000	35999999	0.14435
Pl02	36000000	36099999	0.1463
Pl02	36100000	36199999	0.24603
Pl02	36200000	36299999	0.44005
Pl02	36300000	36399999	0.16463
Pl02	36400000	36499999	0.39177
Pl02	36500000	36599999	0.09173
Pl02	36600000	36699999	0.56439
Pl02	36700000	36799999	0.25982
Pl02	36800000	36899999	0.28849
Pl02	36900000	36999999	0.26386
Pl02	37000000	37099999	0.19523
Pl02	37100000	37199999	0.42092
Pl02	37200000	37299999	0.05257
Pl02	37300000	37399999	0.35909
Pl02	37400000	37499999	0.33587
Pl02	37500000	37599999	0.18525
Pl02	37600000	37699999	0.20753
Pl02	37700000	37799999	0.4006
Pl02	37800000	37899999	0.34999
Pl02	37900000	37999999	0.39815
Pl02	38000000	38099999	0.21379
Pl02	38100000	38199999	0.29731
Pl02	38200000	38299999	0.30114
Pl02	38300000	38399999	0.28023
Pl02	38400000	38499999	0.03978
Pl02	38500000	38599999	0.68962
Pl02	38600000	38699999	0.17653
Pl02	38700000	38799999	0.33463
Pl02	38800000	38899999	0.12563
Pl02	38900000	38999999	0.12477
Pl02	39000000	39099999	0.03606
Pl02	39100000	39199999	0.29522
Pl02	39200000	39299999	0.21681
Pl02	39300000	39399999	0.17074
Pl02	39400000	39499999	0.29062
Pl02	39500000	39599999	0.12981
Pl02	39600000	39699999	0.20718
Pl02	39700000	39799999	0.3443
Pl02	39800000	39899999	0.23691
Pl02	39900000	39999999	0.62053
Pl02	40000000	40099999	0.55814
Pl02	40100000	40199999	0.21421
Pl02	40200000	40299999	0.28735
Pl02	40300000	40399999	0.41507
Pl02	40400000	40499999	0.31797
Pl02	40500000	40599999	0.44979
Pl02	40600000	40699999	0.28042
Pl02	40700000	40799999	0.29413
Pl02	40800000	40899999	0.48117
Pl02	40900000	40999999	0.32004
Pl02	41000000	41099999	0.33141
Pl02	41100000	41199999	0.29396
Pl02	41200000	41299999	0.33568
Pl02	41300000	41399999	0.21761
Pl02	41400000	41499999	0.15141
Pl02	41500000	41599999	0.29054
Pl02	41600000	41699999	0.42444
Pl02	41700000	41799999	0.38827
Pl02	41800000	41899999	0.26959
Pl02	41900000	41999999	0.45837
Pl02	42000000	42099999	0.42075
Pl02	42100000	42199999	0.29296
Pl02	42200000	42299999	0.47281
Pl02	42300000	42399999	0.33491
Pl02	42400000	42499999	0.17061
Pl02	42500000	42599999	0.2113
Pl02	42600000	42699999	0.36503
Pl02	42700000	42799999	0.22284
Pl02	42800000	42899999	0.47156
Pl02	42900000	42999999	0.50473
Pl02	43000000	43099999	0.50996
Pl02	43100000	43199999	0.45128
Pl02	43200000	43299999	0.39232
Pl02	43300000	43399999	0.2056
Pl02	43400000	43499999	0.21237
Pl02	43500000	43599999	0.33466
Pl02	43600000	43699999	0.23985
Pl02	43700000	43799999	0.36718
Pl02	43800000	43899999	0.45427
Pl02	43900000	43999999	0.65494
Pl02	44000000	44099999	0.60187
Pl02	44100000	44199999	0.30409
Pl02	44200000	44299999	0.51806
Pl02	44300000	44399999	0.41804
Pl02	44400000	44499999	0.2441
Pl02	44500000	44599999	0.26458
Pl02	44600000	44699999	0.54999
Pl02	44700000	44799999	0.29673
Pl02	44800000	44899999	0.45839
Pl02	44900000	44999999	0.37325
Pl02	45000000	45099999	0.15846
Pl02	45100000	45199999	0.43038
Pl02	45200000	45299999	0.44695
Pl02	45300000	45399999	0.49391
Pl02	45400000	45499999	0.07695
Pl02	45500000	45599999	0.4017
Pl02	45600000	45699999	0.43406
Pl02	45700000	45799999	0.49682
Pl02	45800000	45899999	0.49134
Pl02	45900000	45999999	0.59554
Pl02	46000000	46099999	0.45377
Pl02	46100000	46199999	0.4046
Pl02	46200000	46299999	0.26321
Pl02	46300000	46399999	0.16627
Pl02	46400000	46499999	0.36553
Pl02	46500000	46599999	0.53992
Pl02	46600000	46699999	0.51156
Pl02	46700000	46799999	0.44427
Pl02	46800000	46899999	0.43504
Pl02	46900000	46999999	0.5173
Pl02	47000000	47099999	0.28986
Pl02	47100000	47199999	0.51244
Pl02	47200000	47299999	0.53092
Pl02	47300000	47399999	0.42433
Pl02	47400000	47499999	0.44924
Pl02	47500000	47599999	0.28822
Pl02	47600000	47699999	0.46207
Pl02	47700000	47799999	0.3827
Pl02	47800000	47899999	0.50507
Pl02	47900000	47999999	0.44635
Pl02	48000000	48099999	0.51863
Pl02	48100000	48199999	0.38624
Pl02	48200000	48299999	0.30022
Pl02	48300000	48399999	0.22451
Pl02	48400000	48499999	0.38999
Pl02	48500000	48599999	0.54557
Pl02	48600000	48699999	0.38481
Pl02	48700000	48799999	0.48524
Pl02	48800000	48899999	0.48874
Pl02	48900000	48999999	0.41002
Pl02	49000000	49099999	0.48529
Pl02	49100000	49199999	0.39754
Pl02	49200000	49299999	0.57428
Pl02	49300000	49399999	0.29139
Pl02	49400000	49499999	0.36335
Pl02	49500000	49599999	0.45398
Pl02	49600000	49699999	0.4097
Pl02	49700000	49799999	0.44858
Pl02	49800000	49899999	0.28981
Pl02	49900000	49999999	0.34037
Pl02	50000000	50099999	0.49926
Pl02	50100000	50199999	0.36303
Pl02	50200000	50299999	0.51606
Pl02	50300000	50399999	0.46392
Pl02	50400000	50499999	0.45972
Pl02	50500000	50599999	0.43334
Pl02	50600000	50699999	0.39873
Pl02	50700000	50799999	0.52516
Pl02	50800000	50899999	0.44936
Pl02	50900000	50999999	0.35423
Pl02	51000000	51099999	0.51351
Pl02	51100000	51199999	0.51727
Pl02	51200000	51299999	0.5683
Pl02	51300000	51399999	0.61099
Pl02	51400000	51499999	0.55237
Pl02	51500000	51599999	0.52631
Pl02	51600000	51638836	0.03139
Pl03	0	99999	0.24599
Pl03	100000	199999	0.43982
Pl03	200000	299999	0.58237
Pl03	300000	399999	0.32613
Pl03	400000	499999	0.57285
Pl03	500000	599999	0.57392
Pl03	600000	699999	0.5385
Pl03	700000	799999	0.22773
Pl03	800000	899999	0.30532
Pl03	900000	999999	0.41118
Pl03	1000000	1099999	0.19971
Pl03	1100000	1199999	0.34819
Pl03	1200000	1299999	0.37487
Pl03	1300000	1399999	0.28853
Pl03	1400000	1499999	0.4135
Pl03	1500000	1599999	0.28388
Pl03	1600000	1699999	0.39796
Pl03	1700000	1799999	0.518
Pl03	1800000	1899999	0.50983
Pl03	1900000	1999999	0.48928
Pl03	2000000	2099999	0.55292
Pl03	2100000	2199999	0.54907
Pl03	2200000	2299999	0.37644
Pl03	2300000	2399999	0.4298
Pl03	2400000	2499999	0.19824
Pl03	2500000	2599999	0.27104
Pl03	2600000	2699999	0.29645
Pl03	2700000	2799999	0.33805
Pl03	2800000	2899999	0.30556
Pl03	2900000	2999999	0.29627
Pl03	3000000	3099999	0.33302
Pl03	3100000	3199999	0.37839
Pl03	3200000	3299999	0.41614
Pl03	3300000	3399999	0.52575
Pl03	3400000	3499999	0.42718
Pl03	3500000	3599999	0.27338
Pl03	3600000	3699999	0.47069
Pl03	3700000	3799999	0.225
Pl03	3800000	3899999	0.2246
Pl03	3900000	3999999	0.16201
Pl03	4000000	4099999	0.17992
Pl03	4100000	4199999	0.21512
Pl03	4200000	4299999	0.10193
Pl03	4300000	4399999	0.28108
Pl03	4400000	4499999	0.21579
Pl03	4500000	4599999	0.07373
Pl03	4600000	4699999	0.3117
Pl03	4700000	4799999	0.28708
Pl03	4800000	4899999	0.35726
Pl03	4900000	4999999	0.28935
Pl03	5000000	5099999	0.17885
Pl03	5100000	5199999	0.27175
Pl03	5200000	5299999	0.24964
Pl03	5300000	5399999	0.0975
Pl03	5400000	5499999	0.24122
Pl03	5500000	5599999	0.23029
Pl03	5600000	5699999	0.21496
Pl03	5700000	5799999	0.17374
Pl03	5800000	5899999	0.09884
Pl03	5900000	5999999	0.42476
Pl03	6000000	6099999	0.57734
Pl03	6100000	6199999	0.25681
Pl03	6200000	6299999	0.2664
Pl03	6300000	6399999	0.22792
Pl03	6400000	6499999	0.07356
Pl03	6500000	6599999	0.32436
Pl03	6600000	6699999	0.28783
Pl03	6700000	6799999	0.15827
Pl03	6800000	6899999	0.32953
Pl03	6900000	6999999	0.21574
Pl03	7000000	7099999	0.27838
Pl03	7100000	7199999	0.22861
Pl03	7200000	7299999	0.15953
Pl03	7300000	7399999	0.23462
Pl03	7400000	7499999	0.29158
Pl03	7500000	7599999	0.11366
Pl03	7600000	7699999	0.22911
Pl03	7700000	7799999	0.16171
Pl03	7800000	7899999	0.22223
Pl03	7900000	7999999	0.22731
Pl03	8000000	8099999	0.2834
Pl03	8100000	8199999	0.23055
Pl03	8200000	8299999	0.31415
Pl03	8300000	8399999	0.16416
Pl03	8400000	8499999	0.2696
Pl03	8500000	8599999	0.24237
Pl03	8600000	8699999	0.14839
Pl03	8700000	8799999	0.12992
Pl03	8800000	8899999	0.09997
Pl03	8900000	8999999	0.37503
Pl03	9000000	9099999	0.40124
Pl03	9100000	9199999	0.0803
Pl03	9200000	9299999	0.14424
Pl03	9300000	9399999	0.08451
Pl03	9400000	9499999	0.03158
Pl03	9500000	9599999	0.13395
Pl03	9600000	9699999	0.02109
Pl03	9700000	9799999	0.16599
Pl03	9800000	9899999	0.25457
Pl03	9900000	9999999	0.13252
Pl03	10000000	10099999	0.09713
Pl03	10100000	10199999	0.20898
Pl03	10200000	10299999	0.21237
Pl03	10300000	10399999	0.12426
Pl03	10400000	10499999	0.31338
Pl03	10500000	10599999	0.14155
Pl03	10600000	10699999	0.16718
Pl03	10700000	10799999	0.04942
Pl03	10800000	10899999	0.07669
Pl03	10900000	10999999	0.09744
Pl03	11000000	11099999	0.19694
Pl03	11100000	11199999	0.40897
Pl03	11200000	11299999	0.35284
Pl03	11300000	11399999	0.49598
Pl03	11400000	11499999	0.18732
Pl03	11500000	11599999	0.33688
Pl03	11600000	11699999	0.11004
Pl03	11700000	11799999	0.08614
Pl03	11800000	11899999	0.06894
Pl03	11900000	11999999	0.13847
Pl03	12000000	12099999	0.2659
Pl03	12100000	12199999	0.04247
Pl03	12200000	12299999	0.32315
Pl03	12300000	12399999	0.0308
Pl03	12400000	12499999	0
Pl03	12500000	12599999	0.11401
Pl03	12600000	12699999	0.01518
Pl03	12700000	12799999	0.01683
Pl03	12800000	12899999	0.02835
Pl03	12900000	12999999	0.02227
Pl03	13000000	13099999	0.0466
Pl03	13100000	13199999	0.0595
Pl03	13200000	13299999	0.04579
Pl03	13300000	13399999	0.13198
Pl03	13400000	13499999	0.0908
Pl03	13500000	13599999	0.01272
Pl03	13600000	13699999	0
Pl03	13700000	13799999	0.01164
Pl03	13800000	13899999	0
Pl03	13900000	13999999	0.02528
Pl03	14000000	14099999	0.03018
Pl03	14100000	14199999	0.01074
Pl03	14200000	14299999	0
Pl03	14300000	14399999	0
Pl03	14400000	14499999	0
Pl03	14500000	14599999	0.03482
Pl03	14600000	14699999	0.02068
Pl03	14700000	14799999	0
Pl03	14800000	14899999	0
Pl03	14900000	14999999	0.01272
Pl03	15000000	15099999	0
Pl03	15100000	15199999	0.01847
Pl03	15200000	15299999	0
Pl03	15300000	15399999	0
Pl03	15400000	15499999	0
Pl03	15500000	15599999	0.0245
Pl03	15600000	15699999	0.01887
Pl03	15700000	15799999	0.08951
Pl03	15800000	15899999	0.03854
Pl03	15900000	15999999	0
Pl03	16000000	16099999	0.02651
Pl03	16100000	16199999	0.13121
Pl03	16200000	16299999	0
Pl03	16300000	16399999	0.03542
Pl03	16400000	16499999	0.184
Pl03	16500000	16599999	0.35173
Pl03	16600000	16699999	0.09872
Pl03	16700000	16799999	0.03656
Pl03	16800000	16899999	0.04928
Pl03	16900000	16999999	0.22419
Pl03	17000000	17099999	0.03787
Pl03	17100000	17199999	0.11257
Pl03	17200000	17299999	0.12094
Pl03	17300000	17399999	0.1909
Pl03	17400000	17499999	0.15454
Pl03	17500000	17599999	0.15066
Pl03	17600000	17699999	0.02629
Pl03	17700000	17799999	0.04545
Pl03	17800000	17899999	0.01242
Pl03	17900000	17999999	0
Pl03	18000000	18099999	0.00179
Pl03	18100000	18199999	0.09181
Pl03	18200000	18299999	0
Pl03	18300000	18399999	0.05441
Pl03	18400000	18499999	0.20165
Pl03	18500000	18599999	0.39157
Pl03	18600000	18699999	0.18415
Pl03	18700000	18799999	0.28448
Pl03	18800000	18899999	0.16867
Pl03	18900000	18999999	0.20078
Pl03	19000000	19099999	0.07835
Pl03	19100000	19199999	0.22095
Pl03	19200000	19299999	0.15204
Pl03	19300000	19399999	0.20575
Pl03	19400000	19499999	0.04068
Pl03	19500000	19599999	0.24594
Pl03	19600000	19699999	0.07004
Pl03	19700000	19799999	0.08779
Pl03	19800000	19899999	0.30737
Pl03	19900000	19999999	0.14343
Pl03	20000000	20099999	0.18866
Pl03	20100000	20199999	0.4399
Pl03	20200000	20299999	0.18741
Pl03	20300000	20399999	0.19053
Pl03	20400000	20499999	0.32864
Pl03	20500000	20599999	0.35688
Pl03	20600000	20699999	0.06926
Pl03	20700000	20799999	0.2717
Pl03	20800000	20899999	0.21658
Pl03	20900000	20999999	0.34602
Pl03	21000000	21099999	0.28289
Pl03	21100000	21199999	0.19299
Pl03	21200000	21299999	0.23771
Pl03	21300000	21399999	0.1744
Pl03	21400000	21499999	0.03871
Pl03	21500000	21599999	0.15782
Pl03	21600000	21699999	0.11505
Pl03	21700000	21799999	0.14244
Pl03	21800000	21899999	0.37471
Pl03	21900000	21999999	0.1215
Pl03	22000000	22099999	0.04872
Pl03	22100000	22199999	0.1961
Pl03	22200000	22299999	0.21577
Pl03	22300000	22399999	0.45145
Pl03	22400000	22499999	0.15053
Pl03	22500000	22599999	0.29832
Pl03	22600000	22699999	0.035
Pl03	22700000	22799999	0.21686
Pl03	22800000	22899999	0.25003
Pl03	22900000	22999999	0.25454
Pl03	23000000	23099999	0.33903
Pl03	23100000	23199999	0.53287
Pl03	23200000	23299999	0.67725
Pl03	23300000	23399999	0.35117
Pl03	23400000	23499999	0.3147
Pl03	23500000	23599999	0.29322
Pl03	23600000	23699999	0.40601
Pl03	23700000	23799999	0.37935
Pl03	23800000	23899999	0.19803
Pl03	23900000	23999999	0.38534
Pl03	24000000	24099999	0.46919
Pl03	24100000	24199999	0.45535
Pl03	24200000	24299999	0.29753
Pl03	24300000	24399999	0.14319
Pl03	24400000	24499999	0.24312
Pl03	24500000	24599999	0.13272
Pl03	24600000	24699999	0.21046
Pl03	24700000	24799999	0.31632
Pl03	24800000	24899999	0.17024
Pl03	24900000	24999999	0.38352
Pl03	25000000	25099999	0.12252
Pl03	25100000	25199999	0.262
Pl03	25200000	25299999	0.45673
Pl03	25300000	25399999	0.41911
Pl03	25400000	25499999	0.40935
Pl03	25500000	25599999	0.20746
Pl03	25600000	25699999	0.26882
Pl03	25700000	25799999	0.38343
Pl03	25800000	25899999	0.22434
Pl03	25900000	25999999	0.23412
Pl03	26000000	26099999	0.35526
Pl03	26100000	26199999	0.3707
Pl03	26200000	26299999	0.27464
Pl03	26300000	26399999	0.36724
Pl03	26400000	26499999	0.19944
Pl03	26500000	26599999	0.20065
Pl03	26600000	26699999	0.18821
Pl03	26700000	26799999	0.30259
Pl03	26800000	26899999	0.15535
Pl03	26900000	26999999	0.25284
Pl03	27000000	27099999	0.45611
Pl03	27100000	27199999	0.12439
Pl03	27200000	27299999	0.10273
Pl03	27300000	27399999	0.23368
Pl03	27400000	27499999	0.09349
Pl03	27500000	27599999	0.15972
Pl03	27600000	27699999	0.19498
Pl03	27700000	27799999	0.19826
Pl03	27800000	27899999	0.38313
Pl03	27900000	27999999	0.52169
Pl03	28000000	28099999	0.35843
Pl03	28100000	28199999	0.38969
Pl03	28200000	28299999	0.43317
Pl03	28300000	28399999	0.19295
Pl03	28400000	28499999	0.38856
Pl03	28500000	28599999	0.24033
Pl03	28600000	28699999	0.31815
Pl03	28700000	28799999	0.0657
Pl03	28800000	28899999	0.26725
Pl03	28900000	28999999	0.42262
Pl03	29000000	29099999	0.15655
Pl03	29100000	29199999	0.25993
Pl03	29200000	29299999	0.28696
Pl03	29300000	29399999	0.18282
Pl03	29400000	29499999	0.34384
Pl03	29500000	29599999	0.20421
Pl03	29600000	29699999	0.10876
Pl03	29700000	29799999	0.35437
Pl03	29800000	29899999	0.31915
Pl03	29900000	29999999	0.44899
Pl03	30000000	30099999	0.39384
Pl03	30100000	30199999	0.53292
Pl03	30200000	30299999	0.37704
Pl03	30300000	30399999	0.4382
Pl03	30400000	30499999	0.35432
Pl03	30500000	30599999	0.45303
Pl03	30600000	30699999	0.15925
Pl03	30700000	30799999	0.4311
Pl03	30800000	30899999	0.39851
Pl03	30900000	30999999	0.44208
Pl03	31000000	31099999	0.2792
Pl03	31100000	31199999	0.33299
Pl03	31200000	31299999	0.40975
Pl03	31300000	31399999	0.25079
Pl03	31400000	31499999	0.15793
Pl03	31500000	31599999	0.36442
Pl03	31600000	31699999	0.33185
Pl03	31700000	31799999	0.31898
Pl03	31800000	31899999	0.44875
Pl03	31900000	31999999	0.2401
Pl03	32000000	32099999	0.32785
Pl03	32100000	32199999	0.23765
Pl03	32200000	32299999	0.25924
Pl03	32300000	32399999	0.25537
Pl03	32400000	32499999	0.52805
Pl03	32500000	32599999	0.45183
Pl03	32600000	32699999	0.22587
Pl03	32700000	32799999	0.47065
Pl03	32800000	32899999	0.27069
Pl03	32900000	32999999	0.3985
Pl03	33000000	33099999	0.42165
Pl03	33100000	33199999	0.19495
Pl03	33200000	33299999	0.29086
Pl03	33300000	33399999	0.31403
Pl03	33400000	33499999	0.2364
Pl03	33500000	33599999	0.11653
Pl03	33600000	33699999	0.23255
Pl03	33700000	33799999	0.31657
Pl03	33800000	33899999	0.6043
Pl03	33900000	33999999	0.31767
Pl03	34000000	34099999	0.19968
Pl03	34100000	34199999	0.25619
Pl03	34200000	34299999	0.23365
Pl03	34300000	34399999	0.33299
Pl03	34400000	34499999	0.20067
Pl03	34500000	34599999	0.24251
Pl03	34600000	34699999	0.32582
Pl03	34700000	34799999	0.2904
Pl03	34800000	34899999	0.35062
Pl03	34900000	34999999	0.48299
Pl03	35000000	35099999	0.28689
Pl03	35100000	35199999	0.3363
Pl03	35200000	35299999	0.15013
Pl03	35300000	35399999	0.29138
Pl03	35400000	35499999	0.28794
Pl03	35500000	35599999	0.11345
Pl03	35600000	35699999	0.18539
Pl03	35700000	35799999	0.18081
Pl03	35800000	35899999	0.22038
Pl03	35900000	35999999	0.12633
Pl03	36000000	36099999	0.13404
Pl03	36100000	36199999	0.32752
Pl03	36200000	36299999	0.19678
Pl03	36300000	36399999	0.34512
Pl03	36400000	36499999	0.1806
Pl03	36500000	36599999	0.35441
Pl03	36600000	36699999	0.22238
Pl03	36700000	36799999	0.65955
Pl03	36800000	36899999	0.29041
Pl03	36900000	36999999	0.21212
Pl03	37000000	37099999	0.21613
Pl03	37100000	37199999	0.24429
Pl03	37200000	37299999	0.54459
Pl03	37300000	37399999	0.27356
Pl03	37400000	37499999	0.27029
Pl03	37500000	37599999	0.1595
Pl03	37600000	37699999	0.19001
Pl03	37700000	37799999	0.20336
Pl03	37800000	37899999	0.33161
Pl03	37900000	37999999	0.17061
Pl03	38000000	38099999	0.25518
Pl03	38100000	38199999	0.25894
Pl03	38200000	38299999	0.33947
Pl03	38300000	38399999	0.25542
Pl03	38400000	38499999	0.15162
Pl03	38500000	38599999	0.33316
Pl03	38600000	38699999	0.1727
Pl03	38700000	38799999	0.48285
Pl03	38800000	38899999	0.47606
Pl03	38900000	38999999	0.30987
Pl03	39000000	39099999	0.31255
Pl03	39100000	39199999	0.17839
Pl03	39200000	39299999	0.1829
Pl03	39300000	39399999	0.431
Pl03	39400000	39499999	0.36511
Pl03	39500000	39599999	0.46507
Pl03	39600000	39699999	0.22566
Pl03	39700000	39799999	0.36199
Pl03	39800000	39899999	0.51509
Pl03	39900000	39999999	0.16381
Pl03	40000000	40099999	0.26977
Pl03	40100000	40199999	0.12826
Pl03	40200000	40299999	0.101
Pl03	40300000	40399999	0.15245
Pl03	40400000	40499999	0.48828
Pl03	40500000	40599999	0.19784
Pl03	40600000	40699999	0.2886
Pl03	40700000	40799999	0.33485
Pl03	40800000	40899999	0.27455
Pl03	40900000	40999999	0.45453
Pl03	41000000	41099999	0.15289
Pl03	41100000	41199999	0.48983
Pl03	41200000	41299999	0.36972
Pl03	41300000	41399999	0.39428
Pl03	41400000	41499999	0.38831
Pl03	41500000	41599999	0.5726
Pl03	41600000	41699999	0.36018
Pl03	41700000	41799999	0.38605
Pl03	41800000	41899999	0.3271
Pl03	41900000	41999999	0.64762
Pl03	42000000	42099999	0.37304
Pl03	42100000	42199999	0.24342
Pl03	42200000	42299999	0.39465
Pl03	42300000	42399999	0.53828
Pl03	42400000	42499999	0.62327
Pl03	42500000	42599999	0.61661
Pl03	42600000	42699999	0.32718
Pl03	42700000	42799999	0.41629
Pl03	42800000	42899999	0.2365
Pl03	42900000	42999999	0.27304
Pl03	43000000	43099999	0.41548
Pl03	43100000	43199999	0.51023
Pl03	43200000	43299999	0.45865
Pl03	43300000	43399999	0.44164
Pl03	43400000	43499999	0.77556
Pl03	43500000	43599999	0.41259
Pl03	43600000	43699999	0.27248
Pl03	43700000	43799999	0.25024
Pl03	43800000	43899999	0.19415
Pl03	43900000	43999999	0.30338
Pl03	44000000	44099999	0.36147
Pl03	44100000	44199999	0.53774
Pl03	44200000	44299999	0.27498
Pl03	44300000	44399999	0.70471
Pl03	44400000	44499999	0.53745
Pl03	44500000	44599999	0.45787
Pl03	44600000	44699999	0.16972
Pl03	44700000	44799999	0.38321
Pl03	44800000	44899999	0.83036
Pl03	44900000	44999999	0.49745
Pl03	45000000	45046557	0.14355
Pl04	0	99999	0.41169
Pl04	100000	199999	0.56946
Pl04	200000	299999	0.40756
Pl04	300000	399999	0.47016
Pl04	400000	499999	0.33248
Pl04	500000	599999	0.63585
Pl04	600000	699999	0.3734
Pl04	700000	799999	0.20806
Pl04	800000	899999	0.55472
Pl04	900000	999999	0.37245
Pl04	1000000	1099999	0.37746
Pl04	1100000	1199999	0.38262
Pl04	1200000	1299999	0.44695
Pl04	1300000	1399999	0.58573
Pl04	1400000	1499999	0.36504
Pl04	1500000	1599999	0.46282
Pl04	1600000	1699999	0.22197
Pl04	1700000	1799999	0.33635
Pl04	1800000	1899999	0.16617
Pl04	1900000	1999999	0.3892
Pl04	2000000	2099999	0.28036
Pl04	2100000	2199999	0.23702
Pl04	2200000	2299999	0.59818
Pl04	2300000	2399999	0.34739
Pl04	2400000	2499999	0.17701
Pl04	2500000	2599999	0.33885
Pl04	2600000	2699999	0.14401
Pl04	2700000	2799999	0.20779
Pl04	2800000	2899999	0.33995
Pl04	2900000	2999999	0.1338
Pl04	3000000	3099999	0.0932
Pl04	3100000	3199999	0.18284
Pl04	3200000	3299999	0.20918
Pl04	3300000	3399999	0.24591
Pl04	3400000	3499999	0.447
Pl04	3500000	3599999	0.40917
Pl04	3600000	3699999	0.42906
Pl04	3700000	3799999	0.2534
Pl04	3800000	3899999	0.20675
Pl04	3900000	3999999	0.20817
Pl04	4000000	4099999	0.98203
Pl04	4100000	4199999	0.5716
Pl04	4200000	4299999	0.221
Pl04	4300000	4399999	0.19601
Pl04	4400000	4499999	0.3615
Pl04	4500000	4599999	0.41446
Pl04	4600000	4699999	0.21458
Pl04	4700000	4799999	0.18943
Pl04	4800000	4899999	0.30228
Pl04	4900000	4999999	0.29101
Pl04	5000000	5099999	0.23093
Pl04	5100000	5199999	0.29614
Pl04	5200000	5299999	0.14353
Pl04	5300000	5399999	0.29033
Pl04	5400000	5499999	0.15333
Pl04	5500000	5599999	0.3155
Pl04	5600000	5699999	0.69377
Pl04	5700000	5799999	0.31159
Pl04	5800000	5899999	0.28453
Pl04	5900000	5999999	0.10719
Pl04	6000000	6099999	0.33235
Pl04	6100000	6199999	0.19122
Pl04	6200000	6299999	0.36327
Pl04	6300000	6399999	0.17606
Pl04	6400000	6499999	0.34041
Pl04	6500000	6599999	0.33091
Pl04	6600000	6699999	0.15747
Pl04	6700000	6799999	0.17931
Pl04	6800000	6899999	0.26337
Pl04	6900000	6999999	0.22712
Pl04	7000000	7099999	0.41166
Pl04	7100000	7199999	0.31154
Pl04	7200000	7299999	0.33021
Pl04	7300000	7399999	0.41771
Pl04	7400000	7499999	0.27556
Pl04	7500000	7599999	0.24863
Pl04	7600000	7699999	0.04957
Pl04	7700000	7799999	0.13916
Pl04	7800000	7899999	0.14282
Pl04	7900000	7999999	0.12193
Pl04	8000000	8099999	0.25579
Pl04	8100000	8199999	0.11106
Pl04	8200000	8299999	0.22938
Pl04	8300000	8399999	0.33426
Pl04	8400000	8499999	0.55539
Pl04	8500000	8599999	0.20293
Pl04	8600000	8699999	0.0249
Pl04	8700000	8799999	0.16597
Pl04	8800000	8899999	0.237
Pl04	8900000	8999999	0.38415
Pl04	9000000	9099999	0.56767
Pl04	9100000	9199999	0.64364
Pl04	9200000	9299999	0.34754
Pl04	9300000	9399999	0.25206
Pl04	9400000	9499999	0.25422
Pl04	9500000	9599999	0.10178
Pl04	9600000	9699999	0.12768
Pl04	9700000	9799999	0.02285
Pl04	9800000	9899999	0.13696
Pl04	9900000	9999999	0.08073
Pl04	10000000	10099999	0.23791
Pl04	10100000	10199999	0.58101
Pl04	10200000	10299999	0.13048
Pl04	10300000	10399999	0.17077
Pl04	10400000	10499999	0.028
Pl04	10500000	10599999	0.24523
Pl04	10600000	10699999	0.04597
Pl04	10700000	10799999	0.22896
Pl04	10800000	10899999	0.16601
Pl04	10900000	10999999	0.06777
Pl04	11000000	11099999	0.14067
Pl04	11100000	11199999	0.25958
Pl04	11200000	11299999	0.14054
Pl04	11300000	11399999	0.15693
Pl04	11400000	11499999	0.29121
Pl04	11500000	11599999	0.02974
Pl04	11600000	11699999	0.16159
Pl04	11700000	11799999	0.07026
Pl04	11800000	11899999	0.02132
Pl04	11900000	11999999	0.028
Pl04	12000000	12099999	0.0345
Pl04	12100000	12199999	0.05413
Pl04	12200000	12299999	0
Pl04	12300000	12399999	0.03736
Pl04	12400000	12499999	0.05543
Pl04	12500000	12599999	0.02057
Pl04	12600000	12699999	0.09161
Pl04	12700000	12799999	0.07161
Pl04	12800000	12899999	0.26102
Pl04	12900000	12999999	0.22956
Pl04	13000000	13099999	0.01783
Pl04	13100000	13199999	0.59035
Pl04	13200000	13299999	0.03174
Pl04	13300000	13399999	0
Pl04	13400000	13499999	0.0018
Pl04	13500000	13599999	0
Pl04	13600000	13699999	0.02218
Pl04	13700000	13799999	0
Pl04	13800000	13899999	0.0632
Pl04	13900000	13999999	0
Pl04	14000000	14099999	0.03205
Pl04	14100000	14199999	0.09161
Pl04	14200000	14299999	0.12547
Pl04	14300000	14399999	0.02484
Pl04	14400000	14499999	0.03353
Pl04	14500000	14599999	0
Pl04	14600000	14699999	0
Pl04	14700000	14799999	0.01407
Pl04	14800000	14899999	0.00841
Pl04	14900000	14999999	0.09454
Pl04	15000000	15099999	0
Pl04	15100000	15199999	0.05314
Pl04	15200000	15299999	0.00719
Pl04	15300000	15399999	0.06278
Pl04	15400000	15499999	0
Pl04	15500000	15599999	0.18716
Pl04	15600000	15699999	0.01533
Pl04	15700000	15799999	0.04251
Pl04	15800000	15899999	0.10542
Pl04	15900000	15999999	0.05774
Pl04	16000000	16099999	0.00484
Pl04	16100000	16199999	0.01474
Pl04	16200000	16299999	0
Pl04	16300000	16399999	0
Pl04	16400000	16499999	0
Pl04	16500000	16599999	0
Pl04	16600000	16699999	0
Pl04	16700000	16799999	0.01663
Pl04	16800000	16899999	0
Pl04	16900000	16999999	0.05036
Pl04	17000000	17099999	0.02558
Pl04	17100000	17199999	0
Pl04	17200000	17299999	0.02369
Pl04	17300000	17399999	0
Pl04	17400000	17499999	0.00177
Pl04	17500000	17599999	0
Pl04	17600000	17699999	0.00426
Pl04	17700000	17799999	0
Pl04	17800000	17899999	0
Pl04	17900000	17999999	0
Pl04	18000000	18099999	0
Pl04	18100000	18199999	0.03258
Pl04	18200000	18299999	0.02654
Pl04	18300000	18399999	0.02395
Pl04	18400000	18499999	0.01906
Pl04	18500000	18599999	0.0396
Pl04	18600000	18699999	0.06855
Pl04	18700000	18799999	0
Pl04	18800000	18899999	0.00781
Pl04	18900000	18999999	0.02967
Pl04	19000000	19099999	0.07497
Pl04	19100000	19199999	0.05278
Pl04	19200000	19299999	0.01978
Pl04	19300000	19399999	0
Pl04	19400000	19499999	0
Pl04	19500000	19599999	0.18151
Pl04	19600000	19699999	0
Pl04	19700000	19799999	0
Pl04	19800000	19899999	0
Pl04	19900000	19999999	0.03143
Pl04	20000000	20099999	0
Pl04	20100000	20199999	0.02639
Pl04	20200000	20299999	0.05932
Pl04	20300000	20399999	0.02763
Pl04	20400000	20499999	0
Pl04	20500000	20599999	0.01114
Pl04	20600000	20699999	0.01693
Pl04	20700000	20799999	0.02523
Pl04	20800000	20899999	0
Pl04	20900000	20999999	0.09941
Pl04	21000000	21099999	0
Pl04	21100000	21199999	0
Pl04	21200000	21299999	0
Pl04	21300000	21399999	0.10357
Pl04	21400000	21499999	0
Pl04	21500000	21599999	0
Pl04	21600000	21699999	0
Pl04	21700000	21799999	0.01902
Pl04	21800000	21899999	0.05586
Pl04	21900000	21999999	0
Pl04	22000000	22099999	0
Pl04	22100000	22199999	0.00524
Pl04	22200000	22299999	0
Pl04	22300000	22399999	0.03124
Pl04	22400000	22499999	0
Pl04	22500000	22599999	0
Pl04	22600000	22699999	0
Pl04	22700000	22799999	0
Pl04	22800000	22899999	0.06426
Pl04	22900000	22999999	0
Pl04	23000000	23099999	0.01392
Pl04	23100000	23199999	0.0427
Pl04	23200000	23299999	0.02339
Pl04	23300000	23399999	0
Pl04	23400000	23499999	0.00983
Pl04	23500000	23599999	0
Pl04	23600000	23699999	0.0619
Pl04	23700000	23799999	0
Pl04	23800000	23899999	0.20448
Pl04	23900000	23999999	0.02005
Pl04	24000000	24099999	0.08504
Pl04	24100000	24199999	0.09502
Pl04	24200000	24299999	0.06185
Pl04	24300000	24399999	0.02275
Pl04	24400000	24499999	0.03227
Pl04	24500000	24599999	0
Pl04	24600000	24699999	0.0156
Pl04	24700000	24799999	0
Pl04	24800000	24899999	0
Pl04	24900000	24999999	0.02112
Pl04	25000000	25099999	0.05756
Pl04	25100000	25199999	0.02365
Pl04	25200000	25299999	0.02293
Pl04	25300000	25399999	0
Pl04	25400000	25499999	0
Pl04	25500000	25599999	0
Pl04	25600000	25699999	0.00918
Pl04	25700000	25799999	0.0569
Pl04	25800000	25899999	0
Pl04	25900000	25999999	0
Pl04	26000000	26099999	0.00893
Pl04	26100000	26199999	0.03507
Pl04	26200000	26299999	0
Pl04	26300000	26399999	0.03887
Pl04	26400000	26499999	0.0118
Pl04	26500000	26599999	0
Pl04	26600000	26699999	0
Pl04	26700000	26799999	0.03928
Pl04	26800000	26899999	0
Pl04	26900000	26999999	0
Pl04	27000000	27099999	0
Pl04	27100000	27199999	0
Pl04	27200000	27299999	0.11129
Pl04	27300000	27399999	0.21159
Pl04	27400000	27499999	0.18967
Pl04	27500000	27599999	0.02935
Pl04	27600000	27699999	0
Pl04	27700000	27799999	0.03414
Pl04	27800000	27899999	0.12375
Pl04	27900000	27999999	0.12368
Pl04	28000000	28099999	0.07074
Pl04	28100000	28199999	0.05422
Pl04	28200000	28299999	0
Pl04	28300000	28399999	0
Pl04	28400000	28499999	0.02802
Pl04	28500000	28599999	0
Pl04	28600000	28699999	0
Pl04	28700000	28799999	0
Pl04	28800000	28899999	0
Pl04	28900000	28999999	0
Pl04	29000000	29099999	0.01229
Pl04	29100000	29199999	0.02787
Pl04	29200000	29299999	0.2825
Pl04	29300000	29399999	0.02022
Pl04	29400000	29499999	0.12873
Pl04	29500000	29599999	0.09122
Pl04	29600000	29699999	0.23441
Pl04	29700000	29799999	0.04007
Pl04	29800000	29899999	0.01565
Pl04	29900000	29999999	0.12429
Pl04	30000000	30099999	0.01628
Pl04	30100000	30199999	0
Pl04	30200000	30299999	0.04808
Pl04	30300000	30399999	0
Pl04	30400000	30499999	0
Pl04	30500000	30599999	0.02646
Pl04	30600000	30699999	0.00752
Pl04	30700000	30799999	0.33502
Pl04	30800000	30899999	0
Pl04	30900000	30999999	0
Pl04	31000000	31099999	0.01996
Pl04	31100000	31199999	0.0131
Pl04	31200000	31299999	0
Pl04	31300000	31399999	0.04309
Pl04	31400000	31499999	0
Pl04	31500000	31599999	0
Pl04	31600000	31699999	0.01832
Pl04	31700000	31799999	0
Pl04	31800000	31899999	0.04091
Pl04	31900000	31999999	0
Pl04	32000000	32099999	0.01499
Pl04	32100000	32199999	0.05281
Pl04	32200000	32299999	0
Pl04	32300000	32399999	0
Pl04	32400000	32499999	0
Pl04	32500000	32599999	0
Pl04	32600000	32699999	0
Pl04	32700000	32799999	0
Pl04	32800000	32899999	0.0245
Pl04	32900000	32999999	0.07109
Pl04	33000000	33099999	0.01045
Pl04	33100000	33199999	0
Pl04	33200000	33299999	0
Pl04	33300000	33399999	0.00201
Pl04	33400000	33499999	0
Pl04	33500000	33599999	0.20975
Pl04	33600000	33699999	0.08106
Pl04	33700000	33799999	0
Pl04	33800000	33899999	0.20803
Pl04	33900000	33999999	0.10049
Pl04	34000000	34099999	0.04437
Pl04	34100000	34199999	0.03265
Pl04	34200000	34299999	0.006
Pl04	34300000	34399999	0.01096
Pl04	34400000	34499999	0.2963
Pl04	34500000	34599999	0.03903
Pl04	34600000	34699999	0.0309
Pl04	34700000	34799999	0.05962
Pl04	34800000	34899999	0
Pl04	34900000	34999999	0
Pl04	35000000	35099999	0.05427
Pl04	35100000	35199999	0.03461
Pl04	35200000	35299999	0.01041
Pl04	35300000	35399999	0.16829
Pl04	35400000	35499999	0.06649
Pl04	35500000	35599999	0.0242
Pl04	35600000	35699999	0.04089
Pl04	35700000	35799999	0.12057
Pl04	35800000	35899999	0.14898
Pl04	35900000	35999999	0.01387
Pl04	36000000	36099999	0.01674
Pl04	36100000	36199999	0.01255
Pl04	36200000	36299999	0.00902
Pl04	36300000	36399999	0.03893
Pl04	36400000	36499999	0.02368
Pl04	36500000	36599999	0.10048
Pl04	36600000	36699999	0.0797
Pl04	36700000	36799999	0.05492
Pl04	36800000	36899999	0.01677
Pl04	36900000	36999999	0.06309
Pl04	37000000	37099999	0.07214
Pl04	37100000	37199999	0
Pl04	37200000	37299999	0.04588
Pl04	37300000	37399999	0.11451
Pl04	37400000	37499999	0.12133
Pl04	37500000	37599999	0.07126
Pl04	37600000	37699999	0.05542
Pl04	37700000	37799999	0.13311
Pl04	37800000	37899999	0.03064
Pl04	37900000	37999999	0.07701
Pl04	38000000	38099999	0.08764
Pl04	38100000	38199999	0.00717
Pl04	38200000	38299999	0.00623
Pl04	38300000	38399999	0
Pl04	38400000	38499999	0.01593
Pl04	38500000	38599999	0.08578
Pl04	38600000	38699999	0.02669
Pl04	38700000	38799999	0.01514
Pl04	38800000	38899999	0.04262
Pl04	38900000	38999999	0.05746
Pl04	39000000	39099999	0.03012
Pl04	39100000	39199999	0
Pl04	39200000	39299999	0.0876
Pl04	39300000	39399999	0.04714
Pl04	39400000	39499999	0.08285
Pl04	39500000	39599999	0.05639
Pl04	39600000	39699999	0.04462
Pl04	39700000	39799999	0.01425
Pl04	39800000	39899999	0.122
Pl04	39900000	39999999	0.06504
Pl04	40000000	40099999	0.05713
Pl04	40100000	40199999	0.11249
Pl04	40200000	40299999	0.09195
Pl04	40300000	40399999	0.05433
Pl04	40400000	40499999	0.39256
Pl04	40500000	40599999	0.06908
Pl04	40600000	40699999	0.08121
Pl04	40700000	40799999	0.06431
Pl04	40800000	40899999	0
Pl04	40900000	40999999	0
Pl04	41000000	41099999	0.20688
Pl04	41100000	41199999	0.5421
Pl04	41200000	41299999	0.2046
Pl04	41300000	41399999	0.10287
Pl04	41400000	41499999	0.13389
Pl04	41500000	41599999	0.05789
Pl04	41600000	41699999	0.14371
Pl04	41700000	41799999	0.0991
Pl04	41800000	41899999	0.23942
Pl04	41900000	41999999	0.12062
Pl04	42000000	42099999	0.34007
Pl04	42100000	42199999	0.48036
Pl04	42200000	42299999	0.04202
Pl04	42300000	42399999	0.04054
Pl04	42400000	42499999	0.10474
Pl04	42500000	42599999	0.13786
Pl04	42600000	42699999	0.1744
Pl04	42700000	42799999	0.20555
Pl04	42800000	42899999	0.33121
Pl04	42900000	42999999	0.1594
Pl04	43000000	43099999	0.18212
Pl04	43100000	43199999	0.11391
Pl04	43200000	43299999	0.25566
Pl04	43300000	43399999	0.2736
Pl04	43400000	43499999	0.27781
Pl04	43500000	43599999	0.01704
Pl04	43600000	43699999	0.39562
Pl04	43700000	43799999	0.29891
Pl04	43800000	43899999	0.16431
Pl04	43900000	43999999	0.13297
Pl04	44000000	44099999	0.06687
Pl04	44100000	44199999	0.19056
Pl04	44200000	44299999	0.42562
Pl04	44300000	44399999	0.43306
Pl04	44400000	44499999	0.30727
Pl04	44500000	44599999	0.52989
Pl04	44600000	44699999	0.29311
Pl04	44700000	44799999	0.25997
Pl04	44800000	44899999	0.33207
Pl04	44900000	44999999	0.16681
Pl04	45000000	45099999	0.27724
Pl04	45100000	45199999	0.16375
Pl04	45200000	45299999	0.32675
Pl04	45300000	45399999	0.41442
Pl04	45400000	45499999	0.21555
Pl04	45500000	45599999	0.29106
Pl04	45600000	45699999	0.26236
Pl04	45700000	45799999	0.30712
Pl04	45800000	45899999	0.30406
Pl04	45900000	45999999	0.18364
Pl04	46000000	46099999	0.60956
Pl04	46100000	46199999	0.35452
Pl04	46200000	46299999	0.11819
Pl04	46300000	46399999	0.41467
Pl04	46400000	46499999	0.38826
Pl04	46500000	46599999	0.27359
Pl04	46600000	46699999	0.54023
Pl04	46700000	46799999	0.51044
Pl04	46800000	46899999	0.36378
Pl04	46900000	46999999	0.42409
Pl04	47000000	47099999	0.4569
Pl04	47100000	47199999	0.05569
Pl04	47200000	47299999	0.32674
Pl04	47300000	47399999	0.25977
Pl04	47400000	47499999	0.31805
Pl04	47500000	47599999	0.49628
Pl04	47600000	47699999	0.34331
Pl04	47700000	47799999	0.20606
Pl04	47800000	47899999	0.21514
Pl04	47900000	47999999	0.47278
Pl04	48000000	48099999	0.25712
Pl04	48100000	48199999	0.29474
Pl04	48200000	48299999	0.30485
Pl04	48300000	48399999	0.4993
Pl04	48400000	48499999	0.46484
Pl04	48500000	48599999	0.18044
Pl04	48600000	48699999	0.33572
Pl04	48700000	48799999	0.37935
Pl04	48800000	48899999	0.35776
Pl04	48900000	48999999	0.51436
Pl04	49000000	49099999	0.56719
Pl04	49100000	49199999	0.37653
Pl04	49200000	49299999	0.49383
Pl04	49300000	49399999	0.53835
Pl04	49400000	49499999	0.35783
Pl04	49500000	49586012	0.13504
Pl05	0	99999	0.36863
Pl05	100000	199999	0.6333
Pl05	200000	299999	0.54425
Pl05	300000	399999	0.56764
Pl05	400000	499999	0.55493
Pl05	500000	599999	0.43246
Pl05	600000	699999	0.2861
Pl05	700000	799999	0.43925
Pl05	800000	899999	0.63814
Pl05	900000	999999	0.47149
Pl05	1000000	1099999	0.59609
Pl05	1100000	1199999	0.36385
Pl05	1200000	1299999	0.48197
Pl05	1300000	1399999	0.45699
Pl05	1400000	1499999	0.0335
Pl05	1500000	1599999	0.23994
Pl05	1600000	1699999	0.3118
Pl05	1700000	1799999	0.27594
Pl05	1800000	1899999	0.25943
Pl05	1900000	1999999	0.73364
Pl05	2000000	2099999	0.30805
Pl05	2100000	2199999	0.41712
Pl05	2200000	2299999	0.33227
Pl05	2300000	2399999	0.16104
Pl05	2400000	2499999	0.40768
Pl05	2500000	2599999	0.41905
Pl05	2600000	2699999	0.41742
Pl05	2700000	2799999	0.28789
Pl05	2800000	2899999	0.40704
Pl05	2900000	2999999	0.41601
Pl05	3000000	3099999	0.4744
Pl05	3100000	3199999	0.15953
Pl05	3200000	3299999	0.4325
Pl05	3300000	3399999	0.21641
Pl05	3400000	3499999	0.19197
Pl05	3500000	3599999	0.32266
Pl05	3600000	3699999	0.24113
Pl05	3700000	3799999	0.26442
Pl05	3800000	3899999	0.42311
Pl05	3900000	3999999	0.32678
Pl05	4000000	4099999	0.14922
Pl05	4100000	4199999	0.31425
Pl05	4200000	4299999	0.42532
Pl05	4300000	4399999	0.19472
Pl05	4400000	4499999	0.157
Pl05	4500000	4599999	0.4637
Pl05	4600000	4699999	0.24692
Pl05	4700000	4799999	0.31223
Pl05	4800000	4899999	0.10286
Pl05	4900000	4999999	0.23361
Pl05	5000000	5099999	0.31188
Pl05	5100000	5199999	0.26535
Pl05	5200000	5299999	0.34707
Pl05	5300000	5399999	0.3036
Pl05	5400000	5499999	0.01887
Pl05	5500000	5599999	0.05406
[truncated: 3,191 more rows]

## Sheet: Figure 1e
Figure 1e
Circos track file for SNP count
Chromosome	Start	End	Number of SNPs
Pl01	0	99999	17
Pl01	100000	199999	91
Pl01	200000	299999	92
Pl01	300000	399999	21
Pl01	400000	499999	80
Pl01	500000	599999	89
Pl01	600000	699999	49
Pl01	700000	799999	54
Pl01	800000	899999	54
Pl01	900000	999999	65
Pl01	1000000	1099999	64
Pl01	1100000	1199999	47
Pl01	1200000	1299999	61
Pl01	1300000	1399999	45
Pl01	1400000	1499999	30
Pl01	1500000	1599999	57
Pl01	1600000	1699999	45
Pl01	1700000	1799999	38
Pl01	1800000	1899999	31
Pl01	1900000	1999999	60
Pl01	2000000	2099999	39
Pl01	2100000	2199999	56
Pl01	2200000	2299999	34
Pl01	2300000	2399999	66
Pl01	2400000	2499999	51
Pl01	2500000	2599999	47
Pl01	2600000	2699999	53
Pl01	2700000	2799999	55
Pl01	2800000	2899999	28
Pl01	2900000	2999999	49
Pl01	3000000	3099999	11
Pl01	3100000	3199999	37
Pl01	3200000	3299999	55
Pl01	3300000	3399999	63
Pl01	3400000	3499999	64
Pl01	3500000	3599999	31
Pl01	3600000	3699999	25
Pl01	3700000	3799999	72
Pl01	3800000	3899999	18
Pl01	3900000	3999999	10
Pl01	4000000	4099999	24
Pl01	4100000	4199999	47
Pl01	4200000	4299999	22
Pl01	4300000	4399999	20
Pl01	4400000	4499999	15
Pl01	4500000	4599999	21
Pl01	4600000	4699999	50
Pl01	4700000	4799999	33
Pl01	4800000	4899999	29
Pl01	4900000	4999999	38
Pl01	5000000	5099999	34
Pl01	5100000	5199999	84
Pl01	5200000	5299999	31
Pl01	5300000	5399999	17
Pl01	5400000	5499999	32
Pl01	5500000	5599999	37
Pl01	5600000	5699999	31
Pl01	5700000	5799999	52
Pl01	5800000	5899999	39
Pl01	5900000	5999999	58
Pl01	6000000	6099999	35
Pl01	6100000	6199999	52
Pl01	6200000	6299999	68
Pl01	6300000	6399999	25
Pl01	6400000	6499999	15
Pl01	6500000	6599999	24
Pl01	6600000	6699999	19
Pl01	6700000	6799999	41
Pl01	6800000	6899999	21
Pl01	6900000	6999999	11
Pl01	7000000	7099999	12
Pl01	7100000	7199999	29
Pl01	7200000	7299999	40
Pl01	7300000	7399999	29
Pl01	7400000	7499999	66
Pl01	7500000	7599999	37
Pl01	7600000	7699999	24
Pl01	7700000	7799999	36
Pl01	7800000	7899999	18
Pl01	7900000	7999999	7
Pl01	8000000	8099999	26
Pl01	8100000	8199999	20
Pl01	8200000	8299999	15
Pl01	8300000	8399999	11
Pl01	8400000	8499999	41
Pl01	8500000	8599999	10
Pl01	8600000	8699999	23
Pl01	8700000	8799999	47
Pl01	8800000	8899999	30
Pl01	8900000	8999999	39
Pl01	9000000	9099999	53
Pl01	9100000	9199999	4
Pl01	9200000	9299999	37
Pl01	9300000	9399999	38
Pl01	9400000	9499999	6
Pl01	9500000	9599999	44
Pl01	9600000	9699999	63
Pl01	9700000	9799999	37
Pl01	9800000	9899999	34
Pl01	9900000	9999999	34
Pl01	10000000	10099999	21
Pl01	10100000	10199999	20
Pl01	10200000	10299999	27
Pl01	10300000	10399999	23
Pl01	10400000	10499999	21
Pl01	10500000	10599999	41
Pl01	10600000	10699999	19
Pl01	10700000	10799999	11
Pl01	10800000	10899999	5
Pl01	10900000	10999999	16
Pl01	11000000	11099999	49
Pl01	11100000	11199999	18
Pl01	11200000	11299999	14
Pl01	11300000	11399999	21
Pl01	11400000	11499999	45
Pl01	11500000	11599999	36
Pl01	11600000	11699999	20
Pl01	11700000	11799999	17
Pl01	11800000	11899999	15
Pl01	11900000	11999999	52
Pl01	12000000	12099999	19
Pl01	12100000	12199999	27
Pl01	12200000	12299999	31
Pl01	12300000	12399999	20
Pl01	12400000	12499999	25
Pl01	12500000	12599999	11
Pl01	12600000	12699999	18
Pl01	12700000	12799999	24
Pl01	12800000	12899999	38
Pl01	12900000	12999999	64
Pl01	13000000	13099999	45
Pl01	13100000	13199999	19
Pl01	13200000	13299999	8
Pl01	13300000	13399999	27
Pl01	13400000	13499999	2
Pl01	13500000	13599999	38
Pl01	13600000	13699999	20
Pl01	13700000	13799999	9
Pl01	13800000	13899999	7
Pl01	13900000	13999999	1
Pl01	14000000	14099999	1
Pl01	14100000	14199999	13
Pl01	14200000	14299999	21
Pl01	14300000	14399999	3
Pl01	14400000	14499999	11
Pl01	14500000	14599999	11
Pl01	14600000	14699999	15
Pl01	14700000	14799999	3
Pl01	14800000	14899999	0
Pl01	14900000	14999999	13
Pl01	15000000	15099999	4
Pl01	15100000	15199999	12
Pl01	15200000	15299999	8
Pl01	15300000	15399999	43
Pl01	15400000	15499999	12
Pl01	15500000	15599999	14
Pl01	15600000	15699999	1
Pl01	15700000	15799999	15
Pl01	15800000	15899999	4
Pl01	15900000	15999999	22
Pl01	16000000	16099999	22
Pl01	16100000	16199999	3
Pl01	16200000	16299999	19
Pl01	16300000	16399999	36
Pl01	16400000	16499999	22
Pl01	16500000	16599999	37
Pl01	16600000	16699999	12
Pl01	16700000	16799999	21
Pl01	16800000	16899999	8
Pl01	16900000	16999999	27
Pl01	17000000	17099999	36
Pl01	17100000	17199999	24
Pl01	17200000	17299999	5
Pl01	17300000	17399999	13
Pl01	17400000	17499999	28
Pl01	17500000	17599999	47
Pl01	17600000	17699999	0
Pl01	17700000	17799999	0
Pl01	17800000	17899999	6
Pl01	17900000	17999999	15
Pl01	18000000	18099999	3
Pl01	18100000	18199999	2
Pl01	18200000	18299999	7
Pl01	18300000	18399999	3
Pl01	18400000	18499999	1
Pl01	18500000	18599999	2
Pl01	18600000	18699999	4
Pl01	18700000	18799999	34
Pl01	18800000	18899999	24
Pl01	18900000	18999999	19
Pl01	19000000	19099999	2
Pl01	19100000	19199999	2
Pl01	19200000	19299999	4
Pl01	19300000	19399999	1
Pl01	19400000	19499999	7
Pl01	19500000	19599999	7
Pl01	19600000	19699999	2
Pl01	19700000	19799999	0
Pl01	19800000	19899999	2
Pl01	19900000	19999999	3
Pl01	20000000	20099999	1
Pl01	20100000	20199999	11
Pl01	20200000	20299999	1
Pl01	20300000	20399999	0
Pl01	20400000	20499999	2
Pl01	20500000	20599999	5
Pl01	20600000	20699999	0
Pl01	20700000	20799999	11
Pl01	20800000	20899999	12
Pl01	20900000	20999999	0
Pl01	21000000	21099999	1
Pl01	21100000	21199999	5
Pl01	21200000	21299999	16
Pl01	21300000	21399999	3
Pl01	21400000	21499999	11
Pl01	21500000	21599999	5
Pl01	21600000	21699999	0
Pl01	21700000	21799999	4
Pl01	21800000	21899999	0
Pl01	21900000	21999999	20
Pl01	22000000	22099999	26
Pl01	22100000	22199999	6
Pl01	22200000	22299999	4
Pl01	22300000	22399999	0
Pl01	22400000	22499999	2
Pl01	22500000	22599999	3
Pl01	22600000	22699999	2
Pl01	22700000	22799999	6
Pl01	22800000	22899999	2
Pl01	22900000	22999999	2
Pl01	23000000	23099999	7
Pl01	23100000	23199999	4
Pl01	23200000	23299999	0
Pl01	23300000	23399999	20
Pl01	23400000	23499999	4
Pl01	23500000	23599999	7
Pl01	23600000	23699999	1
Pl01	23700000	23799999	4
Pl01	23800000	23899999	9
Pl01	23900000	23999999	5
Pl01	24000000	24099999	5
Pl01	24100000	24199999	1
Pl01	24200000	24299999	0
Pl01	24300000	24399999	0
Pl01	24400000	24499999	0
Pl01	24500000	24599999	18
Pl01	24600000	24699999	8
Pl01	24700000	24799999	7
Pl01	24800000	24899999	0
Pl01	24900000	24999999	5
Pl01	25000000	25099999	5
Pl01	25100000	25199999	20
Pl01	25200000	25299999	0
Pl01	25300000	25399999	15
Pl01	25400000	25499999	4
Pl01	25500000	25599999	5
Pl01	25600000	25699999	9
Pl01	25700000	25799999	26
Pl01	25800000	25899999	19
Pl01	25900000	25999999	0
Pl01	26000000	26099999	2
Pl01	26100000	26199999	0
Pl01	26200000	26299999	0
Pl01	26300000	26399999	18
Pl01	26400000	26499999	10
Pl01	26500000	26599999	27
Pl01	26600000	26699999	14
Pl01	26700000	26799999	3
Pl01	26800000	26899999	15
Pl01	26900000	26999999	34
Pl01	27000000	27099999	53
Pl01	27100000	27199999	14
Pl01	27200000	27299999	27
Pl01	27300000	27399999	8
Pl01	27400000	27499999	5
Pl01	27500000	27599999	1
Pl01	27600000	27699999	1
Pl01	27700000	27799999	24
Pl01	27800000	27899999	25
Pl01	27900000	27999999	11
Pl01	28000000	28099999	30
Pl01	28100000	28199999	47
Pl01	28200000	28299999	34
Pl01	28300000	28399999	42
Pl01	28400000	28499999	20
Pl01	28500000	28599999	13
Pl01	28600000	28699999	29
Pl01	28700000	28799999	27
Pl01	28800000	28899999	51
Pl01	28900000	28999999	23
Pl01	29000000	29099999	49
Pl01	29100000	29199999	23
Pl01	29200000	29299999	27
Pl01	29300000	29399999	38
Pl01	29400000	29499999	14
Pl01	29500000	29599999	12
Pl01	29600000	29699999	55
Pl01	29700000	29799999	34
Pl01	29800000	29899999	13
Pl01	29900000	29999999	27
Pl01	30000000	30099999	22
Pl01	30100000	30199999	5
Pl01	30200000	30299999	9
Pl01	30300000	30399999	44
Pl01	30400000	30499999	31
Pl01	30500000	30599999	35
Pl01	30600000	30699999	20
Pl01	30700000	30799999	24
Pl01	30800000	30899999	30
Pl01	30900000	30999999	38
Pl01	31000000	31099999	24
Pl01	31100000	31199999	30
Pl01	31200000	31299999	23
Pl01	31300000	31399999	28
Pl01	31400000	31499999	25
Pl01	31500000	31599999	19
Pl01	31600000	31699999	30
Pl01	31700000	31799999	4
Pl01	31800000	31899999	34
Pl01	31900000	31999999	22
Pl01	32000000	32099999	23
Pl01	32100000	32199999	22
Pl01	32200000	32299999	33
Pl01	32300000	32399999	68
Pl01	32400000	32499999	10
Pl01	32500000	32599999	8
Pl01	32600000	32699999	27
Pl01	32700000	32799999	26
Pl01	32800000	32899999	23
Pl01	32900000	32999999	20
Pl01	33000000	33099999	28
Pl01	33100000	33199999	27
Pl01	33200000	33299999	47
Pl01	33300000	33399999	39
Pl01	33400000	33499999	28
Pl01	33500000	33599999	33
Pl01	33600000	33699999	22
Pl01	33700000	33799999	27
Pl01	33800000	33899999	25
Pl01	33900000	33999999	31
Pl01	34000000	34099999	77
Pl01	34100000	34199999	30
Pl01	34200000	34299999	26
Pl01	34300000	34399999	28
Pl01	34400000	34499999	37
Pl01	34500000	34599999	23
Pl01	34600000	34699999	19
Pl01	34700000	34799999	19
Pl01	34800000	34899999	30
Pl01	34900000	34999999	30
Pl01	35000000	35099999	33
Pl01	35100000	35199999	23
Pl01	35200000	35299999	16
Pl01	35300000	35399999	21
Pl01	35400000	35499999	25
Pl01	35500000	35599999	14
Pl01	35600000	35699999	36
Pl01	35700000	35799999	49
Pl01	35800000	35899999	66
Pl01	35900000	35999999	40
Pl01	36000000	36099999	15
Pl01	36100000	36199999	34
Pl01	36200000	36299999	48
Pl01	36300000	36399999	22
Pl01	36400000	36499999	24
Pl01	36500000	36599999	38
Pl01	36600000	36699999	33
Pl01	36700000	36799999	13
Pl01	36800000	36899999	29
Pl01	36900000	36999999	37
Pl01	37000000	37099999	30
Pl01	37100000	37199999	46
Pl01	37200000	37299999	46
Pl01	37300000	37399999	49
Pl01	37400000	37499999	15
Pl01	37500000	37599999	14
Pl01	37600000	37699999	24
Pl01	37700000	37799999	25
Pl01	37800000	37899999	47
Pl01	37900000	37999999	29
Pl01	38000000	38099999	44
Pl01	38100000	38199999	44
Pl01	38200000	38299999	24
Pl01	38300000	38399999	68
Pl01	38400000	38499999	34
Pl01	38500000	38599999	63
Pl01	38600000	38699999	12
Pl01	38700000	38799999	65
Pl01	38800000	38899999	30
Pl01	38900000	38999999	36
Pl01	39000000	39099999	42
Pl01	39100000	39199999	27
Pl01	39200000	39299999	26
Pl01	39300000	39399999	28
Pl01	39400000	39499999	17
Pl01	39500000	39599999	40
Pl01	39600000	39699999	38
Pl01	39700000	39799999	27
Pl01	39800000	39899999	20
Pl01	39900000	39999999	40
Pl01	40000000	40099999	27
Pl01	40100000	40199999	34
Pl01	40200000	40299999	14
Pl01	40300000	40399999	32
Pl01	40400000	40499999	54
Pl01	40500000	40599999	25
Pl01	40600000	40699999	33
Pl01	40700000	40799999	40
Pl01	40800000	40899999	59
Pl01	40900000	40999999	16
Pl01	41000000	41099999	29
Pl01	41100000	41199999	43
Pl01	41200000	41299999	32
Pl01	41300000	41399999	33
Pl01	41400000	41499999	35
Pl01	41500000	41599999	52
Pl01	41600000	41699999	28
Pl01	41700000	41799999	21
Pl01	41800000	41899999	20
Pl01	41900000	41999999	41
Pl01	42000000	42099999	65
Pl01	42100000	42199999	41
Pl01	42200000	42299999	49
Pl01	42300000	42399999	39
Pl01	42400000	42499999	45
Pl01	42500000	42599999	39
Pl01	42600000	42699999	75
Pl01	42700000	42799999	30
Pl01	42800000	42899999	41
Pl01	42900000	42999999	36
Pl01	43000000	43099999	41
Pl01	43100000	43199999	47
Pl01	43200000	43299999	15
Pl01	43300000	43399999	62
Pl01	43400000	43499999	53
Pl01	43500000	43599999	26
Pl01	43600000	43699999	52
Pl01	43700000	43799999	56
Pl01	43800000	43899999	52
Pl01	43900000	43999999	46
Pl01	44000000	44099999	24
Pl01	44100000	44199999	27
Pl01	44200000	44299999	60
Pl01	44300000	44399999	52
Pl01	44400000	44499999	43
Pl01	44500000	44599999	55
Pl01	44600000	44699999	41
Pl01	44700000	44799999	20
Pl01	44800000	44899999	15
Pl01	44900000	44999999	64
Pl01	45000000	45099999	50
Pl01	45100000	45199999	37
Pl01	45200000	45299999	64
Pl01	45300000	45399999	70
Pl01	45400000	45499999	50
Pl01	45500000	45599999	22
Pl01	45600000	45699999	27
Pl01	45700000	45799999	74
Pl01	45800000	45899999	77
Pl01	45900000	45999999	65
Pl01	46000000	46099999	48
Pl01	46100000	46199999	79
Pl01	46200000	46299999	100
Pl01	46300000	46399999	35
Pl01	46400000	46499999	56
Pl01	46500000	46599999	65
Pl01	46600000	46699999	59
Pl01	46700000	46799999	100
Pl01	46800000	46899999	71
Pl01	46900000	46999999	100
Pl01	47000000	47099999	44
Pl01	47100000	47199999	66
Pl01	47200000	47299999	100
Pl01	47300000	47399999	74
Pl01	47400000	47499999	72
Pl01	47500000	47599999	72
Pl01	47600000	47699999	0
Pl02	0	99999	31
Pl02	100000	199999	91
Pl02	200000	299999	99
Pl02	300000	399999	83
Pl02	400000	499999	82
Pl02	500000	599999	83
Pl02	600000	699999	98
Pl02	700000	799999	83
Pl02	800000	899999	85
Pl02	900000	999999	89
Pl02	1000000	1099999	52
Pl02	1100000	1199999	69
Pl02	1200000	1299999	62
Pl02	1300000	1399999	38
Pl02	1400000	1499999	67
Pl02	1500000	1599999	60
Pl02	1600000	1699999	85
Pl02	1700000	1799999	80
Pl02	1800000	1899999	66
Pl02	1900000	1999999	68
Pl02	2000000	2099999	84
Pl02	2100000	2199999	72
Pl02	2200000	2299999	41
Pl02	2300000	2399999	59
Pl02	2400000	2499999	41
Pl02	2500000	2599999	51
Pl02	2600000	2699999	58
Pl02	2700000	2799999	42
Pl02	2800000	2899999	70
Pl02	2900000	2999999	36
Pl02	3000000	3099999	78
Pl02	3100000	3199999	42
Pl02	3200000	3299999	28
Pl02	3300000	3399999	59
Pl02	3400000	3499999	40
Pl02	3500000	3599999	41
Pl02	3600000	3699999	51
Pl02	3700000	3799999	38
Pl02	3800000	3899999	20
Pl02	3900000	3999999	80
Pl02	4000000	4099999	100
Pl02	4100000	4199999	73
Pl02	4200000	4299999	42
Pl02	4300000	4399999	81
Pl02	4400000	4499999	41
Pl02	4500000	4599999	23
Pl02	4600000	4699999	36
Pl02	4700000	4799999	70
Pl02	4800000	4899999	51
Pl02	4900000	4999999	52
Pl02	5000000	5099999	63
Pl02	5100000	5199999	37
Pl02	5200000	5299999	47
Pl02	5300000	5399999	53
Pl02	5400000	5499999	35
Pl02	5500000	5599999	92
Pl02	5600000	5699999	47
Pl02	5700000	5799999	91
Pl02	5800000	5899999	43
Pl02	5900000	5999999	28
Pl02	6000000	6099999	41
Pl02	6100000	6199999	32
Pl02	6200000	6299999	39
Pl02	6300000	6399999	52
Pl02	6400000	6499999	95
Pl02	6500000	6599999	29
Pl02	6600000	6699999	55
Pl02	6700000	6799999	44
Pl02	6800000	6899999	36
Pl02	6900000	6999999	29
Pl02	7000000	7099999	19
Pl02	7100000	7199999	35
Pl02	7200000	7299999	69
Pl02	7300000	7399999	31
Pl02	7400000	7499999	11
Pl02	7500000	7599999	25
Pl02	7600000	7699999	83
Pl02	7700000	7799999	39
Pl02	7800000	7899999	34
Pl02	7900000	7999999	48
Pl02	8000000	8099999	64
Pl02	8100000	8199999	52
Pl02	8200000	8299999	39
Pl02	8300000	8399999	29
Pl02	8400000	8499999	30
Pl02	8500000	8599999	28
Pl02	8600000	8699999	39
Pl02	8700000	8799999	40
Pl02	8800000	8899999	52
Pl02	8900000	8999999	24
Pl02	9000000	9099999	12
Pl02	9100000	9199999	22
Pl02	9200000	9299999	32
Pl02	9300000	9399999	74
Pl02	9400000	9499999	32
Pl02	9500000	9599999	47
Pl02	9600000	9699999	36
Pl02	9700000	9799999	47
Pl02	9800000	9899999	47
Pl02	9900000	9999999	9
Pl02	10000000	10099999	31
Pl02	10100000	10199999	24
Pl02	10200000	10299999	47
Pl02	10300000	10399999	46
Pl02	10400000	10499999	48
Pl02	10500000	10599999	39
Pl02	10600000	10699999	47
Pl02	10700000	10799999	15
Pl02	10800000	10899999	30
Pl02	10900000	10999999	35
Pl02	11000000	11099999	31
Pl02	11100000	11199999	38
Pl02	11200000	11299999	30
Pl02	11300000	11399999	50
Pl02	11400000	11499999	34
Pl02	11500000	11599999	28
Pl02	11600000	11699999	27
Pl02	11700000	11799999	12
Pl02	11800000	11899999	35
Pl02	11900000	11999999	12
Pl02	12000000	12099999	33
Pl02	12100000	12199999	16
Pl02	12200000	12299999	30
Pl02	12300000	12399999	34
Pl02	12400000	12499999	17
Pl02	12500000	12599999	68
Pl02	12600000	12699999	29
Pl02	12700000	12799999	92
Pl02	12800000	12899999	38
Pl02	12900000	12999999	21
Pl02	13000000	13099999	19
Pl02	13100000	13199999	41
Pl02	13200000	13299999	24
Pl02	13300000	13399999	10
Pl02	13400000	13499999	37
Pl02	13500000	13599999	20
Pl02	13600000	13699999	45
Pl02	13700000	13799999	19
Pl02	13800000	13899999	11
Pl02	13900000	13999999	23
Pl02	14000000	14099999	21
Pl02	14100000	14199999	23
Pl02	14200000	14299999	40
Pl02	14300000	14399999	10
Pl02	14400000	14499999	42
Pl02	14500000	14599999	11
Pl02	14600000	14699999	13
Pl02	14700000	14799999	6
Pl02	14800000	14899999	20
Pl02	14900000	14999999	15
Pl02	15000000	15099999	47
Pl02	15100000	15199999	79
Pl02	15200000	15299999	9
Pl02	15300000	15399999	42
Pl02	15400000	15499999	26
Pl02	15500000	15599999	12
Pl02	15600000	15699999	32
Pl02	15700000	15799999	28
Pl02	15800000	15899999	5
Pl02	15900000	15999999	37
Pl02	16000000	16099999	59
Pl02	16100000	16199999	28
Pl02	16200000	16299999	45
Pl02	16300000	16399999	20
Pl02	16400000	16499999	0
Pl02	16500000	16599999	23
Pl02	16600000	16699999	43
Pl02	16700000	16799999	13
Pl02	16800000	16899999	13
Pl02	16900000	16999999	9
Pl02	17000000	17099999	10
Pl02	17100000	17199999	11
Pl02	17200000	17299999	28
Pl02	17300000	17399999	23
Pl02	17400000	17499999	12
Pl02	17500000	17599999	10
Pl02	17600000	17699999	22
Pl02	17700000	17799999	32
Pl02	17800000	17899999	59
Pl02	17900000	17999999	17
Pl02	18000000	18099999	15
Pl02	18100000	18199999	10
Pl02	18200000	18299999	32
Pl02	18300000	18399999	1
Pl02	18400000	18499999	5
Pl02	18500000	18599999	30
Pl02	18600000	18699999	40
Pl02	18700000	18799999	16
Pl02	18800000	18899999	5
Pl02	18900000	18999999	19
Pl02	19000000	19099999	2
Pl02	19100000	19199999	12
Pl02	19200000	19299999	18
Pl02	19300000	19399999	28
Pl02	19400000	19499999	19
Pl02	19500000	19599999	8
Pl02	19600000	19699999	8
Pl02	19700000	19799999	41
Pl02	19800000	19899999	10
Pl02	19900000	19999999	9
Pl02	20000000	20099999	7
Pl02	20100000	20199999	5
Pl02	20200000	20299999	20
Pl02	20300000	20399999	13
Pl02	20400000	20499999	0
Pl02	20500000	20599999	4
Pl02	20600000	20699999	7
Pl02	20700000	20799999	24
Pl02	20800000	20899999	0
Pl02	20900000	20999999	0
Pl02	21000000	21099999	17
Pl02	21100000	21199999	35
Pl02	21200000	21299999	4
Pl02	21300000	21399999	2
Pl02	21400000	21499999	19
Pl02	21500000	21599999	9
Pl02	21600000	21699999	6
Pl02	21700000	21799999	3
Pl02	21800000	21899999	3
Pl02	21900000	21999999	3
Pl02	22000000	22099999	8
Pl02	22100000	22199999	1
Pl02	22200000	22299999	0
Pl02	22300000	22399999	6
Pl02	22400000	22499999	9
Pl02	22500000	22599999	0
Pl02	22600000	22699999	12
Pl02	22700000	22799999	1
Pl02	22800000	22899999	17
Pl02	22900000	22999999	10
Pl02	23000000	23099999	5
Pl02	23100000	23199999	8
Pl02	23200000	23299999	44
Pl02	23300000	23399999	4
Pl02	23400000	23499999	7
Pl02	23500000	23599999	1
Pl02	23600000	23699999	0
Pl02	23700000	23799999	4
Pl02	23800000	23899999	2
Pl02	23900000	23999999	5
Pl02	24000000	24099999	6
Pl02	24100000	24199999	6
Pl02	24200000	24299999	5
Pl02	24300000	24399999	1
Pl02	24400000	24499999	4
Pl02	24500000	24599999	13
Pl02	24600000	24699999	0
Pl02	24700000	24799999	0
Pl02	24800000	24899999	3
Pl02	24900000	24999999	2
Pl02	25000000	25099999	1
Pl02	25100000	25199999	5
Pl02	25200000	25299999	12
Pl02	25300000	25399999	9
Pl02	25400000	25499999	0
Pl02	25500000	25599999	7
Pl02	25600000	25699999	24
Pl02	25700000	25799999	11
Pl02	25800000	25899999	11
Pl02	25900000	25999999	0
Pl02	26000000	26099999	9
Pl02	26100000	26199999	0
Pl02	26200000	26299999	6
Pl02	26300000	26399999	5
Pl02	26400000	26499999	6
Pl02	26500000	26599999	5
Pl02	26600000	26699999	7
Pl02	26700000	26799999	1
Pl02	26800000	26899999	8
Pl02	26900000	26999999	0
Pl02	27000000	27099999	3
Pl02	27100000	27199999	6
Pl02	27200000	27299999	7
Pl02	27300000	27399999	20
Pl02	27400000	27499999	18
Pl02	27500000	27599999	15
Pl02	27600000	27699999	0
Pl02	27700000	27799999	10
Pl02	27800000	27899999	3
Pl02	27900000	27999999	0
Pl02	28000000	28099999	13
Pl02	28100000	28199999	1
Pl02	28200000	28299999	9
Pl02	28300000	28399999	14
Pl02	28400000	28499999	15
Pl02	28500000	28599999	3
Pl02	28600000	28699999	0
Pl02	28700000	28799999	7
Pl02	28800000	28899999	1
Pl02	28900000	28999999	9
Pl02	29000000	29099999	8
Pl02	29100000	29199999	0
Pl02	29200000	29299999	9
Pl02	29300000	29399999	13
Pl02	29400000	29499999	0
Pl02	29500000	29599999	8
Pl02	29600000	29699999	19
Pl02	29700000	29799999	12
Pl02	29800000	29899999	13
Pl02	29900000	29999999	11
Pl02	30000000	30099999	31
Pl02	30100000	30199999	32
Pl02	30200000	30299999	20
Pl02	30300000	30399999	19
Pl02	30400000	30499999	1
Pl02	30500000	30599999	3
Pl02	30600000	30699999	13
Pl02	30700000	30799999	14
Pl02	30800000	30899999	13
Pl02	30900000	30999999	6
Pl02	31000000	31099999	12
Pl02	31100000	31199999	16
Pl02	31200000	31299999	14
Pl02	31300000	31399999	15
Pl02	31400000	31499999	7
Pl02	31500000	31599999	28
Pl02	31600000	31699999	25
Pl02	31700000	31799999	16
Pl02	31800000	31899999	16
Pl02	31900000	31999999	13
Pl02	32000000	32099999	32
Pl02	32100000	32199999	17
Pl02	32200000	32299999	53
Pl02	32300000	32399999	6
Pl02	32400000	32499999	29
Pl02	32500000	32599999	25
Pl02	32600000	32699999	26
Pl02	32700000	32799999	23
Pl02	32800000	32899999	29
Pl02	32900000	32999999	46
Pl02	33000000	33099999	42
Pl02	33100000	33199999	30
Pl02	33200000	33299999	19
Pl02	33300000	33399999	14
Pl02	33400000	33499999	34
Pl02	33500000	33599999	11
Pl02	33600000	33699999	35
Pl02	33700000	33799999	15
Pl02	33800000	33899999	37
Pl02	33900000	33999999	24
Pl02	34000000	34099999	10
Pl02	34100000	34199999	13
Pl02	34200000	34299999	26
Pl02	34300000	34399999	23
Pl02	34400000	34499999	38
Pl02	34500000	34599999	14
Pl02	34600000	34699999	31
Pl02	34700000	34799999	34
Pl02	34800000	34899999	9
Pl02	34900000	34999999	18
Pl02	35000000	35099999	52
Pl02	35100000	35199999	38
Pl02	35200000	35299999	31
Pl02	35300000	35399999	14
Pl02	35400000	35499999	14
Pl02	35500000	35599999	20
Pl02	35600000	35699999	14
Pl02	35700000	35799999	52
Pl02	35800000	35899999	24
Pl02	35900000	35999999	9
Pl02	36000000	36099999	39
Pl02	36100000	36199999	20
Pl02	36200000	36299999	30
Pl02	36300000	36399999	21
Pl02	36400000	36499999	39
Pl02	36500000	36599999	22
Pl02	36600000	36699999	41
Pl02	36700000	36799999	22
Pl02	36800000	36899999	39
Pl02	36900000	36999999	4
Pl02	37000000	37099999	71
Pl02	37100000	37199999	27
Pl02	37200000	37299999	11
Pl02	37300000	37399999	49
Pl02	37400000	37499999	32
Pl02	37500000	37599999	29
Pl02	37600000	37699999	39
Pl02	37700000	37799999	42
Pl02	37800000	37899999	19
Pl02	37900000	37999999	34
Pl02	38000000	38099999	25
Pl02	38100000	38199999	23
Pl02	38200000	38299999	87
Pl02	38300000	38399999	74
Pl02	38400000	38499999	20
Pl02	38500000	38599999	50
Pl02	38600000	38699999	10
Pl02	38700000	38799999	35
Pl02	38800000	38899999	21
Pl02	38900000	38999999	14
Pl02	39000000	39099999	14
Pl02	39100000	39199999	43
Pl02	39200000	39299999	28
Pl02	39300000	39399999	29
Pl02	39400000	39499999	67
Pl02	39500000	39599999	27
Pl02	39600000	39699999	59
Pl02	39700000	39799999	66
Pl02	39800000	39899999	39
Pl02	39900000	39999999	20
Pl02	40000000	40099999	62
Pl02	40100000	40199999	37
Pl02	40200000	40299999	56
Pl02	40300000	40399999	52
Pl02	40400000	40499999	17
Pl02	40500000	40599999	36
Pl02	40600000	40699999	34
Pl02	40700000	40799999	29
Pl02	40800000	40899999	54
Pl02	40900000	40999999	43
Pl02	41000000	41099999	48
Pl02	41100000	41199999	28
Pl02	41200000	41299999	8
Pl02	41300000	41399999	42
Pl02	41400000	41499999	19
Pl02	41500000	41599999	16
Pl02	41600000	41699999	74
Pl02	41700000	41799999	19
Pl02	41800000	41899999	23
Pl02	41900000	41999999	37
Pl02	42000000	42099999	33
Pl02	42100000	42199999	49
Pl02	42200000	42299999	58
Pl02	42300000	42399999	40
Pl02	42400000	42499999	29
Pl02	42500000	42599999	33
Pl02	42600000	42699999	39
Pl02	42700000	42799999	37
Pl02	42800000	42899999	50
Pl02	42900000	42999999	15
Pl02	43000000	43099999	37
Pl02	43100000	43199999	37
Pl02	43200000	43299999	45
Pl02	43300000	43399999	16
Pl02	43400000	43499999	36
Pl02	43500000	43599999	42
Pl02	43600000	43699999	29
Pl02	43700000	43799999	31
Pl02	43800000	43899999	64
Pl02	43900000	43999999	55
Pl02	44000000	44099999	36
Pl02	44100000	44199999	39
Pl02	44200000	44299999	43
Pl02	44300000	44399999	42
Pl02	44400000	44499999	45
Pl02	44500000	44599999	23
Pl02	44600000	44699999	38
Pl02	44700000	44799999	42
Pl02	44800000	44899999	48
Pl02	44900000	44999999	50
Pl02	45000000	45099999	14
Pl02	45100000	45199999	38
Pl02	45200000	45299999	76
Pl02	45300000	45399999	46
Pl02	45400000	45499999	11
Pl02	45500000	45599999	23
Pl02	45600000	45699999	79
Pl02	45700000	45799999	40
Pl02	45800000	45899999	37
Pl02	45900000	45999999	62
Pl02	46000000	46099999	35
Pl02	46100000	46199999	59
Pl02	46200000	46299999	63
Pl02	46300000	46399999	18
Pl02	46400000	46499999	42
Pl02	46500000	46599999	37
Pl02	46600000	46699999	57
Pl02	46700000	46799999	35
Pl02	46800000	46899999	59
Pl02	46900000	46999999	38
Pl02	47000000	47099999	46
Pl02	47100000	47199999	68
Pl02	47200000	47299999	47
Pl02	47300000	47399999	45
Pl02	47400000	47499999	40
Pl02	47500000	47599999	31
Pl02	47600000	47699999	28
Pl02	47700000	47799999	40
Pl02	47800000	47899999	64
Pl02	47900000	47999999	40
Pl02	48000000	48099999	33
Pl02	48100000	48199999	35
Pl02	48200000	48299999	25
Pl02	48300000	48399999	54
Pl02	48400000	48499999	35
Pl02	48500000	48599999	37
Pl02	48600000	48699999	60
Pl02	48700000	48799999	100
Pl02	48800000	48899999	89
Pl02	48900000	48999999	42
Pl02	49000000	49099999	80
Pl02	49100000	49199999	71
Pl02	49200000	49299999	52
Pl02	49300000	49399999	48
Pl02	49400000	49499999	48
Pl02	49500000	49599999	57
Pl02	49600000	49699999	37
Pl02	49700000	49799999	66
Pl02	49800000	49899999	53
Pl02	49900000	49999999	54
Pl02	50000000	50099999	44
Pl02	50100000	50199999	99
Pl02	50200000	50299999	63
Pl02	50300000	50399999	40
Pl02	50400000	50499999	81
Pl02	50500000	50599999	62
Pl02	50600000	50699999	61
Pl02	50700000	50799999	100
Pl02	50800000	50899999	63
Pl02	50900000	50999999	32
Pl02	51000000	51099999	66
Pl02	51100000	51199999	100
Pl02	51200000	51299999	85
Pl02	51300000	51399999	100
Pl02	51400000	51499999	100
Pl02	51500000	51599999	45
Pl02	51600000	51699999	5
Pl03	0	99999	46
Pl03	100000	199999	69
Pl03	200000	299999	67
Pl03	300000	399999	39
Pl03	400000	499999	43
Pl03	500000	599999	81
Pl03	600000	699999	89
Pl03	700000	799999	68
Pl03	800000	899999	17
Pl03	900000	999999	100
Pl03	1000000	1099999	50
Pl03	1100000	1199999	69
Pl03	1200000	1299999	73
Pl03	1300000	1399999	42
Pl03	1400000	1499999	50
Pl03	1500000	1599999	66
Pl03	1600000	1699999	40
Pl03	1700000	1799999	50
Pl03	1800000	1899999	63
Pl03	1900000	1999999	38
Pl03	2000000	2099999	68
Pl03	2100000	2199999	54
Pl03	2200000	2299999	41
Pl03	2300000	2399999	41
Pl03	2400000	2499999	9
Pl03	2500000	2599999	72
Pl03	2600000	2699999	39
Pl03	2700000	2799999	53
Pl03	2800000	2899999	25
Pl03	2900000	2999999	38
Pl03	3000000	3099999	67
Pl03	3100000	3199999	44
Pl03	3200000	3299999	23
Pl03	3300000	3399999	15
Pl03	3400000	3499999	31
Pl03	3500000	3599999	21
Pl03	3600000	3699999	33
Pl03	3700000	3799999	23
Pl03	3800000	3899999	30
Pl03	3900000	3999999	42
Pl03	4000000	4099999	25
Pl03	4100000	4199999	37
Pl03	4200000	4299999	6
Pl03	4300000	4399999	38
Pl03	4400000	4499999	27
Pl03	4500000	4599999	10
Pl03	4600000	4699999	26
Pl03	4700000	4799999	23
Pl03	4800000	4899999	50
Pl03	4900000	4999999	49
Pl03	5000000	5099999	26
Pl03	5100000	5199999	15
Pl03	5200000	5299999	19
Pl03	5300000	5399999	28
Pl03	5400000	5499999	27
Pl03	5500000	5599999	32
Pl03	5600000	5699999	3
Pl03	5700000	5799999	43
Pl03	5800000	5899999	23
Pl03	5900000	5999999	45
Pl03	6000000	6099999	37
Pl03	6100000	6199999	22
Pl03	6200000	6299999	29
Pl03	6300000	6399999	37
Pl03	6400000	6499999	22
Pl03	6500000	6599999	22
Pl03	6600000	6699999	24
Pl03	6700000	6799999	16
Pl03	6800000	6899999	12
Pl03	6900000	6999999	10
Pl03	7000000	7099999	35
Pl03	7100000	7199999	35
Pl03	7200000	7299999	24
Pl03	7300000	7399999	30
Pl03	7400000	7499999	24
Pl03	7500000	7599999	20
Pl03	7600000	7699999	31
Pl03	7700000	7799999	8
Pl03	7800000	7899999	22
Pl03	7900000	7999999	38
Pl03	8000000	8099999	35
Pl03	8100000	8199999	14
Pl03	8200000	8299999	27
Pl03	8300000	8399999	21
Pl03	8400000	8499999	21
Pl03	8500000	8599999	33
Pl03	8600000	8699999	10
Pl03	8700000	8799999	39
Pl03	8800000	8899999	16
Pl03	8900000	8999999	46
Pl03	9000000	9099999	24
Pl03	9100000	9199999	3
Pl03	9200000	9299999	31
Pl03	9300000	9399999	29
Pl03	9400000	9499999	10
Pl03	9500000	9599999	40
Pl03	9600000	9699999	17
Pl03	9700000	9799999	16
Pl03	9800000	9899999	23
Pl03	9900000	9999999	29
Pl03	10000000	10099999	11
Pl03	10100000	10199999	28
Pl03	10200000	10299999	31
Pl03	10300000	10399999	29
Pl03	10400000	10499999	27
Pl03	10500000	10599999	24
Pl03	10600000	10699999	19
Pl03	10700000	10799999	19
Pl03	10800000	10899999	39
Pl03	10900000	10999999	4
Pl03	11000000	11099999	15
Pl03	11100000	11199999	27
Pl03	11200000	11299999	14
Pl03	11300000	11399999	51
Pl03	11400000	11499999	25
Pl03	11500000	11599999	41
Pl03	11600000	11699999	46
Pl03	11700000	11799999	28
Pl03	11800000	11899999	46
Pl03	11900000	11999999	40
Pl03	12000000	12099999	50
Pl03	12100000	12199999	21
Pl03	12200000	12299999	26
Pl03	12300000	12399999	14
Pl03	12400000	12499999	15
Pl03	12500000	12599999	21
Pl03	12600000	12699999	6
Pl03	12700000	12799999	10
Pl03	12800000	12899999	1
Pl03	12900000	12999999	15
Pl03	13000000	13099999	22
Pl03	13100000	13199999	20
Pl03	13200000	13299999	8
Pl03	13300000	13399999	35
Pl03	13400000	13499999	5
Pl03	13500000	13599999	3
Pl03	13600000	13699999	0
Pl03	13700000	13799999	5
Pl03	13800000	13899999	3
Pl03	13900000	13999999	0
Pl03	14000000	14099999	1
Pl03	14100000	14199999	6
Pl03	14200000	14299999	7
Pl03	14300000	14399999	8
Pl03	14400000	14499999	17
Pl03	14500000	14599999	1
Pl03	14600000	14699999	6
Pl03	14700000	14799999	1
Pl03	14800000	14899999	0
Pl03	14900000	14999999	4
Pl03	15000000	15099999	20
Pl03	15100000	15199999	3
Pl03	15200000	15299999	7
Pl03	15300000	15399999	6
Pl03	15400000	15499999	7
Pl03	15500000	15599999	2
Pl03	15600000	15699999	12
Pl03	15700000	15799999	35
Pl03	15800000	15899999	24
Pl03	15900000	15999999	17
Pl03	16000000	16099999	7
Pl03	16100000	16199999	18
Pl03	16200000	16299999	5
Pl03	16300000	16399999	1
Pl03	16400000	16499999	51
Pl03	16500000	16599999	38
Pl03	16600000	16699999	6
Pl03	16700000	16799999	23
Pl03	16800000	16899999	13
Pl03	16900000	16999999	25
Pl03	17000000	17099999	19
Pl03	17100000	17199999	24
Pl03	17200000	17299999	44
Pl03	17300000	17399999	17
Pl03	17400000	17499999	40
Pl03	17500000	17599999	25
Pl03	17600000	17699999	3
Pl03	17700000	17799999	1
Pl03	17800000	17899999	3
Pl03	17900000	17999999	0
Pl03	18000000	18099999	0
Pl03	18100000	18199999	19
Pl03	18200000	18299999	0
Pl03	18300000	18399999	20
Pl03	18400000	18499999	45
Pl03	18500000	18599999	37
Pl03	18600000	18699999	13
Pl03	18700000	18799999	45
Pl03	18800000	18899999	22
Pl03	18900000	18999999	12
Pl03	19000000	19099999	35
Pl03	19100000	19199999	24
Pl03	19200000	19299999	29
Pl03	19300000	19399999	52
Pl03	19400000	19499999	9
Pl03	19500000	19599999	41
Pl03	19600000	19699999	31
Pl03	19700000	19799999	4
Pl03	19800000	19899999	26
Pl03	19900000	19999999	11
Pl03	20000000	20099999	24
Pl03	20100000	20199999	54
Pl03	20200000	20299999	34
Pl03	20300000	20399999	19
Pl03	20400000	20499999	20
Pl03	20500000	20599999	34
Pl03	20600000	20699999	27
Pl03	20700000	20799999	53
Pl03	20800000	20899999	68
Pl03	20900000	20999999	34
Pl03	21000000	21099999	43
Pl03	21100000	21199999	48
Pl03	21200000	21299999	34
Pl03	21300000	21399999	25
Pl03	21400000	21499999	88
Pl03	21500000	21599999	18
Pl03	21600000	21699999	29
Pl03	21700000	21799999	51
Pl03	21800000	21899999	39
Pl03	21900000	21999999	27
Pl03	22000000	22099999	41
Pl03	22100000	22199999	17
Pl03	22200000	22299999	41
Pl03	22300000	22399999	68
Pl03	22400000	22499999	24
Pl03	22500000	22599999	54
Pl03	22600000	22699999	13
Pl03	22700000	22799999	67
Pl03	22800000	22899999	15
Pl03	22900000	22999999	46
Pl03	23000000	23099999	56
Pl03	23100000	23199999	43
Pl03	23200000	23299999	25
Pl03	23300000	23399999	38
Pl03	23400000	23499999	34
Pl03	23500000	23599999	25
Pl03	23600000	23699999	65
Pl03	23700000	23799999	100
Pl03	23800000	23899999	10
Pl03	23900000	23999999	81
Pl03	24000000	24099999	52
Pl03	24100000	24199999	58
Pl03	24200000	24299999	44
Pl03	24300000	24399999	18
Pl03	24400000	24499999	21
Pl03	24500000	24599999	22
Pl03	24600000	24699999	15
Pl03	24700000	24799999	34
Pl03	24800000	24899999	32
Pl03	24900000	24999999	49
Pl03	25000000	25099999	20
Pl03	25100000	25199999	46
Pl03	25200000	25299999	56
Pl03	25300000	25399999	65
Pl03	25400000	25499999	49
Pl03	25500000	25599999	6
Pl03	25600000	25699999	75
Pl03	25700000	25799999	39
Pl03	25800000	25899999	44
Pl03	25900000	25999999	35
Pl03	26000000	26099999	36
Pl03	26100000	26199999	60
Pl03	26200000	26299999	27
Pl03	26300000	26399999	20
Pl03	26400000	26499999	16
Pl03	26500000	26599999	35
Pl03	26600000	26699999	30
Pl03	26700000	26799999	30
Pl03	26800000	26899999	34
Pl03	26900000	26999999	28
Pl03	27000000	27099999	23
Pl03	27100000	27199999	22
Pl03	27200000	27299999	26
Pl03	27300000	27399999	18
Pl03	27400000	27499999	11
Pl03	27500000	27599999	30
Pl03	27600000	27699999	19
Pl03	27700000	27799999	14
Pl03	27800000	27899999	34
Pl03	27900000	27999999	61
Pl03	28000000	28099999	49
Pl03	28100000	28199999	31
Pl03	28200000	28299999	20
Pl03	28300000	28399999	30
Pl03	28400000	28499999	51
Pl03	28500000	28599999	58
Pl03	28600000	28699999	43
Pl03	28700000	28799999	18
Pl03	28800000	28899999	37
Pl03	28900000	28999999	54
Pl03	29000000	29099999	18
Pl03	29100000	29199999	37
Pl03	29200000	29299999	39
Pl03	29300000	29399999	44
Pl03	29400000	29499999	18
Pl03	29500000	29599999	33
Pl03	29600000	29699999	23
Pl03	29700000	29799999	34
Pl03	29800000	29899999	28
Pl03	29900000	29999999	74
Pl03	30000000	30099999	57
Pl03	30100000	30199999	30
Pl03	30200000	30299999	34
Pl03	30300000	30399999	28
Pl03	30400000	30499999	32
Pl03	30500000	30599999	51
Pl03	30600000	30699999	28
Pl03	30700000	30799999	62
Pl03	30800000	30899999	36
Pl03	30900000	30999999	57
Pl03	31000000	31099999	54
Pl03	31100000	31199999	29
Pl03	31200000	31299999	24
Pl03	31300000	31399999	37
Pl03	31400000	31499999	13
Pl03	31500000	31599999	48
Pl03	31600000	31699999	30
Pl03	31700000	31799999	71
Pl03	31800000	31899999	54
Pl03	31900000	31999999	19
Pl03	32000000	32099999	43
Pl03	32100000	32199999	32
Pl03	32200000	32299999	20
Pl03	32300000	32399999	29
Pl03	32400000	32499999	25
Pl03	32500000	32599999	58
Pl03	32600000	32699999	41
Pl03	32700000	32799999	46
Pl03	32800000	32899999	21
Pl03	32900000	32999999	28
Pl03	33000000	33099999	40
Pl03	33100000	33199999	25
Pl03	33200000	33299999	31
Pl03	33300000	33399999	56
Pl03	33400000	33499999	45
Pl03	33500000	33599999	31
Pl03	33600000	33699999	37
Pl03	33700000	33799999	88
Pl03	33800000	33899999	26
Pl03	33900000	33999999	31
Pl03	34000000	34099999	18
Pl03	34100000	34199999	21
Pl03	34200000	34299999	22
Pl03	34300000	34399999	22
Pl03	34400000	34499999	36
Pl03	34500000	34599999	40
Pl03	34600000	34699999	37
Pl03	34700000	34799999	15
Pl03	34800000	34899999	30
Pl03	34900000	34999999	29
Pl03	35000000	35099999	53
Pl03	35100000	35199999	28
Pl03	35200000	35299999	23
Pl03	35300000	35399999	36
Pl03	35400000	35499999	34
Pl03	35500000	35599999	32
Pl03	35600000	35699999	27
Pl03	35700000	35799999	24
Pl03	35800000	35899999	19
Pl03	35900000	35999999	12
Pl03	36000000	36099999	44
Pl03	36100000	36199999	33
Pl03	36200000	36299999	15
Pl03	36300000	36399999	23
Pl03	36400000	36499999	65
Pl03	36500000	36599999	69
Pl03	36600000	36699999	16
Pl03	36700000	36799999	66
Pl03	36800000	36899999	42
Pl03	36900000	36999999	31
Pl03	37000000	37099999	13
Pl03	37100000	37199999	23
Pl03	37200000	37299999	50
Pl03	37300000	37399999	24
Pl03	37400000	37499999	46
Pl03	37500000	37599999	59
Pl03	37600000	37699999	32
Pl03	37700000	37799999	27
Pl03	37800000	37899999	46
Pl03	37900000	37999999	30
Pl03	38000000	38099999	24
Pl03	38100000	38199999	69
Pl03	38200000	38299999	36
Pl03	38300000	38399999	31
Pl03	38400000	38499999	58
Pl03	38500000	38599999	71
Pl03	38600000	38699999	55
Pl03	38700000	38799999	37
Pl03	38800000	38899999	84
Pl03	38900000	38999999	56
Pl03	39000000	39099999	53
Pl03	39100000	39199999	37
Pl03	39200000	39299999	19
Pl03	39300000	39399999	57
Pl03	39400000	39499999	16
Pl03	39500000	39599999	15
Pl03	39600000	39699999	12
Pl03	39700000	39799999	33
Pl03	39800000	39899999	29
Pl03	39900000	39999999	4
Pl03	40000000	40099999	11
Pl03	40100000	40199999	22
Pl03	40200000	40299999	24
Pl03	40300000	40399999	20
Pl03	40400000	40499999	37
Pl03	40500000	40599999	24
Pl03	40600000	40699999	33
Pl03	40700000	40799999	29
Pl03	40800000	40899999	67
Pl03	40900000	40999999	38
Pl03	41000000	41099999	17
Pl03	41100000	41199999	53
Pl03	41200000	41299999	24
Pl03	41300000	41399999	42
Pl03	41400000	41499999	45
Pl03	41500000	41599999	78
Pl03	41600000	41699999	71
Pl03	41700000	41799999	42
Pl03	41800000	41899999	68
Pl03	41900000	41999999	76
Pl03	42000000	42099999	56
Pl03	42100000	42199999	90
Pl03	42200000	42299999	68
Pl03	42300000	42399999	83
Pl03	42400000	42499999	49
Pl03	42500000	42599999	60
Pl03	42600000	42699999	36
Pl03	42700000	42799999	36
Pl03	42800000	42899999	39
Pl03	42900000	42999999	31
Pl03	43000000	43099999	32
Pl03	43100000	43199999	52
Pl03	43200000	43299999	70
Pl03	43300000	43399999	66
Pl03	43400000	43499999	76
Pl03	43500000	43599999	56
Pl03	43600000	43699999	42
Pl03	43700000	43799999	42
Pl03	43800000	43899999	96
Pl03	43900000	43999999	68
Pl03	44000000	44099999	56
Pl03	44100000	44199999	100
Pl03	44200000	44299999	53
Pl03	44300000	44399999	43
Pl03	44400000	44499999	69
Pl03	44500000	44599999	77
Pl03	44600000	44699999	54
Pl03	44700000	44799999	56
Pl03	44800000	44899999	59
Pl03	44900000	44999999	50
Pl03	45000000	45099999	48
Pl04	0	99999	11
Pl04	100000	199999	39
Pl04	200000	299999	60
Pl04	300000	399999	55
Pl04	400000	499999	39
Pl04	500000	599999	56
Pl04	600000	699999	1
Pl04	700000	799999	5
Pl04	800000	899999	24
Pl04	900000	999999	58
Pl04	1000000	1099999	48
Pl04	1100000	1199999	84
Pl04	1200000	1299999	68
Pl04	1300000	1399999	60
Pl04	1400000	1499999	40
Pl04	1500000	1599999	32
Pl04	1600000	1699999	69
Pl04	1700000	1799999	61
Pl04	1800000	1899999	16
Pl04	1900000	1999999	36
Pl04	2000000	2099999	21
Pl04	2100000	2199999	38
Pl04	2200000	2299999	34
Pl04	2300000	2399999	26
Pl04	2400000	2499999	12
Pl04	2500000	2599999	37
Pl04	2600000	2699999	18
Pl04	2700000	2799999	20
Pl04	2800000	2899999	19
Pl04	2900000	2999999	10
Pl04	3000000	3099999	0
Pl04	3100000	3199999	1
Pl04	3200000	3299999	3
Pl04	3300000	3399999	9
Pl04	3400000	3499999	45
Pl04	3500000	3599999	40
Pl04	3600000	3699999	69
Pl04	3700000	3799999	24
Pl04	3800000	3899999	15
Pl04	3900000	3999999	37
Pl04	4000000	4099999	65
Pl04	4100000	4199999	40
Pl04	4200000	4299999	14
Pl04	4300000	4399999	44
Pl04	4400000	4499999	26
Pl04	4500000	4599999	21
Pl04	4600000	4699999	59
Pl04	4700000	4799999	22
Pl04	4800000	4899999	25
Pl04	4900000	4999999	19
Pl04	5000000	5099999	3
Pl04	5100000	5199999	8
Pl04	5200000	5299999	12
Pl04	5300000	5399999	15
Pl04	5400000	5499999	3
Pl04	5500000	5599999	10
Pl04	5600000	5699999	30
Pl04	5700000	5799999	20
Pl04	5800000	5899999	30
Pl04	5900000	5999999	25
Pl04	6000000	6099999	26
Pl04	6100000	6199999	29
Pl04	6200000	6299999	13
Pl04	6300000	6399999	45
Pl04	6400000	6499999	35
Pl04	6500000	6599999	23
Pl04	6600000	6699999	19
Pl04	6700000	6799999	59
Pl04	6800000	6899999	54
Pl04	6900000	6999999	13
Pl04	7000000	7099999	40
Pl04	7100000	7199999	35
Pl04	7200000	7299999	31
Pl04	7300000	7399999	11
Pl04	7400000	7499999	19
Pl04	7500000	7599999	65
Pl04	7600000	7699999	5
Pl04	7700000	7799999	32
Pl04	7800000	7899999	57
Pl04	7900000	7999999	23
Pl04	8000000	8099999	29
Pl04	8100000	8199999	28
Pl04	8200000	8299999	21
Pl04	8300000	8399999	42
Pl04	8400000	8499999	26
Pl04	8500000	8599999	31
Pl04	8600000	8699999	10
Pl04	8700000	8799999	20
Pl04	8800000	8899999	38
Pl04	8900000	8999999	38
Pl04	9000000	9099999	38
Pl04	9100000	9199999	33
Pl04	9200000	9299999	22
Pl04	9300000	9399999	42
Pl04	9400000	9499999	52
Pl04	9500000	9599999	20
Pl04	9600000	9699999	43
Pl04	9700000	9799999	6
Pl04	9800000	9899999	29
Pl04	9900000	9999999	37
Pl04	10000000	10099999	25
Pl04	10100000	10199999	51
Pl04	10200000	10299999	4
Pl04	10300000	10399999	18
Pl04	10400000	10499999	23
Pl04	10500000	10599999	26
Pl04	10600000	10699999	3
Pl04	10700000	10799999	23
Pl04	10800000	10899999	18
Pl04	10900000	10999999	21
Pl04	11000000	11099999	20
Pl04	11100000	11199999	10
Pl04	11200000	11299999	16
Pl04	11300000	11399999	26
Pl04	11400000	11499999	10
Pl04	11500000	11599999	3
Pl04	11600000	11699999	18
Pl04	11700000	11799999	33
Pl04	11800000	11899999	12
Pl04	11900000	11999999	2
Pl04	12000000	12099999	5
Pl04	12100000	12199999	6
Pl04	12200000	12299999	15
Pl04	12300000	12399999	4
Pl04	12400000	12499999	12
Pl04	12500000	12599999	7
Pl04	12600000	12699999	19
Pl04	12700000	12799999	9
Pl04	12800000	12899999	9
Pl04	12900000	12999999	0
Pl04	13000000	13099999	23
Pl04	13100000	13199999	44
Pl04	13200000	13299999	23
Pl04	13300000	13399999	16
Pl04	13400000	13499999	16
Pl04	13500000	13599999	7
Pl04	13600000	13699999	11
Pl04	13700000	13799999	42
Pl04	13800000	13899999	6
Pl04	13900000	13999999	37
Pl04	14000000	14099999	11
Pl04	14100000	14199999	11
Pl04	14200000	14299999	14
Pl04	14300000	14399999	16
Pl04	14400000	14499999	13
Pl04	14500000	14599999	2
Pl04	14600000	14699999	3
Pl04	14700000	14799999	15
Pl04	14800000	14899999	13
Pl04	14900000	14999999	1
Pl04	15000000	15099999	0
Pl04	15100000	15199999	0
Pl04	15200000	15299999	1
Pl04	15300000	15399999	12
Pl04	15400000	15499999	6
Pl04	15500000	15599999	4
Pl04	15600000	15699999	8
Pl04	15700000	15799999	5
Pl04	15800000	15899999	16
Pl04	15900000	15999999	11
Pl04	16000000	16099999	13
Pl04	16100000	16199999	8
Pl04	16200000	16299999	0
Pl04	16300000	16399999	9
Pl04	16400000	16499999	0
Pl04	16500000	16599999	7
Pl04	16600000	16699999	1
Pl04	16700000	16799999	0
Pl04	16800000	16899999	3
Pl04	16900000	16999999	3
Pl04	17000000	17099999	1
Pl04	17100000	17199999	0
Pl04	17200000	17299999	2
Pl04	17300000	17399999	2
Pl04	17400000	17499999	1
Pl04	17500000	17599999	7
Pl04	17600000	17699999	6
Pl04	17700000	17799999	3
Pl04	17800000	17899999	18
Pl04	17900000	17999999	0
Pl04	18000000	18099999	0
Pl04	18100000	18199999	0
Pl04	18200000	18299999	10
Pl04	18300000	18399999	5
Pl04	18400000	18499999	1
Pl04	18500000	18599999	0
Pl04	18600000	18699999	6
Pl04	18700000	18799999	1
Pl04	18800000	18899999	6
Pl04	18900000	18999999	9
Pl04	19000000	19099999	2
Pl04	19100000	19199999	2
Pl04	19200000	19299999	0
Pl04	19300000	19399999	35
Pl04	19400000	19499999	7
Pl04	19500000	19599999	63
Pl04	19600000	19699999	12
Pl04	19700000	19799999	21
Pl04	19800000	19899999	17
Pl04	19900000	19999999	13
Pl04	20000000	20099999	0
Pl04	20100000	20199999	0
Pl04	20200000	20299999	11
Pl04	20300000	20399999	3
Pl04	20400000	20499999	5
Pl04	20500000	20599999	1
Pl04	20600000	20699999	49
Pl04	20700000	20799999	18
Pl04	20800000	20899999	27
Pl04	20900000	20999999	6
Pl04	21000000	21099999	6
Pl04	21100000	21199999	6
Pl04	21200000	21299999	6
Pl04	21300000	21399999	35
Pl04	21400000	21499999	13
Pl04	21500000	21599999	10
Pl04	21600000	21699999	23
Pl04	21700000	21799999	15
Pl04	21800000	21899999	13
Pl04	21900000	21999999	0
Pl04	22000000	22099999	14
Pl04	22100000	22199999	24
Pl04	22200000	22299999	11
Pl04	22300000	22399999	7
Pl04	22400000	22499999	2
Pl04	22500000	22599999	9
Pl04	22600000	22699999	20
Pl04	22700000	22799999	10
Pl04	22800000	22899999	13
Pl04	22900000	22999999	5
Pl04	23000000	23099999	4
Pl04	23100000	23199999	1
Pl04	23200000	23299999	7
Pl04	23300000	23399999	13
Pl04	23400000	23499999	0
Pl04	23500000	23599999	7
Pl04	23600000	23699999	4
Pl04	23700000	23799999	8
Pl04	23800000	23899999	17
Pl04	23900000	23999999	8
Pl04	24000000	24099999	0
Pl04	24100000	24199999	0
Pl04	24200000	24299999	3
Pl04	24300000	24399999	1
Pl04	24400000	24499999	9
Pl04	24500000	24599999	5
Pl04	24600000	24699999	0
Pl04	24700000	24799999	2
Pl04	24800000	24899999	2
Pl04	24900000	24999999	10
Pl04	25000000	25099999	5
Pl04	25100000	25199999	0
Pl04	25200000	25299999	0
Pl04	25300000	25399999	7
Pl04	25400000	25499999	3
Pl04	25500000	25599999	4
Pl04	25600000	25699999	0
Pl04	25700000	25799999	1
Pl04	25800000	25899999	2
Pl04	25900000	25999999	11
Pl04	26000000	26099999	1
Pl04	26100000	26199999	4
Pl04	26200000	26299999	7
Pl04	26300000	26399999	4
Pl04	26400000	26499999	1
Pl04	26500000	26599999	0
Pl04	26600000	26699999	24
Pl04	26700000	26799999	8
Pl04	26800000	26899999	3
Pl04	26900000	26999999	8
Pl04	27000000	27099999	14
Pl04	27100000	27199999	0
Pl04	27200000	27299999	22
Pl04	27300000	27399999	27
Pl04	27400000	27499999	8
Pl04	27500000	27599999	5
Pl04	27600000	27699999	4
Pl04	27700000	27799999	60
Pl04	27800000	27899999	37
Pl04	27900000	27999999	2
Pl04	28000000	28099999	41
Pl04	28100000	28199999	19
Pl04	28200000	28299999	2
Pl04	28300000	28399999	20
Pl04	28400000	28499999	8
Pl04	28500000	28599999	0
Pl04	28600000	28699999	0
Pl04	28700000	28799999	1
Pl04	28800000	28899999	1
Pl04	28900000	28999999	2
Pl04	29000000	29099999	7
Pl04	29100000	29199999	11
Pl04	29200000	29299999	16
Pl04	29300000	29399999	9
Pl04	29400000	29499999	6
Pl04	29500000	29599999	26
Pl04	29600000	29699999	31
Pl04	29700000	29799999	9
Pl04	29800000	29899999	16
Pl04	29900000	29999999	15
Pl04	30000000	30099999	1
Pl04	30100000	30199999	22
Pl04	30200000	30299999	3
Pl04	30300000	30399999	19
Pl04	30400000	30499999	3
Pl04	30500000	30599999	1
Pl04	30600000	30699999	18
Pl04	30700000	30799999	0
Pl04	30800000	30899999	3
Pl04	30900000	30999999	7
Pl04	31000000	31099999	17
Pl04	31100000	31199999	7
Pl04	31200000	31299999	3
Pl04	31300000	31399999	19
Pl04	31400000	31499999	7
Pl04	31500000	31599999	17
Pl04	31600000	31699999	12
Pl04	31700000	31799999	25
Pl04	31800000	31899999	2
Pl04	31900000	31999999	2
Pl04	32000000	32099999	4
Pl04	32100000	32199999	13
Pl04	32200000	32299999	4
Pl04	32300000	32399999	4
Pl04	32400000	32499999	0
Pl04	32500000	32599999	7
Pl04	32600000	32699999	3
Pl04	32700000	32799999	0
Pl04	32800000	32899999	3
Pl04	32900000	32999999	2
Pl04	33000000	33099999	1
Pl04	33100000	33199999	2
Pl04	33200000	33299999	4
Pl04	33300000	33399999	9
Pl04	33400000	33499999	6
Pl04	33500000	33599999	23
Pl04	33600000	33699999	11
Pl04	33700000	33799999	3
Pl04	33800000	33899999	15
Pl04	33900000	33999999	5
Pl04	34000000	34099999	26
Pl04	34100000	34199999	8
Pl04	34200000	34299999	42
Pl04	34300000	34399999	19
Pl04	34400000	34499999	12
Pl04	34500000	34599999	26
Pl04	34600000	34699999	16
Pl04	34700000	34799999	1
Pl04	34800000	34899999	6
Pl04	34900000	34999999	23
Pl04	35000000	35099999	24
Pl04	35100000	35199999	7
Pl04	35200000	35299999	5
Pl04	35300000	35399999	28
Pl04	35400000	35499999	20
Pl04	35500000	35599999	14
Pl04	35600000	35699999	7
Pl04	35700000	35799999	15
Pl04	35800000	35899999	10
Pl04	35900000	35999999	14
Pl04	36000000	36099999	50
Pl04	36100000	36199999	22
Pl04	36200000	36299999	29
Pl04	36300000	36399999	26
Pl04	36400000	36499999	8
Pl04	36500000	36599999	52
Pl04	36600000	36699999	13
Pl04	36700000	36799999	6
Pl04	36800000	36899999	14
Pl04	36900000	36999999	8
Pl04	37000000	37099999	84
Pl04	37100000	37199999	63
Pl04	37200000	37299999	32
Pl04	37300000	37399999	13
Pl04	37400000	37499999	28
Pl04	37500000	37599999	34
Pl04	37600000	37699999	32
Pl04	37700000	37799999	36
Pl04	37800000	37899999	31
Pl04	37900000	37999999	27
Pl04	38000000	38099999	47
Pl04	38100000	38199999	9
Pl04	38200000	38299999	20
Pl04	38300000	38399999	29
Pl04	38400000	38499999	6
Pl04	38500000	38599999	28
Pl04	38600000	38699999	7
Pl04	38700000	38799999	33
Pl04	38800000	38899999	16
Pl04	38900000	38999999	27
Pl04	39000000	39099999	34
Pl04	39100000	39199999	5
Pl04	39200000	39299999	21
Pl04	39300000	39399999	19
Pl04	39400000	39499999	22
Pl04	39500000	39599999	7
Pl04	39600000	39699999	0
Pl04	39700000	39799999	22
Pl04	39800000	39899999	24
Pl04	39900000	39999999	38
Pl04	40000000	40099999	30
Pl04	40100000	40199999	27
Pl04	40200000	40299999	16
Pl04	40300000	40399999	5
Pl04	40400000	40499999	52
Pl04	40500000	40599999	35
Pl04	40600000	40699999	11
Pl04	40700000	40799999	15
Pl04	40800000	40899999	4
Pl04	40900000	40999999	39
Pl04	41000000	41099999	26
Pl04	41100000	41199999	31
Pl04	41200000	41299999	48
Pl04	41300000	41399999	15
Pl04	41400000	41499999	19
Pl04	41500000	41599999	12
Pl04	41600000	41699999	15
Pl04	41700000	41799999	21
Pl04	41800000	41899999	10
Pl04	41900000	41999999	35
Pl04	42000000	42099999	34
Pl04	42100000	42199999	52
Pl04	42200000	42299999	1
Pl04	42300000	42399999	2
Pl04	42400000	42499999	9
Pl04	42500000	42599999	19
Pl04	42600000	42699999	18
Pl04	42700000	42799999	16
Pl04	42800000	42899999	22
Pl04	42900000	42999999	26
Pl04	43000000	43099999	14
Pl04	43100000	43199999	10
Pl04	43200000	43299999	10
Pl04	43300000	43399999	19
Pl04	43400000	43499999	17
Pl04	43500000	43599999	31
Pl04	43600000	43699999	13
Pl04	43700000	43799999	19
Pl04	43800000	43899999	16
Pl04	43900000	43999999	61
Pl04	44000000	44099999	6
Pl04	44100000	44199999	37
Pl04	44200000	44299999	27
Pl04	44300000	44399999	45
Pl04	44400000	44499999	28
Pl04	44500000	44599999	13
Pl04	44600000	44699999	26
Pl04	44700000	44799999	34
Pl04	44800000	44899999	51
Pl04	44900000	44999999	26
Pl04	45000000	45099999	28
Pl04	45100000	45199999	7
Pl04	45200000	45299999	25
Pl04	45300000	45399999	75
Pl04	45400000	45499999	48
Pl04	45500000	45599999	71
Pl04	45600000	45699999	22
Pl04	45700000	45799999	36
Pl04	45800000	45899999	19
Pl04	45900000	45999999	32
Pl04	46000000	46099999	73
Pl04	46100000	46199999	56
Pl04	46200000	46299999	12
Pl04	46300000	46399999	39
Pl04	46400000	46499999	30
Pl04	46500000	46599999	21
Pl04	46600000	46699999	58
Pl04	46700000	46799999	14
Pl04	46800000	46899999	29
Pl04	46900000	46999999	64
Pl04	47000000	47099999	80
Pl04	47100000	47199999	1
Pl04	47200000	47299999	77
Pl04	47300000	47399999	27
Pl04	47400000	47499999	40
Pl04	47500000	47599999	31
Pl04	47600000	47699999	54
Pl04	47700000	47799999	42
Pl04	47800000	47899999	30
Pl04	47900000	47999999	43
Pl04	48000000	48099999	10
Pl04	48100000	48199999	60
Pl04	48200000	48299999	52
Pl04	48300000	48399999	37
Pl04	48400000	48499999	74
Pl04	48500000	48599999	68
Pl04	48600000	48699999	100
Pl04	48700000	48799999	62
Pl04	48800000	48899999	42
Pl04	48900000	48999999	58
Pl04	49000000	49099999	79
Pl04	49100000	49199999	69
Pl04	49200000	49299999	100
Pl04	49300000	49399999	97
Pl04	49400000	49499999	27
Pl04	49500000	49599999	82
Pl05	0	99999	35
Pl05	100000	199999	98
Pl05	200000	299999	75
Pl05	300000	399999	100
Pl05	400000	499999	45
Pl05	500000	599999	59
Pl05	600000	699999	49
Pl05	700000	799999	55
Pl05	800000	899999	62
Pl05	900000	999999	59
Pl05	1000000	1099999	58
Pl05	1100000	1199999	97
Pl05	1200000	1299999	33
Pl05	1300000	1399999	65
Pl05	1400000	1499999	8
Pl05	1500000	1599999	29
Pl05	1600000	1699999	49
Pl05	1700000	1799999	62
Pl05	1800000	1899999	30
Pl05	1900000	1999999	66
Pl05	2000000	2099999	3
Pl05	2100000	2199999	80
Pl05	2200000	2299999	58
Pl05	2300000	2399999	40
Pl05	2400000	2499999	30
Pl05	2500000	2599999	49
Pl05	2600000	2699999	34
Pl05	2700000	2799999	48
Pl05	2800000	2899999	74
Pl05	2900000	2999999	43
Pl05	3000000	3099999	57
Pl05	3100000	3199999	51
Pl05	3200000	3299999	30
Pl05	3300000	3399999	6
Pl05	3400000	3499999	43
Pl05	3500000	3599999	33
Pl05	3600000	3699999	29
Pl05	3700000	3799999	18
Pl05	3800000	3899999	27
Pl05	3900000	3999999	20
Pl05	4000000	4099999	34
Pl05	4100000	4199999	39
Pl05	4200000	4299999	100
Pl05	4300000	4399999	33
Pl05	4400000	4499999	10
Pl05	4500000	4599999	100
Pl05	4600000	4699999	24
Pl05	4700000	4799999	22
Pl05	4800000	4899999	53
Pl05	4900000	4999999	43
Pl05	5000000	5099999	30
Pl05	5100000	5199999	15
Pl05	5200000	5299999	41
Pl05	5300000	5399999	38
Pl05	5400000	5499999	5
Pl05	5500000	5599999	10
[truncated: 3,191 more rows]

## Sheet: Figure 1f
Figure 1f
Circos track file for Determinancy QTL
Chromosome	Position	Position	LOD score
Pl01	591375	591375	0.0514066
Pl01	605537	605537	0.0514066
Pl01	1030589	1030589	0.754673
Pl01	1048072	1048072	0.754673
Pl01	1099547	1099547	0.933855
Pl01	1152362	1152362	0.933855
Pl01	1152404	1152404	0.933855
Pl01	1153794	1153794	0.933855
Pl01	1245709	1245709	1.08592
Pl01	1248817	1248817	1.08592
Pl01	1284070	1284070	1.08592
Pl01	1339043	1339043	1.08592
Pl01	1383508	1383508	1.24225
Pl01	1383510	1383510	1.24225
Pl01	1394084	1394084	1.24225
Pl01	1394755	1394755	1.24225
Pl01	1394764	1394764	1.24225
Pl01	1459476	1459476	1.48084
Pl01	1466729	1466729	1.48084
Pl01	1466744	1466744	1.48084
Pl01	1499017	1499017	1.71895
Pl01	1499713	1499713	1.71895
Pl01	1499854	1499854	1.71895
Pl01	1511015	1511015	1.71895
Pl01	1516185	1516185	1.71895
Pl01	1618693	1618693	0.560888
Pl01	1618728	1618728	0.560888
Pl01	1650907	1650907	0.560888
Pl01	1674521	1674521	0.560888
Pl01	1698391	1698391	0.560888
Pl01	1700381	1700381	0.560888
Pl01	1700411	1700411	0.560888
Pl01	1715345	1715345	0.560888
Pl01	1731019	1731019	0.560888
Pl01	1740812	1740812	0.560888
Pl01	1793332	1793332	0.560888
Pl01	1799721	1799721	0.560888
Pl01	1805937	1805937	0.560888
Pl01	1830297	1830297	0.560888
Pl01	1830351	1830351	0.560888
Pl01	1833008	1833008	0.560888
Pl01	1857276	1857276	0.560888
Pl01	2025476	2025476	1.00488
Pl01	2636843	2636843	1.16562
Pl01	2724483	2724483	1.16562
Pl01	2785811	2785811	1.32562
Pl01	2819338	2819338	1.32562
Pl01	2819344	2819344	1.32562
Pl01	2819364	2819364	1.32562
Pl01	2838401	2838401	1.32562
Pl01	2838430	2838430	1.32562
Pl01	2885337	2885337	2.45285
Pl01	2926359	2926359	2.45285
Pl01	2949666	2949666	2.45285
Pl01	3033218	3033218	2.45285
Pl01	3033263	3033263	2.45285
Pl01	3218274	3218274	2.45285
Pl01	3250712	3250712	2.45285
Pl01	3288666	3288666	2.47377
Pl01	3311070	3311070	2.76896
Pl01	3311081	3311081	2.76896
Pl01	3312051	3312051	2.76896
Pl01	3312081	3312081	2.76896
Pl01	3312098	3312098	2.76896
Pl01	3313096	3313096	2.76896
Pl01	3347861	3347861	2.76896
Pl01	3496699	3496699	2.76896
Pl01	3503057	3503057	2.76896
Pl01	3705560	3705560	1.9292
Pl01	3753638	3753638	1.9292
Pl01	3754592	3754592	1.9292
Pl01	5631159	5631159	5
Pl01	5653548	5653548	5
Pl01	5664828	5664828	5
Pl01	5699297	5699297	5
Pl01	5699312	5699312	5
Pl01	5699458	5699458	5
Pl01	5739159	5739159	5
Pl01	5808755	5808755	5
Pl01	5860224	5860224	5
Pl01	6132586	6132586	5
Pl01	6138243	6138243	5
Pl01	6140927	6140927	5
Pl01	6146858	6146858	5
Pl01	10207081	10207081	5
Pl01	17578972	17578972	5
Pl01	19988970	19988970	5
Pl01	22100649	22100649	5
Pl01	7720271	7720271	5
Pl01	42432553	42432553	5
Pl01	42434691	42434691	5
Pl01	42448854	42448854	5
Pl01	42503847	42503847	5
Pl01	42503850	42503850	5
Pl01	43003865	43003865	5
Pl01	43097717	43097717	5
Pl01	44758370	44758370	5
Pl01	45502966	45502966	5
Pl01	45660902	45660902	5
Pl01	45804304	45804304	5
Pl01	46355610	46355610	5
Pl01	46956958	46956958	0.822135
Pl01	46957010	46957010	0.822135
Pl01	46957014	46957014	0.822135
Pl01	46982599	46982599	0.822135
Pl01	47325827	47325827	0.268774
Pl01	47364514	47364514	0.268774
Pl01	47377839	47377839	0.268774
Pl01	47418065	47418065	0.268774
Pl01	47443970	47443970	0.465603
Pl01	47456813	47456813	0.465603
Pl01	47458224	47458224	0.465603
Pl01	47476264	47476264	0.465603
Pl01	47476293	47476293	0.465603
Pl01	47476302	47476302	0.465603
Pl01	47498014	47498014	0.245641
Pl01	47570706	47570706	0.245641
Pl01	47582254	47582254	0.245641
Pl01	47588051	47588051	0.245641
Pl02	720985	720985	0.00082009
Pl02	741955	741955	0.00082009
Pl02	750284	750284	0.00082009
Pl02	762440	762440	0.000820123
Pl02	768830	768830	0.000853994
Pl02	778935	778935	0.000854029
Pl02	779546	779546	0.000854029
Pl02	779549	779549	0.000854029
Pl02	809008	809008	0.000854029
Pl02	809538	809538	0.000854029
Pl02	821503	821503	0.0243282
Pl02	821615	821615	0.0243282
Pl02	837108	837108	0.0243282
Pl02	841694	841694	0.0949152
Pl02	841695	841695	0.0949152
Pl02	847135	847135	0.0949152
Pl02	889766	889766	0.167827
Pl02	901888	901888	0.167827
Pl02	904688	904688	0.167827
Pl02	907052	907052	0.167827
Pl02	1000115	1000115	0.0136885
Pl02	1012223	1012223	0.0136885
Pl02	1013335	1013335	0.0136885
Pl02	1038507	1038507	0.0136885
Pl02	939326	939326	0.0136885
Pl02	947845	947845	0.0136885
Pl02	957692	957692	0.0136885
Pl02	979879	979879	0.0136885
Pl02	998647	998647	0.0136885
Pl02	1216196	1216196	0.0922535
Pl02	1225258	1225258	0.0922535
Pl02	1274680	1274680	0.0922535
Pl02	1286425	1286425	0.0908758
Pl02	1309360	1309360	0.0908758
Pl02	1378911	1378911	0.134812
Pl02	1378959	1378959	0.134812
Pl02	1393146	1393146	0.134812
Pl02	1419403	1419403	0.134812
Pl02	1492043	1492043	0.134812
Pl02	1494934	1494934	0.134812
Pl02	1512408	1512408	0.134812
Pl02	2143231	2143231	0.791586
Pl02	2143253	2143253	0.791586
Pl02	2143272	2143272	0.791586
Pl02	2171172	2171172	0.791586
Pl02	2209219	2209219	0.731166
Pl02	2237276	2237276	0.731166
Pl02	2237290	2237290	0.731166
Pl02	2247363	2247363	0.731166
Pl02	2247406	2247406	0.731166
Pl02	2284859	2284859	0.731166
Pl02	2285452	2285452	0.731166
Pl02	2321173	2321173	0.731166
Pl02	2335105	2335105	0.731166
Pl02	2337277	2337277	0.731166
Pl02	2344941	2344941	0.731166
Pl02	2348895	2348895	0.731166
Pl02	2358033	2358033	0.731166
Pl02	2380824	2380824	0.731166
Pl02	2443050	2443050	0.731166
Pl02	2443051	2443051	0.731166
Pl02	2448092	2448092	0.731166
Pl02	2472572	2472572	0.731166
Pl02	2494760	2494760	0.731166
Pl02	2510190	2510190	0.731166
Pl02	2545421	2545421	0.731166
Pl02	2550672	2550672	0.731166
Pl02	2550797	2550797	0.731166
Pl02	2551610	2551610	0.731166
Pl02	2564422	2564422	0.731166
Pl02	2591130	2591130	0.925449
Pl02	2613877	2613877	0.925449
Pl02	2621530	2621530	0.925449
Pl02	2636938	2636938	0.925449
Pl02	2638955	2638955	0.925449
Pl02	2691181	2691181	0.925449
Pl02	2711946	2711946	0.925449
Pl02	2730110	2730110	0.925449
Pl02	2897287	2897287	0.839434
Pl02	2900877	2900877	0.839434
Pl02	2903323	2903323	0.839434
Pl02	2920708	2920708	0.839434
Pl02	2920768	2920768	0.839434
Pl02	2920774	2920774	0.839434
Pl02	2920919	2920919	0.839434
Pl02	2920937	2920937	0.839434
Pl02	2921421	2921421	0.839434
Pl02	2955680	2955680	0.839434
Pl02	2955716	2955716	0.839434
Pl02	2955963	2955963	0.839434
Pl02	3037254	3037254	0.839434
Pl02	3129039	3129039	0.839434
Pl02	3139218	3139218	0.772126
Pl02	3256133	3256133	0.772126
Pl02	3256139	3256139	0.772126
Pl02	3297185	3297185	0.763598
Pl02	3344458	3344458	0.763598
Pl02	3418550	3418550	0.763598
Pl02	3432447	3432447	0.763598
Pl02	3527185	3527185	0.763598
Pl02	3534389	3534389	0.763598
Pl02	3543599	3543599	0.763598
Pl02	3593474	3593474	0.57561
Pl02	3606821	3606821	0.57561
Pl02	3848279	3848279	0.57561
Pl02	3848297	3848297	0.57561
Pl02	4107064	4107064	0.57561
Pl02	4107084	4107084	0.57561
Pl02	4107092	4107092	0.57561
Pl02	4247039	4247039	0.585602
Pl02	4297845	4297845	0.585602
Pl02	4369737	4369737	0.585602
Pl02	4430312	4430312	0.496113
Pl02	4430317	4430317	0.496113
Pl02	4431550	4431550	0.496113
Pl02	4530870	4530870	0.496113
Pl02	4668391	4668391	0.528282
Pl02	4680180	4680180	0.528282
Pl02	4680287	4680287	0.528282
Pl02	4728252	4728252	0.528282
Pl02	4739948	4739948	0.528282
Pl02	4760694	4760694	0.528282
Pl02	4764275	4764275	0.528282
Pl02	4864691	4864691	0.528282
Pl02	4883616	4883616	0.528282
Pl02	4977650	4977650	0.528282
Pl02	4983343	4983343	0.37614
Pl02	5031389	5031389	0.37614
Pl02	5031396	5031396	0.37614
Pl02	5031443	5031443	0.37614
Pl02	5067923	5067923	0.37614
Pl02	5072729	5072729	0.37614
Pl02	5112061	5112061	0.37614
Pl02	5112074	5112074	0.37614
Pl02	5115538	5115538	0.37614
Pl02	5244351	5244351	0.387243
Pl02	5286121	5286121	0.387243
Pl02	5363156	5363156	0.387243
Pl02	5363655	5363655	0.387243
Pl02	5445474	5445474	0.387243
Pl02	5445475	5445475	0.387243
Pl02	5445488	5445488	0.387243
Pl02	5454261	5454261	0.387243
Pl02	5510132	5510132	0.387243
Pl02	5510186	5510186	0.387243
Pl02	5546043	5546043	0.387197
Pl02	5573976	5573976	0.387152
Pl02	5597881	5597881	0.387152
Pl02	5769978	5769978	0.387152
Pl02	5769999	5769999	0.387152
Pl02	6054781	6054781	0.387152
Pl02	6165541	6165541	0.299986
Pl02	6166325	6166325	0.299986
Pl02	6183882	6183882	0.299986
Pl02	6183910	6183910	0.299986
Pl02	6213518	6213518	0.299986
Pl02	6269296	6269296	0.299986
Pl02	6313915	6313915	0.299986
Pl02	6320150	6320150	0.299986
Pl02	6344029	6344029	0.299986
Pl02	6353945	6353945	0.299986
Pl02	6426188	6426188	0.299986
Pl02	6473838	6473838	0.299986
Pl02	6473855	6473855	0.299986
Pl02	6489179	6489179	0.539599
Pl02	6489226	6489226	0.539599
Pl02	6659781	6659781	0.539599
Pl02	6659794	6659794	0.539599
Pl02	6708950	6708950	0.539645
Pl02	6883834	6883834	0.582195
Pl02	6997171	6997171	0.582236
Pl02	7005942	7005942	0.582276
Pl02	7007970	7007970	0.582276
Pl02	7037092	7037092	0.582276
Pl02	7040395	7040395	0.582276
Pl02	7125997	7125997	0.675715
Pl02	7159181	7159181	0.675715
Pl02	7280662	7280662	0.675715
Pl02	7343492	7343492	0.675715
Pl02	7346092	7346092	0.675715
Pl02	7354367	7354367	0.675715
Pl02	7365186	7365186	0.675715
Pl02	7383980	7383980	0.675715
Pl02	7416933	7416933	0.665338
Pl02	7417072	7417072	0.665338
Pl02	7417097	7417097	0.665338
Pl02	7422505	7422505	0.665338
Pl02	7422540	7422540	0.665338
Pl02	7506354	7506354	0.665338
Pl02	7556818	7556818	0.665338
Pl02	7556978	7556978	0.665338
Pl02	7606728	7606728	0.665338
Pl02	7608541	7608541	0.665338
Pl02	7616023	7616023	0.665338
Pl02	8332041	8332041	0.706888
Pl02	8339093	8339093	0.706888
Pl02	8339099	8339099	0.706888
Pl02	8364560	8364560	0.706888
Pl02	8364578	8364578	0.706888
Pl02	8366842	8366842	0.706888
Pl02	8419970	8419970	0.706888
Pl02	8469537	8469537	0.681343
Pl02	8484114	8484114	0.681343
Pl02	8506719	8506719	0.681343
Pl02	8514005	8514005	0.681343
Pl02	8514011	8514011	0.681343
Pl02	8529192	8529192	0.681343
Pl02	8529194	8529194	0.681343
Pl02	8558061	8558061	0.681343
Pl02	8558062	8558062	0.681343
Pl02	8605925	8605925	0.681343
Pl02	8605983	8605983	0.681343
Pl02	8705641	8705641	0.723578
Pl02	8720764	8720764	0.723578
Pl02	8836977	8836977	0.723578
Pl02	8836991	8836991	0.723578
Pl02	8860700	8860700	0.723578
Pl02	8897714	8897714	0.723578
Pl02	9051832	9051832	0.723578
Pl02	9051857	9051857	0.723578
Pl02	9052290	9052290	0.723578
Pl02	9052292	9052292	0.723578
Pl02	9061011	9061011	0.723578
Pl02	9061023	9061023	0.723578
Pl02	9061026	9061026	0.723578
Pl02	9087706	9087706	0.723578
Pl02	9110785	9110785	0.723578
Pl02	9110812	9110812	0.723578
Pl02	9110815	9110815	0.723578
Pl02	9136085	9136085	0.723578
Pl02	9162355	9162355	0.723578
Pl02	9162361	9162361	0.723578
Pl02	9211618	9211618	0.624917
Pl02	9232101	9232101	0.624917
Pl02	9268125	9268125	0.624917
Pl02	9340630	9340630	0.624917
Pl02	9344112	9344112	0.624917
Pl02	9361001	9361001	0.624917
Pl02	9363412	9363412	0.624917
Pl02	9363427	9363427	0.624917
Pl02	9366863	9366863	0.624917
Pl02	9368833	9368833	0.624917
Pl02	9374601	9374601	0.624917
Pl02	9387456	9387456	0.624917
Pl02	9411491	9411491	0.624917
Pl02	9421004	9421004	0.624917
Pl02	9449962	9449962	0.624917
Pl02	9456803	9456803	0.624917
Pl02	9468830	9468830	0.624917
Pl02	9470859	9470859	0.624917
Pl02	9543582	9543582	0.514106
Pl02	9586535	9586535	0.514106
Pl02	9617233	9617233	0.803421
Pl02	9927433	9927433	0.803421
Pl02	9927448	9927448	0.803421
Pl02	10019869	10019869	0.745947
Pl02	10019875	10019875	0.745947
Pl02	10253512	10253512	0.745947
Pl02	10290109	10290109	0.745947
Pl02	10299930	10299930	0.745947
Pl02	10332325	10332325	0.745947
Pl02	10678616	10678616	0.745947
Pl02	10695348	10695348	0.745947
Pl02	10718662	10718662	0.745947
Pl02	10721516	10721516	0.745947
Pl02	10916198	10916198	0.745947
Pl02	10920377	10920377	0.745947
Pl02	11216501	11216501	0.745947
Pl02	11217100	11217100	0.745947
Pl02	11430262	11430262	0.745947
Pl02	11430294	11430294	0.745947
Pl02	9984302	9984302	0.745947
Pl02	11459032	11459032	0.685097
Pl02	11459047	11459047	0.685097
Pl02	11460984	11460984	0.685097
Pl02	11461009	11461009	0.685097
Pl02	11461034	11461034	0.685097
Pl02	11462522	11462522	0.685097
Pl02	11482871	11482871	0.685097
Pl02	11516096	11516096	0.685097
Pl02	11516102	11516102	0.685097
Pl02	11542101	11542101	0.685097
Pl02	11552434	11552434	0.685097
Pl02	11552471	11552471	0.685097
Pl02	11630845	11630845	0.685097
Pl02	11630858	11630858	0.685097
Pl02	11660055	11660055	0.685052
Pl02	11688019	11688019	0.639601
Pl02	11689751	11689751	0.639551
Pl02	11699366	11699366	0.639551
Pl02	11723247	11723247	0.639551
Pl02	11761644	11761644	0.639551
Pl02	11781992	11781992	0.639551
Pl02	11784877	11784877	0.639551
Pl02	11801573	11801573	0.639551
Pl02	11804212	11804212	0.639551
Pl02	11804241	11804241	0.639551
Pl02	11805340	11805340	0.639551
Pl02	11854198	11854198	0.639551
Pl02	11854324	11854324	0.639551
Pl02	11913733	11913733	0.639551
Pl02	11915113	11915113	0.639551
Pl02	11921460	11921460	0.639551
Pl02	11925516	11925516	0.639551
Pl02	11925953	11925953	0.639551
Pl02	11937681	11937681	0.639551
Pl02	11937683	11937683	0.639551
Pl02	11939165	11939165	0.639551
Pl02	11973196	11973196	0.633571
Pl02	11974226	11974226	0.633571
Pl02	11994115	11994115	0.633571
Pl02	12011203	12011203	0.633571
Pl02	12071342	12071342	0.715895
Pl02	12094717	12094717	0.715895
Pl02	12140910	12140910	0.715895
Pl02	12162008	12162008	0.715895
Pl02	12162013	12162013	0.715895
Pl02	12162026	12162026	0.715895
Pl02	12162034	12162034	0.715895
Pl02	12233090	12233090	0.715895
Pl02	12248453	12248453	0.715895
Pl02	12248459	12248459	0.715895
Pl02	12269794	12269794	0.715895
Pl02	12272910	12272910	0.715895
Pl02	12273746	12273746	0.715895
Pl02	12314168	12314168	0.715895
Pl02	12352025	12352025	0.715895
Pl02	12368733	12368733	0.715895
Pl02	12392289	12392289	0.715895
Pl02	12438730	12438730	0.715895
Pl02	12438770	12438770	0.715895
Pl02	12438823	12438823	0.715895
Pl02	12452559	12452559	0.715895
Pl02	12469838	12469838	0.715895
Pl02	12469878	12469878	0.715895
Pl02	12478327	12478327	0.715895
Pl02	12480286	12480286	0.715895
Pl02	12480349	12480349	0.715895
Pl02	12493612	12493612	0.715895
Pl02	12501197	12501197	0.715895
Pl02	12524445	12524445	0.715895
Pl02	12528365	12528365	0.715895
Pl02	12581972	12581972	0.715895
Pl02	12616076	12616076	0.715895
Pl02	12631079	12631079	0.715895
Pl02	12631215	12631215	0.715895
Pl02	12648127	12648127	0.715895
Pl02	12668486	12668486	0.715895
Pl02	12670689	12670689	0.715895
Pl02	12674608	12674608	0.715895
Pl02	12734104	12734104	0.715895
Pl02	12734128	12734128	0.715895
Pl02	12738705	12738705	0.715895
Pl02	12738729	12738729	0.715895
Pl02	12738742	12738742	0.715895
Pl02	12745137	12745137	0.715895
Pl02	12777239	12777239	0.715889
Pl02	12787145	12787145	0.715883
Pl02	12793971	12793971	0.715877
Pl02	12798847	12798847	0.715871
Pl02	12798877	12798877	0.715865
Pl02	12798968	12798968	0.715859
Pl02	12799165	12799165	0.715859
Pl02	12811959	12811959	0.715859
Pl02	12819768	12819768	0.715854
Pl02	12828121	12828121	0.715848
Pl02	12831691	12831691	0.715842
Pl02	12863918	12863918	0.715836
Pl02	12888498	12888498	0.71583
Pl02	12893746	12893746	0.715824
Pl02	12968138	12968138	0.715824
Pl02	12975643	12975643	0.715824
Pl02	13011261	13011261	0.71582
Pl02	13032278	13032278	0.715815
Pl02	13034612	13034612	0.715811
Pl02	13039728	13039728	0.715807
Pl02	13047310	13047310	0.715802
Pl02	13091741	13091741	0.715798
Pl02	13094924	13094924	0.715793
Pl02	13094978	13094978	0.715789
Pl02	13117113	13117113	0.715784
Pl02	13165187	13165187	0.71578
Pl02	13168402	13168402	0.715775
Pl02	13176357	13176357	0.715771
Pl02	13198635	13198635	0.715767
Pl02	13200404	13200404	0.715762
Pl02	13209820	13209820	0.715758
Pl02	13227443	13227443	0.715753
Pl02	13227494	13227494	0.715749
Pl02	13228529	13228529	0.715744
Pl02	13305462	13305462	0.711291
Pl02	13305470	13305470	0.7068
Pl02	13305480	13305480	0.702269
Pl02	13358581	13358581	0.6977
Pl02	13358792	13358792	0.693091
Pl02	13489112	13489112	0.688443
Pl02	13504839	13504839	0.683753
Pl02	13522467	13522467	0.679024
Pl02	13522504	13522504	0.674252
Pl02	13534027	13534027	0.66944
Pl02	13653650	13653650	0.664585
Pl02	13670435	13670435	0.659689
Pl02	13670476	13670476	0.654749
Pl02	13675494	13675494	0.649767
Pl02	13682345	13682345	0.644742
Pl02	13682392	13682392	0.639674
Pl02	13699330	13699330	0.634562
Pl02	13724213	13724213	0.629407
Pl02	13746408	13746408	0.624208
Pl02	13760607	13760607	0.618966
Pl02	13760687	13760687	0.61368
Pl02	13764022	13764022	0.60835
Pl02	13764569	13764569	0.602978
Pl02	13776462	13776462	0.597518
Pl02	13805604	13805604	0.549465
Pl02	13805664	13805664	0.544103
Pl02	13821975	13821975	0.538749
Pl02	13822096	13822096	0.533359
Pl02	13822102	13822102	0.527932
Pl02	13822146	13822146	0.52247
Pl02	13822494	13822494	0.516973
Pl02	13844466	13844466	0.511442
Pl02	13861391	13861391	0.505878
Pl02	13911385	13911385	0.500283
Pl02	13954670	13954670	0.494657
Pl02	14037211	14037211	0.489002
Pl02	14051623	14051623	0.483319
Pl02	14051739	14051739	0.477609
Pl02	14052007	14052007	0.471875
Pl02	14056025	14056025	0.466117
Pl02	14062026	14062026	0.460337
Pl02	14121545	14121545	0.460332
Pl02	14124555	14124555	0.460326
Pl02	14144978	14144978	0.46032
Pl02	14168178	14168178	0.460314
Pl02	14194360	14194360	0.460308
Pl02	14244072	14244072	0.460303
Pl02	14301316	14301316	0.460297
Pl02	14345986	14345986	0.460291
Pl02	14345997	14345997	0.460285
Pl02	14372237	14372237	0.460279
Pl02	14375685	14375685	0.460274
Pl02	14394396	14394396	0.460268
Pl02	14401398	14401398	0.460262
Pl02	14433196	14433196	0.460256
Pl02	14541669	14541669	0.46025
Pl02	14541704	14541704	0.46025
Pl02	14541879	14541879	0.46025
Pl02	14548365	14548365	0.46025
Pl02	14548590	14548590	0.46025
Pl02	14628004	14628004	0.46025
Pl02	14628007	14628007	0.46025
Pl02	14628017	14628017	0.46025
Pl02	14758947	14758947	0.46025
Pl02	14758969	14758969	0.46025
Pl02	14774142	14774142	0.46025
Pl02	14774167	14774167	0.46025
Pl02	14774212	14774212	0.46025
Pl02	14817664	14817664	0.46025
Pl02	14841968	14841968	0.46025
Pl02	14852226	14852226	0.46025
Pl02	14853928	14853928	0.46025
Pl02	14863660	14863660	0.46025
Pl02	14868775	14868775	0.46025
Pl02	14868886	14868886	0.46025
Pl02	14885025	14885025	0.46025
Pl02	14885317	14885317	0.46025
Pl02	14895738	14895738	0.46025
Pl02	14935866	14935866	0.46025
Pl02	14940572	14940572	0.46025
Pl02	14945348	14945348	0.46025
Pl02	14973178	14973178	0.46025
Pl02	14975022	14975022	0.46025
Pl02	14977669	14977669	0.46025
Pl02	14978789	14978789	0.46025
Pl02	14978797	14978797	0.46025
Pl02	14988411	14988411	0.46025
Pl02	14988432	14988432	0.46025
Pl02	15007952	15007952	0.46025
Pl02	15016338	15016338	0.46025
Pl02	15063581	15063581	0.46025
Pl02	15079201	15079201	0.46025
Pl02	15079251	15079251	0.46025
Pl02	15089445	15089445	0.46025
Pl02	15089462	15089462	0.46025
Pl02	15131338	15131338	0.46025
Pl02	15153762	15153762	0.46025
Pl02	15153772	15153772	0.46025
Pl02	15153774	15153774	0.46025
Pl02	15155636	15155636	0.46025
Pl02	15157700	15157700	0.46025
Pl02	15157979	15157979	0.46025
Pl02	15160530	15160530	0.46025
Pl02	15182861	15182861	0.46025
Pl02	15186446	15186446	0.46025
Pl02	15191416	15191416	0.46025
Pl02	15277423	15277423	0.46025
Pl02	15289001	15289001	0.46025
Pl02	15315740	15315740	0.46025
Pl02	15315746	15315746	0.46025
Pl02	15320976	15320976	0.46025
Pl02	15325079	15325079	0.46025
Pl02	15333627	15333627	0.46025
Pl02	15333657	15333657	0.46025
Pl02	15334963	15334963	0.46025
Pl02	15358246	15358246	0.46025
Pl02	15378596	15378596	0.46025
Pl02	15378630	15378630	0.46025
Pl02	15379035	15379035	0.46025
Pl02	15442820	15442820	0.46025
Pl02	15445724	15445724	0.460272
Pl02	15452326	15452326	0.460294
Pl02	15456810	15456810	0.460316
Pl02	15489141	15489141	0.460337
Pl02	15490858	15490858	0.460359
Pl02	15491336	15491336	0.460381
Pl02	15491344	15491344	0.460402
Pl02	15499189	15499189	0.460424
Pl02	15507391	15507391	0.460446
Pl02	15507401	15507401	0.460467
Pl02	15509405	15509405	0.460489
Pl02	15544153	15544153	0.460511
Pl02	15557305	15557305	0.460511
Pl02	15557352	15557352	0.460532
Pl02	15588638	15588638	0.482193
Pl02	15588648	15588648	0.482215
Pl02	15593891	15593891	0.482215
Pl02	15634661	15634661	0.482215
Pl02	15634693	15634693	0.482215
Pl02	15674417	15674417	0.482215
Pl02	15682924	15682924	0.482215
Pl02	15699587	15699587	0.482215
Pl02	15699769	15699769	0.482215
Pl02	15705513	15705513	0.482215
Pl02	15730706	15730706	0.482215
Pl02	15747535	15747535	0.482215
Pl02	15751223	15751223	0.482215
Pl02	15761349	15761349	0.482215
Pl02	15761354	15761354	0.482215
Pl02	15761397	15761397	0.482215
Pl02	15802659	15802659	0.482215
Pl02	15802737	15802737	0.482215
Pl02	15825378	15825378	0.482215
Pl02	15826590	15826590	0.482215
Pl02	15867587	15867587	0.482215
Pl02	15883283	15883283	0.482215
Pl02	15894729	15894729	0.482215
Pl02	15911574	15911574	0.482215
Pl02	15938097	15938097	0.482215
Pl02	15938131	15938131	0.482215
Pl02	15938145	15938145	0.482215
Pl02	15982864	15982864	0.482215
Pl02	15982867	15982867	0.482215
Pl02	15982874	15982874	0.482215
Pl02	15995693	15995693	0.482215
Pl02	16012427	16012427	0.482215
Pl02	16037938	16037938	0.482215
Pl02	16054284	16054284	0.482215
Pl02	16118502	16118502	0.482215
Pl02	16145653	16145653	0.482215
Pl02	16153166	16153166	0.482215
Pl02	16155388	16155388	0.482215
Pl02	16158575	16158575	0.482215
Pl02	16181936	16181936	0.482215
Pl02	16204391	16204391	0.482215
Pl02	16209782	16209782	0.482215
Pl02	16210875	16210875	0.482215
Pl02	16213196	16213196	0.482215
Pl02	16213219	16213219	0.482215
Pl02	16242049	16242049	0.482215
Pl02	16242050	16242050	0.482215
Pl02	16248826	16248826	0.482215
Pl02	16248879	16248879	0.482215
Pl02	16277830	16277830	0.482215
Pl02	16309517	16309517	0.482215
Pl02	16342688	16342688	0.482215
Pl02	16346321	16346321	0.482215
Pl02	16359684	16359684	0.482215
Pl02	16393400	16393400	0.482215
Pl02	16393419	16393419	0.482215
Pl02	16393990	16393990	0.482215
Pl02	16441728	16441728	0.482215
Pl02	16452353	16452353	0.482215
Pl02	16468105	16468105	0.482215
Pl02	16468109	16468109	0.482215
Pl02	16472149	16472149	0.482215
Pl02	16472155	16472155	0.482215
Pl02	16472167	16472167	0.482215
Pl02	16522666	16522666	0.482215
Pl02	16522678	16522678	0.482215
Pl02	16522842	16522842	0.482215
Pl02	16522855	16522855	0.482215
Pl02	16550533	16550533	0.482215
Pl02	16570895	16570895	0.482215
Pl02	16626602	16626602	0.482215
Pl02	16635925	16635925	0.482215
Pl02	16651190	16651190	0.482215
Pl02	16714652	16714652	0.482215
Pl02	16721730	16721730	0.482215
Pl02	16722061	16722061	0.482215
Pl02	16722087	16722087	0.482215
Pl02	16807570	16807570	0.482215
Pl02	16823439	16823439	0.482215
Pl02	16823455	16823455	0.482215
Pl02	16838834	16838834	0.482215
Pl02	16913638	16913638	0.482215
Pl02	16923689	16923689	0.482215
Pl02	16923743	16923743	0.482215
Pl02	16939312	16939312	0.482215
Pl02	16965504	16965504	0.482215
Pl02	16987474	16987474	0.482215
Pl02	17014462	17014462	0.482215
Pl02	17014533	17014533	0.482215
Pl02	17016365	17016365	0.482215
Pl02	17016375	17016375	0.482215
Pl02	17042072	17042072	0.482215
Pl02	17066991	17066991	0.482215
Pl02	17121115	17121115	0.482215
Pl02	17122862	17122862	0.482215
Pl02	17140207	17140207	0.482215
Pl02	17147596	17147596	0.482215
Pl02	17196567	17196567	0.482215
Pl02	17196595	17196595	0.482215
Pl02	17222868	17222868	0.482215
Pl02	17266078	17266078	0.482215
Pl02	17290413	17290413	0.482215
Pl02	17293049	17293049	0.482215
Pl02	17304795	17304795	0.482215
Pl02	17321760	17321760	0.482215
Pl02	17321772	17321772	0.482215
Pl02	17321775	17321775	0.482215
Pl02	17321842	17321842	0.482215
Pl02	17321866	17321866	0.482215
Pl02	17326775	17326775	0.482215
Pl02	17367506	17367506	0.482215
Pl02	17420181	17420181	0.482215
Pl02	17487811	17487811	0.482215
Pl02	17487823	17487823	0.482215
Pl02	17487833	17487833	0.482215
Pl02	17530760	17530760	0.482215
Pl02	17530761	17530761	0.482215
Pl02	17534039	17534039	0.482215
Pl02	17534041	17534041	0.482215
Pl02	17534058	17534058	0.482215
Pl02	17534064	17534064	0.482215
Pl02	17534749	17534749	0.482215
Pl02	17547310	17547310	0.482215
Pl02	17547339	17547339	0.482215
Pl02	17554207	17554207	0.482215
Pl02	17580318	17580318	0.482215
Pl02	17602437	17602437	0.482215
Pl02	17602470	17602470	0.482215
Pl02	17605681	17605681	0.482215
Pl02	17621636	17621636	0.482215
Pl02	17646564	17646564	0.482215
Pl02	17646574	17646574	0.482215
Pl02	17646961	17646961	0.482215
Pl02	17647756	17647756	0.482215
Pl02	17647841	17647841	0.482215
Pl02	17680927	17680927	0.482215
Pl02	17700337	17700337	0.482215
Pl02	17701615	17701615	0.482215
Pl02	17701642	17701642	0.482215
Pl02	17708615	17708615	0.482215
Pl02	17708646	17708646	0.482215
Pl02	17709027	17709027	0.482215
Pl02	17709036	17709036	0.482215
Pl02	17709075	17709075	0.482215
Pl02	17709093	17709093	0.482215
Pl02	17743939	17743939	0.482215
Pl02	17763185	17763185	0.482215
Pl02	17802573	17802573	0.482215
Pl02	17805958	17805958	0.482215
Pl02	17815710	17815710	0.482215
Pl02	17854538	17854538	0.482215
Pl02	17989785	17989785	0.482215
Pl02	17989803	17989803	0.482215
Pl02	17990033	17990033	0.482215
Pl02	17990041	17990041	0.482215
Pl02	18002637	18002637	0.482215
Pl02	18020983	18020983	0.482215
Pl02	18055564	18055564	0.482215
Pl02	18055592	18055592	0.482215
Pl02	18056394	18056394	0.482215
Pl02	18056399	18056399	0.482215
Pl02	18084766	18084766	0.482215
Pl02	18097959	18097959	0.482215
Pl02	18097962	18097962	0.482215
Pl02	18108716	18108716	0.482215
Pl02	18254685	18254685	0.482215
Pl02	18254725	18254725	0.482215
Pl02	18330975	18330975	0.482215
Pl02	18330988	18330988	0.482215
Pl02	18331912	18331912	0.482215
Pl02	18392271	18392271	0.482215
Pl02	18392304	18392304	0.482215
Pl02	18392581	18392581	0.482215
Pl02	18409697	18409697	0.482215
Pl02	18414048	18414048	0.482215
Pl02	18423193	18423193	0.482215
Pl02	18449791	18449791	0.482215
Pl02	18512943	18512943	0.482215
Pl02	18512971	18512971	0.482215
Pl02	18522146	18522146	0.482215
Pl02	18525184	18525184	0.482215
Pl02	18525232	18525232	0.482215
Pl02	18525237	18525237	0.482215
Pl02	18540167	18540167	0.482215
Pl02	18560904	18560904	0.482215
Pl02	18637587	18637587	0.482215
Pl02	18637598	18637598	0.482215
Pl02	18637634	18637634	0.482215
Pl02	18655421	18655421	0.482215
Pl02	18765854	18765854	0.482215
Pl02	18776748	18776748	0.482215
Pl02	18878868	18878868	0.482215
Pl02	18996483	18996483	0.482215
Pl02	19153741	19153741	0.482215
Pl02	19153749	19153749	0.482215
Pl02	19160090	19160090	0.482215
Pl02	19160091	19160091	0.482215
Pl02	19160108	19160108	0.482215
Pl02	19167664	19167664	0.482215
Pl02	19167680	19167680	0.482215
Pl02	19227564	19227564	0.482215
Pl02	19227604	19227604	0.482215
Pl02	19227618	19227618	0.482215
Pl02	19227634	19227634	0.482215
Pl02	19287968	19287968	0.482215
Pl02	19289617	19289617	0.482215
Pl02	19303003	19303003	0.482215
Pl02	19304252	19304252	0.482215
Pl02	19329568	19329568	0.482215
Pl02	19337163	19337163	0.482215
Pl02	19403240	19403240	0.482215
Pl02	19413927	19413927	0.482215
Pl02	19413951	19413951	0.482215
Pl02	19447062	19447062	0.482215
Pl02	19467636	19467636	0.482215
Pl02	19467806	19467806	0.482215
Pl02	19467811	19467811	0.482215
Pl02	19480067	19480067	0.482215
Pl02	19609454	19609454	0.482215
Pl02	19632354	19632354	0.482215
Pl02	19640225	19640225	0.482215
Pl02	19689971	19689971	0.482215
Pl02	19703002	19703002	0.482215
Pl02	19703069	19703069	0.482215
Pl02	19743829	19743829	0.482215
Pl02	19743855	19743855	0.482215
Pl02	19761507	19761507	0.482215
Pl02	19928948	19928948	0.482215
Pl02	20358562	20358562	0.482215
Pl02	20361531	20361531	0.482215
Pl02	20703684	20703684	0.482215
Pl02	20720942	20720942	0.482215
Pl02	20721076	20721076	0.482215
Pl02	20750743	20750743	0.482215
Pl02	20879665	20879665	0.482215
Pl02	20879882	20879882	0.482215
Pl02	21083175	21083175	0.482215
Pl02	21115777	21115777	0.482215
Pl02	21119824	21119824	0.482215
Pl02	21165986	21165986	0.482215
Pl02	21181836	21181836	0.482215
Pl02	21205613	21205613	0.482215
Pl02	21206862	21206862	0.482215
Pl02	21240744	21240744	0.482215
Pl02	21295722	21295722	0.482215
Pl02	21419838	21419838	0.482215
Pl02	21468500	21468500	0.482215
Pl02	21537467	21537467	0.482215
Pl02	21537496	21537496	0.482215
Pl02	21537504	21537504	0.482215
Pl02	21537582	21537582	0.482215
Pl02	21545645	21545645	0.482215
Pl02	21682405	21682405	0.482215
Pl02	21682808	21682808	0.482215
Pl02	21684156	21684156	0.482215
Pl02	21716918	21716918	0.482215
Pl02	21740361	21740361	0.482215
Pl02	21788977	21788977	0.482215
Pl02	21789383	21789383	0.482215
Pl02	21900713	21900713	0.482215
Pl02	21913420	21913420	0.482215
Pl02	21913513	21913513	0.482215
Pl02	21955007	21955007	0.482215
Pl02	22366290	22366290	0.482215
Pl02	22661775	22661775	0.482215
Pl02	22661854	22661854	0.482215
Pl02	23131504	23131504	0.482215
Pl02	23131536	23131536	0.482215
Pl02	23451280	23451280	0.482215
Pl02	23451287	23451287	0.482215
Pl02	23451303	23451303	0.482215
Pl02	23616802	23616802	0.482215
Pl02	23683734	23683734	0.482215
Pl02	23683737	23683737	0.482215
Pl02	23687114	23687114	0.482215
Pl02	23722092	23722092	0.482215
Pl02	23810723	23810723	0.482215
Pl02	24152252	24152252	0.482215
Pl02	24152278	24152278	0.482215
Pl02	24204872	24204872	0.482215
Pl02	24543464	24543464	0.482215
Pl02	24932466	24932466	0.482215
Pl02	25006090	25006090	0.482215
Pl02	25012443	25012443	0.482215
Pl02	25114885	25114885	0.482215
Pl02	25114916	25114916	0.482215
Pl02	25115381	25115381	0.482215
Pl02	25236325	25236325	0.482215
Pl02	25254273	25254273	0.482215
Pl02	25328604	25328604	0.482215
Pl02	25333870	25333870	0.482215
Pl02	25509538	25509538	0.482215
Pl02	25511504	25511504	0.482215
Pl02	25817220	25817220	0.482215
Pl02	25841747	25841747	0.482215
Pl02	25841759	25841759	0.482215
Pl02	25841808	25841808	0.482215
Pl02	25864959	25864959	0.482215
Pl02	26020480	26020480	0.482215
Pl02	26024379	26024379	0.482215
Pl02	26307326	26307326	0.482215
Pl02	26307399	26307399	0.482215
Pl02	26413067	26413067	0.482215
Pl02	26413110	26413110	0.482215
Pl02	26500063	26500063	0.482215
Pl02	26500108	26500108	0.482215
Pl02	26503530	26503530	0.482215
Pl02	26551520	26551520	0.482215
Pl02	26553911	26553911	0.482215
Pl02	26553920	26553920	0.482215
Pl02	26636242	26636242	0.482215
Pl02	26811537	26811537	0.482215
Pl02	26812764	26812764	0.482215
Pl02	26812783	26812783	0.482215
Pl02	27251820	27251820	0.482215
Pl02	27251843	27251843	0.482215
Pl02	27252810	27252810	0.482215
Pl02	27252824	27252824	0.482215
Pl02	27265301	27265301	0.482215
Pl02	27268684	27268684	0.482215
Pl02	27333839	27333839	0.482215
Pl02	27348013	27348013	0.482215
Pl02	27351767	27351767	0.482215
Pl02	27351786	27351786	0.482215
Pl02	27364654	27364654	0.482215
Pl02	27364668	27364668	0.482215
Pl02	27364697	27364697	0.482215
Pl02	27579248	27579248	0.482215
Pl02	27972320	27972320	0.482215
Pl02	27972482	27972482	0.482215
Pl02	27972524	27972524	0.482215
Pl02	28033120	28033120	0.482215
Pl02	28221700	28221700	0.482215
Pl02	28221704	28221704	0.482215
Pl02	28390514	28390514	0.482215
Pl02	28478541	28478541	0.482215
Pl02	28480496	28480496	0.482215
Pl02	28509109	28509109	0.482215
Pl02	28510652	28510652	0.482215
Pl02	28510680	28510680	0.482215
Pl02	28510774	28510774	0.482215
Pl02	28810655	28810655	0.482215
Pl02	28859355	28859355	0.482215
Pl02	28889574	28889574	0.482215
Pl02	28952984	28952984	0.482215
Pl02	28956852	28956852	0.482215
Pl02	29035015	29035015	0.482215
Pl02	29049937	29049937	0.482215
Pl02	29049973	29049973	0.482215
Pl02	29070877	29070877	0.482215
Pl02	29152699	29152699	0.482215
Pl02	29168000	29168000	0.482215
Pl02	29216978	29216978	0.482215
Pl02	29218788	29218788	0.482215
Pl02	29285023	29285023	0.482215
Pl02	29285061	29285061	0.482215
Pl02	29302709	29302709	0.482215
Pl02	29302733	29302733	0.482215
Pl02	29315096	29315096	0.482215
Pl02	29319285	29319285	0.482215
Pl02	29319329	29319329	0.482215
Pl02	29319874	29319874	0.482215
Pl02	29319918	29319918	0.482215
Pl02	29319925	29319925	0.482215
Pl02	29372189	29372189	0.482215
Pl02	29444676	29444676	0.482215
Pl02	29477825	29477825	0.482215
Pl02	29538287	29538287	0.482215
Pl02	29614310	29614310	0.482215
Pl02	29623563	29623563	0.482215
Pl02	29624074	29624074	0.482215
Pl02	29650819	29650819	0.482215
Pl02	29650864	29650864	0.482215
Pl02	29692620	29692620	0.482215
Pl02	29714213	29714213	0.482215
Pl02	29722277	29722277	0.482215
Pl02	29747815	29747815	0.482215
Pl02	29763830	29763830	0.482215
Pl02	29767259	29767259	0.482215
Pl02	29813287	29813287	0.482215
Pl02	29816802	29816802	0.482215
Pl02	29818447	29818447	0.482215
Pl02	29872262	29872262	0.482215
Pl02	29875084	29875084	0.482215
Pl02	29919084	29919084	0.482215
Pl02	29920509	29920509	0.482215
Pl02	29926320	29926320	0.482215
Pl02	29927758	29927758	0.482215
Pl02	29944397	29944397	0.482215
Pl02	29944420	29944420	0.482215
Pl02	29945028	29945028	0.482215
Pl02	29945107	29945107	0.482215
Pl02	30017043	30017043	0.482215
Pl02	30018833	30018833	0.482215
Pl02	30018839	30018839	0.482215
Pl02	30021278	30021278	0.482215
Pl02	30037975	30037975	0.482215
Pl02	30073803	30073803	0.482215
Pl02	30084898	30084898	0.482215
Pl02	30117609	30117609	0.482215
Pl02	30161233	30161233	0.482215
Pl02	30161241	30161241	0.482215
Pl02	30163265	30163265	0.482215
Pl02	30176522	30176522	0.482215
Pl02	30176530	30176530	0.482215
Pl02	30221139	30221139	0.482215
Pl02	30245977	30245977	0.482215
Pl02	30246023	30246023	0.482215
Pl02	30289855	30289855	0.482215
Pl02	30289858	30289858	0.482215
Pl02	30326339	30326339	0.482215
Pl02	30328295	30328295	0.482215
Pl02	30328308	30328308	0.482215
Pl02	30346066	30346066	0.482215
Pl02	30361989	30361989	0.482215
Pl02	30364871	30364871	0.482215
Pl02	30364880	30364880	0.482215
Pl02	30388261	30388261	0.482215
Pl02	30388274	30388274	0.482215
Pl02	30418837	30418837	0.482215
Pl02	30423851	30423851	0.482215
Pl02	30482655	30482655	0.482215
Pl02	30490218	30490218	0.482215
Pl02	30545064	30545064	0.482215
Pl02	30567569	30567569	0.482215
Pl02	30567589	30567589	0.482215
Pl02	30576577	30576577	0.482215
Pl02	30576602	30576602	0.482215
Pl02	30579901	30579901	0.482215
Pl02	30599196	30599196	0.482215
Pl02	30599222	30599222	0.482215
Pl02	30603109	30603109	0.482215
Pl02	30647279	30647279	0.482215
Pl02	30705114	30705114	0.482215
Pl02	30705117	30705117	0.482215
Pl02	30709057	30709057	0.482215
Pl02	30709181	30709181	0.482215
Pl02	30711623	30711623	0.482214
Pl02	30719970	30719970	0.482214
Pl02	30719983	30719983	0.482214
Pl02	30720114	30720114	0.482214
Pl02	30724461	30724461	0.482214
Pl02	30726527	30726527	0.482214
Pl02	30729678	30729678	0.482214
Pl02	30760704	30760704	0.482214
Pl02	30761835	30761835	0.482214
Pl02	30763898	30763898	0.482214
Pl02	30790844	30790844	0.482214
Pl02	30794666	30794666	0.482214
Pl02	30833460	30833460	0.482214
Pl02	30895055	30895055	0.482214
Pl02	30895068	30895068	0.482214
Pl02	30895088	30895088	0.482214
Pl02	30913944	30913944	0.482214
Pl02	30973217	30973217	0.482214
Pl02	31064461	31064461	0.482214
Pl02	31064471	31064471	0.482214
Pl02	31064480	31064480	0.482214
Pl02	31078315	31078315	0.482214
Pl02	31218095	31218095	0.482214
Pl02	31230477	31230477	0.482214
Pl02	31230486	31230486	0.482214
Pl02	31259536	31259536	0.482214
Pl02	31271518	31271518	0.482214
Pl02	31308858	31308858	0.482214
Pl02	31329474	31329474	0.482214
Pl02	31345732	31345732	0.482214
Pl02	31345760	31345760	0.482214
Pl02	31366176	31366176	0.482214
Pl02	31366185	31366185	0.482214
Pl02	31434334	31434334	0.482214
Pl02	31439125	31439125	0.482214
Pl02	31440450	31440450	0.482214
Pl02	31440458	31440458	0.482214
Pl02	31440461	31440461	0.482214
Pl02	31482862	31482862	0.482214
Pl02	31487033	31487033	0.482214
Pl02	31488873	31488873	0.482214
Pl02	31501051	31501051	0.482214
Pl02	31501100	31501100	0.482214
Pl02	31517053	31517053	0.482214
Pl02	31517244	31517244	0.482214
Pl02	31526341	31526341	0.482214
Pl02	31526392	31526392	0.482214
Pl02	31528901	31528901	0.482214
Pl02	31576083	31576083	0.482214
Pl02	31585040	31585040	0.482214
Pl02	31597306	31597306	0.482214
Pl02	31607182	31607182	0.482214
Pl02	31614649	31614649	0.482214
Pl02	31628698	31628698	0.482214
Pl02	31628699	31628699	0.482214
Pl02	31703777	31703777	0.482214
Pl02	31713783	31713783	0.482214
Pl02	31729281	31729281	0.482214
Pl02	31729283	31729283	0.482214
Pl02	31730750	31730750	0.482214
Pl02	31730781	31730781	0.482214
Pl02	31730788	31730788	0.482214
Pl02	31730798	31730798	0.482214
Pl02	31730884	31730884	0.482214
Pl02	31771181	31771181	0.482214
Pl02	31797747	31797747	0.482214
Pl02	31816524	31816524	0.482214
Pl02	31831602	31831602	0.482214
Pl02	31831621	31831621	0.482214
Pl02	31834021	31834021	0.482214
Pl02	31850242	31850242	0.482214
Pl02	31850255	31850255	0.482214
Pl02	31850319	31850319	0.482214
Pl02	31851447	31851447	0.482214
Pl02	31851474	31851474	0.482214
Pl02	31861730	31861730	0.388882
Pl02	31861745	31861745	0.388882
Pl02	31861762	31861762	0.388882
Pl02	31898224	31898224	0.388882
Pl02	31898264	31898264	0.388882
Pl02	31898271	31898271	0.388882
Pl02	31899716	31899716	0.388882
Pl02	31906518	31906518	0.388882
Pl02	31943189	31943189	0.388882
Pl02	31959357	31959357	0.388882
Pl02	31961481	31961481	0.388882
Pl02	31961498	31961498	0.388882
Pl02	31998077	31998077	0.388882
Pl02	31998129	31998129	0.388882
Pl02	32089807	32089807	0.388882
Pl02	32091318	32091318	0.388882
Pl02	32121751	32121751	0.388882
Pl02	32124199	32124199	0.388882
Pl02	32151955	32151955	0.388882
Pl02	32153857	32153857	0.388882
Pl02	32162924	32162924	0.388882
Pl02	32164349	32164349	0.388882
Pl02	32166157	32166157	0.388882
Pl02	32198375	32198375	0.388882
Pl02	32207547	32207547	0.388882
Pl02	32260193	32260193	0.388882
Pl02	32260487	32260487	0.388882
Pl02	32260535	32260535	0.388882
Pl02	32260724	32260724	0.388882
Pl02	32260734	32260734	0.388882
Pl02	32260750	32260750	0.388882
Pl02	32278102	32278102	0.388882
Pl02	32278937	32278937	0.388882
Pl02	32299510	32299510	0.388882
Pl02	32299806	32299806	0.388882
Pl02	32314241	32314241	0.388882
Pl02	32314242	32314242	0.388882
Pl02	32315861	32315861	0.388882
Pl02	32322291	32322291	0.388882
Pl02	32354914	32354914	0.388882
Pl02	32383695	32383695	0.388882
Pl02	32383699	32383699	0.388882
Pl02	32415673	32415673	0.388882
Pl02	32468766	32468766	0.388882
Pl02	32471323	32471323	0.388882
Pl02	32478831	32478831	0.388882
Pl02	32478836	32478836	0.388882
Pl02	32481535	32481535	0.388882
Pl02	32481564	32481564	0.388882
Pl02	32492564	32492564	0.388882
Pl02	32492565	32492565	0.388882
Pl02	32492571	32492571	0.388882
Pl02	32493788	32493788	0.388882
Pl02	32511784	32511784	0.388882
Pl02	32517471	32517471	0.388882
Pl02	32522817	32522817	0.388882
Pl02	32539367	32539367	0.388882
Pl02	32539381	32539381	0.388882
Pl02	32548988	32548988	0.388882
Pl02	32549041	32549041	0.388882
Pl02	32549134	32549134	0.388882
Pl02	32577791	32577791	0.388882
Pl02	32593907	32593907	0.388882
Pl02	32611888	32611888	0.388882
Pl02	32612062	32612062	0.388882
Pl02	32613936	32613936	0.388882
Pl02	32613942	32613942	0.388883
Pl02	32635390	32635390	0.388883
Pl02	32650902	32650902	0.388883
Pl02	32651241	32651241	0.388883
Pl02	32654097	32654097	0.388883
Pl02	32654108	32654108	0.388883
Pl02	32654124	32654124	0.388883
Pl02	32686273	32686273	0.388883
Pl02	32766732	32766732	0.388883
Pl02	32798304	32798304	0.388883
Pl02	32798852	32798852	0.388883
Pl02	32931145	32931145	0.388883
Pl02	32931174	32931174	0.388883
Pl02	32931296	32931296	0.388883
Pl02	32932346	32932346	0.388883
Pl02	32937338	32937338	0.388883
Pl02	32937402	32937402	0.388883
Pl02	32937405	32937405	0.388883
Pl02	32940276	32940276	0.388883
Pl02	32940278	32940278	0.388883
Pl02	32940291	32940291	0.388955
Pl02	32942955	32942955	0.45711
Pl02	32942970	32942970	0.457177
Pl02	32950376	32950376	0.457177
Pl02	32950388	32950388	0.457177
Pl02	32971924	32971924	0.457177
Pl02	32971937	32971937	0.457177
Pl02	32992307	32992307	0.457177
Pl02	32996113	32996113	0.457177
Pl02	33001443	33001443	0.457177
Pl02	33003664	33003664	0.457177
Pl02	33003679	33003679	0.457178
Pl02	33008470	33008470	0.457178
Pl02	33037133	33037133	0.457178
Pl02	33045123	33045123	0.457178
Pl02	33045124	33045124	0.457178
Pl02	33062114	33062114	0.457178
Pl02	33069192	33069192	0.457178
Pl02	33069206	33069206	0.457178
Pl02	33069212	33069212	0.457178
Pl02	33069447	33069447	0.457178
Pl02	33069483	33069483	0.457178
Pl02	33078976	33078976	0.457178
Pl02	33079000	33079000	0.457178
Pl02	33085594	33085594	0.457178
Pl02	33092038	33092038	0.457178
Pl02	33092050	33092050	0.457178
Pl02	33115353	33115353	0.457178
Pl02	33166712	33166712	0.457178
Pl02	33169236	33169236	0.457178
Pl02	33185335	33185335	0.457178
Pl02	33190109	33190109	0.457178
Pl02	33202567	33202567	0.457178
Pl02	33217235	33217235	0.457178
Pl02	33230661	33230661	0.457178
Pl02	33264853	33264853	0.457178
Pl02	33287168	33287168	0.457179
Pl02	33287187	33287187	0.457179
Pl02	33292853	33292853	0.457179
Pl02	33293378	33293378	0.457179
Pl02	33316604	33316604	0.457179
Pl02	33336085	33336085	0.457179
Pl02	33336116	33336116	0.457179
Pl02	33388724	33388724	0.457179
Pl02	33400106	33400106	0.457179
Pl02	33400122	33400122	0.457179
Pl02	33400181	33400181	0.457179
Pl02	33420911	33420911	0.457179
Pl02	33426617	33426617	0.457179
Pl02	33439229	33439229	0.457179
Pl02	33439430	33439430	0.457179
Pl02	33445357	33445357	0.457179
Pl02	33452408	33452408	0.457179
Pl02	33452412	33452412	0.457179
Pl02	33464395	33464395	0.457179
Pl02	33464407	33464407	0.457179
Pl02	33473140	33473140	0.457179
Pl02	33492063	33492063	0.457179
Pl02	33492083	33492083	0.457179
Pl02	33513618	33513618	0.457179
Pl02	33513631	33513631	0.457179
Pl02	33514739	33514739	0.457179
Pl02	33514757	33514757	0.457179
Pl02	33518314	33518314	0.457179
Pl02	33518359	33518359	0.457179
Pl02	33537842	33537842	0.457179
Pl02	33567882	33567882	0.457179
Pl02	33568720	33568720	0.457179
Pl02	33593208	33593208	0.457179
Pl02	33603741	33603741	0.457179
Pl02	33605267	33605267	0.457179
Pl02	33613340	33613340	0.457179
Pl02	33623361	33623361	0.457179
Pl02	33648453	33648453	0.457179
Pl02	33652615	33652615	0.457179
Pl02	33662891	33662891	0.457179
Pl02	33663137	33663137	0.457179
Pl02	33666188	33666188	0.457179
Pl02	33666226	33666226	0.457179
Pl02	33669993	33669993	0.457179
Pl02	33683997	33683997	0.45722
Pl02	33688204	33688204	0.496105
Pl02	33703907	33703907	0.496144
Pl02	33703942	33703942	0.496183
Pl02	33724999	33724999	0.496222
Pl02	33786843	33786843	0.496261
Pl02	33786888	33786888	0.496261
Pl02	33788591	33788591	0.496261
Pl02	33788594	33788594	0.496261
Pl02	33788600	33788600	0.496261
Pl02	33811232	33811232	0.496261
Pl02	33811241	33811241	0.496261
Pl02	33817603	33817603	0.496261
Pl02	33817605	33817605	0.496261
Pl02	33827186	33827186	0.496261
Pl02	33832486	33832486	0.496261
Pl02	33832492	33832492	0.496261
Pl02	33888184	33888184	0.780342
Pl02	33894574	33894574	0.780342
Pl02	33965547	33965547	0.780342
Pl02	33965583	33965583	0.780342
Pl02	33967602	33967602	0.780342
Pl02	33968796	33968796	0.780342
Pl02	33968823	33968823	0.780342
Pl02	34053753	34053753	0.780342
Pl02	34088930	34088930	0.780342
Pl02	34088943	34088943	0.780342
Pl02	34153097	34153097	0.780342
Pl02	34176386	34176386	0.780342
Pl02	34176419	34176419	0.780342
Pl02	34198190	34198190	0.780342
Pl02	34339968	34339968	0.780342
Pl02	34345753	34345753	0.780342
Pl02	34374422	34374422	0.780342
Pl02	34374561	34374561	0.780342
Pl02	34417199	34417199	0.780342
Pl02	34501088	34501088	0.780342
Pl02	34534521	34534521	0.780342
Pl02	34534553	34534553	0.780342
Pl02	34597913	34597913	0.780342
Pl02	34609670	34609670	0.780342
Pl02	34634086	34634086	0.780342
Pl02	34792800	34792800	0.780342
Pl02	34792839	34792839	0.780342
Pl02	34844443	34844443	0.780343
Pl02	34884337	34884337	0.780343
Pl02	34884351	34884351	0.780343
Pl02	34886976	34886976	0.780343
Pl02	35081145	35081145	0.780343
Pl02	35081148	35081148	0.780343
Pl02	35081169	35081169	0.780343
Pl02	35167409	35167409	0.780314
Pl02	35189091	35189091	0.749489
Pl02	35271018	35271018	0.716274
Pl02	35307255	35307255	0.680679
Pl02	35307289	35307289	0.642776
Pl02	35320713	35320713	0.602739
Pl02	35334675	35334675	0.56088
Pl02	35357373	35357373	0.517683
Pl02	35357391	35357391	0.51764
Pl02	35363809	35363809	0.517639
Pl02	35363840	35363840	0.517639
Pl02	35373299	35373299	0.517639
Pl02	35413308	35413308	0.517639
Pl02	35413333	35413333	0.517639
Pl02	35556050	35556050	0.517639
Pl02	35614717	35614717	0.517639
Pl02	35643483	35643483	0.517639
Pl02	35659720	35659720	0.517639
Pl02	35696063	35696063	0.517639
Pl02	35807315	35807315	0.517639
Pl02	35844178	35844178	0.517639
Pl02	35965127	35965127	0.517639
Pl02	36143951	36143951	0.517639
Pl02	36182568	36182568	0.517639
Pl02	36413454	36413454	0.517639
Pl02	36417138	36417138	0.517639
Pl02	36470174	36470174	0.975069
Pl02	36481186	36481186	0.975069
Pl02	36510793	36510793	0.975069
Pl02	36540779	36540779	0.975069
Pl02	36545750	36545750	0.975069
Pl02	36560004	36560004	0.975069
Pl02	36560220	36560220	0.975069
Pl02	36568018	36568018	0.975069
Pl02	36573910	36573910	0.975069
Pl02	36574747	36574747	0.975069
Pl02	36574751	36574751	0.975069
Pl02	36574752	36574752	0.975069
Pl02	36591711	36591711	0.975069
Pl02	36636873	36636873	0.975069
Pl02	36638935	36638935	0.975069
Pl02	36652259	36652259	0.975069
Pl02	36659425	36659425	0.975069
Pl02	36659429	36659429	0.975069
Pl02	36662820	36662820	0.975069
Pl02	36695606	36695606	0.975069
Pl02	36723125	36723125	0.975069
Pl02	36725586	36725586	0.975069
Pl02	36725626	36725626	0.975069
Pl02	36726191	36726191	0.975069
Pl02	36726208	36726208	0.975069
Pl02	36732818	36732818	0.975069
Pl02	36754954	36754954	0.975069
Pl02	36766151	36766151	0.975069
Pl02	36766212	36766212	0.975069
Pl02	36850725	36850725	0.975069
Pl02	36850735	36850735	0.975069
Pl02	36860015	36860015	0.975069
Pl02	36893681	36893681	0.975069
Pl02	36893682	36893682	0.975069
Pl02	36893733	36893733	0.975069
Pl02	36904100	36904100	0.975069
Pl02	36904122	36904122	0.975069
Pl02	36913660	36913660	0.975069
Pl02	36928098	36928098	0.975069
Pl02	36939962	36939962	0.975069
Pl02	36940695	36940695	0.975069
Pl02	37978932	37978932	0.553451
Pl02	37991205	37991205	0.600557
Pl02	37991211	37991211	0.600557
Pl02	37991240	37991240	0.600557
Pl02	38034078	38034078	0.600557
Pl02	38034120	38034120	0.600557
Pl02	38186894	38186894	0.600557
Pl02	38466318	38466318	0.600557
Pl02	38581129	38581129	0.600517
Pl02	38581170	38581170	0.600477
Pl02	38660899	38660899	0.600437
Pl02	38660950	38660950	0.600397
Pl02	38793254	38793254	0.600357
Pl02	38913386	38913386	0.560515
Pl02	39113339	39113339	0.518485
Pl02	39113359	39113359	0.51844
Pl02	39140421	39140421	0.51844
Pl02	39140463	39140463	0.51844
Pl02	39145693	39145693	0.51844
Pl02	39206921	39206921	0.51844
Pl02	39206935	39206935	0.51844
Pl02	39241849	39241849	0.51844
Pl02	39300492	39300492	0.51844
Pl02	39313210	39313210	0.51844
Pl02	39372153	39372153	0.51844
Pl02	39372155	39372155	0.51844
Pl02	39455695	39455695	0.51844
Pl02	39484321	39484321	0.51844
Pl02	39504759	39504759	0.51844
Pl02	39613971	39613971	0.51844
Pl02	39613979	39613979	0.51844
Pl02	39614006	39614006	0.51844
Pl02	39676600	39676600	0.51844
Pl02	39720314	39720314	0.51844
Pl02	39720345	39720345	0.51844
Pl02	39720916	39720916	0.51844
Pl02	39724898	39724898	0.51844
Pl02	39820869	39820869	0.51844
Pl02	39858448	39858448	0.51844
Pl02	39877214	39877214	0.51844
Pl02	39877219	39877219	0.51844
Pl02	39905399	39905399	0.51844
Pl02	39905432	39905432	0.51844
Pl02	39914441	39914441	0.51844
Pl02	39937945	39937945	0.51844
Pl02	39937949	39937949	0.51844
Pl02	39969659	39969659	0.51844
Pl02	39992822	39992822	0.51844
Pl02	40011823	40011823	0.51844
Pl02	40019473	40019473	0.51844
Pl02	40051000	40051000	0.51844
Pl02	40051061	40051061	0.51844
Pl02	40051064	40051064	0.51844
Pl02	40051098	40051098	0.51844
Pl02	40054871	40054871	0.51844
Pl02	40054898	40054898	0.51844
Pl02	40097098	40097098	0.51844
Pl02	40146884	40146884	0.51844
Pl02	40146893	40146893	0.51844
Pl02	40183468	40183468	0.51844
Pl02	40183471	40183471	0.51844
Pl02	40189448	40189448	0.51844
Pl02	40197555	40197555	0.591335
Pl02	40202934	40202934	0.591335
Pl02	40283230	40283230	0.591335
Pl02	41185977	41185977	0.628354
Pl02	41205217	41205217	0.628354
Pl02	41362306	41362306	0.628354
Pl02	41420150	41420150	0.628354
Pl02	43865633	43865633	0.163663
Pl02	43910204	43910204	0.163663
Pl02	43914958	43914958	0.163663
Pl02	43914981	43914981	0.163663
Pl02	43922348	43922348	0.163663
Pl02	43923798	43923798	0.163663
Pl02	43923800	43923800	0.163663
Pl02	43936558	43936558	0.349459
Pl02	44042796	44042796	0.349459
Pl02	44050765	44050765	0.349459
Pl02	44051260	44051260	0.349459
Pl02	44051799	44051799	0.349459
Pl02	44068805	44068805	0.349459
Pl02	44068854	44068854	0.349459
Pl02	44077175	44077175	0.349459
Pl02	44141503	44141503	0.349459
Pl02	44188967	44188967	0.349459
Pl02	44189010	44189010	0.349459
Pl02	44269135	44269135	0.349459
Pl02	44269137	44269137	0.349459
Pl02	44269215	44269215	0.349459
Pl02	44281911	44281911	0.349459
Pl02	44300163	44300163	0.349459
Pl02	44313213	44313213	0.349459
Pl02	44314983	44314983	0.349459
Pl02	44329109	44329109	0.349459
Pl02	44356753	44356753	0.349459
Pl02	44375587	44375587	0.349459
Pl02	44442754	44442754	0.349459
Pl02	44444809	44444809	0.349452
Pl02	44451928	44451928	0.349444
Pl02	44480013	44480013	0.349444
Pl02	44489393	44489393	0.349407
Pl02	44520687	44520687	0.312957
Pl02	44521259	44521259	0.312919
Pl02	44522152	44522152	0.312919
Pl02	44522711	44522711	0.312919
Pl02	44525189	44525189	0.312919
Pl02	44527911	44527911	0.312919
Pl02	44532707	44532707	0.312919
Pl02	44543652	44543652	0.312919
Pl02	44552855	44552855	0.312919
Pl02	44552879	44552879	0.312919
Pl02	44559218	44559218	0.312919
Pl02	44559230	44559230	0.312919
Pl02	44582284	44582284	0.312919
Pl02	44615816	44615816	0.312919
Pl02	44631826	44631826	0.312919
Pl02	44631971	44631971	0.312919
Pl02	44653089	44653089	0.312919
Pl02	44672594	44672594	0.210645
Pl02	44713401	44713401	0.210645
Pl02	44713450	44713450	0.210645
Pl02	44713510	44713510	0.210645
Pl02	44713519	44713519	0.210645
Pl02	44722448	44722448	0.210645
Pl02	44723996	44723996	0.210645
Pl02	44737436	44737436	0.210645
Pl02	44780169	44780169	0.210645
Pl02	44785115	44785115	0.210645
Pl02	44809998	44809998	0.210645
Pl02	44810371	44810371	0.210645
Pl02	44814636	44814636	0.210645
Pl02	44827028	44827028	0.210645
Pl02	44846097	44846097	0.210645
Pl02	44862932	44862932	0.210645
Pl02	44904296	44904296	0.210645
Pl02	44904348	44904348	0.210645
Pl02	44927066	44927066	0.210645
Pl02	44953303	44953303	0.210645
Pl02	44959014	44959014	0.210645
Pl02	44959042	44959042	0.210645
Pl02	44984200	44984200	0.210645
Pl02	44985274	44985274	0.210616
Pl02	44985275	44985275	0.210587
Pl02	45003151	45003151	0.210558
Pl02	45070487	45070487	0.21053
Pl02	45100032	45100032	0.182192
Pl02	45100097	45100097	0.182164
Pl02	45111383	45111383	0.182164
Pl02	45152829	45152829	0.182164
Pl02	45156999	45156999	0.182164
Pl02	45157012	45157012	0.182164
Pl02	45186731	45186731	0.182164
Pl02	45197396	45197396	0.182164
Pl02	45212541	45212541	0.182164
Pl02	45231542	45231542	0.182164
Pl02	45232199	45232199	0.182164
Pl02	45251546	45251546	0.182164
Pl02	45261010	45261010	0.182164
Pl02	45297155	45297155	0.182164
Pl02	45307128	45307128	0.182164
Pl02	45353913	45353913	0.182164
Pl02	45353917	45353917	0.182164
Pl02	45353924	45353924	0.182164
Pl02	46174719	46174719	0.296105
Pl02	46177916	46177916	0.296105
Pl02	46185326	46185326	0.296105
Pl02	46195716	46195716	0.296105
Pl02	46216858	46216858	0.296105
Pl02	46216913	46216913	0.296105
Pl02	46216916	46216916	0.296105
Pl02	46220495	46220495	0.296105
Pl02	46232175	46232175	0.296105
Pl02	46267780	46267780	0.296105
Pl02	46285815	46285815	0.296105
Pl02	46345139	46345139	0.296105
Pl02	46429665	46429665	0.296105
Pl02	46429756	46429756	0.296105
Pl02	46464056	46464056	0.296105
Pl02	46479648	46479648	0.296105
Pl02	46491142	46491142	0.296105
Pl02	46491233	46491233	0.296105
Pl02	46545619	46545619	0.296105
Pl02	46545645	46545645	0.296105
Pl02	46573255	46573255	0.296105
Pl02	46579371	46579371	0.296105
Pl02	46580813	46580813	0.296105
Pl02	46582495	46582495	0.296105
Pl02	46582503	46582503	0.296105
Pl02	46649988	46649988	0.296105
Pl02	46669148	46669148	0.285027
Pl02	46729787	46729787	0.285027
Pl02	48344152	48344152	0.00136035
Pl02	48365284	48365284	0.00136035
Pl02	48368540	48368540	0.00136035
Pl02	48434014	48434014	0.00136035
Pl02	48434062	48434062	0.00136035
Pl02	48507079	48507079	0.00136035
Pl02	48534335	48534335	0.00484063
Pl02	48554385	48554385	0.00484063
Pl02	48567957	48567957	0.00484063
Pl02	48672065	48672065	0.183749
Pl02	48762203	48762203	0.300214
Pl02	48806340	48806340	0.300214
Pl02	48813857	48813857	0.300214
Pl02	48818917	48818917	0.300214
Pl02	48910388	48910388	0.300214
Pl02	48945438	48945438	0.0494449
Pl02	48954432	48954432	0.0494449
Pl02	49149228	49149228	0.0653339
Pl02	49224907	49224907	0.0653339
Pl02	49236917	49236917	0.0653339
Pl02	49238140	49238140	0.0653339
Pl02	49291119	49291119	0.0653339
Pl02	49542722	49542722	0.0324126
Pl02	49545574	49545574	0.0324126
Pl02	50004537	50004537	0.0708716
Pl02	50862952	50862952	0.147181
Pl02	50892399	50892399	0.147181
Pl02	50920084	50920084	0.147181
Pl02	50920093	50920093	0.147181
Pl02	50995280	50995280	0.147181
Pl02	50998101	50998101	0.147181
Pl02	51012070	51012070	0.147181
Pl02	51069601	51069601	0.133753
Pl02	51291411	51291411	0.152185
Pl02	51413724	51413724	0.0709162
Pl02	51445311	51445311	0.0709162
Pl02	51456581	51456581	0.0415309
Pl02	51500548	51500548	0.0194935
Pl02	51518959	51518959	0.0194935
Pl02	51552071	51552071	0.0194935
Pl02	51579190	51579190	0.0194935
Pl02	51607776	51607776	0.0194935
Pl03	105240	105240	0.0952528
Pl03	111570	111570	0.0952528
Pl03	112355	112355	0.0952528
Pl03	2903	2903	0.0952528
Pl03	62775	62775	0.0952528
Pl03	83131	83131	0.0952528
Pl03	92711	92711	0.0952528
Pl03	159771	159771	0.0448507
Pl03	172194	172194	0.0448507
Pl03	176930	176930	0.0448507
Pl03	208246	208246	0.0448507
Pl03	219401	219401	0.0448507
Pl03	222862	222862	0.0448507
Pl03	251113	251113	0.0448507
Pl03	251581	251581	0.0448507
Pl03	330381	330381	0.0448507
Pl03	388989	388989	0.0175902
Pl03	394066	394066	0.0175902
Pl03	400959	400959	0.0175902
Pl03	441793	441793	0.00579608
Pl03	442554	442554	0.00579608
Pl03	442573	442573	0.00579608
Pl03	468675	468675	0.00579608
Pl03	468725	468725	0.00579608
Pl03	473265	473265	0.00579608
Pl03	480103	480103	0.00252672
Pl03	506032	506032	0.00252672
Pl03	512101	512101	0.00252672
Pl03	512126	512126	0.00252672
Pl03	512127	512127	0.00252672
Pl03	512156	512156	0.00252672
Pl03	600566	600566	0.00252672
Pl03	617219	617219	0.00252672
Pl03	618514	618514	0.00252672
Pl03	618544	618544	0.00252672
Pl03	618562	618562	0.00252672
Pl03	700717	700717	0.00252672
Pl03	711893	711893	0.00252672
Pl03	712046	712046	0.00252672
Pl03	800782	800782	0.000366225
Pl03	805784	805784	0.000366225
Pl03	812835	812835	0.000366225
Pl03	812854	812854	0.000366225
Pl03	857403	857403	0.000366225
Pl03	858357	858357	0.000366225
Pl03	1004119	1004119	0.000636048
Pl03	1023112	1023112	0.000636048
Pl03	1033137	1033137	0.000636048
Pl03	1048204	1048204	0.000636048
Pl03	1079897	1079897	0.000636048
Pl03	1081052	1081052	0.000636048
Pl03	921635	921635	0.000636048
Pl03	922960	922960	0.000636048
Pl03	931998	931998	0.000636048
Pl03	1513421	1513421	0.113161
Pl03	1586309	1586309	0.113161
Pl03	1586339	1586339	0.113161
Pl03	1593995	1593995	0.113161
Pl03	1606821	1606821	0.113161
Pl03	1670306	1670306	0.157966
Pl03	1697454	1697454	0.136591
Pl03	1729789	1729789	0.136591
Pl03	1799067	1799067	0.136591
Pl03	1814336	1814336	0.136591
Pl03	1877649	1877649	0.0625911
Pl03	1878553	1878553	0.0625911
Pl03	1882161	1882161	0.0625911
Pl03	1882171	1882171	0.0625911
Pl03	1882178	1882178	0.0625911
Pl03	1903642	1903642	0.0625911
Pl03	1919915	1919915	0.0625911
Pl03	1977039	1977039	0.0625911
Pl03	2163566	2163566	0.00378426
Pl03	2192853	2192853	0.00378426
Pl03	2257146	2257146	0.00378426
Pl03	2274999	2274999	0.00378426
Pl03	2282765	2282765	0.00378426
Pl03	2304579	2304579	0.00378426
Pl03	2304581	2304581	0.00378426
Pl03	2349824	2349824	0.00378426
Pl03	2365476	2365476	0.00378426
Pl03	2368379	2368379	0.00378426
Pl03	2371096	2371096	0.00378426
Pl03	2447356	2447356	0.0331522
Pl03	2461403	2461403	0.0331522
Pl03	2486042	2486042	0.0331522
Pl03	2486603	2486603	0.0331522
Pl03	2548923	2548923	0.0331522
Pl03	2668510	2668510	0.0331522
Pl03	2682058	2682058	0.0331522
Pl03	2682066	2682066	0.0331522
Pl03	2682068	2682068	0.0331522
Pl03	2710229	2710229	0.0331522
Pl03	2710938	2710938	0.0331522
Pl03	2710944	2710944	0.0331522
Pl03	2712634	2712634	0.0331522
Pl03	2712680	2712680	0.0331522
Pl03	2712704	2712704	0.0331522
Pl03	2738660	2738660	0.0331522
Pl03	2742433	2742433	0.0331522
Pl03	2763544	2763544	0.0331705
Pl03	2766241	2766241	0.0331888
Pl03	2767521	2767521	0.0331888
Pl03	2780188	2780188	0.0331888
Pl03	2789921	2789921	0.0331888
Pl03	2798718	2798718	0.0331888
Pl03	2859665	2859665	0.0331888
Pl03	2871039	2871039	0.0309271
Pl03	2935076	2935076	0.0309271
Pl03	2948938	2948938	0.0309271
Pl03	2979366	2979366	0.0309271
Pl03	2982889	2982889	0.0309271
Pl03	2982977	2982977	0.030927
Pl03	2983031	2983031	0.0309141
Pl03	2985396	2985396	0.0192008
Pl03	2999033	2999033	0.0101374
Pl03	3012777	3012777	0.00803547
Pl03	3055519	3055519	0.00803348
Pl03	3066722	3066722	0.0080315
Pl03	3068856	3068856	0.00802952
Pl03	3080935	3080935	0.00802952
Pl03	3121086	3121086	0.00802952
Pl03	3138733	3138733	0.00802951
Pl03	3142462	3142462	0.00802951
Pl03	3151179	3151179	0.00802951
Pl03	3151271	3151271	0.00802951
Pl03	3151833	3151833	0.00802951
Pl03	3151866	3151866	0.00802951
Pl03	3152219	3152219	0.00802951
Pl03	3207510	3207510	0.00802951
Pl03	3218749	3218749	0.0080295
Pl03	3242368	3242368	0.00802363
Pl03	3257229	3257229	0.00321325
Pl03	3263594	3263594	0.0032095
Pl03	3263617	3263617	0.0032095
Pl03	3272680	3272680	0.0032095
Pl03	3274817	3274817	0.0032095
Pl03	3284706	3284706	0.0032095
Pl03	3284745	3284745	0.0032095
Pl03	3327000	3327000	0.0032095
Pl03	3327031	3327031	0.0032095
Pl03	3327787	3327787	0.0032095
Pl03	3327795	3327795	0.0032095
Pl03	3363616	3363616	0.00125973
Pl03	3398641	3398641	0.00125973
Pl03	3409668	3409668	0.00125973
Pl03	3419879	3419879	0.011088
Pl03	3458353	3458353	0.0200558
Pl03	3458356	3458356	0.0200558
Pl03	3527865	3527865	0.0200558
Pl03	3527888	3527888	0.0200558
Pl03	3572205	3572205	0.00653062
Pl03	3576247	3576247	0.00653062
Pl03	3580526	3580526	0.00653062
Pl03	3580553	3580553	0.00653062
Pl03	3580561	3580561	0.00653062
Pl03	3615599	3615599	0.00653062
Pl03	3668398	3668398	0.00653062
Pl03	3743667	3743667	0.00653062
Pl03	3743674	3743674	0.00653062
Pl03	3746036	3746036	0.00653062
Pl03	3747238	3747238	0.00653062
Pl03	3761031	3761031	0.00653062
Pl03	3765047	3765047	0.00653177
Pl03	3767493	3767493	0.00653292
Pl03	3790592	3790592	0.00653407
Pl03	3790611	3790611	0.00653407
Pl03	3790612	3790612	0.00653407
Pl03	3790660	3790660	0.00653407
Pl03	3813698	3813698	0.00653407
Pl03	3813716	3813716	0.00653407
Pl03	3823153	3823153	0.00653407
Pl03	3847677	3847677	0.00653407
Pl03	3856084	3856084	0.00653407
Pl03	3865041	3865041	0.00653407
Pl03	3902723	3902723	0.0329491
Pl03	3909104	3909104	0.0329491
Pl03	3909143	3909143	0.0329491
Pl03	3909302	3909302	0.0329491
Pl03	5235977	5235977	0.0273531
Pl03	5238806	5238806	0.0273531
Pl03	5274833	5274833	0.0273531
Pl03	5300511	5300511	0.0273531
Pl03	5300534	5300534	0.0273531
Pl03	5333178	5333178	0.0273531
Pl03	5411051	5411051	0.0273531
Pl03	5465888	5465888	0.027353
Pl03	5487183	5487183	0.027353
Pl03	5504191	5504191	0.027353
Pl03	5527003	5527003	0.027353
Pl03	5527016	5527016	0.027353
Pl03	5549222	5549222	0.027353
Pl03	5549264	5549264	0.027353
Pl03	5585572	5585572	0.027353
Pl03	5586097	5586097	0.027353
Pl03	5586113	5586113	0.027353
Pl03	5586130	5586130	0.027353
Pl03	5588206	5588206	0.027353
Pl03	5606843	5606843	0.027353
Pl03	5609703	5609703	0.027353
Pl03	5637856	5637856	0.027353
Pl03	5646313	5646313	0.027353
Pl03	5673476	5673476	0.027353
Pl03	5673492	5673492	0.027353
Pl03	5673493	5673493	0.027353
Pl03	5692787	5692787	0.027353
Pl03	5884797	5884797	0.00631241
Pl03	5885220	5885220	0.00631241
Pl03	5885231	5885231	0.00631241
Pl03	5891172	5891172	0.00631241
Pl03	5897969	5897969	0.00631241
Pl03	5903244	5903244	0.00631241
Pl03	5924697	5924697	0.00631241
Pl03	5965546	5965546	0.00631241
Pl03	10113323	10113323	0.0113495
Pl03	10435836	10435836	0.0113495
Pl03	10571549	10571549	0.0113495
Pl03	10571571	10571571	0.0113495
Pl03	10591323	10591323	0.0113495
Pl03	10603566	10603566	0.0113495
Pl03	10689276	10689276	0.0113495
Pl03	10764800	10764800	0.0113495
Pl03	10764803	10764803	0.0113495
Pl03	10764807	10764807	0.0113495
Pl03	10898510	10898510	0.0113496
Pl03	10898526	10898526	0.0113496
Pl03	10989676	10989676	0.0113496
Pl03	10991253	10991253	0.0113566
Pl03	11176183	11176183	0.0193258
Pl03	11205636	11205636	0.0193348
Pl03	11214762	11214762	0.0193348
Pl03	11214802	11214802	0.0193348
Pl03	11263718	11263718	0.0193348
Pl03	11316913	11316913	0.0193348
Pl03	11479161	11479161	0.0193348
Pl03	11601875	11601875	0.0193348
Pl03	11601884	11601884	0.0193348
Pl03	11682034	11682034	0.0193348
Pl03	11682035	11682035	0.0193348
Pl03	11682939	11682939	0.0193348
Pl03	11684789	11684789	0.0193348
Pl03	11684817	11684817	0.0193348
Pl03	11743908	11743908	0.0193348
Pl03	11824663	11824663	0.0193348
Pl03	11857514	11857514	0.0193348
Pl03	11954674	11954674	0.0193347
Pl03	12062903	12062903	0.0193347
Pl03	12125471	12125471	0.0193347
Pl03	12163828	12163828	0.0193347
Pl03	12163849	12163849	0.0193347
Pl03	12233744	12233744	0.0193347
Pl03	12233788	12233788	0.0193347
Pl03	12246495	12246495	0.0193347
Pl03	12248876	12248876	0.0193347
Pl03	12248889	12248889	0.0193347
Pl03	12314945	12314945	0.0193347
Pl03	12316628	12316628	0.0193347
Pl03	12571956	12571956	0.0193347
Pl03	12579509	12579509	0.0193159
Pl03	12706095	12706095	0.0192972
Pl03	13178418	13178418	0.0192972
Pl03	13178422	13178422	0.0192972
Pl03	13178428	13178428	0.0192972
Pl03	13178497	13178497	0.0192972
Pl03	13178525	13178525	0.0192972
Pl03	13275613	13275613	0.0192972
Pl03	13298188	13298188	0.0192972
Pl03	13314042	13314042	0.0192972
Pl03	13319335	13319335	0.0192972
Pl03	13359501	13359501	0.0192972
Pl03	13390319	13390319	0.0192972
Pl03	13407817	13407817	0.0192972
Pl03	13488050	13488050	0.0192972
Pl03	15746463	15746463	0.0192972
Pl03	15750844	15750844	0.0192971
Pl03	15798826	15798826	0.0192971
Pl03	15815842	15815842	0.0192971
Pl03	15856527	15856527	0.0192971
Pl03	15874260	15874260	0.0192971
Pl03	15931828	15931828	0.0192971
Pl03	15931845	15931845	0.0192971
Pl03	15937945	15937945	0.0192971
Pl03	15954247	15954247	0.0192971
Pl03	15954248	15954248	0.0192971
Pl03	15954250	15954250	0.0192971
Pl03	16208763	16208763	0.0192971
Pl03	16336317	16336317	0.0192971
Pl03	16341040	16341040	0.0192861
Pl03	16344308	16344308	0.0192751
Pl03	16344309	16344309	0.0192751
Pl03	16344346	16344346	0.0192751
Pl03	16344444	16344444	0.0192751
Pl03	16345103	16345103	0.0192751
Pl03	16355280	16355280	0.0192751
Pl03	16434709	16434709	0.0192751
Pl03	16446104	16446104	0.0192751
Pl03	16485646	16485646	0.0192751
Pl03	16588961	16588961	0.0192751
Pl03	16610174	16610174	0.0192751
Pl03	16633106	16633106	0.0192751
Pl03	16667722	16667722	0.0192751
Pl03	16667736	16667736	0.0192751
Pl03	16700593	16700593	0.0192751
Pl03	16745922	16745922	0.0192751
Pl03	16770496	16770496	0.0192751
Pl03	16941697	16941697	0.0192751
Pl03	16987898	16987898	0.0192751
Pl03	17003011	17003011	0.019278
Pl03	17003016	17003016	0.0192809
Pl03	17005954	17005954	0.0192838
Pl03	17005967	17005967	0.0192867
Pl03	17235104	17235104	0.0192895
Pl03	17235108	17235108	0.0192895
Pl03	17235120	17235120	0.0192895
Pl03	17235592	17235592	0.0192895
Pl03	17235618	17235618	0.0192895
Pl03	17235658	17235658	0.0192895
Pl03	17262845	17262845	0.0192895
Pl03	17283889	17283889	0.0192895
Pl03	17393690	17393690	0.0192895
Pl03	17421897	17421897	0.0192895
Pl03	17421898	17421898	0.0192894
Pl03	17553341	17553341	0.0192879
Pl03	17553908	17553908	0.0192864
[truncated: 8,500 more rows]

## Sheet: Figure 1g
Figure 1g
Circos track file for flowering time QTL
Chromosome	Position	Position	LOD score
Pl01	591375	591375	0.64307
Pl01	605537	605537	0.64307
Pl01	1030589	1030589	0.702496
Pl01	1048072	1048072	0.702496
Pl01	1099547	1099547	0.951823
Pl01	1152362	1152362	0.951823
Pl01	1152404	1152404	0.951823
Pl01	1153794	1153794	0.951823
Pl01	1245709	1245709	0.948864
Pl01	1248817	1248817	0.948864
Pl01	1284070	1284070	0.948864
Pl01	1339043	1339043	0.948864
Pl01	1383508	1383508	1.07895
Pl01	1383510	1383510	1.07895
Pl01	1394084	1394084	1.07895
Pl01	1394755	1394755	1.07895
Pl01	1394764	1394764	1.07895
Pl01	1459476	1459476	0.897877
Pl01	1466729	1466729	0.897877
Pl01	1466744	1466744	0.897877
Pl01	1499017	1499017	0.810297
Pl01	1499713	1499713	0.810297
Pl01	1499854	1499854	0.810297
Pl01	1511015	1511015	0.810297
Pl01	1516185	1516185	0.810297
Pl01	1618693	1618693	0.280212
Pl01	1618728	1618728	0.280212
Pl01	1650907	1650907	0.280212
Pl01	1674521	1674521	0.280212
Pl01	1698391	1698391	0.280212
Pl01	1700381	1700381	0.280212
Pl01	1700411	1700411	0.280212
Pl01	1715345	1715345	0.280212
Pl01	1731019	1731019	0.280212
Pl01	1740812	1740812	0.280212
Pl01	1793332	1793332	0.280212
Pl01	1799721	1799721	0.280212
Pl01	1805937	1805937	0.280212
Pl01	1830297	1830297	0.280212
Pl01	1830351	1830351	0.280212
Pl01	1833008	1833008	0.280212
Pl01	1857276	1857276	0.280212
Pl01	2025476	2025476	0.328144
Pl01	2636843	2636843	0.356756
Pl01	2724483	2724483	0.356756
Pl01	2785811	2785811	0.336208
Pl01	2819338	2819338	0.336208
Pl01	2819344	2819344	0.336208
Pl01	2819364	2819364	0.336208
Pl01	2838401	2838401	0.336208
Pl01	2838430	2838430	0.336208
Pl01	2885337	2885337	1.048
Pl01	2926359	2926359	1.048
Pl01	2949666	2949666	1.048
Pl01	3033218	3033218	1.048
Pl01	3033263	3033263	1.048
Pl01	3218274	3218274	1.048
Pl01	3250712	3250712	1.048
Pl01	3288666	3288666	1.30272
Pl01	3311070	3311070	1.52607
Pl01	3311081	3311081	1.52607
Pl01	3312051	3312051	1.52607
Pl01	3312081	3312081	1.52607
Pl01	3312098	3312098	1.52607
Pl01	3313096	3313096	1.52607
Pl01	3347861	3347861	1.52607
Pl01	3496699	3496699	1.52607
Pl01	3503057	3503057	1.52607
Pl01	3705560	3705560	0.981971
Pl01	3753638	3753638	0.981971
Pl01	3754592	3754592	0.981971
Pl01	5631159	5631159	2.69525
Pl01	5653548	5653548	2.69525
Pl01	5664828	5664828	2.69525
Pl01	5699297	5699297	2.69525
Pl01	5699312	5699312	2.69525
Pl01	5699458	5699458	2.69525
Pl01	5739159	5739159	2.69525
Pl01	5808755	5808755	2.69525
Pl01	5860224	5860224	2.69525
Pl01	6132586	6132586	3.44796
Pl01	6138243	6138243	3.44796
Pl01	6140927	6140927	3.44796
Pl01	6146858	6146858	3.44796
Pl01	10207081	10207081	3.26271
Pl01	17578972	17578972	3.26271
Pl01	19988970	19988970	3.26271
Pl01	22100649	22100649	3.26271
Pl01	7720271	7720271	3.26271
Pl01	42432553	42432553	5
Pl01	42434691	42434691	5
Pl01	42448854	42448854	5
Pl01	42503847	42503847	5
Pl01	42503850	42503850	5
Pl01	43003865	43003865	5
Pl01	43097717	43097717	5
Pl01	44758370	44758370	2.83957
Pl01	45502966	45502966	2.31092
Pl01	45660902	45660902	2.31092
Pl01	45804304	45804304	2.31092
Pl01	46355610	46355610	1.17926
Pl01	46956958	46956958	0.600175
Pl01	46957010	46957010	0.600175
Pl01	46957014	46957014	0.600175
Pl01	46982599	46982599	0.600175
Pl01	47325827	47325827	0.399142
Pl01	47364514	47364514	0.399142
Pl01	47377839	47377839	0.399142
Pl01	47418065	47418065	0.399142
Pl01	47443970	47443970	0.511557
Pl01	47456813	47456813	0.511557
Pl01	47458224	47458224	0.511557
Pl01	47476264	47476264	0.511557
Pl01	47476293	47476293	0.511557
Pl01	47476302	47476302	0.511557
Pl01	47498014	47498014	0.37942
Pl01	47570706	47570706	0.37942
Pl01	47582254	47582254	0.37942
Pl01	47588051	47588051	0.37942
Pl02	720985	720985	0.355508
Pl02	741955	741955	0.355508
Pl02	750284	750284	0.355508
Pl02	762440	762440	0.355508
Pl02	768830	768830	0.355508
Pl02	778935	778935	0.355508
Pl02	779546	779546	0.355508
Pl02	779549	779549	0.355508
Pl02	809008	809008	0.355508
Pl02	809538	809538	0.355508
Pl02	821503	821503	0.584542
Pl02	821615	821615	0.584542
Pl02	837108	837108	0.584542
Pl02	841694	841694	0.308634
Pl02	841695	841695	0.308634
Pl02	847135	847135	0.308634
Pl02	889766	889766	0.236772
Pl02	901888	901888	0.236772
Pl02	904688	904688	0.236772
Pl02	907052	907052	0.236772
Pl02	1000115	1000115	0.520242
Pl02	1012223	1012223	0.520242
Pl02	1013335	1013335	0.520242
Pl02	1038507	1038507	0.520242
Pl02	939326	939326	0.520242
Pl02	947845	947845	0.520242
Pl02	957692	957692	0.520242
Pl02	979879	979879	0.520242
Pl02	998647	998647	0.520242
Pl02	1216196	1216196	0.200891
Pl02	1225258	1225258	0.200891
Pl02	1274680	1274680	0.200891
Pl02	1286425	1286425	0.145231
Pl02	1309360	1309360	0.145231
Pl02	1378911	1378911	0.245688
Pl02	1378959	1378959	0.245688
Pl02	1393146	1393146	0.245688
Pl02	1419403	1419403	0.245688
Pl02	1492043	1492043	0.245688
Pl02	1494934	1494934	0.245688
Pl02	1512408	1512408	0.245688
Pl02	2143231	2143231	5.71e-06
Pl02	2143253	2143253	5.71e-06
Pl02	2143272	2143272	5.71e-06
Pl02	2171172	2171172	5.71e-06
Pl02	2209219	2209219	0.00188603
Pl02	2237276	2237276	0.00188603
Pl02	2237290	2237290	0.00188603
Pl02	2247363	2247363	0.00188603
Pl02	2247406	2247406	0.00188603
Pl02	2284859	2284859	0.00188603
Pl02	2285452	2285452	0.00188603
Pl02	2321173	2321173	0.00188603
Pl02	2335105	2335105	0.00188603
Pl02	2337277	2337277	0.00188603
Pl02	2344941	2344941	0.00188603
Pl02	2348895	2348895	0.00188603
Pl02	2358033	2358033	0.00188603
Pl02	2380824	2380824	0.00188603
Pl02	2443050	2443050	0.00188603
Pl02	2443051	2443051	0.00188603
Pl02	2448092	2448092	0.00188603
Pl02	2472572	2472572	0.00188603
Pl02	2494760	2494760	0.00188603
Pl02	2510190	2510190	0.00188603
Pl02	2545421	2545421	0.00188603
Pl02	2550672	2550672	0.00188603
Pl02	2550797	2550797	0.00188603
Pl02	2551610	2551610	0.00188603
Pl02	2564422	2564422	0.00188603
Pl02	2591130	2591130	0.000113914
Pl02	2613877	2613877	0.000113914
Pl02	2621530	2621530	0.000113914
Pl02	2636938	2636938	0.000113914
Pl02	2638955	2638955	0.000113914
Pl02	2691181	2691181	0.000113914
Pl02	2711946	2711946	0.000113914
Pl02	2730110	2730110	0.000113914
Pl02	2897287	2897287	0.0137107
Pl02	2900877	2900877	0.0137107
Pl02	2903323	2903323	0.0137107
Pl02	2920708	2920708	0.0137107
Pl02	2920768	2920768	0.0137107
Pl02	2920774	2920774	0.0137107
Pl02	2920919	2920919	0.0137107
Pl02	2920937	2920937	0.0137107
Pl02	2921421	2921421	0.0137107
Pl02	2955680	2955680	0.0137107
Pl02	2955716	2955716	0.0137107
Pl02	2955963	2955963	0.0137107
Pl02	3037254	3037254	0.0137107
Pl02	3129039	3129039	0.0137107
Pl02	3139218	3139218	0.0547434
Pl02	3256133	3256133	0.0547434
Pl02	3256139	3256139	0.0547434
Pl02	3297185	3297185	0.131857
Pl02	3344458	3344458	0.131857
Pl02	3418550	3418550	0.131857
Pl02	3432447	3432447	0.131857
Pl02	3527185	3527185	0.131857
Pl02	3534389	3534389	0.131857
Pl02	3543599	3543599	0.131857
Pl02	3593474	3593474	0.00476316
Pl02	3606821	3606821	0.00476316
Pl02	3848279	3848279	0.00476316
Pl02	3848297	3848297	0.00476316
Pl02	4107064	4107064	0.00476316
Pl02	4107084	4107084	0.00476316
Pl02	4107092	4107092	0.00476316
Pl02	4247039	4247039	0.00398399
Pl02	4297845	4297845	0.00398399
Pl02	4369737	4369737	0.00398399
Pl02	4430312	4430312	5.79e-09
Pl02	4430317	4430317	5.79e-09
Pl02	4431550	4431550	5.79e-09
Pl02	4530870	4530870	5.79e-09
Pl02	4668391	4668391	0.00490624
Pl02	4680180	4680180	0.00490624
Pl02	4680287	4680287	0.00490624
Pl02	4728252	4728252	0.00490624
Pl02	4739948	4739948	0.00490624
Pl02	4760694	4760694	0.00490624
Pl02	4764275	4764275	0.00490624
Pl02	4864691	4864691	0.00490624
Pl02	4883616	4883616	0.00490624
Pl02	4977650	4977650	0.00490624
Pl02	4983343	4983343	0.00105359
Pl02	5031389	5031389	0.00105359
Pl02	5031396	5031396	0.00105359
Pl02	5031443	5031443	0.00105359
Pl02	5067923	5067923	0.00105359
Pl02	5072729	5072729	0.00105359
Pl02	5112061	5112061	0.00105359
Pl02	5112074	5112074	0.00105359
Pl02	5115538	5115538	0.00105359
Pl02	5244351	5244351	0.024043
Pl02	5286121	5286121	0.024043
Pl02	5363156	5363156	0.024043
Pl02	5363655	5363655	0.024043
Pl02	5445474	5445474	0.024043
Pl02	5445475	5445475	0.024043
Pl02	5445488	5445488	0.024043
Pl02	5454261	5454261	0.024043
Pl02	5510132	5510132	0.024043
Pl02	5510186	5510186	0.024043
Pl02	5546043	5546043	0.0240388
Pl02	5573976	5573976	0.0240346
Pl02	5597881	5597881	0.0240346
Pl02	5769978	5769978	0.0240346
Pl02	5769999	5769999	0.0240346
Pl02	6054781	6054781	0.0240346
Pl02	6165541	6165541	0.0456139
Pl02	6166325	6166325	0.0456139
Pl02	6183882	6183882	0.0456139
Pl02	6183910	6183910	0.0456139
Pl02	6213518	6213518	0.0456139
Pl02	6269296	6269296	0.0456139
Pl02	6313915	6313915	0.0456139
Pl02	6320150	6320150	0.0456139
Pl02	6344029	6344029	0.0456139
Pl02	6353945	6353945	0.0456139
Pl02	6426188	6426188	0.0456139
Pl02	6473838	6473838	0.0456139
Pl02	6473855	6473855	0.0456139
Pl02	6489179	6489179	0.0168484
Pl02	6489226	6489226	0.0168484
Pl02	6659781	6659781	0.0168484
Pl02	6659794	6659794	0.0168484
Pl02	6708950	6708950	0.0168484
Pl02	6883834	6883834	0.0168484
Pl02	6997171	6997171	0.0168484
Pl02	7005942	7005942	0.0168484
Pl02	7007970	7007970	0.0168484
Pl02	7037092	7037092	0.0168484
Pl02	7040395	7040395	0.0168484
Pl02	7125997	7125997	0.018327
Pl02	7159181	7159181	0.018327
Pl02	7280662	7280662	0.018327
Pl02	7343492	7343492	0.018327
Pl02	7346092	7346092	0.018327
Pl02	7354367	7354367	0.018327
Pl02	7365186	7365186	0.018327
Pl02	7383980	7383980	0.018327
Pl02	7416933	7416933	0.0442311
Pl02	7417072	7417072	0.0442311
Pl02	7417097	7417097	0.0442311
Pl02	7422505	7422505	0.0442311
Pl02	7422540	7422540	0.0442311
Pl02	7506354	7506354	0.0442311
Pl02	7556818	7556818	0.0442311
Pl02	7556978	7556978	0.0442311
Pl02	7606728	7606728	0.0442311
Pl02	7608541	7608541	0.0442311
Pl02	7616023	7616023	0.0442311
Pl02	8332041	8332041	0.0101784
Pl02	8339093	8339093	0.0101784
Pl02	8339099	8339099	0.0101784
Pl02	8364560	8364560	0.0101784
Pl02	8364578	8364578	0.0101784
Pl02	8366842	8366842	0.0101784
Pl02	8419970	8419970	0.0101784
Pl02	8469537	8469537	0.0153103
Pl02	8484114	8484114	0.0153103
Pl02	8506719	8506719	0.0153103
Pl02	8514005	8514005	0.0153103
Pl02	8514011	8514011	0.0153103
Pl02	8529192	8529192	0.0153103
Pl02	8529194	8529194	0.0153103
Pl02	8558061	8558061	0.0153103
Pl02	8558062	8558062	0.0153103
Pl02	8605925	8605925	0.0153103
Pl02	8605983	8605983	0.0153103
Pl02	8705641	8705641	0.0192425
Pl02	8720764	8720764	0.0192425
Pl02	8836977	8836977	0.0192425
Pl02	8836991	8836991	0.0192425
Pl02	8860700	8860700	0.0192425
Pl02	8897714	8897714	0.0192425
Pl02	9051832	9051832	0.0192425
Pl02	9051857	9051857	0.0192425
Pl02	9052290	9052290	0.0192425
Pl02	9052292	9052292	0.0192425
Pl02	9061011	9061011	0.0192425
Pl02	9061023	9061023	0.0192425
Pl02	9061026	9061026	0.0192425
Pl02	9087706	9087706	0.0192425
Pl02	9110785	9110785	0.0192425
Pl02	9110812	9110812	0.0192425
Pl02	9110815	9110815	0.0192425
Pl02	9136085	9136085	0.0192425
Pl02	9162355	9162355	0.0192425
Pl02	9162361	9162361	0.0192425
Pl02	9211618	9211618	0.0290472
Pl02	9232101	9232101	0.0290472
Pl02	9268125	9268125	0.0290472
Pl02	9340630	9340630	0.0290472
Pl02	9344112	9344112	0.0290472
Pl02	9361001	9361001	0.0290472
Pl02	9363412	9363412	0.0290472
Pl02	9363427	9363427	0.0290472
Pl02	9366863	9366863	0.0290472
Pl02	9368833	9368833	0.0290472
Pl02	9374601	9374601	0.0290472
Pl02	9387456	9387456	0.0290472
Pl02	9411491	9411491	0.0290472
Pl02	9421004	9421004	0.0290472
Pl02	9449962	9449962	0.0290472
Pl02	9456803	9456803	0.0290472
Pl02	9468830	9468830	0.0290472
Pl02	9470859	9470859	0.0290472
Pl02	9543582	9543582	0.0317682
Pl02	9586535	9586535	0.0317682
Pl02	9617233	9617233	0.000462411
Pl02	9927433	9927433	0.000462411
Pl02	9927448	9927448	0.000462411
Pl02	10019869	10019869	1.17e-05
Pl02	10019875	10019875	1.17e-05
Pl02	10253512	10253512	1.17e-05
Pl02	10290109	10290109	1.17e-05
Pl02	10299930	10299930	1.17e-05
Pl02	10332325	10332325	1.17e-05
Pl02	10678616	10678616	1.17e-05
Pl02	10695348	10695348	1.17e-05
Pl02	10718662	10718662	1.17e-05
Pl02	10721516	10721516	1.17e-05
Pl02	10916198	10916198	1.17e-05
Pl02	10920377	10920377	1.17e-05
Pl02	11216501	11216501	1.17e-05
Pl02	11217100	11217100	1.17e-05
Pl02	11430262	11430262	1.17e-05
Pl02	11430294	11430294	1.17e-05
Pl02	9984302	9984302	1.17e-05
Pl02	11459032	11459032	0.0163177
Pl02	11459047	11459047	0.0163177
Pl02	11460984	11460984	0.0163177
Pl02	11461009	11461009	0.0163177
Pl02	11461034	11461034	0.0163177
Pl02	11462522	11462522	0.0163177
Pl02	11482871	11482871	0.0163177
Pl02	11516096	11516096	0.0163177
Pl02	11516102	11516102	0.0163177
Pl02	11542101	11542101	0.0163177
Pl02	11552434	11552434	0.0163177
Pl02	11552471	11552471	0.0163177
Pl02	11630845	11630845	0.0163177
Pl02	11630858	11630858	0.0163178
Pl02	11660055	11660055	0.0163494
Pl02	11688019	11688019	0.0615182
Pl02	11689751	11689751	0.0615746
Pl02	11699366	11699366	0.0615747
Pl02	11723247	11723247	0.0615747
Pl02	11761644	11761644	0.0615747
Pl02	11781992	11781992	0.0615747
Pl02	11784877	11784877	0.0615747
Pl02	11801573	11801573	0.0615747
Pl02	11804212	11804212	0.0615747
Pl02	11804241	11804241	0.0615747
Pl02	11805340	11805340	0.0615747
Pl02	11854198	11854198	0.0615747
Pl02	11854324	11854324	0.0615747
Pl02	11913733	11913733	0.0615747
Pl02	11915113	11915113	0.0615747
Pl02	11921460	11921460	0.0615747
Pl02	11925516	11925516	0.0615747
Pl02	11925953	11925953	0.0615747
Pl02	11937681	11937681	0.0615747
Pl02	11937683	11937683	0.0615747
Pl02	11939165	11939165	0.0615747
Pl02	11973196	11973196	0.0605195
Pl02	11974226	11974226	0.0605195
Pl02	11994115	11994115	0.0605195
Pl02	12011203	12011203	0.0605195
Pl02	12071342	12071342	0.0609709
Pl02	12094717	12094717	0.0609709
Pl02	12140910	12140910	0.0609709
Pl02	12162008	12162008	0.0609709
Pl02	12162013	12162013	0.0609709
Pl02	12162026	12162026	0.0609709
Pl02	12162034	12162034	0.0609709
Pl02	12233090	12233090	0.0609709
Pl02	12248453	12248453	0.0609709
Pl02	12248459	12248459	0.0609709
Pl02	12269794	12269794	0.0609709
Pl02	12272910	12272910	0.0609709
Pl02	12273746	12273746	0.0609709
Pl02	12314168	12314168	0.0609709
Pl02	12352025	12352025	0.0609709
Pl02	12368733	12368733	0.0609709
Pl02	12392289	12392289	0.0609709
Pl02	12438730	12438730	0.0609709
Pl02	12438770	12438770	0.0609709
Pl02	12438823	12438823	0.0609709
Pl02	12452559	12452559	0.0609709
Pl02	12469838	12469838	0.0609709
Pl02	12469878	12469878	0.0609709
Pl02	12478327	12478327	0.0609709
Pl02	12480286	12480286	0.0609709
Pl02	12480349	12480349	0.0609709
Pl02	12493612	12493612	0.0609709
Pl02	12501197	12501197	0.0609709
Pl02	12524445	12524445	0.0609709
Pl02	12528365	12528365	0.0609709
Pl02	12581972	12581972	0.0609709
Pl02	12616076	12616076	0.0609709
Pl02	12631079	12631079	0.0609709
Pl02	12631215	12631215	0.0609709
Pl02	12648127	12648127	0.0609709
Pl02	12668486	12668486	0.0609709
Pl02	12670689	12670689	0.0609709
Pl02	12674608	12674608	0.0609709
Pl02	12734104	12734104	0.0609709
Pl02	12734128	12734128	0.0609709
Pl02	12738705	12738705	0.0609709
Pl02	12738729	12738729	0.0609709
Pl02	12738742	12738742	0.0609709
Pl02	12745137	12745137	0.0609709
Pl02	12777239	12777239	0.0609709
Pl02	12787145	12787145	0.0609709
Pl02	12793971	12793971	0.0609709
Pl02	12798847	12798847	0.0609709
Pl02	12798877	12798877	0.0609709
Pl02	12798968	12798968	0.0609709
Pl02	12799165	12799165	0.0609709
Pl02	12811959	12811959	0.0609709
Pl02	12819768	12819768	0.0609709
Pl02	12828121	12828121	0.0609709
Pl02	12831691	12831691	0.0609709
Pl02	12863918	12863918	0.0609709
Pl02	12888498	12888498	0.0609709
Pl02	12893746	12893746	0.0609709
Pl02	12968138	12968138	0.0609709
Pl02	12975643	12975643	0.0609709
Pl02	13011261	13011261	0.0609703
Pl02	13032278	13032278	0.0609696
Pl02	13034612	13034612	0.060969
Pl02	13039728	13039728	0.0609683
Pl02	13047310	13047310	0.0609677
Pl02	13091741	13091741	0.0609671
Pl02	13094924	13094924	0.0609664
Pl02	13094978	13094978	0.0609658
Pl02	13117113	13117113	0.0609652
Pl02	13165187	13165187	0.0609645
Pl02	13168402	13168402	0.0609639
Pl02	13176357	13176357	0.0609632
Pl02	13198635	13198635	0.0609626
Pl02	13200404	13200404	0.060962
Pl02	13209820	13209820	0.0609613
Pl02	13227443	13227443	0.0609607
Pl02	13227494	13227494	0.0609601
Pl02	13228529	13228529	0.0609594
Pl02	13305462	13305462	0.060324
Pl02	13305470	13305470	0.0596912
Pl02	13305480	13305480	0.0590609
Pl02	13358581	13358581	0.0584331
Pl02	13358792	13358792	0.0578079
Pl02	13489112	13489112	0.0571851
Pl02	13504839	13504839	0.0565649
Pl02	13522467	13522467	0.0559471
Pl02	13522504	13522504	0.0553318
Pl02	13534027	13534027	0.054719
Pl02	13653650	13653650	0.0541087
Pl02	13670435	13670435	0.0535008
Pl02	13670476	13670476	0.0528954
Pl02	13675494	13675494	0.0522925
Pl02	13682345	13682345	0.0516921
Pl02	13682392	13682392	0.0510941
Pl02	13699330	13699330	0.0504986
Pl02	13724213	13724213	0.0499055
Pl02	13746408	13746408	0.049315
Pl02	13760607	13760607	0.048727
Pl02	13760687	13760687	0.0481414
Pl02	13764022	13764022	0.0475584
Pl02	13764569	13764569	0.0469779
Pl02	13776462	13776462	0.0463999
Pl02	13805604	13805604	0.0458244
Pl02	13805664	13805664	0.0452516
Pl02	13821975	13821975	0.0446813
Pl02	13822096	13822096	0.0441136
Pl02	13822102	13822102	0.0435484
Pl02	13822146	13822146	0.042986
Pl02	13822494	13822494	0.0424261
Pl02	13844466	13844466	0.0418689
Pl02	13861391	13861391	0.0413145
Pl02	13911385	13911385	0.0407627
Pl02	13954670	13954670	0.0402136
Pl02	14037211	14037211	0.0396673
Pl02	14051623	14051623	0.0391238
Pl02	14051739	14051739	0.038583
Pl02	14052007	14052007	0.0380451
Pl02	14056025	14056025	0.03751
Pl02	14062026	14062026	0.0369778
Pl02	14121545	14121545	0.0369773
Pl02	14124555	14124555	0.0369768
Pl02	14144978	14144978	0.0369762
Pl02	14168178	14168178	0.0369757
Pl02	14194360	14194360	0.0369752
Pl02	14244072	14244072	0.0369746
Pl02	14301316	14301316	0.0369741
Pl02	14345986	14345986	0.0369736
Pl02	14345997	14345997	0.0369731
Pl02	14372237	14372237	0.0369725
Pl02	14375685	14375685	0.036972
Pl02	14394396	14394396	0.0369715
Pl02	14401398	14401398	0.0369709
Pl02	14433196	14433196	0.0369704
Pl02	14541669	14541669	0.0369699
Pl02	14541704	14541704	0.0369699
Pl02	14541879	14541879	0.0369699
Pl02	14548365	14548365	0.0369699
Pl02	14548590	14548590	0.0369699
Pl02	14628004	14628004	0.0369699
Pl02	14628007	14628007	0.0369699
Pl02	14628017	14628017	0.0369699
Pl02	14758947	14758947	0.0369699
Pl02	14758969	14758969	0.0369699
Pl02	14774142	14774142	0.0369699
Pl02	14774167	14774167	0.0369699
Pl02	14774212	14774212	0.0369699
Pl02	14817664	14817664	0.0369699
Pl02	14841968	14841968	0.0369699
Pl02	14852226	14852226	0.0369699
Pl02	14853928	14853928	0.0369699
Pl02	14863660	14863660	0.0369699
Pl02	14868775	14868775	0.0369699
Pl02	14868886	14868886	0.0369699
Pl02	14885025	14885025	0.0369699
Pl02	14885317	14885317	0.0369699
Pl02	14895738	14895738	0.0369699
Pl02	14935866	14935866	0.0369699
Pl02	14940572	14940572	0.0369699
Pl02	14945348	14945348	0.0369699
Pl02	14973178	14973178	0.0369699
Pl02	14975022	14975022	0.0369699
Pl02	14977669	14977669	0.0369699
Pl02	14978789	14978789	0.0369699
Pl02	14978797	14978797	0.0369699
Pl02	14988411	14988411	0.0369699
Pl02	14988432	14988432	0.0369699
Pl02	15007952	15007952	0.0369699
Pl02	15016338	15016338	0.0369699
Pl02	15063581	15063581	0.0369699
Pl02	15079201	15079201	0.0369699
Pl02	15079251	15079251	0.0369699
Pl02	15089445	15089445	0.0369699
Pl02	15089462	15089462	0.0369699
Pl02	15131338	15131338	0.0369699
Pl02	15153762	15153762	0.0369699
Pl02	15153772	15153772	0.0369699
Pl02	15153774	15153774	0.0369699
Pl02	15155636	15155636	0.0369699
Pl02	15157700	15157700	0.0369699
Pl02	15157979	15157979	0.0369699
Pl02	15160530	15160530	0.0369699
Pl02	15182861	15182861	0.0369699
Pl02	15186446	15186446	0.0369699
Pl02	15191416	15191416	0.0369699
Pl02	15277423	15277423	0.0369699
Pl02	15289001	15289001	0.0369699
Pl02	15315740	15315740	0.0369699
Pl02	15315746	15315746	0.0369699
Pl02	15320976	15320976	0.0369699
Pl02	15325079	15325079	0.0369699
Pl02	15333627	15333627	0.0369699
Pl02	15333657	15333657	0.0369699
Pl02	15334963	15334963	0.0369699
Pl02	15358246	15358246	0.0369699
Pl02	15378596	15378596	0.0369699
Pl02	15378630	15378630	0.0369699
Pl02	15379035	15379035	0.0369699
Pl02	15442820	15442820	0.0369699
Pl02	15445724	15445724	0.0369699
Pl02	15452326	15452326	0.0369699
Pl02	15456810	15456810	0.0369699
Pl02	15489141	15489141	0.0369699
Pl02	15490858	15490858	0.0369699
Pl02	15491336	15491336	0.0369699
Pl02	15491344	15491344	0.0369699
Pl02	15499189	15499189	0.0369699
Pl02	15507391	15507391	0.0369699
Pl02	15507401	15507401	0.0369699
Pl02	15509405	15509405	0.0369699
Pl02	15544153	15544153	0.0369699
Pl02	15557305	15557305	0.0369699
Pl02	15557352	15557352	0.0369699
Pl02	15588638	15588638	0.0369699
Pl02	15588648	15588648	0.0369699
Pl02	15593891	15593891	0.0369699
Pl02	15634661	15634661	0.0369699
Pl02	15634693	15634693	0.0369699
Pl02	15674417	15674417	0.0369699
Pl02	15682924	15682924	0.0369699
Pl02	15699587	15699587	0.0369699
Pl02	15699769	15699769	0.0369699
Pl02	15705513	15705513	0.0369699
Pl02	15730706	15730706	0.0369699
Pl02	15747535	15747535	0.0369699
Pl02	15751223	15751223	0.0369699
Pl02	15761349	15761349	0.0369699
Pl02	15761354	15761354	0.0369699
Pl02	15761397	15761397	0.0369699
Pl02	15802659	15802659	0.0369699
Pl02	15802737	15802737	0.0369699
Pl02	15825378	15825378	0.0369699
Pl02	15826590	15826590	0.0369699
Pl02	15867587	15867587	0.0369699
Pl02	15883283	15883283	0.0369699
Pl02	15894729	15894729	0.0369699
Pl02	15911574	15911574	0.0369699
Pl02	15938097	15938097	0.0369699
Pl02	15938131	15938131	0.0369699
Pl02	15938145	15938145	0.0369699
Pl02	15982864	15982864	0.0369699
Pl02	15982867	15982867	0.0369699
Pl02	15982874	15982874	0.0369699
Pl02	15995693	15995693	0.0369699
Pl02	16012427	16012427	0.0369699
Pl02	16037938	16037938	0.0369699
Pl02	16054284	16054284	0.0369699
Pl02	16118502	16118502	0.0369699
Pl02	16145653	16145653	0.0369699
Pl02	16153166	16153166	0.0369699
Pl02	16155388	16155388	0.0369699
Pl02	16158575	16158575	0.0369699
Pl02	16181936	16181936	0.0369699
Pl02	16204391	16204391	0.0369699
Pl02	16209782	16209782	0.0369699
Pl02	16210875	16210875	0.0369699
Pl02	16213196	16213196	0.0369699
Pl02	16213219	16213219	0.0369699
Pl02	16242049	16242049	0.0369699
Pl02	16242050	16242050	0.0369699
Pl02	16248826	16248826	0.0369699
Pl02	16248879	16248879	0.0369699
Pl02	16277830	16277830	0.0369699
Pl02	16309517	16309517	0.0369699
Pl02	16342688	16342688	0.0369699
Pl02	16346321	16346321	0.0369699
Pl02	16359684	16359684	0.0369699
Pl02	16393400	16393400	0.0369699
Pl02	16393419	16393419	0.0369699
Pl02	16393990	16393990	0.0369699
Pl02	16441728	16441728	0.0369699
Pl02	16452353	16452353	0.0369699
Pl02	16468105	16468105	0.0369699
Pl02	16468109	16468109	0.0369699
Pl02	16472149	16472149	0.0369699
Pl02	16472155	16472155	0.0369699
Pl02	16472167	16472167	0.0369699
Pl02	16522666	16522666	0.0369699
Pl02	16522678	16522678	0.0369699
Pl02	16522842	16522842	0.0369699
Pl02	16522855	16522855	0.0369699
Pl02	16550533	16550533	0.0369699
Pl02	16570895	16570895	0.0369699
Pl02	16626602	16626602	0.0369699
Pl02	16635925	16635925	0.0369699
Pl02	16651190	16651190	0.0369699
Pl02	16714652	16714652	0.0369699
Pl02	16721730	16721730	0.0369699
Pl02	16722061	16722061	0.0369699
Pl02	16722087	16722087	0.0369699
Pl02	16807570	16807570	0.0369699
Pl02	16823439	16823439	0.0369699
Pl02	16823455	16823455	0.0369699
Pl02	16838834	16838834	0.0369699
Pl02	16913638	16913638	0.0369699
Pl02	16923689	16923689	0.0369699
Pl02	16923743	16923743	0.0369699
Pl02	16939312	16939312	0.0369699
Pl02	16965504	16965504	0.0369699
Pl02	16987474	16987474	0.0369699
Pl02	17014462	17014462	0.0369699
Pl02	17014533	17014533	0.0369699
Pl02	17016365	17016365	0.0369699
Pl02	17016375	17016375	0.0369699
Pl02	17042072	17042072	0.0369699
Pl02	17066991	17066991	0.0369699
Pl02	17121115	17121115	0.0369699
Pl02	17122862	17122862	0.0369699
Pl02	17140207	17140207	0.0369699
Pl02	17147596	17147596	0.0369699
Pl02	17196567	17196567	0.0369699
Pl02	17196595	17196595	0.0369699
Pl02	17222868	17222868	0.0369699
Pl02	17266078	17266078	0.0369699
Pl02	17290413	17290413	0.0369699
Pl02	17293049	17293049	0.0369699
Pl02	17304795	17304795	0.0369699
Pl02	17321760	17321760	0.0369699
Pl02	17321772	17321772	0.0369699
Pl02	17321775	17321775	0.0369699
Pl02	17321842	17321842	0.0369699
Pl02	17321866	17321866	0.0369699
Pl02	17326775	17326775	0.0369699
Pl02	17367506	17367506	0.0369699
Pl02	17420181	17420181	0.0369699
Pl02	17487811	17487811	0.0369699
Pl02	17487823	17487823	0.0369699
Pl02	17487833	17487833	0.0369699
Pl02	17530760	17530760	0.0369699
Pl02	17530761	17530761	0.0369699
Pl02	17534039	17534039	0.0369699
Pl02	17534041	17534041	0.0369699
Pl02	17534058	17534058	0.0369699
Pl02	17534064	17534064	0.0369699
Pl02	17534749	17534749	0.0369699
Pl02	17547310	17547310	0.0369699
Pl02	17547339	17547339	0.0369699
Pl02	17554207	17554207	0.0369699
Pl02	17580318	17580318	0.0369699
Pl02	17602437	17602437	0.0369699
Pl02	17602470	17602470	0.0369699
Pl02	17605681	17605681	0.0369699
Pl02	17621636	17621636	0.0369699
Pl02	17646564	17646564	0.0369699
Pl02	17646574	17646574	0.0369699
Pl02	17646961	17646961	0.0369699
Pl02	17647756	17647756	0.0369699
Pl02	17647841	17647841	0.0369699
Pl02	17680927	17680927	0.0369699
Pl02	17700337	17700337	0.0369699
Pl02	17701615	17701615	0.0369699
Pl02	17701642	17701642	0.0369699
Pl02	17708615	17708615	0.0369699
Pl02	17708646	17708646	0.0369699
Pl02	17709027	17709027	0.0369699
Pl02	17709036	17709036	0.0369699
Pl02	17709075	17709075	0.0369699
Pl02	17709093	17709093	0.0369699
Pl02	17743939	17743939	0.0369699
Pl02	17763185	17763185	0.0369699
Pl02	17802573	17802573	0.0369699
Pl02	17805958	17805958	0.0369699
Pl02	17815710	17815710	0.0369699
Pl02	17854538	17854538	0.0369699
Pl02	17989785	17989785	0.0369699
Pl02	17989803	17989803	0.0369699
Pl02	17990033	17990033	0.0369699
Pl02	17990041	17990041	0.0369699
Pl02	18002637	18002637	0.0369699
Pl02	18020983	18020983	0.0369699
Pl02	18055564	18055564	0.0369699
Pl02	18055592	18055592	0.0369699
Pl02	18056394	18056394	0.0369699
Pl02	18056399	18056399	0.0369699
Pl02	18084766	18084766	0.0369699
Pl02	18097959	18097959	0.0369699
Pl02	18097962	18097962	0.0369699
Pl02	18108716	18108716	0.0369699
Pl02	18254685	18254685	0.0369699
Pl02	18254725	18254725	0.0369699
Pl02	18330975	18330975	0.0369699
Pl02	18330988	18330988	0.0369699
Pl02	18331912	18331912	0.0369699
Pl02	18392271	18392271	0.0369699
Pl02	18392304	18392304	0.0369699
Pl02	18392581	18392581	0.0369699
Pl02	18409697	18409697	0.0369699
Pl02	18414048	18414048	0.0369699
Pl02	18423193	18423193	0.0369699
Pl02	18449791	18449791	0.0369699
Pl02	18512943	18512943	0.0369699
Pl02	18512971	18512971	0.0369699
Pl02	18522146	18522146	0.0369699
Pl02	18525184	18525184	0.0369699
Pl02	18525232	18525232	0.0369699
Pl02	18525237	18525237	0.0369699
Pl02	18540167	18540167	0.0369699
Pl02	18560904	18560904	0.0369699
Pl02	18637587	18637587	0.0369699
Pl02	18637598	18637598	0.0369699
Pl02	18637634	18637634	0.0369699
Pl02	18655421	18655421	0.0369699
Pl02	18765854	18765854	0.0369699
Pl02	18776748	18776748	0.0369699
Pl02	18878868	18878868	0.0369699
Pl02	18996483	18996483	0.0369699
Pl02	19153741	19153741	0.0369699
Pl02	19153749	19153749	0.0369699
Pl02	19160090	19160090	0.0369699
Pl02	19160091	19160091	0.0369699
Pl02	19160108	19160108	0.0369699
Pl02	19167664	19167664	0.0369699
Pl02	19167680	19167680	0.0369699
Pl02	19227564	19227564	0.0369699
Pl02	19227604	19227604	0.0369699
Pl02	19227618	19227618	0.0369699
Pl02	19227634	19227634	0.0369699
Pl02	19287968	19287968	0.0369699
Pl02	19289617	19289617	0.0369699
Pl02	19303003	19303003	0.0369699
Pl02	19304252	19304252	0.0369699
Pl02	19329568	19329568	0.0369699
Pl02	19337163	19337163	0.0369699
Pl02	19403240	19403240	0.0369699
Pl02	19413927	19413927	0.0369699
Pl02	19413951	19413951	0.0369699
Pl02	19447062	19447062	0.0369699
Pl02	19467636	19467636	0.0369699
Pl02	19467806	19467806	0.0369699
Pl02	19467811	19467811	0.0369699
Pl02	19480067	19480067	0.0369699
Pl02	19609454	19609454	0.0369699
Pl02	19632354	19632354	0.0369699
Pl02	19640225	19640225	0.0369699
Pl02	19689971	19689971	0.0369699
Pl02	19703002	19703002	0.0369699
Pl02	19703069	19703069	0.0369699
Pl02	19743829	19743829	0.0369699
Pl02	19743855	19743855	0.0369699
Pl02	19761507	19761507	0.0369699
Pl02	19928948	19928948	0.0369699
Pl02	20358562	20358562	0.0369699
Pl02	20361531	20361531	0.0369699
Pl02	20703684	20703684	0.0369699
Pl02	20720942	20720942	0.0369699
Pl02	20721076	20721076	0.0369699
Pl02	20750743	20750743	0.0369699
Pl02	20879665	20879665	0.0369699
Pl02	20879882	20879882	0.0369699
Pl02	21083175	21083175	0.0369699
Pl02	21115777	21115777	0.0369699
Pl02	21119824	21119824	0.0369699
Pl02	21165986	21165986	0.0369699
Pl02	21181836	21181836	0.0369699
Pl02	21205613	21205613	0.0369699
Pl02	21206862	21206862	0.0369699
Pl02	21240744	21240744	0.0369699
Pl02	21295722	21295722	0.0369699
Pl02	21419838	21419838	0.0369699
Pl02	21468500	21468500	0.0369699
Pl02	21537467	21537467	0.0369699
Pl02	21537496	21537496	0.0369699
Pl02	21537504	21537504	0.0369699
Pl02	21537582	21537582	0.0369699
Pl02	21545645	21545645	0.0369699
Pl02	21682405	21682405	0.0369699
Pl02	21682808	21682808	0.0369699
Pl02	21684156	21684156	0.0369699
Pl02	21716918	21716918	0.0369699
Pl02	21740361	21740361	0.0369699
Pl02	21788977	21788977	0.0369699
Pl02	21789383	21789383	0.0369699
Pl02	21900713	21900713	0.0369699
Pl02	21913420	21913420	0.0369699
Pl02	21913513	21913513	0.0369699
Pl02	21955007	21955007	0.0369699
Pl02	22366290	22366290	0.0369699
Pl02	22661775	22661775	0.0369699
Pl02	22661854	22661854	0.0369699
Pl02	23131504	23131504	0.0369699
Pl02	23131536	23131536	0.0369699
Pl02	23451280	23451280	0.0369699
Pl02	23451287	23451287	0.0369699
Pl02	23451303	23451303	0.0369699
Pl02	23616802	23616802	0.0369699
Pl02	23683734	23683734	0.0369699
Pl02	23683737	23683737	0.0369699
Pl02	23687114	23687114	0.0369699
Pl02	23722092	23722092	0.0369699
Pl02	23810723	23810723	0.0369699
Pl02	24152252	24152252	0.0369699
Pl02	24152278	24152278	0.0369699
Pl02	24204872	24204872	0.0369699
Pl02	24543464	24543464	0.0369699
Pl02	24932466	24932466	0.0369699
Pl02	25006090	25006090	0.0369699
Pl02	25012443	25012443	0.0369699
Pl02	25114885	25114885	0.0369699
Pl02	25114916	25114916	0.0369699
Pl02	25115381	25115381	0.0369699
Pl02	25236325	25236325	0.0369699
Pl02	25254273	25254273	0.0369699
Pl02	25328604	25328604	0.0369699
Pl02	25333870	25333870	0.0369699
Pl02	25509538	25509538	0.0369699
Pl02	25511504	25511504	0.0369699
Pl02	25817220	25817220	0.0369699
Pl02	25841747	25841747	0.0369699
Pl02	25841759	25841759	0.0369699
Pl02	25841808	25841808	0.0369699
Pl02	25864959	25864959	0.0369699
Pl02	26020480	26020480	0.0369699
Pl02	26024379	26024379	0.0369699
Pl02	26307326	26307326	0.0369699
Pl02	26307399	26307399	0.0369699
Pl02	26413067	26413067	0.0369699
Pl02	26413110	26413110	0.0369699
Pl02	26500063	26500063	0.0369699
Pl02	26500108	26500108	0.0369699
Pl02	26503530	26503530	0.0369699
Pl02	26551520	26551520	0.0369699
Pl02	26553911	26553911	0.0369699
Pl02	26553920	26553920	0.0369699
Pl02	26636242	26636242	0.0369699
Pl02	26811537	26811537	0.0369699
Pl02	26812764	26812764	0.0369699
Pl02	26812783	26812783	0.0369699
Pl02	27251820	27251820	0.0369699
Pl02	27251843	27251843	0.0369699
Pl02	27252810	27252810	0.0369699
Pl02	27252824	27252824	0.0369699
Pl02	27265301	27265301	0.0369699
Pl02	27268684	27268684	0.0369699
Pl02	27333839	27333839	0.0369699
Pl02	27348013	27348013	0.0369699
Pl02	27351767	27351767	0.0369699
Pl02	27351786	27351786	0.0369699
Pl02	27364654	27364654	0.0369699
Pl02	27364668	27364668	0.0369699
Pl02	27364697	27364697	0.0369699
Pl02	27579248	27579248	0.0369699
Pl02	27972320	27972320	0.0369699
Pl02	27972482	27972482	0.0369699
Pl02	27972524	27972524	0.0369699
Pl02	28033120	28033120	0.0369699
Pl02	28221700	28221700	0.0369699
Pl02	28221704	28221704	0.0369699
Pl02	28390514	28390514	0.0369699
Pl02	28478541	28478541	0.0369699
Pl02	28480496	28480496	0.0369699
Pl02	28509109	28509109	0.0369699
Pl02	28510652	28510652	0.0369699
Pl02	28510680	28510680	0.0369699
Pl02	28510774	28510774	0.0369699
Pl02	28810655	28810655	0.0369699
Pl02	28859355	28859355	0.0369699
Pl02	28889574	28889574	0.0369699
Pl02	28952984	28952984	0.0369699
Pl02	28956852	28956852	0.0369699
Pl02	29035015	29035015	0.0369699
Pl02	29049937	29049937	0.0369699
Pl02	29049973	29049973	0.0369699
Pl02	29070877	29070877	0.0369699
Pl02	29152699	29152699	0.0369699
Pl02	29168000	29168000	0.0369699
Pl02	29216978	29216978	0.0369699
Pl02	29218788	29218788	0.0369699
Pl02	29285023	29285023	0.0369699
Pl02	29285061	29285061	0.0369699
Pl02	29302709	29302709	0.0369699
Pl02	29302733	29302733	0.0369699
Pl02	29315096	29315096	0.0369699
Pl02	29319285	29319285	0.0369699
Pl02	29319329	29319329	0.0369699
Pl02	29319874	29319874	0.0369699
Pl02	29319918	29319918	0.0369699
Pl02	29319925	29319925	0.0369699
Pl02	29372189	29372189	0.0369699
Pl02	29444676	29444676	0.0369699
Pl02	29477825	29477825	0.0369699
Pl02	29538287	29538287	0.0369699
Pl02	29614310	29614310	0.0369699
Pl02	29623563	29623563	0.0369699
Pl02	29624074	29624074	0.0369699
Pl02	29650819	29650819	0.0369699
Pl02	29650864	29650864	0.0369699
Pl02	29692620	29692620	0.0369699
Pl02	29714213	29714213	0.0369699
Pl02	29722277	29722277	0.0369699
Pl02	29747815	29747815	0.0369699
Pl02	29763830	29763830	0.0369699
Pl02	29767259	29767259	0.0369699
Pl02	29813287	29813287	0.0369699
Pl02	29816802	29816802	0.0369699
Pl02	29818447	29818447	0.0369699
Pl02	29872262	29872262	0.0369699
Pl02	29875084	29875084	0.0369699
Pl02	29919084	29919084	0.0369699
Pl02	29920509	29920509	0.0369699
Pl02	29926320	29926320	0.0369699
Pl02	29927758	29927758	0.0369699
Pl02	29944397	29944397	0.0369699
Pl02	29944420	29944420	0.0369699
Pl02	29945028	29945028	0.0369699
Pl02	29945107	29945107	0.0369699
Pl02	30017043	30017043	0.0369699
Pl02	30018833	30018833	0.0369699
Pl02	30018839	30018839	0.0369699
Pl02	30021278	30021278	0.0369699
Pl02	30037975	30037975	0.0369699
Pl02	30073803	30073803	0.0369699
Pl02	30084898	30084898	0.0369699
Pl02	30117609	30117609	0.0369699
Pl02	30161233	30161233	0.0369699
Pl02	30161241	30161241	0.0369699
Pl02	30163265	30163265	0.0369699
Pl02	30176522	30176522	0.0369699
Pl02	30176530	30176530	0.0369699
Pl02	30221139	30221139	0.0369699
Pl02	30245977	30245977	0.0369699
Pl02	30246023	30246023	0.0369699
Pl02	30289855	30289855	0.0369699
Pl02	30289858	30289858	0.0369699
Pl02	30326339	30326339	0.0369699
Pl02	30328295	30328295	0.0369699
Pl02	30328308	30328308	0.0369699
Pl02	30346066	30346066	0.0369699
Pl02	30361989	30361989	0.0369699
Pl02	30364871	30364871	0.0369699
Pl02	30364880	30364880	0.0369699
Pl02	30388261	30388261	0.0369699
Pl02	30388274	30388274	0.0369699
Pl02	30418837	30418837	0.0369699
Pl02	30423851	30423851	0.0369699
Pl02	30482655	30482655	0.0369699
Pl02	30490218	30490218	0.0369699
Pl02	30545064	30545064	0.0369699
Pl02	30567569	30567569	0.0369699
Pl02	30567589	30567589	0.0369699
Pl02	30576577	30576577	0.0369699
Pl02	30576602	30576602	0.0369699
Pl02	30579901	30579901	0.0369699
Pl02	30599196	30599196	0.0369699
Pl02	30599222	30599222	0.0369699
Pl02	30603109	30603109	0.0369699
Pl02	30647279	30647279	0.0369699
Pl02	30705114	30705114	0.0369699
Pl02	30705117	30705117	0.0369699
Pl02	30709057	30709057	0.0369699
Pl02	30709181	30709181	0.0369699
Pl02	30711623	30711623	0.0369699
Pl02	30719970	30719970	0.0369699
Pl02	30719983	30719983	0.0369699
Pl02	30720114	30720114	0.0369699
Pl02	30724461	30724461	0.0369699
Pl02	30726527	30726527	0.0369699
Pl02	30729678	30729678	0.0369699
Pl02	30760704	30760704	0.0369699
Pl02	30761835	30761835	0.0369699
Pl02	30763898	30763898	0.0369699
Pl02	30790844	30790844	0.0369699
Pl02	30794666	30794666	0.0369699
Pl02	30833460	30833460	0.0369699
Pl02	30895055	30895055	0.0369699
Pl02	30895068	30895068	0.0369699
Pl02	30895088	30895088	0.0369699
Pl02	30913944	30913944	0.0369699
Pl02	30973217	30973217	0.0369699
Pl02	31064461	31064461	0.0369699
Pl02	31064471	31064471	0.0369699
Pl02	31064480	31064480	0.0369699
Pl02	31078315	31078315	0.0369699
Pl02	31218095	31218095	0.0369699
Pl02	31230477	31230477	0.0369699
Pl02	31230486	31230486	0.0369699
Pl02	31259536	31259536	0.0369699
Pl02	31271518	31271518	0.0369699
Pl02	31308858	31308858	0.0369699
Pl02	31329474	31329474	0.0369699
Pl02	31345732	31345732	0.0369699
Pl02	31345760	31345760	0.0369699
Pl02	31366176	31366176	0.0369699
Pl02	31366185	31366185	0.0369699
Pl02	31434334	31434334	0.0369699
Pl02	31439125	31439125	0.0369699
Pl02	31440450	31440450	0.0369699
Pl02	31440458	31440458	0.0369699
Pl02	31440461	31440461	0.0369699
Pl02	31482862	31482862	0.0369699
Pl02	31487033	31487033	0.0369699
Pl02	31488873	31488873	0.0369699
Pl02	31501051	31501051	0.0369699
Pl02	31501100	31501100	0.0369699
Pl02	31517053	31517053	0.0369699
Pl02	31517244	31517244	0.0369699
Pl02	31526341	31526341	0.0369699
Pl02	31526392	31526392	0.0369699
Pl02	31528901	31528901	0.0369699
Pl02	31576083	31576083	0.0369699
Pl02	31585040	31585040	0.0369699
Pl02	31597306	31597306	0.0369699
Pl02	31607182	31607182	0.0369699
Pl02	31614649	31614649	0.0369699
Pl02	31628698	31628698	0.0369699
Pl02	31628699	31628699	0.0369699
Pl02	31703777	31703777	0.0369699
Pl02	31713783	31713783	0.0369699
Pl02	31729281	31729281	0.0369699
Pl02	31729283	31729283	0.0369699
Pl02	31730750	31730750	0.0369699
Pl02	31730781	31730781	0.0369699
Pl02	31730788	31730788	0.0369699
Pl02	31730798	31730798	0.0369699
Pl02	31730884	31730884	0.0369699
Pl02	31771181	31771181	0.0369699
Pl02	31797747	31797747	0.0369699
Pl02	31816524	31816524	0.0369699
Pl02	31831602	31831602	0.0369699
Pl02	31831621	31831621	0.0369699
Pl02	31834021	31834021	0.0369699
Pl02	31850242	31850242	0.0369699
Pl02	31850255	31850255	0.0369699
Pl02	31850319	31850319	0.0369699
Pl02	31851447	31851447	0.0369699
Pl02	31851474	31851474	0.0369699
Pl02	31861730	31861730	0.00210526
Pl02	31861745	31861745	0.00210526
Pl02	31861762	31861762	0.00210526
Pl02	31898224	31898224	0.00210526
Pl02	31898264	31898264	0.00210526
Pl02	31898271	31898271	0.00210526
Pl02	31899716	31899716	0.00210526
Pl02	31906518	31906518	0.00210526
Pl02	31943189	31943189	0.00210526
Pl02	31959357	31959357	0.00210526
Pl02	31961481	31961481	0.00210526
Pl02	31961498	31961498	0.00210526
Pl02	31998077	31998077	0.00210526
Pl02	31998129	31998129	0.00210526
Pl02	32089807	32089807	0.00210526
Pl02	32091318	32091318	0.00210526
Pl02	32121751	32121751	0.00210526
Pl02	32124199	32124199	0.00210526
Pl02	32151955	32151955	0.00210526
Pl02	32153857	32153857	0.00210526
Pl02	32162924	32162924	0.00210526
Pl02	32164349	32164349	0.00210526
Pl02	32166157	32166157	0.00210526
Pl02	32198375	32198375	0.00210526
Pl02	32207547	32207547	0.00210526
Pl02	32260193	32260193	0.00210526
Pl02	32260487	32260487	0.00210526
Pl02	32260535	32260535	0.00210526
Pl02	32260724	32260724	0.00210526
Pl02	32260734	32260734	0.00210526
Pl02	32260750	32260750	0.00210526
Pl02	32278102	32278102	0.00210526
Pl02	32278937	32278937	0.00210526
Pl02	32299510	32299510	0.00210526
Pl02	32299806	32299806	0.00210526
Pl02	32314241	32314241	0.00210526
Pl02	32314242	32314242	0.00210526
Pl02	32315861	32315861	0.00210526
Pl02	32322291	32322291	0.00210526
Pl02	32354914	32354914	0.00210526
Pl02	32383695	32383695	0.00210526
Pl02	32383699	32383699	0.00210526
Pl02	32415673	32415673	0.00210526
Pl02	32468766	32468766	0.00210526
Pl02	32471323	32471323	0.00210526
Pl02	32478831	32478831	0.00210526
Pl02	32478836	32478836	0.00210526
Pl02	32481535	32481535	0.00210526
Pl02	32481564	32481564	0.00210526
Pl02	32492564	32492564	0.00210526
Pl02	32492565	32492565	0.00210526
Pl02	32492571	32492571	0.00210526
Pl02	32493788	32493788	0.00210526
Pl02	32511784	32511784	0.00210526
Pl02	32517471	32517471	0.00210526
Pl02	32522817	32522817	0.00210526
Pl02	32539367	32539367	0.00210526
Pl02	32539381	32539381	0.00210526
Pl02	32548988	32548988	0.00210526
Pl02	32549041	32549041	0.00210526
Pl02	32549134	32549134	0.00210526
Pl02	32577791	32577791	0.00210526
Pl02	32593907	32593907	0.00210525
Pl02	32611888	32611888	0.00210524
Pl02	32612062	32612062	0.00210524
Pl02	32613936	32613936	0.00210523
Pl02	32613942	32613942	0.00210522
Pl02	32635390	32635390	0.00210521
Pl02	32650902	32650902	0.0021052
Pl02	32651241	32651241	0.00210519
Pl02	32654097	32654097	0.00210519
Pl02	32654108	32654108	0.00210519
Pl02	32654124	32654124	0.00210519
Pl02	32686273	32686273	0.00210519
Pl02	32766732	32766732	0.00210519
Pl02	32798304	32798304	0.00210519
Pl02	32798852	32798852	0.00210519
Pl02	32931145	32931145	0.00210519
Pl02	32931174	32931174	0.00210519
Pl02	32931296	32931296	0.00210519
Pl02	32932346	32932346	0.00210519
Pl02	32937338	32937338	0.00210519
Pl02	32937402	32937402	0.00210519
Pl02	32937405	32937405	0.00210519
Pl02	32940276	32940276	0.00210519
Pl02	32940278	32940278	0.00210518
Pl02	32940291	32940291	0.00209591
Pl02	32942955	32942955	0.00329237
Pl02	32942970	32942970	0.0033042
Pl02	32950376	32950376	0.00330422
Pl02	32950388	32950388	0.00330423
Pl02	32971924	32971924	0.00330424
Pl02	32971937	32971937	0.00330425
Pl02	32992307	32992307	0.00330426
Pl02	32996113	32996113	0.00330427
Pl02	33001443	33001443	0.00330429
Pl02	33003664	33003664	0.0033043
Pl02	33003679	33003679	0.00330431
Pl02	33008470	33008470	0.00330432
Pl02	33037133	33037133	0.00330433
Pl02	33045123	33045123	0.00330435
Pl02	33045124	33045124	0.00330436
Pl02	33062114	33062114	0.00330437
Pl02	33069192	33069192	0.00330438
Pl02	33069206	33069206	0.00330439
Pl02	33069212	33069212	0.0033044
Pl02	33069447	33069447	0.00330442
Pl02	33069483	33069483	0.00330443
Pl02	33078976	33078976	0.00330444
Pl02	33079000	33079000	0.00330444
Pl02	33085594	33085594	0.00330444
Pl02	33092038	33092038	0.00330444
Pl02	33092050	33092050	0.00330444
Pl02	33115353	33115353	0.00330444
Pl02	33166712	33166712	0.00330444
Pl02	33169236	33169236	0.00330444
Pl02	33185335	33185335	0.00330444
Pl02	33190109	33190109	0.00330444
Pl02	33202567	33202567	0.00330444
Pl02	33217235	33217235	0.00330445
Pl02	33230661	33230661	0.00330446
Pl02	33264853	33264853	0.00330448
Pl02	33287168	33287168	0.00330449
Pl02	33287187	33287187	0.0033045
Pl02	33292853	33292853	0.00330451
Pl02	33293378	33293378	0.00330452
Pl02	33316604	33316604	0.00330454
Pl02	33336085	33336085	0.00330455
Pl02	33336116	33336116	0.00330455
Pl02	33388724	33388724	0.00330455
Pl02	33400106	33400106	0.00330455
Pl02	33400122	33400122	0.00330455
Pl02	33400181	33400181	0.00330455
Pl02	33420911	33420911	0.00330455
Pl02	33426617	33426617	0.00330455
Pl02	33439229	33439229	0.00330455
Pl02	33439430	33439430	0.00330455
Pl02	33445357	33445357	0.00330455
Pl02	33452408	33452408	0.00330455
Pl02	33452412	33452412	0.00330455
Pl02	33464395	33464395	0.00330455
Pl02	33464407	33464407	0.00330455
Pl02	33473140	33473140	0.00330455
Pl02	33492063	33492063	0.00330455
Pl02	33492083	33492083	0.00330455
Pl02	33513618	33513618	0.00330455
Pl02	33513631	33513631	0.00330455
Pl02	33514739	33514739	0.00330455
Pl02	33514757	33514757	0.00330455
Pl02	33518314	33518314	0.00330455
Pl02	33518359	33518359	0.00330455
Pl02	33537842	33537842	0.00330455
Pl02	33567882	33567882	0.00330455
Pl02	33568720	33568720	0.00330455
Pl02	33593208	33593208	0.00330455
Pl02	33603741	33603741	0.00330455
Pl02	33605267	33605267	0.00330455
Pl02	33613340	33613340	0.00330455
Pl02	33623361	33623361	0.00330455
Pl02	33648453	33648453	0.00330455
Pl02	33652615	33652615	0.00330455
Pl02	33662891	33662891	0.00330455
Pl02	33663137	33663137	0.00330455
Pl02	33666188	33666188	0.00330455
Pl02	33666226	33666226	0.00330455
Pl02	33669993	33669993	0.00330455
Pl02	33683997	33683997	0.00330455
Pl02	33688204	33688204	0.00330455
Pl02	33703907	33703907	0.00330455
Pl02	33703942	33703942	0.00330455
Pl02	33724999	33724999	0.00330455
Pl02	33786843	33786843	0.00330455
Pl02	33786888	33786888	0.00330455
Pl02	33788591	33788591	0.00330455
Pl02	33788594	33788594	0.00330455
Pl02	33788600	33788600	0.00330455
Pl02	33811232	33811232	0.00330455
Pl02	33811241	33811241	0.00330455
Pl02	33817603	33817603	0.00330455
Pl02	33817605	33817605	0.00330455
Pl02	33827186	33827186	0.00330455
Pl02	33832486	33832486	0.00330455
Pl02	33832492	33832492	0.00330455
Pl02	33888184	33888184	0.000483695
Pl02	33894574	33894574	0.000483695
Pl02	33965547	33965547	0.000483695
Pl02	33965583	33965583	0.000483695
Pl02	33967602	33967602	0.000483695
Pl02	33968796	33968796	0.000483695
Pl02	33968823	33968823	0.000483695
Pl02	34053753	34053753	0.000483695
Pl02	34088930	34088930	0.000483695
Pl02	34088943	34088943	0.000483695
Pl02	34153097	34153097	0.000483695
Pl02	34176386	34176386	0.000483695
Pl02	34176419	34176419	0.000483695
Pl02	34198190	34198190	0.000483695
Pl02	34339968	34339968	0.000483695
Pl02	34345753	34345753	0.000483695
Pl02	34374422	34374422	0.000483695
Pl02	34374561	34374561	0.000483695
Pl02	34417199	34417199	0.000483695
Pl02	34501088	34501088	0.000483695
Pl02	34534521	34534521	0.000483695
Pl02	34534553	34534553	0.000483695
Pl02	34597913	34597913	0.000483695
Pl02	34609670	34609670	0.000483695
Pl02	34634086	34634086	0.00048369
Pl02	34792800	34792800	0.000483685
Pl02	34792839	34792839	0.00048368
Pl02	34844443	34844443	0.000483675
Pl02	34884337	34884337	0.00048367
Pl02	34884351	34884351	0.000483665
Pl02	34886976	34886976	0.00048366
Pl02	35081145	35081145	0.000483655
Pl02	35081148	35081148	0.00048365
Pl02	35081169	35081169	0.000483647
Pl02	35167409	35167409	0.000484888
Pl02	35189091	35189091	0.00255702
Pl02	35271018	35271018	0.00630534
Pl02	35307255	35307255	0.0117096
Pl02	35307289	35307289	0.0186736
Pl02	35320713	35320713	0.0270362
Pl02	35334675	35334675	0.0365908
Pl02	35357373	35357373	0.0471097
Pl02	35357391	35357391	0.0471206
Pl02	35363809	35363809	0.0471206
Pl02	35363840	35363840	0.0471206
Pl02	35373299	35373299	0.0471206
Pl02	35413308	35413308	0.0471206
Pl02	35413333	35413333	0.0471206
Pl02	35556050	35556050	0.0471206
Pl02	35614717	35614717	0.0471206
Pl02	35643483	35643483	0.0471206
Pl02	35659720	35659720	0.0471206
Pl02	35696063	35696063	0.0471206
Pl02	35807315	35807315	0.0471206
Pl02	35844178	35844178	0.0471206
Pl02	35965127	35965127	0.0471206
Pl02	36143951	36143951	0.0471206
Pl02	36182568	36182568	0.0471206
Pl02	36413454	36413454	0.0471206
Pl02	36417138	36417138	0.0471206
Pl02	36470174	36470174	0.00582558
Pl02	36481186	36481186	0.00582558
Pl02	36510793	36510793	0.00582558
Pl02	36540779	36540779	0.00582558
Pl02	36545750	36545750	0.00582558
Pl02	36560004	36560004	0.00582558
Pl02	36560220	36560220	0.00582558
Pl02	36568018	36568018	0.00582558
Pl02	36573910	36573910	0.00582558
Pl02	36574747	36574747	0.00582558
Pl02	36574751	36574751	0.00582558
Pl02	36574752	36574752	0.00582558
Pl02	36591711	36591711	0.00582558
Pl02	36636873	36636873	0.00582558
Pl02	36638935	36638935	0.00582558
Pl02	36652259	36652259	0.00582558
Pl02	36659425	36659425	0.00582558
Pl02	36659429	36659429	0.00582558
Pl02	36662820	36662820	0.00582558
Pl02	36695606	36695606	0.00582558
Pl02	36723125	36723125	0.00582558
Pl02	36725586	36725586	0.00582558
Pl02	36725626	36725626	0.00582558
Pl02	36726191	36726191	0.00582558
Pl02	36726208	36726208	0.00582558
Pl02	36732818	36732818	0.00582558
Pl02	36754954	36754954	0.00582558
Pl02	36766151	36766151	0.00582558
Pl02	36766212	36766212	0.00582558
Pl02	36850725	36850725	0.00582558
Pl02	36850735	36850735	0.00582558
Pl02	36860015	36860015	0.00582558
Pl02	36893681	36893681	0.00582558
Pl02	36893682	36893682	0.00582558
Pl02	36893733	36893733	0.00582558
Pl02	36904100	36904100	0.00582558
Pl02	36904122	36904122	0.00582558
Pl02	36913660	36913660	0.00582558
Pl02	36928098	36928098	0.00582558
Pl02	36939962	36939962	0.00582558
Pl02	36940695	36940695	0.00582558
Pl02	37978932	37978932	0.00159654
Pl02	37991205	37991205	0.00810208
Pl02	37991211	37991211	0.00810208
Pl02	37991240	37991240	0.00810208
Pl02	38034078	38034078	0.00810208
Pl02	38034120	38034120	0.00810208
Pl02	38186894	38186894	0.00810208
Pl02	38466318	38466318	0.00810207
Pl02	38581129	38581129	0.00808953
Pl02	38581170	38581170	0.008077
Pl02	38660899	38660899	0.00806448
Pl02	38660950	38660950	0.00805197
Pl02	38793254	38793254	0.00803946
Pl02	38913386	38913386	0.000345262
Pl02	39113339	39113339	0.00272655
Pl02	39113359	39113359	0.00273378
Pl02	39140421	39140421	0.00273379
Pl02	39140463	39140463	0.00273379
Pl02	39145693	39145693	0.00273379
Pl02	39206921	39206921	0.00273379
Pl02	39206935	39206935	0.00273379
Pl02	39241849	39241849	0.00273379
Pl02	39300492	39300492	0.00273379
Pl02	39313210	39313210	0.00273379
Pl02	39372153	39372153	0.00273379
Pl02	39372155	39372155	0.00273379
Pl02	39455695	39455695	0.00273379
Pl02	39484321	39484321	0.00273379
Pl02	39504759	39504759	0.00273379
Pl02	39613971	39613971	0.00273379
Pl02	39613979	39613979	0.00273379
Pl02	39614006	39614006	0.00273379
Pl02	39676600	39676600	0.00273379
Pl02	39720314	39720314	0.00273379
Pl02	39720345	39720345	0.00273379
Pl02	39720916	39720916	0.00273379
Pl02	39724898	39724898	0.00273379
Pl02	39820869	39820869	0.00273379
Pl02	39858448	39858448	0.00273379
Pl02	39877214	39877214	0.00273379
Pl02	39877219	39877219	0.00273379
Pl02	39905399	39905399	0.00273379
Pl02	39905432	39905432	0.00273379
Pl02	39914441	39914441	0.00273379
Pl02	39937945	39937945	0.00273379
Pl02	39937949	39937949	0.00273379
Pl02	39969659	39969659	0.00273379
Pl02	39992822	39992822	0.00273379
Pl02	40011823	40011823	0.00273379
Pl02	40019473	40019473	0.00273379
Pl02	40051000	40051000	0.00273379
Pl02	40051061	40051061	0.00273379
Pl02	40051064	40051064	0.00273379
Pl02	40051098	40051098	0.00273379
Pl02	40054871	40054871	0.00273379
Pl02	40054898	40054898	0.00273379
Pl02	40097098	40097098	0.00273379
Pl02	40146884	40146884	0.00273379
Pl02	40146893	40146893	0.00273379
Pl02	40183468	40183468	0.00273379
Pl02	40183471	40183471	0.00273379
Pl02	40189448	40189448	0.00273379
Pl02	40197555	40197555	0.00331259
Pl02	40202934	40202934	0.00331259
Pl02	40283230	40283230	0.00331259
Pl02	41185977	41185977	0.146023
Pl02	41205217	41205217	0.146023
Pl02	41362306	41362306	0.146023
Pl02	41420150	41420150	0.146023
Pl02	43865633	43865633	0.136868
Pl02	43910204	43910204	0.136868
Pl02	43914958	43914958	0.136868
Pl02	43914981	43914981	0.136868
Pl02	43922348	43922348	0.136868
Pl02	43923798	43923798	0.136868
Pl02	43923800	43923800	0.136868
Pl02	43936558	43936558	0.0538068
Pl02	44042796	44042796	0.0538068
Pl02	44050765	44050765	0.0538068
Pl02	44051260	44051260	0.0538068
Pl02	44051799	44051799	0.0538068
Pl02	44068805	44068805	0.0538068
Pl02	44068854	44068854	0.0538068
Pl02	44077175	44077175	0.0538068
Pl02	44141503	44141503	0.0538068
Pl02	44188967	44188967	0.0538068
Pl02	44189010	44189010	0.0538068
Pl02	44269135	44269135	0.0538068
Pl02	44269137	44269137	0.0538068
Pl02	44269215	44269215	0.0538068
Pl02	44281911	44281911	0.0538068
Pl02	44300163	44300163	0.0538068
Pl02	44313213	44313213	0.0538068
Pl02	44314983	44314983	0.0538068
Pl02	44329109	44329109	0.0538068
Pl02	44356753	44356753	0.0538068
Pl02	44375587	44375587	0.0538068
Pl02	44442754	44442754	0.0538068
Pl02	44444809	44444809	0.0538068
Pl02	44451928	44451928	0.0538068
Pl02	44480013	44480013	0.0538068
Pl02	44489393	44489393	0.0538068
Pl02	44520687	44520687	0.0538068
Pl02	44521259	44521259	0.0538068
Pl02	44522152	44522152	0.0538068
Pl02	44522711	44522711	0.0538068
Pl02	44525189	44525189	0.0538068
Pl02	44527911	44527911	0.0538068
Pl02	44532707	44532707	0.0538068
Pl02	44543652	44543652	0.0538068
Pl02	44552855	44552855	0.0538068
Pl02	44552879	44552879	0.0538068
Pl02	44559218	44559218	0.0538068
Pl02	44559230	44559230	0.0538068
Pl02	44582284	44582284	0.0538068
Pl02	44615816	44615816	0.0538068
Pl02	44631826	44631826	0.0538068
Pl02	44631971	44631971	0.0538068
Pl02	44653089	44653089	0.0538068
Pl02	44672594	44672594	0.0610922
Pl02	44713401	44713401	0.0610922
Pl02	44713450	44713450	0.0610922
Pl02	44713510	44713510	0.0610922
Pl02	44713519	44713519	0.0610922
Pl02	44722448	44722448	0.0610922
Pl02	44723996	44723996	0.0610922
Pl02	44737436	44737436	0.0610922
Pl02	44780169	44780169	0.0610922
Pl02	44785115	44785115	0.0610922
Pl02	44809998	44809998	0.0610922
Pl02	44810371	44810371	0.0610922
Pl02	44814636	44814636	0.0610922
Pl02	44827028	44827028	0.0610922
Pl02	44846097	44846097	0.0610922
Pl02	44862932	44862932	0.0610922
Pl02	44904296	44904296	0.0610922
Pl02	44904348	44904348	0.0610922
Pl02	44927066	44927066	0.0610922
Pl02	44953303	44953303	0.0610922
Pl02	44959014	44959014	0.0610922
Pl02	44959042	44959042	0.0610922
Pl02	44984200	44984200	0.0610922
Pl02	44985274	44985274	0.0610922
Pl02	44985275	44985275	0.0610922
Pl02	45003151	45003151	0.0610922
Pl02	45070487	45070487	0.0610922
Pl02	45100032	45100032	0.0610922
Pl02	45100097	45100097	0.0610922
Pl02	45111383	45111383	0.0610922
Pl02	45152829	45152829	0.0610922
Pl02	45156999	45156999	0.0610922
Pl02	45157012	45157012	0.0610922
Pl02	45186731	45186731	0.0610922
Pl02	45197396	45197396	0.0610922
Pl02	45212541	45212541	0.0610922
Pl02	45231542	45231542	0.0610922
Pl02	45232199	45232199	0.0610922
Pl02	45251546	45251546	0.0610922
Pl02	45261010	45261010	0.0610922
Pl02	45297155	45297155	0.0610922
Pl02	45307128	45307128	0.0610922
Pl02	45353913	45353913	0.0610922
Pl02	45353917	45353917	0.0610922
Pl02	45353924	45353924	0.0610922
Pl02	46174719	46174719	0.0440721
Pl02	46177916	46177916	0.0440721
Pl02	46185326	46185326	0.0440721
Pl02	46195716	46195716	0.0440721
Pl02	46216858	46216858	0.0440721
Pl02	46216913	46216913	0.0440721
Pl02	46216916	46216916	0.0440721
Pl02	46220495	46220495	0.0440721
Pl02	46232175	46232175	0.0440721
Pl02	46267780	46267780	0.0440721
Pl02	46285815	46285815	0.0440721
Pl02	46345139	46345139	0.0440721
Pl02	46429665	46429665	0.0440721
Pl02	46429756	46429756	0.0440721
Pl02	46464056	46464056	0.0440721
Pl02	46479648	46479648	0.0440721
Pl02	46491142	46491142	0.0440721
Pl02	46491233	46491233	0.0440721
Pl02	46545619	46545619	0.0440721
Pl02	46545645	46545645	0.0440721
Pl02	46573255	46573255	0.0440721
Pl02	46579371	46579371	0.0440721
Pl02	46580813	46580813	0.0440721
Pl02	46582495	46582495	0.0440721
Pl02	46582503	46582503	0.0440721
Pl02	46649988	46649988	0.0440721
Pl02	46669148	46669148	0.0395065
Pl02	46729787	46729787	0.0395065
Pl02	48344152	48344152	0.0840591
Pl02	48365284	48365284	0.0840591
Pl02	48368540	48368540	0.0840591
Pl02	48434014	48434014	0.0840591
Pl02	48434062	48434062	0.0840591
Pl02	48507079	48507079	0.0840591
Pl02	48534335	48534335	0.117762
Pl02	48554385	48554385	0.117762
Pl02	48567957	48567957	0.117762
Pl02	48672065	48672065	0.190627
Pl02	48762203	48762203	0.182048
Pl02	48806340	48806340	0.182048
Pl02	48813857	48813857	0.182048
Pl02	48818917	48818917	0.182048
Pl02	48910388	48910388	0.182048
Pl02	48945438	48945438	0.250074
Pl02	48954432	48954432	0.250074
Pl02	49149228	49149228	0.250835
Pl02	49224907	49224907	0.250835
Pl02	49236917	49236917	0.250835
Pl02	49238140	49238140	0.250835
Pl02	49291119	49291119	0.250835
Pl02	49542722	49542722	0.0361359
Pl02	49545574	49545574	0.0361359
Pl02	50004537	50004537	0.115868
Pl02	50862952	50862952	0.0537337
Pl02	50892399	50892399	0.0537337
Pl02	50920084	50920084	0.0537337
Pl02	50920093	50920093	0.0537337
Pl02	50995280	50995280	0.0537337
Pl02	50998101	50998101	0.0537337
Pl02	51012070	51012070	0.0537337
Pl02	51069601	51069601	0.0284024
Pl02	51291411	51291411	0.000326931
Pl02	51413724	51413724	0.00678321
Pl02	51445311	51445311	0.00678321
Pl02	51456581	51456581	0.0258244
Pl02	51500548	51500548	0.0806663
Pl02	51518959	51518959	0.0806663
Pl02	51552071	51552071	0.0806663
Pl02	51579190	51579190	0.0806663
Pl02	51607776	51607776	0.0806663
Pl03	105240	105240	0.0884084
Pl03	111570	111570	0.0884084
Pl03	112355	112355	0.0884084
Pl03	2903	2903	0.0884084
Pl03	62775	62775	0.0884084
Pl03	83131	83131	0.0884084
Pl03	92711	92711	0.0884084
Pl03	159771	159771	0.0897767
Pl03	172194	172194	0.0897767
Pl03	176930	176930	0.0897767
Pl03	208246	208246	0.0897767
Pl03	219401	219401	0.0897767
Pl03	222862	222862	0.0897767
Pl03	251113	251113	0.0897767
Pl03	251581	251581	0.0897767
Pl03	330381	330381	0.0897767
Pl03	388989	388989	0.178887
Pl03	394066	394066	0.178887
Pl03	400959	400959	0.178887
Pl03	441793	441793	0.171815
Pl03	442554	442554	0.171815
Pl03	442573	442573	0.171815
Pl03	468675	468675	0.171815
Pl03	468725	468725	0.171815
Pl03	473265	473265	0.171815
Pl03	480103	480103	0.270218
Pl03	506032	506032	0.270218
Pl03	512101	512101	0.270218
Pl03	512126	512126	0.270218
Pl03	512127	512127	0.270218
Pl03	512156	512156	0.270218
Pl03	600566	600566	0.270218
Pl03	617219	617219	0.270218
Pl03	618514	618514	0.270218
Pl03	618544	618544	0.270218
Pl03	618562	618562	0.270218
Pl03	700717	700717	0.270218
Pl03	711893	711893	0.270218
Pl03	712046	712046	0.270218
Pl03	800782	800782	0.293151
Pl03	805784	805784	0.293151
Pl03	812835	812835	0.293151
Pl03	812854	812854	0.293151
Pl03	857403	857403	0.293151
Pl03	858357	858357	0.293151
Pl03	1004119	1004119	0.375501
Pl03	1023112	1023112	0.375501
Pl03	1033137	1033137	0.375501
Pl03	1048204	1048204	0.375501
Pl03	1079897	1079897	0.375501
Pl03	1081052	1081052	0.375501
Pl03	921635	921635	0.375501
Pl03	922960	922960	0.375501
Pl03	931998	931998	0.375501
Pl03	1513421	1513421	0.935381
Pl03	1586309	1586309	0.935381
Pl03	1586339	1586339	0.935381
Pl03	1593995	1593995	0.935381
Pl03	1606821	1606821	0.935381
Pl03	1670306	1670306	0.940334
Pl03	1697454	1697454	0.929354
Pl03	1729789	1729789	0.929354
Pl03	1799067	1799067	0.929354
Pl03	1814336	1814336	0.929354
Pl03	1877649	1877649	0.930874
Pl03	1878553	1878553	0.930874
Pl03	1882161	1882161	0.930874
Pl03	1882171	1882171	0.930874
Pl03	1882178	1882178	0.930874
Pl03	1903642	1903642	0.930874
Pl03	1919915	1919915	0.930874
Pl03	1977039	1977039	0.930874
Pl03	2163566	2163566	0.674236
Pl03	2192853	2192853	0.674236
Pl03	2257146	2257146	0.674236
Pl03	2274999	2274999	0.674236
Pl03	2282765	2282765	0.674236
Pl03	2304579	2304579	0.674236
Pl03	2304581	2304581	0.674236
Pl03	2349824	2349824	0.674236
Pl03	2365476	2365476	0.674236
Pl03	2368379	2368379	0.674236
Pl03	2371096	2371096	0.674236
Pl03	2447356	2447356	0.209286
Pl03	2461403	2461403	0.209286
Pl03	2486042	2486042	0.209286
Pl03	2486603	2486603	0.209286
Pl03	2548923	2548923	0.209286
Pl03	2668510	2668510	0.209286
Pl03	2682058	2682058	0.209286
Pl03	2682066	2682066	0.209286
Pl03	2682068	2682068	0.209286
Pl03	2710229	2710229	0.209286
Pl03	2710938	2710938	0.209286
Pl03	2710944	2710944	0.209286
Pl03	2712634	2712634	0.209286
Pl03	2712680	2712680	0.209286
Pl03	2712704	2712704	0.209286
Pl03	2738660	2738660	0.209286
Pl03	2742433	2742433	0.209286
Pl03	2763544	2763544	0.209286
Pl03	2766241	2766241	0.209286
Pl03	2767521	2767521	0.209286
Pl03	2780188	2780188	0.209286
Pl03	2789921	2789921	0.209286
Pl03	2798718	2798718	0.209286
Pl03	2859665	2859665	0.209286
Pl03	2871039	2871039	0.127585
Pl03	2935076	2935076	0.127585
Pl03	2948938	2948938	0.127585
Pl03	2979366	2979366	0.127585
Pl03	2982889	2982889	0.127585
Pl03	2982977	2982977	0.127585
Pl03	2983031	2983031	0.127602
Pl03	2985396	2985396	0.143816
Pl03	2999033	2999033	0.160225
Pl03	3012777	3012777	0.17701
Pl03	3055519	3055519	0.177027
Pl03	3066722	3066722	0.177044
Pl03	3068856	3068856	0.177061
Pl03	3080935	3080935	0.177061
Pl03	3121086	3121086	0.177061
Pl03	3138733	3138733	0.177061
Pl03	3142462	3142462	0.177061
Pl03	3151179	3151179	0.177061
Pl03	3151271	3151271	0.177061
Pl03	3151833	3151833	0.177061
Pl03	3151866	3151866	0.177061
Pl03	3152219	3152219	0.177061
Pl03	3207510	3207510	0.177061
Pl03	3218749	3218749	0.177061
Pl03	3242368	3242368	0.177061
Pl03	3257229	3257229	0.177061
Pl03	3263594	3263594	0.177061
Pl03	3263617	3263617	0.177061
Pl03	3272680	3272680	0.177061
Pl03	3274817	3274817	0.177061
Pl03	3284706	3284706	0.177061
Pl03	3284745	3284745	0.177061
Pl03	3327000	3327000	0.177061
Pl03	3327031	3327031	0.177061
Pl03	3327787	3327787	0.177061
Pl03	3327795	3327795	0.177061
Pl03	3363616	3363616	0.189724
Pl03	3398641	3398641	0.189724
Pl03	3409668	3409668	0.189724
Pl03	3419879	3419879	0.198164
Pl03	3458353	3458353	0.201345
Pl03	3458356	3458356	0.201345
Pl03	3527865	3527865	0.201345
Pl03	3527888	3527888	0.201345
Pl03	3572205	3572205	0.205041
Pl03	3576247	3576247	0.205041
Pl03	3580526	3580526	0.205041
Pl03	3580553	3580553	0.205041
Pl03	3580561	3580561	0.205041
Pl03	3615599	3615599	0.205041
Pl03	3668398	3668398	0.205041
Pl03	3743667	3743667	0.205041
Pl03	3743674	3743674	0.205041
Pl03	3746036	3746036	0.205041
Pl03	3747238	3747238	0.205041
Pl03	3761031	3761031	0.205041
Pl03	3765047	3765047	0.205041
Pl03	3767493	3767493	0.205041
Pl03	3790592	3790592	0.205041
Pl03	3790611	3790611	0.205041
Pl03	3790612	3790612	0.205041
Pl03	3790660	3790660	0.205041
Pl03	3813698	3813698	0.205041
Pl03	3813716	3813716	0.205041
Pl03	3823153	3823153	0.205041
Pl03	3847677	3847677	0.205041
Pl03	3856084	3856084	0.205041
Pl03	3865041	3865041	0.205041
Pl03	3902723	3902723	0.25613
Pl03	3909104	3909104	0.25613
Pl03	3909143	3909143	0.25613
Pl03	3909302	3909302	0.25613
Pl03	5235977	5235977	0.10836
Pl03	5238806	5238806	0.10836
Pl03	5274833	5274833	0.10836
Pl03	5300511	5300511	0.10836
Pl03	5300534	5300534	0.10836
Pl03	5333178	5333178	0.10836
Pl03	5411051	5411051	0.10836
Pl03	5465888	5465888	0.10836
Pl03	5487183	5487183	0.10836
Pl03	5504191	5504191	0.10836
Pl03	5527003	5527003	0.10836
Pl03	5527016	5527016	0.10836
Pl03	5549222	5549222	0.10836
Pl03	5549264	5549264	0.10836
Pl03	5585572	5585572	0.10836
Pl03	5586097	5586097	0.10836
Pl03	5586113	5586113	0.10836
Pl03	5586130	5586130	0.10836
Pl03	5588206	5588206	0.10836
Pl03	5606843	5606843	0.10836
Pl03	5609703	5609703	0.10836
Pl03	5637856	5637856	0.10836
Pl03	5646313	5646313	0.10836
Pl03	5673476	5673476	0.10836
Pl03	5673492	5673492	0.10836
Pl03	5673493	5673493	0.10836
Pl03	5692787	5692787	0.10836
Pl03	5884797	5884797	0.0926108
Pl03	5885220	5885220	0.0926108
Pl03	5885231	5885231	0.0926108
Pl03	5891172	5891172	0.0926108
Pl03	5897969	5897969	0.0926108
Pl03	5903244	5903244	0.0926108
Pl03	5924697	5924697	0.0926108
Pl03	5965546	5965546	0.0926108
Pl03	10113323	10113323	0.0480848
Pl03	10435836	10435836	0.0480848
Pl03	10571549	10571549	0.0480848
Pl03	10571571	10571571	0.0480848
Pl03	10591323	10591323	0.0480848
Pl03	10603566	10603566	0.0480848
Pl03	10689276	10689276	0.0480848
Pl03	10764800	10764800	0.0480848
Pl03	10764803	10764803	0.0480848
Pl03	10764807	10764807	0.0480848
Pl03	10898510	10898510	0.0480848
Pl03	10898526	10898526	0.0480848
Pl03	10989676	10989676	0.0480848
Pl03	10991253	10991253	0.0480835
Pl03	11176183	11176183	0.0468612
Pl03	11205636	11205636	0.04686
Pl03	11214762	11214762	0.04686
Pl03	11214802	11214802	0.04686
Pl03	11263718	11263718	0.04686
Pl03	11316913	11316913	0.04686
Pl03	11479161	11479161	0.04686
Pl03	11601875	11601875	0.04686
Pl03	11601884	11601884	0.04686
Pl03	11682034	11682034	0.04686
Pl03	11682035	11682035	0.04686
Pl03	11682939	11682939	0.04686
Pl03	11684789	11684789	0.04686
Pl03	11684817	11684817	0.04686
Pl03	11743908	11743908	0.04686
Pl03	11824663	11824663	0.04686
Pl03	11857514	11857514	0.04686
Pl03	11954674	11954674	0.04686
Pl03	12062903	12062903	0.04686
Pl03	12125471	12125471	0.04686
Pl03	12163828	12163828	0.04686
Pl03	12163849	12163849	0.04686
Pl03	12233744	12233744	0.04686
Pl03	12233788	12233788	0.04686
Pl03	12246495	12246495	0.04686
Pl03	12248876	12248876	0.04686
Pl03	12248889	12248889	0.04686
Pl03	12314945	12314945	0.04686
Pl03	12316628	12316628	0.04686
Pl03	12571956	12571956	0.04686
Pl03	12579509	12579509	0.04686
Pl03	12706095	12706095	0.04686
Pl03	13178418	13178418	0.04686
Pl03	13178422	13178422	0.04686
Pl03	13178428	13178428	0.04686
Pl03	13178497	13178497	0.04686
Pl03	13178525	13178525	0.04686
Pl03	13275613	13275613	0.04686
Pl03	13298188	13298188	0.04686
Pl03	13314042	13314042	0.04686
Pl03	13319335	13319335	0.04686
Pl03	13359501	13359501	0.04686
Pl03	13390319	13390319	0.04686
Pl03	13407817	13407817	0.04686
Pl03	13488050	13488050	0.04686
Pl03	15746463	15746463	0.0468601
Pl03	15750844	15750844	0.0468601
Pl03	15798826	15798826	0.0468602
Pl03	15815842	15815842	0.0468602
Pl03	15856527	15856527	0.0468602
Pl03	15874260	15874260	0.0468602
Pl03	15931828	15931828	0.0468602
Pl03	15931845	15931845	0.0468602
Pl03	15937945	15937945	0.0468602
Pl03	15954247	15954247	0.0468603
Pl03	15954248	15954248	0.0468603
Pl03	15954250	15954250	0.0468604
Pl03	16208763	16208763	0.0468604
Pl03	16336317	16336317	0.0468605
Pl03	16341040	16341040	0.0469125
Pl03	16344308	16344308	0.0469645
Pl03	16344309	16344309	0.0469646
Pl03	16344346	16344346	0.0469646
Pl03	16344444	16344444	0.0469646
Pl03	16345103	16345103	0.0469646
Pl03	16355280	16355280	0.0469646
Pl03	16434709	16434709	0.0469646
Pl03	16446104	16446104	0.0469646
Pl03	16485646	16485646	0.0469646
Pl03	16588961	16588961	0.0469646
Pl03	16610174	16610174	0.0469646
Pl03	16633106	16633106	0.0469646
Pl03	16667722	16667722	0.0469646
Pl03	16667736	16667736	0.0469646
Pl03	16700593	16700593	0.0469646
Pl03	16745922	16745922	0.0469646
Pl03	16770496	16770496	0.0469646
Pl03	16941697	16941697	0.0469646
Pl03	16987898	16987898	0.0469646
Pl03	17003011	17003011	0.0469646
Pl03	17003016	17003016	0.0469646
Pl03	17005954	17005954	0.0469646
Pl03	17005967	17005967	0.0469646
Pl03	17235104	17235104	0.0469646
Pl03	17235108	17235108	0.0469646
Pl03	17235120	17235120	0.0469646
Pl03	17235592	17235592	0.0469646
Pl03	17235618	17235618	0.0469646
Pl03	17235658	17235658	0.0469646
Pl03	17262845	17262845	0.0469646
Pl03	17283889	17283889	0.0469646
Pl03	17393690	17393690	0.0469646
Pl03	17421897	17421897	0.0469646
Pl03	17421898	17421898	0.0469646
Pl03	17553341	17553341	0.0469741
Pl03	17553908	17553908	0.0469836
[truncated: 8,500 more rows]

## Sheet: Figure 1h
Figure 1h
Circos track file for seed weight QTL
Chromosome	Position	Position	LOD score
Pl01	591375	591375	0.652848
Pl01	605537	605537	0.652848
Pl01	1030589	1030589	0.811868
Pl01	1048072	1048072	0.811868
Pl01	1099547	1099547	0.748174
Pl01	1152362	1152362	0.748174
Pl01	1152404	1152404	0.748174
Pl01	1153794	1153794	0.748174
Pl01	1245709	1245709	0.57318
Pl01	1248817	1248817	0.57318
Pl01	1284070	1284070	0.57318
Pl01	1339043	1339043	0.57318
Pl01	1383508	1383508	0.626574
Pl01	1383510	1383510	0.626574
Pl01	1394084	1394084	0.626574
Pl01	1394755	1394755	0.626574
Pl01	1394764	1394764	0.626574
Pl01	1459476	1459476	0.396482
Pl01	1466729	1466729	0.396482
Pl01	1466744	1466744	0.396482
Pl01	1499017	1499017	0.270659
Pl01	1499713	1499713	0.270659
Pl01	1499854	1499854	0.270659
Pl01	1511015	1511015	0.270659
Pl01	1516185	1516185	0.270659
Pl01	1618693	1618693	0.0891589
Pl01	1618728	1618728	0.0891589
Pl01	1650907	1650907	0.0891589
Pl01	1674521	1674521	0.0891589
Pl01	1698391	1698391	0.0891589
Pl01	1700381	1700381	0.0891589
Pl01	1700411	1700411	0.0891589
Pl01	1715345	1715345	0.0891589
Pl01	1731019	1731019	0.0891589
Pl01	1740812	1740812	0.0891589
Pl01	1793332	1793332	0.0891589
Pl01	1799721	1799721	0.0891589
Pl01	1805937	1805937	0.0891589
Pl01	1830297	1830297	0.0891589
Pl01	1830351	1830351	0.0891589
Pl01	1833008	1833008	0.0891589
Pl01	1857276	1857276	0.0891589
Pl01	2025476	2025476	0.00104286
Pl01	2636843	2636843	0.00812957
Pl01	2724483	2724483	0.00812957
Pl01	2785811	2785811	0.0367182
Pl01	2819338	2819338	0.0367182
Pl01	2819344	2819344	0.0367182
Pl01	2819364	2819364	0.0367182
Pl01	2838401	2838401	0.0367182
Pl01	2838430	2838430	0.0367182
Pl01	2885337	2885337	0.0513155
Pl01	2926359	2926359	0.0513155
Pl01	2949666	2949666	0.0513155
Pl01	3033218	3033218	0.0513155
Pl01	3033263	3033263	0.0513155
Pl01	3218274	3218274	0.0513155
Pl01	3250712	3250712	0.0513155
Pl01	3288666	3288666	0.0541814
Pl01	3311070	3311070	0.0778168
Pl01	3311081	3311081	0.0778168
Pl01	3312051	3312051	0.0778168
Pl01	3312081	3312081	0.0778168
Pl01	3312098	3312098	0.0778168
Pl01	3313096	3313096	0.0778168
Pl01	3347861	3347861	0.0778168
Pl01	3496699	3496699	0.0778168
Pl01	3503057	3503057	0.0778168
Pl01	3705560	3705560	0.101916
Pl01	3753638	3753638	0.101916
Pl01	3754592	3754592	0.101916
Pl01	5631159	5631159	0.0544126
Pl01	5653548	5653548	0.0544126
Pl01	5664828	5664828	0.0544126
Pl01	5699297	5699297	0.0544126
Pl01	5699312	5699312	0.0544126
Pl01	5699458	5699458	0.0544126
Pl01	5739159	5739159	0.0544126
Pl01	5808755	5808755	0.0544126
Pl01	5860224	5860224	0.0544126
Pl01	6132586	6132586	0.0417232
Pl01	6138243	6138243	0.0417232
Pl01	6140927	6140927	0.0417232
Pl01	6146858	6146858	0.0417232
Pl01	10207081	10207081	0.0187469
Pl01	17578972	17578972	0.0187469
Pl01	19988970	19988970	0.0187469
Pl01	22100649	22100649	0.0187469
Pl01	7720271	7720271	0.0187469
Pl01	42432553	42432553	0.0562018
Pl01	42434691	42434691	0.0562018
Pl01	42448854	42448854	0.0562018
Pl01	42503847	42503847	0.0562018
Pl01	42503850	42503850	0.0562018
Pl01	43003865	43003865	0.00624718
Pl01	43097717	43097717	0.00624718
Pl01	44758370	44758370	0.190204
Pl01	45502966	45502966	0.0847873
Pl01	45660902	45660902	0.0847873
Pl01	45804304	45804304	0.0847873
Pl01	46355610	46355610	0.00119925
Pl01	46956958	46956958	0.248219
Pl01	46957010	46957010	0.248219
Pl01	46957014	46957014	0.248219
Pl01	46982599	46982599	0.248219
Pl01	47325827	47325827	0.868488
Pl01	47364514	47364514	0.868488
Pl01	47377839	47377839	0.868488
Pl01	47418065	47418065	0.868488
Pl01	47443970	47443970	0.987527
Pl01	47456813	47456813	0.987527
Pl01	47458224	47458224	0.987527
Pl01	47476264	47476264	0.987527
Pl01	47476293	47476293	0.987527
Pl01	47476302	47476302	0.987527
Pl01	47498014	47498014	0.857836
Pl01	47570706	47570706	0.857836
Pl01	47582254	47582254	0.857836
Pl01	47588051	47588051	0.857836
Pl02	720985	720985	1.16491
Pl02	741955	741955	1.16491
Pl02	750284	750284	1.16491
Pl02	762440	762440	1.16491
Pl02	768830	768830	1.16566
Pl02	778935	778935	1.16566
Pl02	779546	779546	1.16566
Pl02	779549	779549	1.16566
Pl02	809008	809008	1.16566
Pl02	809538	809538	1.16566
Pl02	821503	821503	1.01674
Pl02	821615	821615	1.01674
Pl02	837108	837108	1.01674
Pl02	841694	841694	1.04446
Pl02	841695	841695	1.04446
Pl02	847135	847135	1.04446
Pl02	889766	889766	0.863909
Pl02	901888	901888	0.863909
Pl02	904688	904688	0.863909
Pl02	907052	907052	0.863909
Pl02	1000115	1000115	0.800159
Pl02	1012223	1012223	0.800159
Pl02	1013335	1013335	0.800159
Pl02	1038507	1038507	0.800159
Pl02	939326	939326	0.800159
Pl02	947845	947845	0.800159
Pl02	957692	957692	0.800159
Pl02	979879	979879	0.800159
Pl02	998647	998647	0.800159
Pl02	1216196	1216196	0.4568
Pl02	1225258	1225258	0.4568
Pl02	1274680	1274680	0.4568
Pl02	1286425	1286425	0.660956
Pl02	1309360	1309360	0.660956
Pl02	1378911	1378911	0.910813
Pl02	1378959	1378959	0.910813
Pl02	1393146	1393146	0.910813
Pl02	1419403	1419403	0.910813
Pl02	1492043	1492043	0.910813
Pl02	1494934	1494934	0.910813
Pl02	1512408	1512408	0.910813
Pl02	2143231	2143231	0.168778
Pl02	2143253	2143253	0.168778
Pl02	2143272	2143272	0.168778
Pl02	2171172	2171172	0.168778
Pl02	2209219	2209219	0.150175
Pl02	2237276	2237276	0.150175
Pl02	2237290	2237290	0.150175
Pl02	2247363	2247363	0.150175
Pl02	2247406	2247406	0.150175
Pl02	2284859	2284859	0.150175
Pl02	2285452	2285452	0.150175
Pl02	2321173	2321173	0.150175
Pl02	2335105	2335105	0.150175
Pl02	2337277	2337277	0.150175
Pl02	2344941	2344941	0.150175
Pl02	2348895	2348895	0.150175
Pl02	2358033	2358033	0.150175
Pl02	2380824	2380824	0.150175
Pl02	2443050	2443050	0.150175
Pl02	2443051	2443051	0.150175
Pl02	2448092	2448092	0.150175
Pl02	2472572	2472572	0.150175
Pl02	2494760	2494760	0.150175
Pl02	2510190	2510190	0.150175
Pl02	2545421	2545421	0.150175
Pl02	2550672	2550672	0.150175
Pl02	2550797	2550797	0.150175
Pl02	2551610	2551610	0.150175
Pl02	2564422	2564422	0.150175
Pl02	2591130	2591130	0.1973
Pl02	2613877	2613877	0.1973
Pl02	2621530	2621530	0.1973
Pl02	2636938	2636938	0.1973
Pl02	2638955	2638955	0.1973
Pl02	2691181	2691181	0.1973
Pl02	2711946	2711946	0.1973
Pl02	2730110	2730110	0.1973
Pl02	2897287	2897287	0.191438
Pl02	2900877	2900877	0.191438
Pl02	2903323	2903323	0.191438
Pl02	2920708	2920708	0.191438
Pl02	2920768	2920768	0.191438
Pl02	2920774	2920774	0.191438
Pl02	2920919	2920919	0.191438
Pl02	2920937	2920937	0.191438
Pl02	2921421	2921421	0.191438
Pl02	2955680	2955680	0.191438
Pl02	2955716	2955716	0.191438
Pl02	2955963	2955963	0.191438
Pl02	3037254	3037254	0.191438
Pl02	3129039	3129039	0.191438
Pl02	3139218	3139218	0.331075
Pl02	3256133	3256133	0.331075
Pl02	3256139	3256139	0.331075
Pl02	3297185	3297185	0.154092
Pl02	3344458	3344458	0.154092
Pl02	3418550	3418550	0.154092
Pl02	3432447	3432447	0.154092
Pl02	3527185	3527185	0.154092
Pl02	3534389	3534389	0.154092
Pl02	3543599	3543599	0.154092
Pl02	3593474	3593474	0.0578203
Pl02	3606821	3606821	0.0578203
Pl02	3848279	3848279	0.0578203
Pl02	3848297	3848297	0.0578203
Pl02	4107064	4107064	0.0578203
Pl02	4107084	4107084	0.0578203
Pl02	4107092	4107092	0.0578203
Pl02	4247039	4247039	0.136021
Pl02	4297845	4297845	0.136021
Pl02	4369737	4369737	0.136021
Pl02	4430312	4430312	0.198831
Pl02	4430317	4430317	0.198831
Pl02	4431550	4431550	0.198831
Pl02	4530870	4530870	0.198831
Pl02	4668391	4668391	0.204361
Pl02	4680180	4680180	0.204361
Pl02	4680287	4680287	0.204361
Pl02	4728252	4728252	0.204361
Pl02	4739948	4739948	0.204361
Pl02	4760694	4760694	0.204361
Pl02	4764275	4764275	0.204361
Pl02	4864691	4864691	0.204361
Pl02	4883616	4883616	0.204361
Pl02	4977650	4977650	0.204361
Pl02	4983343	4983343	0.155633
Pl02	5031389	5031389	0.155633
Pl02	5031396	5031396	0.155633
Pl02	5031443	5031443	0.155633
Pl02	5067923	5067923	0.155633
Pl02	5072729	5072729	0.155633
Pl02	5112061	5112061	0.155633
Pl02	5112074	5112074	0.155633
Pl02	5115538	5115538	0.155633
Pl02	5244351	5244351	0.210442
Pl02	5286121	5286121	0.210442
Pl02	5363156	5363156	0.210442
Pl02	5363655	5363655	0.210442
Pl02	5445474	5445474	0.210442
Pl02	5445475	5445475	0.210442
Pl02	5445488	5445488	0.210442
Pl02	5454261	5454261	0.210442
Pl02	5510132	5510132	0.210442
Pl02	5510186	5510186	0.210442
Pl02	5546043	5546043	0.210431
Pl02	5573976	5573976	0.210421
Pl02	5597881	5597881	0.210421
Pl02	5769978	5769978	0.210421
Pl02	5769999	5769999	0.210421
Pl02	6054781	6054781	0.210421
Pl02	6165541	6165541	0.201267
Pl02	6166325	6166325	0.201267
Pl02	6183882	6183882	0.201267
Pl02	6183910	6183910	0.201267
Pl02	6213518	6213518	0.201267
Pl02	6269296	6269296	0.201267
Pl02	6313915	6313915	0.201267
Pl02	6320150	6320150	0.201267
Pl02	6344029	6344029	0.201267
Pl02	6353945	6353945	0.201267
Pl02	6426188	6426188	0.201267
Pl02	6473838	6473838	0.201267
Pl02	6473855	6473855	0.201267
Pl02	6489179	6489179	0.27705
Pl02	6489226	6489226	0.27705
Pl02	6659781	6659781	0.27705
Pl02	6659794	6659794	0.27705
Pl02	6708950	6708950	0.277069
Pl02	6883834	6883834	0.295738
Pl02	6997171	6997171	0.295756
Pl02	7005942	7005942	0.295775
Pl02	7007970	7007970	0.295775
Pl02	7037092	7037092	0.295775
Pl02	7040395	7040395	0.295775
Pl02	7125997	7125997	0.306009
Pl02	7159181	7159181	0.306009
Pl02	7280662	7280662	0.306009
Pl02	7343492	7343492	0.306009
Pl02	7346092	7346092	0.306009
Pl02	7354367	7354367	0.306009
Pl02	7365186	7365186	0.306009
Pl02	7383980	7383980	0.306009
Pl02	7416933	7416933	0.281451
Pl02	7417072	7417072	0.281451
Pl02	7417097	7417097	0.281451
Pl02	7422505	7422505	0.281451
Pl02	7422540	7422540	0.281451
Pl02	7506354	7506354	0.281451
Pl02	7556818	7556818	0.281451
Pl02	7556978	7556978	0.281451
Pl02	7606728	7606728	0.281451
Pl02	7608541	7608541	0.281451
Pl02	7616023	7616023	0.281451
Pl02	8332041	8332041	0.707864
Pl02	8339093	8339093	0.707864
Pl02	8339099	8339099	0.707864
Pl02	8364560	8364560	0.707864
Pl02	8364578	8364578	0.707864
Pl02	8366842	8366842	0.707864
Pl02	8419970	8419970	0.707864
Pl02	8469537	8469537	0.777998
Pl02	8484114	8484114	0.777998
Pl02	8506719	8506719	0.777998
Pl02	8514005	8514005	0.777998
Pl02	8514011	8514011	0.777998
Pl02	8529192	8529192	0.777998
Pl02	8529194	8529194	0.777998
Pl02	8558061	8558061	0.777998
Pl02	8558062	8558062	0.777998
Pl02	8605925	8605925	0.777998
Pl02	8605983	8605983	0.777998
Pl02	8705641	8705641	0.928544
Pl02	8720764	8720764	0.928544
Pl02	8836977	8836977	0.928544
Pl02	8836991	8836991	0.928544
Pl02	8860700	8860700	0.928544
Pl02	8897714	8897714	0.928544
Pl02	9051832	9051832	0.928544
Pl02	9051857	9051857	0.928544
Pl02	9052290	9052290	0.928544
Pl02	9052292	9052292	0.928544
Pl02	9061011	9061011	0.928544
Pl02	9061023	9061023	0.928544
Pl02	9061026	9061026	0.928544
Pl02	9087706	9087706	0.928544
Pl02	9110785	9110785	0.928544
Pl02	9110812	9110812	0.928544
Pl02	9110815	9110815	0.928544
Pl02	9136085	9136085	0.928544
Pl02	9162355	9162355	0.928544
Pl02	9162361	9162361	0.928544
Pl02	9211618	9211618	0.807125
Pl02	9232101	9232101	0.807125
Pl02	9268125	9268125	0.807125
Pl02	9340630	9340630	0.807125
Pl02	9344112	9344112	0.807125
Pl02	9361001	9361001	0.807125
Pl02	9363412	9363412	0.807125
Pl02	9363427	9363427	0.807125
Pl02	9366863	9366863	0.807125
Pl02	9368833	9368833	0.807125
Pl02	9374601	9374601	0.807125
Pl02	9387456	9387456	0.807125
Pl02	9411491	9411491	0.807125
Pl02	9421004	9421004	0.807125
Pl02	9449962	9449962	0.807125
Pl02	9456803	9456803	0.807125
Pl02	9468830	9468830	0.807125
Pl02	9470859	9470859	0.807125
Pl02	9543582	9543582	0.71771
Pl02	9586535	9586535	0.71771
Pl02	9617233	9617233	0.667298
Pl02	9927433	9927433	0.667298
Pl02	9927448	9927448	0.667298
Pl02	10019869	10019869	0.901869
Pl02	10019875	10019875	0.901869
Pl02	10253512	10253512	0.901869
Pl02	10290109	10290109	0.901869
Pl02	10299930	10299930	0.901869
Pl02	10332325	10332325	0.901869
Pl02	10678616	10678616	0.901869
Pl02	10695348	10695348	0.901869
Pl02	10718662	10718662	0.901869
Pl02	10721516	10721516	0.901869
Pl02	10916198	10916198	0.901869
Pl02	10920377	10920377	0.901869
Pl02	11216501	11216501	0.901869
Pl02	11217100	11217100	0.901869
Pl02	11430262	11430262	0.901869
Pl02	11430294	11430294	0.901869
Pl02	9984302	9984302	0.901869
Pl02	11459032	11459032	0.981158
Pl02	11459047	11459047	0.981158
Pl02	11460984	11460984	0.981158
Pl02	11461009	11461009	0.981158
Pl02	11461034	11461034	0.981158
Pl02	11462522	11462522	0.981158
Pl02	11482871	11482871	0.981158
Pl02	11516096	11516096	0.981158
Pl02	11516102	11516102	0.981158
Pl02	11542101	11542101	0.981158
Pl02	11552434	11552434	0.981158
Pl02	11552471	11552471	0.981158
Pl02	11630845	11630845	0.981158
Pl02	11630858	11630858	0.981158
Pl02	11660055	11660055	0.981123
Pl02	11688019	11688019	0.946219
Pl02	11689751	11689751	0.946181
Pl02	11699366	11699366	0.946181
Pl02	11723247	11723247	0.946181
Pl02	11761644	11761644	0.946181
Pl02	11781992	11781992	0.946181
Pl02	11784877	11784877	0.946181
Pl02	11801573	11801573	0.946181
Pl02	11804212	11804212	0.946181
Pl02	11804241	11804241	0.946181
Pl02	11805340	11805340	0.946181
Pl02	11854198	11854198	0.946181
Pl02	11854324	11854324	0.946181
Pl02	11913733	11913733	0.946181
Pl02	11915113	11915113	0.946181
Pl02	11921460	11921460	0.946181
Pl02	11925516	11925516	0.946181
Pl02	11925953	11925953	0.946181
Pl02	11937681	11937681	0.946181
Pl02	11937683	11937683	0.946181
Pl02	11939165	11939165	0.946181
Pl02	11973196	11973196	1.0289
Pl02	11974226	11974226	1.0289
Pl02	11994115	11994115	1.0289
Pl02	12011203	12011203	1.0289
Pl02	12071342	12071342	1.1145
Pl02	12094717	12094717	1.1145
Pl02	12140910	12140910	1.1145
Pl02	12162008	12162008	1.1145
Pl02	12162013	12162013	1.1145
Pl02	12162026	12162026	1.1145
Pl02	12162034	12162034	1.1145
Pl02	12233090	12233090	1.1145
Pl02	12248453	12248453	1.1145
Pl02	12248459	12248459	1.1145
Pl02	12269794	12269794	1.1145
Pl02	12272910	12272910	1.1145
Pl02	12273746	12273746	1.1145
Pl02	12314168	12314168	1.1145
Pl02	12352025	12352025	1.1145
Pl02	12368733	12368733	1.1145
Pl02	12392289	12392289	1.1145
Pl02	12438730	12438730	1.1145
Pl02	12438770	12438770	1.1145
Pl02	12438823	12438823	1.1145
Pl02	12452559	12452559	1.1145
Pl02	12469838	12469838	1.1145
Pl02	12469878	12469878	1.1145
Pl02	12478327	12478327	1.1145
Pl02	12480286	12480286	1.1145
Pl02	12480349	12480349	1.1145
Pl02	12493612	12493612	1.1145
Pl02	12501197	12501197	1.1145
Pl02	12524445	12524445	1.1145
Pl02	12528365	12528365	1.1145
Pl02	12581972	12581972	1.1145
Pl02	12616076	12616076	1.1145
Pl02	12631079	12631079	1.1145
Pl02	12631215	12631215	1.1145
Pl02	12648127	12648127	1.1145
Pl02	12668486	12668486	1.1145
Pl02	12670689	12670689	1.1145
Pl02	12674608	12674608	1.1145
Pl02	12734104	12734104	1.1145
Pl02	12734128	12734128	1.1145
Pl02	12738705	12738705	1.1145
Pl02	12738729	12738729	1.1145
Pl02	12738742	12738742	1.1145
Pl02	12745137	12745137	1.1145
Pl02	12777239	12777239	1.11451
Pl02	12787145	12787145	1.11452
Pl02	12793971	12793971	1.11452
Pl02	12798847	12798847	1.11453
Pl02	12798877	12798877	1.11454
Pl02	12798968	12798968	1.11455
Pl02	12799165	12799165	1.11455
Pl02	12811959	12811959	1.11455
Pl02	12819768	12819768	1.11455
Pl02	12828121	12828121	1.11456
Pl02	12831691	12831691	1.11457
Pl02	12863918	12863918	1.11457
Pl02	12888498	12888498	1.11458
Pl02	12893746	12893746	1.11459
Pl02	12968138	12968138	1.11459
Pl02	12975643	12975643	1.11459
Pl02	13011261	13011261	1.11459
Pl02	13032278	13032278	1.11459
Pl02	13034612	13034612	1.11459
Pl02	13039728	13039728	1.11459
Pl02	13047310	13047310	1.11459
Pl02	13091741	13091741	1.11459
Pl02	13094924	13094924	1.11459
Pl02	13094978	13094978	1.11459
Pl02	13117113	13117113	1.11459
Pl02	13165187	13165187	1.11459
Pl02	13168402	13168402	1.11459
Pl02	13176357	13176357	1.11459
Pl02	13198635	13198635	1.11459
Pl02	13200404	13200404	1.11459
Pl02	13209820	13209820	1.11459
Pl02	13227443	13227443	1.11459
Pl02	13227494	13227494	1.11459
Pl02	13228529	13228529	1.11459
Pl02	13305462	13305462	1.11471
Pl02	13305470	13305470	1.11482
Pl02	13305480	13305480	1.11493
Pl02	13358581	13358581	1.11504
Pl02	13358792	13358792	1.11515
Pl02	13489112	13489112	1.11525
Pl02	13504839	13504839	1.11535
Pl02	13522467	13522467	1.11546
Pl02	13522504	13522504	1.11556
Pl02	13534027	13534027	1.11566
Pl02	13653650	13653650	1.11576
Pl02	13670435	13670435	1.11586
Pl02	13670476	13670476	1.11596
Pl02	13675494	13675494	1.11605
Pl02	13682345	13682345	1.11615
Pl02	13682392	13682392	1.11625
Pl02	13699330	13699330	1.11635
Pl02	13724213	13724213	1.11645
Pl02	13746408	13746408	1.11655
Pl02	13760607	13760607	1.11665
Pl02	13760687	13760687	1.11675
Pl02	13764022	13764022	1.11685
Pl02	13764569	13764569	1.11695
Pl02	13776462	13776462	1.11702
Pl02	13805604	13805604	1.08824
Pl02	13805664	13805664	1.08831
Pl02	13821975	13821975	1.08841
Pl02	13822096	13822096	1.0885
Pl02	13822102	13822102	1.0886
Pl02	13822146	13822146	1.0887
Pl02	13822494	13822494	1.0888
Pl02	13844466	13844466	1.0889
Pl02	13861391	13861391	1.089
Pl02	13911385	13911385	1.0891
Pl02	13954670	13954670	1.0892
Pl02	14037211	14037211	1.0893
Pl02	14051623	14051623	1.0894
Pl02	14051739	14051739	1.0895
Pl02	14052007	14052007	1.0896
Pl02	14056025	14056025	1.0897
Pl02	14062026	14062026	1.08979
Pl02	14121545	14121545	1.08979
Pl02	14124555	14124555	1.08979
Pl02	14144978	14144978	1.08979
Pl02	14168178	14168178	1.08979
Pl02	14194360	14194360	1.08979
Pl02	14244072	14244072	1.08979
Pl02	14301316	14301316	1.08979
Pl02	14345986	14345986	1.08979
Pl02	14345997	14345997	1.08979
Pl02	14372237	14372237	1.08979
Pl02	14375685	14375685	1.08979
Pl02	14394396	14394396	1.08979
Pl02	14401398	14401398	1.08979
Pl02	14433196	14433196	1.08979
Pl02	14541669	14541669	1.08979
Pl02	14541704	14541704	1.08979
Pl02	14541879	14541879	1.08979
Pl02	14548365	14548365	1.08979
Pl02	14548590	14548590	1.08979
Pl02	14628004	14628004	1.08979
Pl02	14628007	14628007	1.08979
Pl02	14628017	14628017	1.08979
Pl02	14758947	14758947	1.08979
Pl02	14758969	14758969	1.08979
Pl02	14774142	14774142	1.08979
Pl02	14774167	14774167	1.08979
Pl02	14774212	14774212	1.08979
Pl02	14817664	14817664	1.08979
Pl02	14841968	14841968	1.08979
Pl02	14852226	14852226	1.08979
Pl02	14853928	14853928	1.08979
Pl02	14863660	14863660	1.08979
Pl02	14868775	14868775	1.08979
Pl02	14868886	14868886	1.08979
Pl02	14885025	14885025	1.08979
Pl02	14885317	14885317	1.08979
Pl02	14895738	14895738	1.08979
Pl02	14935866	14935866	1.08979
Pl02	14940572	14940572	1.08979
Pl02	14945348	14945348	1.08979
Pl02	14973178	14973178	1.08979
Pl02	14975022	14975022	1.08979
Pl02	14977669	14977669	1.08979
Pl02	14978789	14978789	1.08979
Pl02	14978797	14978797	1.08979
Pl02	14988411	14988411	1.08979
Pl02	14988432	14988432	1.08979
Pl02	15007952	15007952	1.08979
Pl02	15016338	15016338	1.08979
Pl02	15063581	15063581	1.08979
Pl02	15079201	15079201	1.08979
Pl02	15079251	15079251	1.08979
Pl02	15089445	15089445	1.08979
Pl02	15089462	15089462	1.08979
Pl02	15131338	15131338	1.08979
Pl02	15153762	15153762	1.08979
Pl02	15153772	15153772	1.08979
Pl02	15153774	15153774	1.08979
Pl02	15155636	15155636	1.08979
Pl02	15157700	15157700	1.08979
Pl02	15157979	15157979	1.08979
Pl02	15160530	15160530	1.08979
Pl02	15182861	15182861	1.08979
Pl02	15186446	15186446	1.08979
Pl02	15191416	15191416	1.08979
Pl02	15277423	15277423	1.08979
Pl02	15289001	15289001	1.08979
Pl02	15315740	15315740	1.08979
Pl02	15315746	15315746	1.08979
Pl02	15320976	15320976	1.08979
[truncated: 9,877 more rows]

## Sheet: Figure 1i
Figure 1i
[truncated: 10,499 more rows]

## Sheet: Figure 1j
Figure 1j
[truncated: 243 more rows]

[truncated: 37 more sheets: Figure 2a, Figure 2b, Figure 2c, Figure 2d, Figure 2e, Figure 3a, Figure 3b, Figure 3c, Figure 3d, Figure 4a, Figure 4b, Figure 4c, Figure 4d, SuplTables1-2, SuplTable3, SuplTable4, SuplTables5-6, SuplTable7, SuplFig1-2, SuplFig3 …]
