# Supplementary material for: Comprehensive genomic resources related to domestication and crop improvement traits in Lima bean
Source: Nat Commun. 2021 Jan 29;12:702. doi: 10.1038/s41467-021-20921-1 (PMC7846787; doi:10.1038/s41467-021-20921-1)
Supplement: Supplementary file 12 — Source Data [file 41467_2021_20921_MOESM12_ESM.zip › SourceData/SupplFig12_LimaBeanGenomics_DiversitySNPs_distances.nwk]

(((JMC_1200:0.005438895669082493,JMC_1284-COR:0.0048737312087088185):0.0011506483055234232,(JMC_1179:0.0062483064641308235,JMC_9:0.004336696767931233):0.001809039655508376):0.002528547962641418,((((BGP-5:0.0023918803826827413,G25787-ELS:0.003305661534947081):8.521608619792595E-4,JMC_1335-COR:0.004296339613855079):3.3679455258154266E-4,(((BGP-4:0.0013998706355496215,BGP-8:0.002158272660584941):2.568846488440671E-4,BGP-9:0.0020522542389640416):1.0548369396576676E-4,BGP-6:0.0024882509456575995):6.678122133725213E-4):9.202393657014643E-4,BGP-7:0.003480397052279879):0.0021270928691719624,((((((BGS-7:0.004100723798743722,BGS-8:0.005072843338778604):7.760383036283367E-4,((((JMC_1059:4.3395851263801485E-4,JMC_1186:8.59284293698875E-4):0.008233976557833101,JMC_1024:0.008372264155737991):0.0010418743273112483,G25735-ELS:0.007630946510934517):2.120532282711184E-4,JMC_111:0.008149488501955595):9.314936678729272E-4):3.863837546001621E-4,((((((BGB-IV:0.004699577466188322,BGB-VI:0.005468811047600013):1.8050567645243483E-4,((((BGB-IX:0.0014106977477949048,JMC_1061-COR:0.005579953309225225):0.0015070280891024727,BGB-VII:0.0036902248496871338):0.0015397236557804965,JMC_13-COR:0.008090382510815515):0.00356429651723315,((JMC_1197-COR:0.006571379953609209,JMC_1262-COR:0.005501054654036665):0.0027839154491717546,BGB-I:0.003520503696492206):0.0048782322255270984):0.001190732291361486):0.002689396532621946,((IPL190:0.004508275936795219,JMC_1277-COR:0.00990583293212118):0.0012309824157596154,JMC_1199:0.003121217070846117):0.004245503256028974):4.7741955857666775E-4,JMC_112:0.007180856581409116):0.002069546223430115,(((((((((((98inifap:0.00636903699890643,JMC_1215:0.005674286635105856):0.003622194622993337,JMC_1048-COR:0.006737015706954502):0.003120816275640315,(((29inifap:-2.7479021701613677E-5,JMC_1201:2.7479021701613677E-5):1.8220340621039483E-5,27Berni:-1.8220340621039483E-5):0.0024807515167228657,JMC_1265:-6.944505623888873E-4):0.007529465013408693):0.001533524965558104,((BGS-2:2.550498987537505E-4,JMC_1325-COR:0.007252090044126707):0.0025058616029302047,JMC_1005:0.007598151216100391):0.002025732504994227):8.980608322660235E-4,(JMC_277:0.009429271779802045,JMC_995:0.005706300862852749):0.006215312425294564):0.0015475894207328748,(BGS-1:0.009848956810263812,BGS-5:0.0037526069623375884):0.0024114468289546517):8.286193211755979E-4,BGS-3:0.007414485856869135):9.637463180090303E-4,BGS-4:0.010100399562737282):8.697708973281201E-4,(BGB-V:0.0057837077175301,BGS-6:0.004690924033697396):0.0027780984826569):0.0019727603351346527,(((JMC_1104-COR:0.012453186130026803,JMC_1106-COR:0.012161945178115124):0.011634176880249281,G27399-ELS:0.031066455134418955):0.0037527878366715494,JMC_1105-COR:0.016977747951793805):0.008449467759055846):9.448945600374118E-4,(((((((((G25207-ELS:0.0034154293410383926,G26705-ELS:0.003772423994448605):0.002891179961909422,G26647-ELS:9.379275449712702E-4):0.0012003453266381152,G26509-ELS:0.010431944548507814):0.00178714694174784,((G26312-ELS:0.005429413324499848,G26498-ELS:0.006029343278507059):0.003073273049443201,(G26487-ELS:0.0015887399083324557,G26702-ELS:0.0014954253379949527):0.006240728343722978):0.004216650905576007):0.002935993847525957,(G26627-ELS:-7.067507519260532E-4,G27291-ELS:0.0013583757417444128):0.010881205466792155):0.006093919295120758,(G26626-ELS:0.011392034937658065,G26706-COR:0.024240441519455702):0.007544073360840114):8.937238505681772E-4,((((((((((((JMC_1381_A-COR:0.006971410174888636,JMC_1386-COR:0.007242990366612337):0.00422285903769005,JMC_1378_A-COR:0.014559934090987594):6.989539307484989E-4,(G25705-COR:0.009124215039443174,JMC_1382_B-COR:0.00908506581983349):0.0029482614729316485):0.005607941744919623,(G26534-ELS:6.846624152977682E-5,JMC_1377-COR:-6.846624152977682E-5):0.01493776756592195):0.0035056096380860196,G25216-ELS:0.021971077578577677):0.005857582406687925,G25254-ELS:0.027637167273701538):0.0015948670743653824,(((((G25656A-ELS:0.008834126246019631,G25974-ELS:0.0042207040411866344):0.008662510816922186,G25597-ELS:0.006907225586529719):0.0019995572438030744,((((G26315-ELS:-1.235206903363704E-4,G26621-ELS:1.235206903363704E-4):2.5589994846140823E-4,G25364-ELS:-9.254708065028195E-5):0.008992444605308271,G25811-ELS:0.007445140834224084):0.008472015013032307,G26438-ELS:0.020844900579455195):0.0025143356676967867):7.799180915689249E-4,(((G25700A-ELS:0.0050304424633175705,G26444-ELS:0.00558449165088448):0.0023513368928446505,(G25267-COR:0.0036908318534760285,G25278-ELS:0.004792039272135718):0.0025233775603429884):0.008144771106835355,G27381-COR:0.045931329360834945):0.004086372590986886):0.00258946792209808,G26300-ELS:0.020371024184539226):0.004095126874608986):0.0012037746891098455,((((((((G26291-ELS:0.0016998115131987676,G26513-COR:0.0025388852953118703):0.003802369299478744,G26512-ELS:0.003489964019008461):0.004294222452147843,G25293-ELS:0.007182030766755083):0.008927584527735002,(G25971-ELS:0.009615276342286056,G27388-ELS:0.008535324589771829):0.010703098063554852):0.0020519114102049065,G26542-ELS:0.02289268503815721):0.00555430495341784,G25614-ELS:0.017482040450497574):0.007175264228624216,((((ROL_528:0.02078449317971206,UDG-CICY_15:0.019036227385707698):0.0016452401897037363,(((((((((((((JMC_1111:0.019851982217631237,UDG-CICY_14:0.016583230111709577):0.002926141741936679,ROL_178:0.01952849053904225):0.002310338540640765,JMC_1112:0.02483249991034403):0.001276184824328318,((((((JMC_1124:0.01916262161753039,UDG-CICY_20:0.020474684081951477):5.026597318303619E-4,UDG-CICY_22:0.013952390618089245):0.0025678549451249987,UDG-CICY_21:0.015340621773537145):0.0014313176791251533,(JMC_1120:0.020425733690485257,JMC_1121:0.018350799821130987):0.002142824291561379):0.001100310353670649,(((((((((ROL_559:0.03661197452080803,UDG-CICY_11:0.01414191853348875):0.005824292219332743,JMC_1116:0.024605550471758844):0.0077333754157257115,UDG-CICY_13:0.023836401440805406):0.0013789321500904325,UDG-CICY_12:0.01969112875869842):0.003712199561323584,UDG-CICY_10:0.03943901504726456):0.0027631039997284956,((((G25228-ELS-2:0.050403368293421694,G25229-ELS:0.04310714858249548):0.004459101901193377,ROL_552:0.04556576611281261):0.004974280173805461,JMC_1128:0.026832915193411112):0.0025381917540010703,JMC_1127:0.030684953753171727):0.005992230802456989):0.001913194907793151,((((((JMC_1133:0.03878662812361038,JMC_1137:0.048016938922123074):0.00404303605794613,ROL_428:0.03138543120908134):0.002635519371599312,((((JMC_1114:0.03740135652981633,JMC_1125-COR:0.04194995731980642):0.003673455807538896,UDG-CICY_23:0.022654172690902932):0.0013621574409175795,UDG-CICY_24:0.025112889443353985):0.0029699780362181204,JMC_1122:0.04697951013822249):0.004218671695982884):0.0026128983408406836,(JMC_1118:0.025052595673231134,JMC_1119:0.029409721628965324):0.0038755142921641983):0.0010544316846170096,(UDG-CICY_17:0.03161696179306534,UDG-CICY_19:0.02567123033502005):0.0013998650187362818):0.0023456127842430875,JMC_1123:0.03425886988944636):0.002169837853708017):0.0014028824471062525,UDG-CICY_16:0.024750482035111765):0.0027893534308577137,UDG-CICY_18:0.019684535883087266):0.0016859459600721432):0.0015338372698967904,JMC_1113:0.01933811226158247):0.0020869398222013074):9.16328325511463E-4,((JMC_1129:0.024279117392383285,ROL_553:0.024421910090700837):0.0054434716617301525,(ROL_551:0.014837883015552845,ROL_555:0.013364232143084053):0.005480921775067568):0.0013101538709870421):8.860840940871609E-4,(JMC_1130:0.012045253873640237,JMC_1131:0.01745758459186811):0.005862646460998138):3.521502454740831E-4,(((((((JMC_1138:0.028325977196759777,ROL_543:0.014438816438247681):0.001871338030579372,((JMC_1136:0.013827623489115258,ROL_546:0.016233164253411182):0.0015838261869389999,JMC_1135:0.012495105679845062):0.0023418346059340543):9.455051986153257E-4,JMC_1134:0.01597112143499279):0.0020140253289827508,ROL_549:0.017205343755225803):0.0013233726793123657,ROL_511:0.015722584767576465):5.779620273500836E-4,ROL_544:0.017148342819059165):8.670733647947503E-4,ROL_542:0.014437033853010914):0.0010701251894970247):2.2687797015850768E-4,(((((G25231-COR:0.03506108417738643,JMC_1142:0.02968473466679307):0.002428673856091225,G25230-ELS:0.035747024418912865):0.0073668749230559995,JMC_1143:0.01576275474604269):0.005262372023634582,JMC_1144:0.03112931102108745):0.0028077055190624655,ROL_341:0.015266920360977548):0.0020017082669440828):0.0015247603610274818,(ROL_506:0.04630641376231586,ROL_513:0.020645153189251093):0.004701817209975012):0.001968268059242051,(((((((G26680-ELS:0.046704421652358726,JMC_1413:0.05271934126724249):0.0013922477885023894,(((((((JMC_1417:0.031475480082588,JMC_1418:0.028035228458849395):0.009198617138107854,JMC_1416:0.028667161139560884):0.007208399846299188,((((((((((((G26519-COR:0.03076533653907147,JMC_922-COR:0.03492622106934526):0.003985369314879299,JMC_549:0.02828153042928236):0.006922714134553844,JMC_580-COR:0.03548165591497634):0.006554885186020142,JMC_1012-COR:0.027171583390450477):0.0070867417923927666,JMC_609:0.029928352946558438):0.007395252671282505,(G25704-COR:0.02813345778611327,G25816-ELS:0.01362107616580575):0.030048295601850503):0.007062050757360964,JMC_1015:0.028280169520598683):0.008004374805935984,JMC_1010:0.02783360546345632):0.021989059109667624,JMC_221:0.030951900828151597):0.007194896741302768,JMC_778:0.0465511547451131):0.0042149818610237155,(((((((((((JMC_1391-COR:0.03209477481357619,JMC_1392:0.0377265355768937):0.0027723192065937357,((G25273A-COR:0.019827749305118332,G26754-ELS:0.011671807039158509):0.012859876491986758,JMC_1394-COR:0.04142095588454627):0.011197685297977525):0.0035492680424270605,((((JMC_1141:5.905527317256103E-4,JMC_1411:6.336258624071306E-5):0.039184531810002324,G26306-COR:0.03948685052461891):0.005243269210620963,JMC_1402:0.03941471089975368):0.004413955847275525,JMC_1401:0.033439420851440214):0.00801131333620922):0.005721026643226417,(((((((JMC_1406:0.03294036170851602,JMC_1407:0.03460821208230664):2.470760415250392E-4,JMC_1410:0.03237099789242894):5.036666896623117E-4,((((G26634-COR:0.037030479537076846,G27289-COR:0.041009765432301976):0.0026103537035700973,G25977-COR:0.029346187756044122):0.0017275908824712105,((G25234-COR:0.0239302494196122,G26681-ELS:0.012827613971417018):0.004953483955083294,G25762-COR:0.015663149394285085):0.005793307215088689):0.0023229519370214433,G27345-ELS:0.042554335986937135):0.0021739062761544897):0.0020165093823914463,JMC_1405:0.024501714451546426):0.0030957480732860896,(G25913-COR:0.031198914188023764,G26533-ELS:0.009494707282872016):0.012873103377684264):0.003335097230002023,JMC_1409:0.029871466656306692):0.004303213043903934,JMC_1408:0.019794383263792088):0.0061580231382970824):0.005940528709793671,JMC_1404:0.02085002942661669):0.007419437356234909,JMC_1412:0.027288073946576216):5.555492517626973E-4,(JMC_1389:0.031210652112116554,JMC_1390:0.015407263792819464):0.012659735292369342):0.0029327150502458845,((((G25391B-COR:0.03102468398060579,JMC_1077:0.019331280596577752):0.004578602283641852,JMC_1065:0.02931838069350367):0.008722848666329667,JMC_1398:0.04347209774515291):0.0029741626530822548,((((((JMC_1079:0.01663241955483227,JMC_1080:0.017042907269592688):0.004327002289084636,JMC_1078:0.017241854172818163):0.0019065363082809163,(((JMC_1162-COR:0.032179506179111056,JMC_1168:0.0281035912397066):0.008969182539679415,JMC_1063-COR:0.04258960444201228):0.0015992024239610478,JMC_1175-COR:0.0351582188249891):0.007934732260589702):0.004033097323352695,(JMC_1081:0.013612548104462099,JMC_1082:0.006663873314059791):0.00859814176095517):0.002328856440508103,JMC_1395:0.025225711936266135):0.0016719510864235555,JMC_1422:0.02249997299919857):0.01294675547976978):0.004765579650216335):0.007894663804796758,((((((((((((G25385B-COR:7.997372656662005E-4,G26309-ELS:-5.435240963092956E-4):0.027751645408554376,G25819-COR:0.029830781958384484):0.00429697141496839,G27298-COR:0.03289562506506666):0.005517462665854952,(G26672-COR:0.02875457048056784,G27442-COR:0.031102352457039694):0.008108597566683164):0.00812329576011818,G26527-COR:0.045718555203542496):0.0032053933990636462,((((G25227-COR:0.026945630829314268,G25559-COR:0.02123133865569054):0.004142327397388953,G25586-COR:0.030791520374619925):0.004996722751603587,G27292-COR:0.03241807767024423):0.003725443280895774,(((((G25964-COR:0.014191817119719357,G25966-COR:0.013216308376006387):0.0019984014448385665,G27613-COR:0.013267087152567393):0.003378046892082029,G27387-COR:0.016555793901160118):0.0016409703421994158,(G25963-ELS:0.002351078038510857,G25970-COR:0.009830815995698572):0.01052571398008802):0.009905623826226532,G27611-ELS:0.02848976305640881):0.006108299147162429):0.01076481444050825):0.004335515213579248,(G26613-ELS:0.03296902650893448,G26685-ELS:0.03136375767557952):0.019703812405005725):0.0049979372766672525,G25818-ELS:0.046660001130010446):0.0077748784397422485,(((G25750-COR:-0.0019177367278340313,G26002-ELS:0.0021714579727596063):0.01197681894621248,(G25108-ELS:-8.94965401854301E-4,G26355-COR:9.787596032955613E-4):0.01516738172272009):0.004518857753416559,G25581-COR:0.024165225364295197):0.03919501944242978):0.0058074508636711784,G25303-COR:0.06460817718663917):0.004823233168775809,(G26541-COR:0.006169264218677126,G26704-ELS:0.0036570805504884812):0.07316635141889179):0.012296783935395687,(((((((((JMC_1021-COR:0.005112318696380841,JMC_1421:3.311115020949991E-4):0.03873672435783562,G25388-COR:0.04439107635825808):0.002314548151159771,(G26628-COR:0.0445430297859939,G26631-COR:0.05121720413213476):0.004150359403741325):0.004761854942173738,G26635-COR:0.05118167489461525):0.005910231094601974,(G25737-COR:0.0321521960609739,JMC_1400:0.03898146986023718):0.02008381910651394):0.003192027956754259,((G25272D-COR:0.04959056758331378,G26633-COR:0.04831153031878412):3.0785386601600616E-4,((G26731-ELS:-1.402530316495787E-4,G26740-COR:0.005903219706668371):0.04264393571850862,G25222-COR:0.043038107884509805):0.0035882409114617593):0.004772339257247692):0.004604871045391278,((G25850-COR:0.03285142093058787,JMC_1101-COR:0.028528124911993653):0.014243924070172002,(JMC_1089-COR:0.012310943608613602,JMC_1099-COR:0.011629960627769453):0.025129053846955924):0.01803246375371332):0.00628577963801108,G26686-COR:0.05835442109522755):0.004489129430750227,(((((G26683-COR:0.025473284540866933,G27578-COR:0.024572667501910242):0.0026849336100793746,(((G26652-COR:0.021557303703930383,G26734-COR:0.018584577081604697):0.0022289947091305076,((G25785-COR:0.018960364706653465,G26531-COR:0.02134297544331245):0.0011068051010405724,G26679-COR:0.01919165476413119):0.003133777875270626):0.0017823213581456472,((G26721-COR:0.020127733882743425,G26733-COR:0.01886620441455143):0.0023819584708531343,G25195-COR:0.022419542029402217):0.0044549137849354044):0.00455429557209751):0.0060684363476850006,G27608-COR:0.034632393108226286):0.015087866746976805,G25284-ELS:0.01425868005537536):0.006582855059700413,G27579-ELS:0.01420033035684342):0.014253007319135274):0.012722252393950351):0.00800681766833229):0.009378870937026693,JMC_1097-COR:0.06912367049425705):0.004689509799731435,G25596A-COR:0.07339039321223012):0.00504450786668552):0.009346027973821489,JMC_1388:0.06638852668420028):0.014082766823062656):0.005845914158911801,JMC_715:0.04980753661555678):0.00936392334272355,JMC_1420:0.048325453742437546):0.012533535143868756,((G27420-ELS:0.05835245024352288,G27441-COR:0.06143660048475437):0.023242335947753316,G27435-ELS:0.040440995332726874):0.04086115266681136):0.006327079537624141,((((ROL_407:0.015255106046019335,ROL_554:0.024410346090449692):0.010462703355028337,(((G26468-COR:0.0032050345629334636,G26655-COR:0.0018817923095450489):0.003849497994995507,((((((G26348-ELS:0.008624386105412208,G26732-COR:0.009687168227462621):0.0013983409203691013,(G26545-COR:0.009036613012237826,G26608-ELS:0.0022312425462751723):0.004568865634865081):0.001258083889400517,(G26459-ELS:0.002844247563845277,G26460-COR:0.008546066321903788):0.0039062230819537297):0.0019765573649274926,(((((((((G25277-COR:2.556991769211123E-4,G25981-ELS:-7.4079126067498E-5):0.004786751946027572,G25540-ELS:0.007612073055084433):0.005192425266514299,G27337-ELS:0.0029935394886657397):0.004117853063450149,((G25400-ELS:0.005672197082193181,G25594-ELS:0.008094502168377036):0.003222084384320686,G25420-ELS:0.009687495231040226):0.004694519857970533):0.0012016417913813255,((((G26623-ELS:0.003256486943375392,G26639-ELS:0.0030297405037631496):0.0017460530307890716,((((G26622-ELS:-5.631416527142553E-4,G26703-ELS:9.749015143629418E-4):6.170481001482504E-4,G26507-ELS:-4.0725995733554383E-4):5.885692554337917E-4,G26651-ELS:-8.520082125125533E-5):7.688307752671257E-4,G26630-COR:0.003322072533578844):0.0025209516571629404):0.0036951693036258696,G26510-ELS:0.007197009481256334):0.009592030267984275,G26505-COR:0.01524915880240085):0.004848938216578279):0.0028924337357817183,G25909-ELS:0.01233887034123605):0.0016833646676522203,(((((((G25844-COR:5.267429201070301E-4,G26480-ELS:0.0011670240175623466):0.007730365427108202,G26578-COR:0.003280609081692454):0.00451314150830118,(G26520-ELS:6.43948374163902E-4,G26753-COR:1.2390419814221524E-4):0.011877187452868917):0.001000138701510183,(((((((((G25910-ELS:-9.001726209295199E-4,G26684-COR:0.0014858976648588983):0.0010748905267244703,G25908-ELS:0.001237880392564898):0.006065465157689758,G25901-ELS:0.003026948618331742):0.0030250674286026627,G25900-ELS:0.008117593179473602):5.543188367057215E-4,G25804-ELS:0.006472830827089654):9.84081641795937E-4,G25810-ELS:0.009265856036931915):6.843494495377793E-4,G25702-ELS:0.009833417132730046):0.0025934407172500907,G25907-ELS:0.011574096724765535):0.0015971669746274418,G26617-ELS:0.011298510070995239):0.0031045961049191):0.0011279310302059684,G26488-ELS:0.006675207951904013):0.002770312073592906,G26659-ELS:0.010418329771335512):7.059574375099459E-4,G25904-ELS:0.016185329721708573):0.004807346164853953):0.006622139315374581,G25915-ELS:0.008926304115854482):0.002202651675463468,G25914-ELS:0.01618701439895738):0.0037285082680560016):0.006331091964656845,G26609-ELS:0.007179184029637762):0.014228880820573568,G26653-COR:0.014969062375047441):0.005489472491041085):0.010941579475474765,((G25172-ELS:0.02604119496506397,G26184-ELS:0.01912860391393372):0.009631493362944485,G25167B-ELS:0.03221598677763078):0.02038377604097124):0.12466735814860291):0.012247084430746472,((G25987-COR:-2.5322922036718674E-4,G26656-COR:0.003942898147371574):0.03515435537938542,JMC_1108-COR:0.03229074745132484):0.027674812633341678):0.009955152154473165,((((((((((G26547-ELS-2:0.025703384887161163,G26737-COR:0.02476273200061223):0.0030170116959228038,G26701A-ELS:0.031487843500594206):3.3610976319800156E-4,(((((G26616-ELS:0.018941996771959835,G26618A-ELS:0.01811944285907294):0.0021212570663973404,G26688-COR:0.019814223332858965):7.404843009528672E-4,((G26691-ELS:0.018299778183848005,G26692-COR:0.014068053171451187):0.0036738174739679944,(((G26694-ELS:4.1713933874180425E-5,G26695-ELS:-4.1713933874180425E-5):0.014513664099866007,G26693-ELS:0.012372012109476648):0.003332482267531824,(G26698-ELS:0.009998862293084035,G26699-COR:0.010766711887551442):0.007474817758280858):0.006940462170511903):0.0011846739727543873):0.001616352148721285,G26615-ELS-2:0.027688227778083635):0.006866385957731478,G26687-ELS:0.023109092483965622):0.00525241153151199):0.00269545996032158,G26620-ELS:0.0291416663460688):0.002254647075573964,G26696-ELS:0.02572952633469689):0.017180130758052366,G26614-ELS:0.050917296212099124):0.010038934352834157,G26689-ELS:0.027913101087168546):0.010213208408773832,G26690-ELS:0.02524165023982514):0.02127922817210192,(G26618-COR:0.0852855303179261,G26619-ELS:0.056151031876871):0.03750516610446014):0.012449220484540974,G26697-ELS:0.06930311991393753):0.05436189077059915):0.027644460558939307):0.005939944231876852):9.080731328244274E-4,JMC_1393-COR:0.09401220901818932):0.01156776728295867,G27448-COR:0.09433882685119235):0.027993291794222025,ROL_535:0.06392573467409726):0.017651204499439382,ROL_359:0.020792324360386027):0.001540905537691322,((ROL_503:0.011588747029337697,ROL_557:0.012360340225728456):0.0030623925408672834,ROL_547:0.010238570573612025):0.001867374297058274):0.0020213798464926505):0.0019317576445246273,(((JMC_1151:0.015262319746503066,JMC_1152:0.008170603510673268):0.0038963039606591046,JMC_1150:0.021065923352906288):0.002550481218233722,((JMC_1153:0.012498576135110637,JMC_1154:0.011516713876523069):0.003250518188643586,UDG-CICY_1:0.010959194122201553):0.005505714592047827):0.002065172171473861):1.6457192448669008E-4,(((JMC_1146:0.02815441285669573,JMC_1157:0.021319095416745686):0.0024749964736626856,ROL_560:0.02058963290927614):0.001990265359099831,((((((UDG-CICY_2:0.040226538733602955,UDG-CICY_5:0.038116365286085314):0.0013409041389755572,UDG-CICY_4:0.028686583339985028):0.0022003589609643874,(UDG-CICY_6:0.024484091559825477,UDG-CICY_7:0.029750051490107045):0.0054347327105637375):0.0019741627046769208,UDG-CICY_9:0.03290688505561077):0.0010733754020795612,(UDG-CICY_3:0.023354854328446972,UDG-CICY_8:0.020902521900924592):0.001772868509822668):0.0029439616256396904,JMC_1149:0.017581271526961633):0.005040008695871108):0.0019379762112333378):0.0010012514596017688,(((((G25233-COR:0.04338222326371327,G26518-ELS:0.025328786313652513):0.004383375080476707,((G26359-COR:0.018286445181162285,G26360-ELS:0.007514893318309358):0.016774727182289006,G26358-COR:0.03366443804039426):0.011902212381080277):0.00442276034307543,(JMC_1173-COR:0.033129771268020726,JMC_1174:0.009456979520622808):0.016819418523307594):0.006242344602137134,(((((((G26742-ELS:0.020142670819659175,JMC_1076:0.035537728680965046):0.003213550203261183,JMC_1074:0.022233974693083372):0.0021659666979308052,JMC_1073:0.023166390021396876):0.0023653036951364562,G26741-ELS:0.01826790824362324):0.003301877300996673,JMC_1075:0.016756803897585153):0.0021512140140379898,((JMC_1069:0.030312218957941926,JMC_1070:0.019460414361611608):0.0035547413408615076,JMC_1068:0.025855787361568183):0.0076107620032813735):0.0012197447588227868,JMC_1072:0.0140142924211423):0.006399549961151371):0.0010505155153125063,G26517-ELS:0.024355739581184983):0.005331668110016544):0.002655372252845104):0.0016056732084972695,(((((JMC_1109-COR:0.030199886682644353,ROL_224-COR:0.04374997497577772):0.0015353490004842594,(ROL_348:0.031809170292766836,ROL_464:0.02730613300858298):0.00584606469333526):0.0037127430755268245,((G25770-COR:1.688031066684213E-4,G25802-ELS:-8.320132615138657E-5):0.028443043601803802,ROL_167:0.030115167658971195):0.011121757181601816):0.0019480851823139925,ROL_460:0.025677391311244663):0.0027728719421238794,ROL_448:0.013440272259389926):0.005500099386154594):0.0024625514481578445,G25843-ELS:0.03491304369046234):0.008319142121279306):0.001284637790667475,((((G25217-ELS:0.017713795356384957,G25657A-ELS:0.015124930014571016):2.0043119393980784E-4,G25657-ELS:0.015588947685456241):0.004480195144748385,G25657B-ELS:0.01816629153495565):0.0020726335077462946,G25656-ELS:0.009242543228604794):0.012599410816968606):0.0028701572769965085):0.0019879070114091364,G25397-ELS:0.0282116296331838):9.474719506656676E-4,((G25410-ELS:0.014818781795157145,G26714-COR:0.013552352225461414):0.006968471458641762,G25366-ELS:0.010261161644948875):0.003381136325757811):0.0016145204325373665,(G26490-COR:0.017202698282108426,G27422-COR:0.019803538724128582):0.009080909208196363):0.0012840948102833896,((((G25408-ELS:0.03551761675631623,G25854-ELS:0.008952074065723863):0.009133992924949295,G26718-ELS:0.025939089201993084):0.001999293041449266,(G25703-ELS:0.01067659641578552,G25894-ELS:0.011743476429216502):0.007533554812885678):0.0033522771934386235,G26748-ELS:0.02157793453281102):0.0019873502128227765):0.001335719653826422):9.208577838211623E-4,((((G25148-ELS:0.006730718896036435,G27358-ELS:0.011911648601037633):6.070415585580696E-4,(G25224A-ELS:0.022738864464197605,G27350A-COR:0.017667855252866942):0.0020437469166627387):9.11574173279078E-4,(G25514-ELS:0.005332060635171545,G25587-ELS:0.011706908874040913):0.0037013407958709473):5.628855508442234E-4,(((((((G27445-COR:0.05258708541877307,G27454-ELS:0.040158174267954046):0.012796416667119663,G27419-ELS:0.015663364859620006):0.0012880183275892597,G25531-ELS:0.028353635175280157):0.0013218022231119078,(G27429-ELS:0.011105885387906732,G27462-ELS:0.02088037115659589):0.0030661711735077354):0.0013375565839019079,((((((((G25542-COR:0.0017840162544987158,G25543-COR:0.0016876319518163777):0.007859859189056899,G26290-ELS:0.011023874255836893):0.002664359825174582,G25664-ELS:0.014459403578904028):5.669678141224568E-4,G27532-ELS:0.016388213650309263):0.0015404639418131335,(((((G26007-ELS:4.224496770631051E-4,G27622-ELS:8.597111913871897E-4):0.0029976511231322653,G25236-ELS:0.004085283651211049):0.0030171263928616228,G25215-ELS:0.013754741299009787):0.0016809553079979514,G26173-ELS:0.008751552560311023):0.0028290598147129404,(G25635A-ELS:0.08729110086676029,G26354-ELS:0.015344011587083296):0.006073744609088195):0.0033253496737248502):0.001269835283634242,G25541-ELS:0.008371410230641505):0.0013482310980848765,((G27423-ELS:0.004133035550360163,G27455-ELS:0.0050962390610388006):0.004190020794313083,((G26649-ELS:0.002655981018613248,G27424-ELS:0.0016237347436606538):0.0031608004918524633,G25861-ELS:0.004240334370174234):0.005084266960915351):0.0028855462032702983):0.003427945924190255,(G26717-ELS:0.008543414040070784,G27456-ELS:0.01111220649274273):0.0043747567281597205):0.0017278013104759689):0.0017856784816188461,G26141A-ELS:0.01173433637206722):0.0011921245934146624,(G25815D-ELS:0.009723898766950996,G26529-ELS:0.007769765910560654):0.0035387084645464584):8.360222100582808E-4):0.0014335080142914925):0.001067797605080462,G25592-ELS:0.020945687664908945):0.0032373826939772975):0.002021631318994543):0.001288494900957751,(((JMC_1003:0.0019483602992105913,JMC_1288-COR:0.005902473851917965):0.003604079361153951,JMC_1007:0.004347628687584925):0.0025900908010888807,G25766-ELS:0.0063385267857651185):0.0024432471733538694):3.992532981197235E-4):1.239328480274549E-4,JMC_1196:0.00800799049135411):6.558854159423901E-4,(G25771-ELS:0.0075101053327740145,JMC_1312-COR:0.008893090315704654):8.145098424994432E-4):2.7065030201632004E-4,(BGS-9:0.004198086735951966,JMC_1035:0.008948062740636527):0.0010867280229078246):0.0021270928691719624);
