# Supplementary material for: Comprehensive genomic resources related to domestication and crop improvement traits in Lima bean
Source: Nat Commun. 2021 Jan 29;12:702. doi: 10.1038/s41467-021-20921-1 (PMC7846787; doi:10.1038/s41467-021-20921-1)
Supplement: Supplementary file 12 — Source Data [file 41467_2021_20921_MOESM12_ESM.zip › SourceData/SupplFig16_LimaBeanGenomics_Expression_rawGeneCounts.csv]

gene_id	AT1R1	AT1R2	AT1R3	AT2R1	AT2R2	AT2R3	DT1R1	DT1R2	DT1R3	DT2R1	DT2R2	DT2R3	DT2R4	Flower	Leaf	Res284	Res285	Res286	Res287
Pl02G0000412400.v1	5845	5067	4806	5797	8957	7994	5373	7248	15391	10029	7665	6947	5906	5744	2901	6033	3219	272	1988
Pl01G0000325800.v1	2116	1831	1663	2557	3662	3847	2017	2868	5871	6598	4602	4136	6689	2819	1404	3273	1619	217	730
Pl09G0000081500.v1	4	0	0	0	0	0	8	18	39	14	26	8	39	4	8	7	0	0	0
Pl02G0000133100.v1	86	41	52	79	108	103	109	253	428	1342	532	504	170	3427	141	42	0	95	551
Pl03G0000237800.v1	170	130	198	195	277	185	268	447	894	521	473	412	130	484	2709	62	6	294	4531
Pl04G0000352400.v1	0	0	0	4	27	14	11	5	9	22	3	8	0	0	0	0	0	0	0
Pl02G0000275200.v1	275	195	174	0	0	0	3	5	3	0	0	7	0	3	0	0	0	0	1
Pl10G0000139900.v1	805	742	683	529	862	770	683	1039	1978	1035	721	599	1027	556	563	984	513	40	162
Pl07G0000268700.v1	18	30	21	0	9	8	12	12	77	0	8	16	7	1200	81	7	0	0	16
Pl05G0000261700.v1	1145	859	979	881	1504	1223	958	1523	3229	1713	1174	974	1528	903	743	1442	1158	74	392
Pl01G0000135300.v1	0	0	0	0	0	0	0	0	0	0	0	7	0	0	0	0	0	0	0
Pl09G0000297800.v1	95	30	48	72	127	127	22	42	41	45	42	8	32	4	3	16	51	9	46
Pl03G0000310200.v1	204	139	142	190	225	266	156	230	629	394	206	202	254	107	119	90	77	18	51
Pl03G0000187400.v1	1929	1514	1625	1090	1673	1380	1666	2389	5451	2379	1748	1546	2202	582	1594	464	171	41	170
Pl03G0000322000.v1	2986	2244	2266	1997	3168	2587	2004	3027	6681	3324	2456	1994	2594	1707	1383	1188	768	117	669
Pl03G0000064600.v1	380	335	245	154	194	293	310	459	986	310	222	250	397	255	705	58	505	38	262
Pl10G0000159800.v1	8	10	12	57	81	68	58	91	149	109	67	67	149	32	17	145	28	5	13
Pl07G0000279200.v1	26	17	40	7	4	18	87	114	320	92	48	56	140	43	78	26	6	0	16
Pl05G0000012800.v1	0	0	0	0	2	0	0	0	0	0	0	0	0	0	0	0	0	0	0
Pl11G0000016000.v1	0	0	0	0	0	0	0	0	0	0	0	0	0	0	0	0	0	0	0
Pl07G0000121300.v1	115	77	58	64	103	77	146	170	359	147	115	156	158	640	45	244	1312	57	101
Pl01G0000289600.v1	865	736	760	624	896	822	953	1484	3166	1459	982	972	584	351	1784	252	18	93	1114
Pl09G0000093000.v1	3263	2771	2536	1853	3278	2650	1819	2798	6545	3682	2792	2287	3260	1912	2903	2371	1505	140	1066
Pl04G0000266600.v1	0	0	0	0	0	0	0	0	0	0	0	16	0	0	0	0	0	0	0
Pl09G0000054100.v1	7395	6018	5875	3762	6234	5763	4043	6196	13330	7508	5097	4486	8021	6763	7147	3313	3293	1047	4576
Pl05G0000236500.v1	9	15	25	15	17	20	18	53	179	35	42	40	111	33	58	22	3	0	3
Pl05G0000231500.v1	300	218	273	294	436	237	204	290	653	286	174	197	592	665	9	76	458	8	24
Pl06G0000227000.v1	1243	839	935	804	1083	978	500	975	2001	1069	665	523	773	313	571	520	414	55	241
Pl05G0000044100.v1	0	0	10	7	17	15	133	223	392	203	185	174	40	22	10	13	0	0	4
Pl01G0000345100.v1	21	7	3	7	0	0	4	16	26	6	5	0	18	4	9	2	0	3	7
Pl07G0000027900.v1	27	18	16	152	196	169	22	42	106	105	85	62	12	22	75	27	112	7	19
Pl06G0000279600.v1	3570	3094	3120	9965	14544	12264	7749	11764	25894	20551	13414	13016	7113	1844	2108	4783	6246	275	1095
Pl04G0000018200.v1	1502	1299	1554	539	857	782	1188	1819	3681	507	303	205	1175	170	515	3	0	0	25
Pl11G0000136700.v1	0	0	0	0	0	0	0	0	0	0	0	0	0	0	0	0	0	0	0
Pl08G0000020500.v1	4839	4357	4115	4072	6290	5324	5554	6831	16405	8689	6108	5357	4534	578	5491	986	271	70	257
Pl11G0000334600.v1	19	20	15	57	102	102	47	38	82	98	68	75	78	0	0	0	0	0	0
Pl11G0000372300.v1	0	0	6	126	146	145	138	166	462	289	160	185	23	496	55	26	60	0	18
Pl02G0000454300.v1	59	33	34	166	379	299	780	851	2336	370	413	467	486	271	356	166	17443	53	43
Pl03G0000190100.v1	70	51	59	58	77	104	74	169	299	153	91	94	72	56	38	6	10	1	7
Pl05G0000208800.v1	744	676	658	372	690	502	523	970	2191	720	657	577	897	393	1152	394	257	39	148
Pl03G0000167600.v1	4114	3161	2944	8722	12528	11075	5835	9387	21451	16218	11318	10423	6411	4214	2395	2492	3160	362	1825
Pl03G0000297700.v1	356	321	335	270	402	271	153	348	751	434	248	233	362	989	915	708	157	59	237
Pl09G0000139100.v1	1050	888	908	579	911	838	620	879	1596	857	489	602	768	590	898	2410	1522	60	231
Pl09G0000040700.v1	219	191	187	472	571	527	311	643	1381	876	588	634	661	543	35	146	119	24	76
Pl02G0000028900.v1	23	6	12	79	54	106	32	70	117	412	311	241	27	9	22	0	0	0	0
Pl03G0000366600.v1	0	0	0	0	0	0	0	0	4	0	8	9	0	0	0	0	0	0	0
Pl05G0000024900.v1	57	55	66	30	72	52	36	52	98	61	46	23	12	59	100	80	62	14	84
Pl11G0000095200.v1	766	775	715	327	498	442	433	717	1499	336	213	144	454	1007	188	56	0	7	119
Pl08G0000317400.v1	413	393	309	217	422	405	251	308	614	219	241	185	363	210	415	587	187	33	96
Pl09G0000318600.v1	1643	1604	1625	581	933	704	2127	3288	7008	783	782	653	1262	398	6680	749	8	249	3107
Pl01G0000010100.v1	2549	2063	2195	2531	3600	3252	2433	3949	7653	4931	3452	2807	3550	2460	2355	2064	3194	217	1259
Pl07G0000107700.v1	0	2	5	15	22	19	8	6	36	87	80	56	17	42	0	41	3	0	27
Pl07G0000055400.v1	0	7	4	4	4	4	23	14	9	0	0	8	22	0	0	0	6	0	0
Pl06G0000195900.v1	13	9	0	31	36	27	24	18	23	49	24	42	18	22	6	137	125	3	19
Pl02G0000328500.v1	220	164	210	172	247	214	551	838	1829	867	501	543	484	568	206	209	279	6	48
Pl05G0000220600.v1	24	44	24	31	33	36	14	39	56	40	12	10	20	11	42	3	6	5	58
Pl07G0000294200.v1	5046	4313	4995	3519	5140	4485	4240	6313	14073	6188	4670	3948	3424	1934	1956	1581	949	97	466
Pl02G0000043000.v1	202	160	145	3630	5842	5053	1068	1498	3407	1327	883	938	765	4866	2460	7608	4391	756	4084
Pl07G0000345100.v1	18	37	21	129	132	137	43	68	190	633	458	408	159	8	0	0	0	0	0
Pl03G0000029100.v1	52	80	72	0	33	18	45	54	123	30	32	32	15	22	91	4	0	0	6
Pl02G0000084100.v1	3279	2619	2561	2589	3708	3228	2655	4245	9142	3670	2675	2424	3586	2828	2231	2486	6779	239	989
Pl07G0000026300.v1	8875	6728	6671	5586	8118	7223	6053	8477	19250	12284	8272	7253	10325	3079	4392	7001	4608	264	1699
Pl08G0000287600.v1	494	502	572	2824	4912	4078	4420	8133	16518	12658	7970	6948	2573	8357	0	0	13	0	0
Pl06G0000238300.v1	265	234	212	67	144	99	104	192	402	50	64	34	283	1521	117	5	0	2	15
Pl04G0000283000.v1	0	0	14	4	12	9	0	10	27	84	41	25	6	626	17	786	280	26	492
Pl03G0000351300.v1	0	0	0	0	0	0	0	0	0	0	6	0	0	161	0	0	0	0	0
Pl02G0000432700.v1	57	47	54	282	452	364	235	419	861	538	379	379	256	1166	28	262	281	45	310
Pl07G0000314200.v1	2795	2276	2274	1927	3296	2910	2220	2777	7091	4613	2866	2520	3349	2174	2650	3951	3477	327	1808
Pl09G0000168800.v1	25	23	63	22	35	46	63	64	121	55	19	2	6	56	39	0	0	2	3
Pl01G0000059800.v1	152	119	156	637	875	825	828	1421	3166	1639	1329	1039	842	1150	401	4539	2163	99	498
Pl06G0000056800.v1	0	0	0	0	0	0	0	0	0	0	0	0	0	0	0	0	0	0	0
Pl09G0000160200.v1	3	0	0	5	3	3	0	0	0	4	0	0	0	0	0	0	0	0	0
Pl08G0000083200.v1	1374	1169	1268	1142	1639	1418	1484	2340	4902	2310	1683	1602	2772	1322	634	1055	1733	52	172
Pl02G0000428000.v1	18	23	7	42	83	83	37	47	71	96	27	26	42	55	206	644	365	87	685
Pl01G0000030300.v1	0	0	0	0	0	0	0	0	0	0	0	0	0	0	0	0	0	0	0
Pl02G0000429100.v1	1645	1221	1440	1076	1915	1561	1454	2175	5070	2612	1920	1621	2178	1217	1580	2202	895	164	727
Pl02G0000122900.v1	275	231	242	151	191	218	192	276	679	222	137	166	167	197	1681	2496	2051	118	681
Pl08G0000000700.v1	1403	1271	1177	995	1471	1277	755	1380	2812	1213	992	736	993	580	695	193	94	25	173
Pl11G0000348800.v1	0	0	0	0	0	0	0	0	0	0	0	0	0	0	0	0	0	0	0
Pl01G0000112500.v1	11	3	0	9	9	7	14	11	28	39	21	31	23	0	22	0	6	0	0
Pl07G0000028800.v1	3945	3198	3395	1272	1886	1662	1660	2380	4822	416	213	169	1877	270	1697	0	0	6	57
Pl09G0000009200.v1	40478	31951	33660	26196	40845	34373	32551	51661	115999	35929	25108	20992	67885	26691	31822	3279	26283	1956	3793
Pl01G0000142800.v1	0	0	0	0	0	0	36	61	84	67	49	61	86	26	97	46	32	15	25
Pl05G0000170600.v1	0	0	0	0	0	0	0	0	0	0	0	0	0	0	0	0	0	0	0
Pl09G0000074300.v1	277	311	284	655	945	922	979	1347	2989	1388	949	1027	880	414	210	10403	4444	301	1338
Pl09G0000062100.v1	5769	4452	4415	4320	6539	5814	4101	5710	11500	4789	3255	2612	8280	20766	13385	5242	1697	1200	7071
Pl07G0000003500.v1	1051	992	1092	468	752	647	680	1087	1994	872	571	472	879	345	507	222	126	29	162
Pl11G0000054200.v1	165	106	175	253	363	308	291	389	887	227	186	199	319	343	110	63	789	12	127
Pl11G0000071100.v1	1532	1213	1373	1091	1653	1395	869	1478	3285	1967	1199	1050	1641	504	1382	135	11	13	462
Pl05G0000036100.v1	2084	1791	1694	1546	2768	2472	1124	1612	3763	2176	1703	1298	1925	955	1918	707	339	77	768
Pl07G0000220600.v1	19125	15574	16598	12130	18942	16189	11347	16900	39806	25289	16227	15033	15786	7686	9729	7060	6137	749	4507
Pl07G0000253100.v1	835	586	711	683	952	801	476	597	1210	165	104	125	605	80	1175	0	0	29	436
Pl03G0000267800.v1	444	421	400	398	592	423	371	474	1052	676	494	408	519	546	311	310	302	18	109
Pl06G0000106700.v1	5	9	0	19	33	10	0	0	0	7	0	0	0	0	0	0	0	0	6
Pl03G0000359900.v1	1008	855	870	771	1049	1219	731	959	2198	1145	822	583	1336	834	440	414	995	38	313
Pl08G0000024000.v1	101	84	72	39	92	27	132	248	445	227	69	93	256	1772	1247	108	36	40	265
Pl03G0000177400.v1	995	833	821	1061	1583	1284	924	1706	3624	2344	1526	1484	1849	1264	774	1426	1903	103	498
Pl05G0000014900.v1	0	0	0	0	0	0	0	0	0	0	0	0	0	0	0	0	0	0	0
Pl02G0000124700.v1	33	37	96	40	43	62	41	49	176	1238	512	598	6	9	0	0	0	0	0
Pl11G0000029100.v1	3365	2441	2726	1882	2933	2376	3837	6060	13810	5350	4138	4148	2934	1270	7280	837	99	503	5141
Pl03G0000336100.v1	0	0	12	10	0	0	0	0	0	0	3	0	0	0	0	0	0	0	0
Pl07G0000337400.v1	1905	1233	1368	753	1058	989	916	1175	2822	837	605	549	998	278	891	898	98	66	483
Pl01G0000132800.v1	1156	1172	1204	417	677	548	651	1020	2273	537	367	370	1459	367	887	79	47	7	52
Pl02G0000308300.v1	2549	2037	1839	935	1651	1273	1515	2516	4972	1164	863	922	1384	561	451	436	114	73	204
Pl02G0000038600.v1	1587	1284	1371	1100	1578	1373	988	1796	3825	1765	1125	1283	1145	306	3225	743	566	134	991
Pl10G0000303300.v1	3405	2537	2652	2149	3391	2651	1962	3131	6597	3580	2714	2223	4284	2008	2760	2913	2535	339	1957
Pl02G0000291200.v1	679	723	631	220	407	416	222	480	863	427	254	169	375	193	369	36	27	4	39
Pl05G0000294900.v1	529	381	498	403	642	443	261	542	1311	491	370	424	1456	1148	555	596	414	31	175
Pl02G0000104400.v1	36	75	38	52	155	88	57	135	214	403	190	162	175	54	23	47	60	11	112
Pl05G0000180700.v1	1295	1020	1099	4706	6761	5950	322	591	1229	3677	2887	2543	378	69	5	0	0	2	32
Pl03G0000236300.v1	116	77	104	79	180	86	87	116	214	94	65	52	38	9	84	0	0	4	0
Pl03G0000168000.v1	0	0	0	0	0	0	0	0	0	0	0	0	0	0	31	81	3	51	217
Pl04G0000241900.v1	13	12	12	34	39	52	23	26	63	103	90	98	24	231	4	29	42	5	14
tig000019960050.v1	15	14	7	21	19	20	20	30	47	14	9	7	7	74	10	33	28	6	19
Pl07G0000015000.v1	106	63	85	102	134	137	76	148	286	54	97	47	51	96	152	38	10	8	6
Pl06G0000258700.v1	1693	1443	1349	1310	1874	1578	1089	1981	4086	1830	1448	1154	2029	627	1146	747	326	69	304
Pl11G0000101600.v1	7544	6353	6854	5550	7321	6640	6783	9269	20510	6945	5225	4870	3877	4641	3359	2199	1498	190	1203
Pl08G0000358400.v1	1418	1270	1407	328	515	453	884	1338	2742	1351	909	801	854	274	1044	0	0	3	37
Pl10G0000050300.v1	34	79	100	46	60	24	30	68	157	46	33	16	30	62	54	0	4	0	0
Pl02G0000321400.v1	86	70	89	106	160	86	120	176	372	166	58	69	219	100	183	36	13	14	36
Pl04G0000023900.v1	607	435	412	244	410	309	467	755	1709	374	241	242	360	241	1026	15	11	8	29
Pl02G0000437200.v1	1385	1356	1296	1212	2058	1752	955	1485	3259	1678	1315	1030	1855	1653	1352	1388	3501	169	912
Pl08G0000233100.v1	0	0	0	0	0	0	0	0	0	0	0	0	0	0	0	0	0	0	0
Pl11G0000396400.v1	2600	2180	2158	1545	2624	2192	1529	3120	5630	2798	2158	1989	2638	1233	2238	1399	1290	120	665
Pl02G0000353900.v1	48	42	44	129	230	166	190	180	511	158	156	137	46	48	51	670	302	41	482
Pl04G0000353700.v1	4	9	8	151	139	170	122	229	474	55	31	31	96	357	60	278	1026	42	6
Pl06G0000014500.v1	0	0	0	0	0	0	0	0	0	0	0	0	0	0	0	0	0	0	0
Pl03G0000355300.v1	7209	5631	5735	5338	8331	7689	5020	8631	18737	10666	7543	6476	7698	4593	5178	3110	2187	237	2311
Pl02G0000415300.v1	3975	3243	3640	1532	2465	1806	3245	5492	12305	3585	2569	2482	2767	2132	7074	2980	613	363	3719
Pl06G0000200500.v1	5597	4492	4322	6122	9461	8482	5124	8305	18687	7664	5521	4817	6010	25829	8647	6133	32232	1067	2670
Pl01G0000293900.v1	1550	1368	1080	382	585	424	1110	1534	3184	1246	815	724	831	211	594	0	0	6	15
Pl04G0000337100.v1	1165	867	770	319	583	410	696	1045	2269	633	406	411	505	212	693	94	43	23	71
Pl07G0000350900.v1	16720	15160	15900	7809	11532	9298	11817	18314	38564	12461	8842	8413	8034	5909	15875	2373	3196	440	2136
Pl03G0000260300.v1	432	372	398	397	494	581	412	616	1535	752	446	461	720	375	452	277	294	50	276
Pl10G0000024600.v1	1657	1389	1603	1341	1829	1614	1380	1909	4090	1023	796	710	1216	304	15	30	360	0	27
Pl03G0000382600.v1	0	0	0	0	0	0	0	0	0	0	0	0	0	0	0	0	0	0	0
Pl01G0000246800.v1	532	514	453	154	292	228	126	165	435	60	32	28	161	129	20	13	26	8	0
Pl03G0000188700.v1	52	45	78	26	58	44	30	24	59	28	31	22	23	0	24	0	6	0	4
Pl04G0000029600.v1	12	7	0	11	14	8	2	12	16	0	11	18	3	12	4	11	741	0	0
Pl07G0000360600.v1	2	0	4	9	0	0	4	0	6	0	7	0	0	4	5	13	0	0	17
Pl02G0000361900.v1	0	0	0	4	2	0	0	3	1	0	3	2	0	0	0	0	0	0	0
Pl03G0000367100.v1	403	340	340	481	509	500	432	684	1896	1178	574	617	1149	477	776	314	229	47	313
Pl08G0000386400.v1	0	9	12	23	117	82	38	60	131	16	16	14	4	67	42	4	1429	0	20
Pl10G0000223400.v1	0	0	0	0	0	0	653	1037	2113	874	754	567	535	121	305	309	130	11	64
Pl09G0000341000.v1	0	0	4	19	13	28	272	240	728	24	37	33	0	433	128	41	55171	39	58
Pl04G0000061000.v1	186	120	156	148	253	215	58	42	147	147	81	100	156	140	219	144	117	39	232
Pl06G0000286200.v1	1023	702	681	490	777	804	539	640	1730	983	558	590	934	414	449	389	124	67	165
Pl07G0000262200.v1	0	0	0	0	0	0	0	0	4	6	6	0	0	0	0	0	0	0	0
Pl08G0000034100.v1	369	352	356	625	892	675	454	621	1729	2166	1491	1695	777	813	162	68	7	14	87
Pl11G0000127300.v1	0	0	0	20	30	41	4	5	27	0	0	0	0	0	0	3	371	6	0
Pl07G0000356700.v1	1431	1260	1169	1190	1733	1478	1514	2306	4851	2146	1912	1733	1415	916	586	708	370	71	386
Pl07G0000360500.v1	1548	1427	1296	404	537	497	732	1461	2413	675	498	369	824	603	2120	705	296	37	278
Pl01G0000055000.v1	214	248	176	120	143	102	104	158	498	111	163	80	121	165	180	294	150	12	32
Pl06G0000129300.v1	200	111	118	49	68	41	103	139	305	92	69	66	152	98	131	16	7	3	41
Pl08G0000024500.v1	28	48	44	20	53	40	35	57	180	109	67	31	64	14	13	38	27	0	6
Pl10G0000310400.v1	2692	2279	2243	677	998	922	1706	2536	5950	704	639	550	1398	188	525	21	3	8	41
Pl02G0000358300.v1	1489	1220	1067	1139	1734	1421	1100	1490	3417	1874	1069	1091	1536	685	1119	644	628	83	449
Pl08G0000054000.v1	165	105	67	256	438	424	243	375	1105	796	538	405	275	298	350	144	2479	15	71
Pl11G0000073200.v1	14097	11956	11946	10623	16834	14399	9101	14637	31955	23960	17595	16104	6697	4647	11136	430	513	305	3843
Pl02G0000435600.v1	650	741	611	613	923	722	1220	1706	4000	2038	1631	1558	811	323	1584	1226	331	126	1152
Pl11G0000012700.v1	1725	1406	1558	1688	2781	2494	1389	2416	4189	2959	2238	1859	2346	1321	2337	1282	932	99	775
Pl08G0000394100.v1	55	60	53	1572	2732	2149	119	241	562	2747	2243	1841	283	214	33	63	14	4	14
Pl11G0000276900.v1	184	159	142	140	203	164	151	190	571	155	140	180	233	344	877	6723	1869	236	2802
Pl03G0000012600.v1	29	47	39	17	17	21	27	20	55	16	13	8	25	5	12	3	0	0	4
Pl07G0000379300.v1	148	80	98	72	177	107	47	80	157	115	118	40	103	135	59	147	42	4	28
Pl11G0000391900.v1	361	364	349	332	435	468	243	326	706	432	336	322	532	230	234	360	319	34	128
Pl11G0000377600.v1	1	8	0	21	30	15	18	8	65	38	18	50	11	18	26	7	7	3	7
Pl06G0000108600.v1	36	46	39	15	40	57	38	33	143	164	47	57	27	51	15	37	15	0	21
Pl04G0000042000.v1	5228	4680	4452	5647	7619	6774	5290	8259	18574	7447	5748	5387	11079	6644	9005	194	98	343	1707
Pl03G0000225500.v1	175	137	119	103	182	111	124	215	469	215	124	145	270	235	610	189	158	54	492
Pl11G0000013500.v1	4002	3537	3417	2823	4683	4337	2314	2850	6242	5056	3046	2568	5488	3177	4341	3879	4273	475	3089
Pl08G0000368200.v1	0	0	0	0	0	0	0	0	0	0	0	0	0	0	0	0	0	0	0
Pl01G0000346600.v1	7479	5830	6054	4087	6615	5813	4123	5355	10684	3441	2216	1895	1872	705	3782	17	53	59	567
Pl07G0000203800.v1	590	414	523	234	298	178	434	491	1052	159	99	83	475	858	1020	115	38	15	45
Pl10G0000341300.v1	2786	2483	2563	2256	3408	2785	2944	4506	10105	4272	2983	3161	2072	1613	1968	1334	1435	104	837
Pl01G0000115400.v1	448	338	401	241	395	360	294	505	1069	503	345	336	424	330	577	295	222	45	298
Pl01G0000065200.v1	1436	1276	1217	1141	1607	1505	930	1673	3981	2495	1902	1573	1930	967	1384	505	465	127	628
Pl07G0000042600.v1	1949	1540	1485	3139	4477	3905	1909	2763	6853	7316	4637	4223	5829	3407	1531	5511	1563	481	3856
Pl02G0000002100.v1	904	666	579	616	721	683	541	625	1656	1395	863	748	1394	2286	1929	2024	2460	187	1718
Pl04G0000096400.v1	325	350	241	140	340	262	190	308	642	410	278	354	162	377	59	24	8	0	10
Pl08G0000408800.v1	946	786	807	830	1311	1081	717	1156	2608	1996	1261	1069	1637	595	697	530	689	134	700
Pl03G0000102000.v1	0	0	0	0	0	0	0	0	0	0	0	0	0	0	0	0	0	0	0
Pl06G0000168200.v1	51	39	34	59	33	39	9	29	93	5	0	4	15	29	4	0	0	0	0
Pl09G0000159400.v1	235	176	191	241	426	366	298	473	959	245	209	213	278	189	72	11	0	0	6
Pl06G0000188800.v1	1103	832	897	815	1310	1060	949	1433	3109	1927	1387	1295	830	2205	309	30	73	15	36
Pl02G0000378400.v1	0	0	0	0	0	0	0	0	0	0	0	0	0	0	8	0	0	0	0
Pl04G0000187900.v1	0	0	0	0	0	0	0	2	7	0	0	0	0	0	4	0	0	0	0
Pl08G0000337600.v1	754	637	735	1886	2750	2600	1005	1556	2851	3304	2334	2355	1927	4819	1571	1153	385	201	1152
Pl07G0000269400.v1	8881	7101	7475	4299	6453	5787	4346	7116	15455	3579	2519	2007	6227	1355	5123	257	28	78	599
Pl09G0000310200.v1	2373	2040	2011	1670	2554	2364	1209	1556	3567	1880	1265	1217	2040	1253	2057	1627	1417	138	861
Pl06G0000101600.v1	0	0	0	0	0	0	0	1	0	0	0	0	0	0	0	0	0	0	0
Pl04G0000305900.v1	0	0	0	0	0	0	0	0	0	0	0	0	0	0	0	0	0	0	0
Pl05G0000266700.v1	258	263	297	256	385	327	180	297	549	240	248	196	154	159	184	27	63	10	62
tig000005080030.v1	65	32	52	20	25	40	89	111	314	69	40	59	47	22	653	390	111	88	773
Pl09G0000139600.v1	1607	1484	1795	492	1000	735	1316	1768	4114	1308	804	975	1009	697	2488	3368	1053	88	383
Pl05G0000076300.v1	160	118	169	129	186	140	113	206	251	172	80	94	89	45	22	32	13	6	19
Pl06G0000263300.v1	1198	954	965	7338	10380	9237	11344	18051	40639	16329	12544	12134	9738	24026	1347	15577	17412	2196	17364
Pl08G0000357100.v1	0	0	0	24	37	41	15	0	24	0	13	0	31	36	0	0	0	0	0
Pl08G0000164300.v1	17466	17456	17558	6944	11357	8022	12400	19065	45908	9979	6809	5956	13816	9075	5226	75	75	35	460
Pl06G0000335700.v1	3997	3184	3338	1922	2531	2068	2752	4502	9293	3766	2576	2778	3510	2790	3693	3897	451	180	1247
Pl08G0000422400.v1	12	11	11	25	35	50	32	40	62	75	72	44	34	32	3	25	28	6	12
Pl05G0000073900.v1	52	53	51	54	105	97	110	225	412	273	237	292	116	211	194	80	0	20	137
Pl05G0000007300.v1	159	158	171	147	186	157	99	164	432	276	187	152	192	164	139	490	283	16	51
Pl01G0000093400.v1	0	0	0	0	0	0	0	0	6	0	0	0	0	0	0	0	0	0	0
Pl03G0000101800.v1	0	0	0	0	0	0	0	0	0	0	0	0	0	0	0	0	0	0	0
Pl11G0000293000.v1	0	0	0	0	0	0	0	0	0	0	0	0	0	0	0	0	0	0	0
Pl05G0000273200.v1	0	0	0	0	0	0	0	0	0	0	0	0	0	5	0	0	0	0	0
Pl04G0000216400.v1	0	3	0	0	0	0	367	446	1200	658	362	576	124	118	39	13	10	0	28
Pl03G0000027100.v1	39	36	25	45	58	80	61	75	129	31	61	27	198	466	0	0	0	0	0
Pl02G0000059800.v1	1495	1200	1173	997	1529	1369	1086	1715	3571	1124	1058	648	1485	586	848	191	271	23	132
Pl08G0000422700.v1	5386	4425	4196	5385	8267	6974	5657	9369	21506	7054	5505	4524	14863	3950	2704	12886	15887	592	2270
Pl08G0000399200.v1	8180	7098	6816	6067	10212	9148	3509	5575	10299	5472	4080	2968	7575	4028	7243	5878	6609	600	3023
Pl04G0000079000.v1	885	867	847	537	798	674	1069	1661	3796	2932	2053	1712	2257	320	1393	1579	499	209	1794
Pl02G0000436500.v1	112	88	71	47	102	55	80	80	235	37	32	64	48	58	32	28	3	0	0
Pl06G0000247100.v1	0	0	0	0	0	0	0	0	0	0	0	0	6	0	0	0	0	0	0
Pl09G0000042300.v1	586	399	437	392	632	582	344	612	1378	652	369	415	443	349	392	224	399	19	75
Pl10G0000007100.v1	0	0	0	0	5	5	0	0	0	0	0	0	4	0	0	0	0	0	0
Pl09G0000127700.v1	2516	2010	2071	2988	4715	4355	2530	3918	8803	5764	4205	3512	4231	2798	1831	2826	8618	266	1195
Pl01G0000027700.v1	20201	16941	16984	31310	47120	42776	40342	64743	138397	54517	39384	34519	62998	90097	27422	104590	121315	3217	15763
Pl04G0000090500.v1	1301	1027	1144	581	982	952	580	757	1773	765	425	369	995	327	984	148	55	15	107
Pl02G0000187100.v1	0	0	0	0	0	0	0	0	0	0	0	0	0	0	0	0	0	0	0
Pl06G0000336600.v1	2985	2323	2302	1584	2493	2042	1777	2843	5982	3220	2514	1978	2816	1285	2281	2792	2699	200	980
Pl08G0000199600.v1	0	0	0	0	0	4	0	0	0	0	0	0	0	0	0	0	0	0	2
Pl01G0000132700.v1	1871	1508	1552	1320	1751	1583	1813	2756	6095	2749	2025	1869	1305	1099	1075	114	90	60	347
Pl08G0000009100.v1	2287	1817	1906	1117	1670	1558	2727	3584	7460	3619	2530	2371	1099	939	1381	1219	920	49	122
Pl09G0000086600.v1	4721	3800	3838	1586	2623	2023	2464	3845	7592	1630	1099	858	2576	1522	1054	65	14	42	306
Pl11G0000370100.v1	924	820	964	1096	1506	1392	1066	1588	3581	3143	2154	1773	1919	907	922	1163	851	62	427
Pl02G0000301300.v1	69	46	62	58	146	139	42	70	200	171	100	87	65	0	12	0	0	0	0
Pl02G0000139600.v1	2	2	0	0	0	0	0	0	0	0	0	0	0	0	0	0	0	0	0
Pl03G0000266900.v1	0	0	0	0	3	7	0	0	0	0	0	12	0	0	0	0	0	0	0
Pl02G0000290200.v1	490	458	455	257	465	389	531	673	1430	587	357	377	1041	451	281	2412	565	19	94
Pl09G0000056300.v1	0	0	0	29	65	56	83	139	344	317	159	189	0	0	0	0	0	0	0
Pl04G0000296300.v1	5009	4000	3945	3735	5438	4384	3979	6547	13852	6840	4851	4284	5617	2194	2422	847	547	69	448
Pl02G0000261900.v1	44	31	35	52	101	105	0	0	0	11	0	0	4	0	0	0	0	0	0
Pl04G0000260200.v1	526	434	446	263	480	383	455	623	1385	537	379	369	409	465	1370	534	362	68	468
Pl03G0000277500.v1	12562	9934	10191	12584	18607	17341	10700	16306	35218	20867	14957	12982	16262	14157	18547	24291	19094	1417	11140
Pl09G0000334700.v1	8	4	2	0	6	0	0	0	1	1	0	0	0	2	0	0	2	0	0
Pl08G0000139200.v1	1669	1446	1514	1531	2423	1900	1349	1961	4043	2376	1544	1499	1935	1584	1017	3768	5075	143	630
Pl11G0000076700.v1	0	0	0	7	0	4	0	0	7	10	8	0	3	0	0	0	0	0	0
Pl02G0000006100.v1	444	361	406	303	548	508	331	653	1317	670	424	382	716	361	548	276	111	43	201
Pl08G0000119800.v1	2137	2064	1801	2982	3749	3471	1372	2117	4571	3294	2232	2045	1801	1690	935	918	172	116	1525
Pl02G0000035900.v1	0	0	0	57	102	65	10	5	21	675	592	268	16	7	0	0	0	0	0
Pl06G0000169500.v1	5	29	28	3009	2896	3535	188	240	355	4030	1627	1044	1359	0	0	0	0	0	0
Pl02G0000092300.v1	89428	68877	72252	76919	117251	108382	78451	128469	287832	184008	129559	116745	115665	81762	67561	48869	47805	8555	41056
Pl03G0000251300.v1	5382	5184	5052	2693	4493	4067	5363	8090	16828	4871	4040	3752	3412	1317	14766	3379	1067	1186	16773
Pl08G0000068800.v1	1369	1048	1151	1762	2874	2456	1111	1946	4176	3435	2506	2508	1048	856	1578	526	104	62	1280
Pl01G0000414000.v1	1440	1287	1169	548	885	758	998	1400	3307	1025	639	524	900	481	808	39	37	8	23
Pl07G0000127200.v1	1025	767	727	1072	2047	1605	920	1504	3702	1944	1320	1189	2091	1819	1039	718	1535	108	559
Pl05G0000236700.v1	0	0	0	0	0	0	0	0	0	0	0	0	0	0	0	0	0	0	0
Pl01G0000349300.v1	0	0	0	0	0	0	0	0	0	0	0	0	0	0	0	0	0	0	0
Pl06G0000269000.v1	0	0	0	20	18	33	36	49	125	164	34	40	10	675	339	99	6	3	49
Pl08G0000064700.v1	2061	1490	1473	1200	1576	1314	1329	1861	3907	1292	971	940	2228	757	1156	612	833	65	231
Pl02G0000443200.v1	241	217	225	142	328	324	187	294	959	476	350	338	264	97	146	56	27	0	19
tig000003460050.v1	0	0	0	0	0	0	0	0	0	0	0	0	0	0	0	1	0	0	2
Pl02G0000419800.v1	215	300	263	114	193	185	193	343	673	215	121	183	187	128	153	61	14	7	30
Pl09G0000124100.v1	1468	1208	1159	1048	1548	1547	1079	1846	4187	1872	1360	1235	1883	767	1188	856	584	72	404
Pl03G0000350600.v1	847	639	629	801	1169	1002	346	474	936	893	610	481	1170	570	519	2841	2250	136	566
Pl11G0000355500.v1	211	213	193	76	109	123	126	179	420	49	59	66	271	79	320	111	7	0	27
Pl04G0000015400.v1	1065	855	813	2754	4327	3907	1141	1483	3354	6888	5692	5291	1278	716	839	1313	216	102	650
Pl01G0000341900.v1	1985	1617	1731	331	606	410	1090	1658	3691	1161	669	521	1163	268	794	6	0	0	22
Pl03G0000317300.v1	241	267	239	173	242	232	287	262	560	253	119	92	158	11	2	0	0	0	0
Pl02G0000016300.v1	15131	14355	14355	7371	9996	9465	6645	10224	20815	3146	2543	2122	6763	637	125	24	23960	62	36
Pl05G0000055400.v1	0	0	0	0	0	0	0	0	0	0	3	0	0	0	0	0	0	0	0
Pl02G0000056600.v1	72	72	91	208	411	321	590	942	2196	1913	1406	1258	724	1129	658	1804	5677	174	931
Pl06G0000242800.v1	0	0	0	0	0	0	0	0	2	0	0	0	0	0	0	0	0	0	0
tig000020380260.v1	32	37	45	36	32	22	14	29	73	70	24	17	13	3	7	3	0	0	0
Pl07G0000073100.v1	47	35	5	118	183	132	44	72	138	261	186	160	22	44	10	8	13	0	0
Pl01G0000269200.v1	152	166	101	717	999	930	399	719	1408	542	380	323	214	1809	20	1286	3314	97	7
tig000546380100.v1	203	186	164	33	52	78	268	404	1039	70	46	36	156	113	178	0	0	0	0
Pl03G0000242300.v1	22	16	17	59	92	94	69	109	234	281	296	228	81	72	0	0	3	0	6
Pl02G0000452200.v1	533	417	374	134	216	183	145	373	700	192	66	63	421	22	0	0	0	0	0
Pl03G0000181400.v1	14	7	10	24	60	23	12	13	46	20	21	20	11	44	0	0	0	0	0
Pl09G0000139300.v1	17	39	49	58	195	189	0	14	22	0	0	0	7	0	0	0	0	0	0
Pl04G0000059600.v1	154	122	135	279	344	309	222	343	985	444	444	354	365	1532	519	16	0	6	253
Pl03G0000146000.v1	3747	2860	2928	1263	2025	1740	1633	2443	5273	951	781	654	1907	253	504	148	21	14	67
Pl06G0000166000.v1	1266	1046	1096	1421	2227	1918	1395	2170	4605	3060	2429	1980	2221	1298	385	1961	2731	107	502
Pl04G0000377000.v1	121	97	42	128	65	63	127	331	820	745	450	406	158	95	75	16	6	3	6
Pl09G0000033400.v1	83	55	93	55	89	88	94	116	346	75	54	28	130	202	49	11	0	0	33
Pl07G0000273000.v1	8709	6827	6924	12186	17405	16285	14880	22505	51086	35947	23690	22113	27060	13485	4085	22635	10231	378	1902
Pl06G0000224100.v1	587	476	495	274	329	244	349	482	1146	205	143	84	370	93	115	4	0	0	16
Pl08G0000036900.v1	1329	1348	1345	2013	3414	2654	1564	2355	5746	5082	4236	3945	1446	396	412	10085	6124	311	3393
tig000009300080.v1	575	378	423	375	557	457	286	445	1860	834	312	288	539	465	915	3378	2389	148	1337
Pl03G0000383300.v1	9456	7825	8207	6651	10568	8740	7285	10685	23206	11697	7727	7196	7708	4267	4250	8060	5441	266	1322
Pl01G0000278700.v1	3176	2715	2482	1910	3056	2393	2528	3855	8167	2526	1916	1847	3032	529	50	58	19	5	95
Pl04G0000031500.v1	686	637	557	579	892	670	668	1031	2103	1138	975	817	702	405	507	507	343	56	280
Pl06G0000110900.v1	2480	1981	2162	2015	3077	2671	1639	2422	5121	2812	2139	1768	2833	1193	1524	957	773	114	626
Pl02G0000285900.v1	0	3	0	0	0	0	0	0	0	0	0	0	0	0	0	0	0	0	0
tig000009300030.v1	66	40	61	46	79	62	62	78	281	132	94	59	51	129	79	221	243	22	165
Pl04G0000049300.v1	41	0	35	0	0	0	435	570	1351	508	351	347	429	149	330	51	63	12	32
Pl03G0000047600.v1	1265	1074	1166	929	1221	1253	954	1582	3098	1244	975	943	1088	1239	1360	934	127	221	1517
Pl06G0000125800.v1	0	0	0	0	0	0	0	0	14	0	0	0	4	0	3	0	0	2	4
Pl08G0000381900.v1	100	112	97	100	152	144	125	170	446	262	115	150	145	200	978	389	46	90	368
Pl01G0000262600.v1	33	20	28	53	49	63	23	11	62	136	55	50	10	6	47	566	94	6	41
Pl04G0000215900.v1	0	0	0	0	0	0	5	0	13	0	15	3	3	0	0	0	0	0	0
Pl09G0000000300.v1	691	483	508	213	414	376	386	490	969	337	232	177	1556	400	4116	19898	5600	1445	12529
Pl09G0000348200.v1	88	109	88	155	156	161	9	64	74	27	10	37	27	600	3	5	7	13	121
Pl11G0000394400.v1	99	94	123	253	308	314	487	423	1380	232	204	134	1156	0	0	0	0	0	0
Pl11G0000392000.v1	1016	902	1029	933	1297	1216	1178	1669	3509	4127	2537	2447	1655	1090	2264	357	68	97	1562
Pl08G0000040600.v1	1128	1034	797	910	1511	1234	868	1488	3104	2184	1364	1340	220	108	178	68	153	18	218
Pl09G0000039700.v1	37	6	29	2	0	2	2	0	0	0	3	8	0	0	0	0	0	0	3
Pl05G0000259800.v1	1006	758	823	400	615	593	780	1277	2697	955	667	601	1080	363	820	466	224	27	253
Pl03G0000089400.v1	38	31	57	139	202	153	17	68	140	228	83	163	40	60	146	11	0	0	90
Pl06G0000168500.v1	0	0	0	6	2	18	4	8	8	0	0	0	0	0	0	0	2	0	0
Pl02G0000331700.v1	211	168	148	127	196	168	142	175	463	229	123	161	155	93	146	115	126	11	40
Pl03G0000236100.v1	3	1	4	16	9	11	0	4	13	14	11	8	0	3	5	0	0	0	1
Pl08G0000350800.v1	905	698	754	480	726	526	770	1148	3016	839	479	441	905	405	228	19	6	0	23
Pl09G0000253300.v1	328	224	213	120	158	142	0	2	0	0	0	0	3	0	0	0	0	0	0
Pl08G0000138500.v1	0	0	0	0	0	0	0	0	0	0	0	0	0	0	0	0	0	0	0
Pl09G0000084100.v1	4573	3836	3766	2307	3869	3243	2233	3168	6567	3912	2467	2116	2629	2488	1930	3278	2118	97	646
Pl03G0000346300.v1	32	39	70	963	1311	1312	860	1195	2623	1236	826	740	856	890	230	1466	7142	101	179
Pl08G0000054700.v1	3795	3046	3113	3337	5450	4593	3658	4866	11488	10394	6839	6135	4813	3393	1863	1336	867	212	1187
Pl11G0000287900.v1	6	10	0	9	25	17	2	9	15	38	28	9	8	21	15	4	0	0	3
Pl02G0000450700.v1	2919	2492	2353	1862	2636	2511	1460	2380	5343	2174	1374	1390	2138	1275	1584	1325	2190	171	763
Pl05G0000078500.v1	518	381	368	286	297	314	514	690	1388	343	229	261	586	151	257	1484	1762	84	224
Pl02G0000305700.v1	13908	11843	12002	10708	15884	13196	5909	9850	20777	6846	5633	5453	5063	2765	812	1250	430	59	598
Pl04G0000115700.v1	990	666	693	394	467	474	386	478	974	524	375	232	575	264	404	553	166	14	72
Pl01G0000257500.v1	2186	1515	1705	1114	1961	1556	1015	1176	2547	951	634	609	741	2089	572	152	29	43	446
Pl08G0000337900.v1	1379	980	1106	873	1323	1107	710	1298	2957	1637	1023	935	1159	929	652	710	531	36	227
Pl05G0000240500.v1	4881	4196	4174	1926	2859	2507	2526	4075	8538	450	325	401	1910	226	192	5	3	3	8
Pl09G0000120600.v1	0	0	0	9	20	12	7	19	0	37	3	53	0	6	0	0	0	0	0
Pl07G0000004600.v1	481	381	419	244	443	446	387	479	1041	399	352	410	358	579	1267	655	339	104	448
Pl01G0000064700.v1	0	5	0	40	13	36	0	0	4	52	48	70	4	0	19	0	0	0	0
Pl02G0000391500.v1	418	269	393	418	738	640	367	594	1335	1234	919	815	584	217	950	110	53	54	466
Pl03G0000357100.v1	25	27	29	129	245	207	87	130	363	366	266	225	168	359	97	563	872	31	130
Pl08G0000084300.v1	0	0	12	213	375	526	59	101	332	1268	951	490	110	0	0	0	0	0	0
Pl01G0000048000.v1	17	7	20	220	260	211	236	281	623	7009	2907	3247	94	15	16	30	16	0	7
Pl10G0000220500.v1	10	18	32	16	17	4	14	26	58	25	6	0	34	17	0	0	0	0	0
Pl11G0000368400.v1	0	0	0	452	505	531	34	59	46	120	69	37	38	0	0	0	0	0	0
Pl07G0000293900.v1	0	0	0	0	0	0	0	0	0	0	0	11	0	0	0	0	0	0	0
Pl08G0000137000.v1	48	104	137	871	1607	1354	315	622	1088	905	335	226	766	0	3	0	0	0	0
Pl02G0000070100.v1	973	792	891	1956	3015	2953	1581	2127	4726	2938	1934	1848	4860	4092	1915	6133	13622	827	1908
Pl05G0000290100.v1	98	58	81	83	107	74	30	32	36	59	34	47	109	64	64	165	66	7	17
Pl02G0000464700.v1	619	446	546	1037	1435	1304	1100	2225	4467	3173	2076	2237	1895	1409	7377	2370	373	527	3012
Pl05G0000137600.v1	0	0	0	0	0	0	0	0	0	0	0	0	0	0	0	0	0	0	0
Pl02G0000054100.v1	0	0	0	0	0	0	39	26	139	51	37	31	21	30	41	50	22	8	16
Pl09G0000144100.v1	213	208	193	633	908	825	453	659	1322	1324	1056	1010	370	629	294	129	573	39	208
Pl09G0000310500.v1	0	0	0	0	0	0	0	0	0	0	0	0	0	0	0	4	2	0	0
Pl09G0000312100.v1	1398	1303	1182	2411	3531	2992	1283	2323	5206	4967	3567	3532	5820	1594	2125	2605	864	334	1653
Pl01G0000024300.v1	84	76	69	105	130	108	87	115	443	436	191	182	274	2509	0	52	36	0	0
Pl07G0000062900.v1	757	938	1040	1837	2981	2408	1648	2733	6767	6593	4525	4644	2256	2445	144	75	14	87	72
Pl04G0000062700.v1	2009	1617	1653	1504	1901	1732	1481	2373	4854	1633	1368	1247	1203	600	801	303	275	37	172
tig00001909A130.v1	0	0	0	0	0	0	0	0	0	0	0	0	0	0	0	0	0	0	0
Pl03G0000180600.v1	5853	5162	4718	3974	6788	5932	4319	6967	13703	5902	4468	4313	2576	2335	4082	844	1908	278	2227
Pl08G0000129000.v1	0	0	0	0	0	0	0	0	0	0	0	0	0	0	0	0	0	0	0
Pl04G0000276600.v1	0	0	0	0	0	10	0	6	0	30	12	9	0	0	0	0	0	0	0
Pl02G0000078200.v1	6604	5454	5837	4200	7021	5574	4635	6254	15143	5755	4267	3756	3913	4233	4154	2130	4015	340	2220
Pl09G0000186400.v1	13721	11914	11979	7626	12189	10092	7835	12050	24639	10188	6852	6075	6605	1452	5505	612	223	74	1606
Pl07G0000142700.v1	0	7	7	2	1	0	9	29	64	8	6	3	6	3	8	0	0	0	0
Pl02G0000038900.v1	1045	876	974	1856	2957	2768	1517	2171	4941	3449	2437	2093	3929	1614	442	1594	1394	174	615
Pl06G0000337500.v1	0	14	13	7	3	6	14	15	26	29	0	12	11	17	82	178	23	4	65
tig000020380270.v1	2083	1750	1716	1810	2816	2654	1659	2244	4812	3015	2116	1911	2341	1341	1455	2076	2397	170	689
Pl06G0000148700.v1	103	73	54	256	373	309	485	653	1658	1258	731	897	529	356	90	167	118	8	76
Pl11G0000036200.v1	1012	756	706	341	438	384	759	1277	2802	676	527	484	776	358	536	116	65	16	110
Pl08G0000139500.v1	2180	1556	1606	2015	3005	2784	1735	2695	6559	4529	2955	2828	2498	2232	1516	2388	1686	147	1038
Pl01G0000268500.v1	1038	647	763	1173	1759	1687	1029	1515	3318	2195	1506	1354	1559	2124	1745	6307	13486	392	1522
Pl01G0000321800.v1	560	433	509	217	478	343	429	695	1457	561	325	355	1053	1317	2868	1911	360	250	1745
Pl07G0000298300.v1	37	17	46	19	36	37	11	31	53	46	42	32	37	37	36	94	52	10	23
Pl07G0000333900.v1	3680	2611	2975	2735	4236	3969	2305	3316	8405	3951	2956	2505	2811	1592	2191	924	1032	108	810
Pl05G0000223400.v1	1366	1321	1192	700	947	1002	691	869	2096	510	396	395	2073	1141	1306	986	411	55	218
Pl09G0000108500.v1	0	0	0	0	0	0	0	0	0	0	0	0	0	151	0	0	0	0	0
Pl04G0000093200.v1	220	191	186	110	154	138	110	304	596	182	155	117	106	120	241	43	14	8	27
Pl02G0000324000.v1	1096	877	856	535	906	766	659	1015	2136	410	408	402	867	252	438	118	1145	18	61
Pl09G0000308200.v1	4026	3208	2907	3090	4307	3870	3402	4535	10188	5955	3835	4098	3713	2128	2374	6204	4791	131	1288
Pl11G0000279100.v1	1110	929	911	1448	2188	2047	2014	3170	6149	4335	3465	3353	2749	2131	904	1598	657	85	518
Pl08G0000302900.v1	388	284	304	323	402	357	187	283	862	447	288	275	323	91	108	295	71	0	34
Pl01G0000340100.v1	26	26	29	118	201	240	1096	1547	4042	920	509	571	225	777	291	146	139	13	186
Pl05G0000227300.v1	346	274	322	380	609	597	363	686	1226	1000	590	610	455	382	166	92	38	5	44
Pl03G0000358200.v1	3873	3165	3445	2967	4730	3888	1919	3417	8174	4417	2884	2789	3380	1809	2569	1341	1384	135	639
Pl04G0000079300.v1	454	289	321	251	426	294	266	415	922	1003	530	566	344	117	92	194	295	21	43
Pl02G0000003000.v1	225	107	131	152	203	247	128	220	460	291	157	216	363	328	97	106	151	20	100
tig000018820310.v1	0	0	0	0	0	0	0	0	0	0	0	0	0	0	0	0	0	0	0
Pl04G0000358900.v1	339	295	382	7	6	10	330	421	797	0	0	0	545	151	1315	0	0	0	0
Pl06G0000154100.v1	1661	1249	1368	915	1528	1416	984	1381	3327	1902	1514	1170	1232	530	892	836	606	52	242
Pl08G0000417100.v1	1422	1171	1167	728	1150	957	980	1506	2956	1076	802	813	858	1275	7509	2449	426	134	956
Pl08G0000239700.v1	486	350	391	218	349	332	264	481	1118	227	127	140	342	141	247	18	1754	15	20
Pl07G0000082300.v1	120	123	116	91	92	95	38	140	317	92	76	58	166	67	91	186	31	3	11
Pl08G0000433200.v1	11989	9614	10208	8582	13202	10837	8139	12278	28324	10150	6697	6799	8502	8202	5573	4964	5360	918	9151
Pl10G0000298400.v1	2952	2513	2467	1588	2328	2062	1903	3003	6765	2138	1700	1482	1746	1270	1872	1676	1156	111	717
Pl02G0000122200.v1	0	0	0	0	0	0	0	0	14	0	3	15	0	0	4	0	0	0	0
Pl04G0000086700.v1	32	17	22	229	228	193	111	187	489	187	81	73	201	122	336	367	4049	52	147
Pl11G0000011700.v1	0	0	0	0	0	0	0	0	0	0	0	0	0	0	0	0	0	0	0
Pl08G0000054200.v1	898	787	840	974	1427	1427	598	1090	2333	1377	976	850	872	551	896	486	987	92	592
Pl05G0000285800.v1	1850	1869	1877	1623	2191	1974	1828	2814	5915	1987	1075	1341	2069	1820	8071	1354	864	249	1664
Pl04G0000345900.v1	1509	1181	1161	823	1053	966	796	1196	2903	1321	887	801	1112	526	1204	275	279	34	255
Pl03G0000129700.v1	0	0	0	0	0	0	0	0	0	0	0	0	0	0	0	0	0	0	0
Pl03G0000019600.v1	1363	1305	1230	1513	2148	2012	4038	6370	13368	3328	2672	2368	5359	1278	1390	558	130	57	274
Pl03G0000028800.v1	719	448	427	492	747	647	740	1341	2582	1591	993	1121	650	541	413	270	346	24	90
Pl11G0000305700.v1	6	5	9	8	20	29	0	3	4	2	0	0	5	0	0	0	0	0	0
Pl08G0000225300.v1	0	0	0	0	0	0	0	0	2	0	0	0	0	0	0	0	3	0	0
Pl07G0000006100.v1	3832	2793	3021	3451	5230	4277	3147	4235	9489	6811	4393	4113	4390	2105	1973	4183	5900	176	1399
Pl01G0000027800.v1	1353	1171	1148	1147	1738	1446	995	1211	2890	1421	1050	757	1513	1110	1048	982	1234	127	611
Pl09G0000323800.v1	100	136	159	164	335	332	139	237	464	487	363	280	219	242	108	34	391	9	47
Pl02G0000072800.v1	2924	2317	2272	1293	2237	1963	1716	2142	5378	1767	1419	1224	914	480	2371	265	329	167	1614
Pl08G0000326100.v1	80	86	53	15	28	20	72	54	76	10	0	12	79	9	32	0	0	0	0
Pl10G0000267800.v1	26	25	20	19	7	11	28	45	102	0	27	12	28	7	31	0	0	0	0
Pl11G0000384400.v1	1248	1154	1220	771	1172	1100	639	921	2157	1185	735	705	1117	603	1559	1923	861	108	412
Pl10G0000281200.v1	663	479	512	409	674	542	391	544	1278	724	490	462	805	512	642	581	312	67	346
Pl08G0000368000.v1	4526	3781	3472	1375	2354	2031	2898	4373	9224	2570	1850	1621	4423	1257	2272	416	181	71	371
Pl03G0000009100.v1	0	8	0	0	0	0	0	0	0	0	0	0	0	0	0	0	0	0	0
Pl02G0000031000.v1	99	93	132	56	92	107	95	94	333	829	473	413	130	185	210	113	177	3	46
Pl09G0000197400.v1	2008	1575	1581	1408	2174	1806	1525	2338	5295	2989	1946	1838	2182	802	1365	1593	899	166	852
Pl05G0000274500.v1	307	275	230	228	408	401	221	468	920	522	345	348	314	191	187	120	190	5	86
Pl03G0000360600.v1	146	113	155	75	105	96	211	423	869	507	325	358	262	105	183	269	225	28	119
Pl09G0000130700.v1	2278	1953	1893	1630	2305	2015	1185	1982	4082	2535	1705	1633	1973	190	759	1810	328	71	272
Pl01G0000337900.v1	1586	1373	1356	956	1508	1204	1059	1381	3063	2466	1663	1350	1184	454	807	312	30	14	169
Pl08G0000405400.v1	11	4	7	22	37	13	0	23	27	0	0	0	4	10	0	3	2	0	0
Pl11G0000046500.v1	675	558	521	366	668	585	387	698	1539	777	525	424	578	416	383	745	504	40	173
Pl11G0000041500.v1	0	0	0	0	0	0	246	419	1148	357	237	218	181	174	287	82	28	6	10
Pl08G0000072500.v1	0	0	0	13	28	8	31	48	113	750	558	289	60	0	0	0	0	0	0
Pl08G0000370700.v1	1679	1489	1459	1261	1957	1746	1258	1835	3985	2073	1377	1407	2278	1098	1102	650	394	94	604
Pl09G0000292200.v1	2066	1476	1572	1019	1498	1461	1025	1670	3698	1278	904	785	1333	830	1800	681	625	98	355
Pl09G0000222400.v1	0	0	0	0	0	0	0	0	0	0	0	0	0	0	0	0	0	0	0
Pl06G0000178400.v1	0	0	4	17	21	11	9	7	0	57	22	7	34	4750	7	7	3	0	0
Pl07G0000257900.v1	1344	1503	1344	1468	2403	2017	3455	5144	12294	7724	5399	4664	3958	1501	532	849	3584	64	405
Pl08G0000159700.v1	522	435	498	247	417	350	386	485	1156	507	425	323	415	238	335	335	247	32	160
Pl04G0000305700.v1	2	0	0	5	5	0	7	0	4	0	7	1	4	3	0	0	0	0	0
Pl09G0000310000.v1	52	30	35	27	82	51	469	702	1581	683	499	513	406	276	817	99	118	10	75
Pl07G0000109300.v1	0	0	0	0	0	0	0	0	0	0	0	0	0	0	0	0	0	0	0
Pl01G0000393200.v1	3924	3350	2920	3127	4855	4158	2505	4486	9435	2954	2134	1924	2674	2298	2031	194	128	86	429
Pl02G0000291900.v1	35	26	28	288	421	351	307	490	1040	1036	884	598	757	498	79	87	87	25	40
Pl11G0000078800.v1	1259	1305	1150	1689	2763	2151	1371	1897	4247	3057	1917	1849	2494	2357	1357	3247	2554	346	1893
Pl11G0000378700.v1	769	791	503	443	782	648	568	760	1888	1170	623	584	680	764	409	315	91	37	216
Pl07G0000375800.v1	166	164	173	103	199	106	132	219	698	133	107	117	74	228	1156	224	1967	11	63
Pl03G0000148200.v1	0	0	0	0	0	0	0	3	0	0	0	0	0	0	0	0	0	0	0
Pl04G0000049800.v1	0	0	0	0	0	0	0	0	0	0	0	0	0	344	0	0	0	0	0
Pl08G0000348200.v1	109	87	81	86	115	84	95	156	284	388	146	222	207	115	258	275	188	352	323
Pl07G0000273700.v1	5196	4248	3949	3630	5610	5345	3404	4815	9789	2434	1741	1559	8240	1817	1554	255	30	66	183
Pl08G0000310300.v1	59	31	40	42	64	74	0	0	48	0	22	9	22	0	0	0	18	0	0
Pl02G0000133900.v1	4	0	0	11	7	0	11	18	69	0	10	7	3	5	26	0	104	3	0
Pl02G0000401800.v1	2008	1904	2169	1432	2134	1666	1972	3075	6469	2562	1783	1724	1890	882	2130	680	479	53	364
Pl01G0000331200.v1	74	62	76	1570	2564	2040	1896	2914	6001	2885	2012	1783	397	1104	2064	29697	4301	680	7102
Pl03G0000055300.v1	442	258	321	275	404	349	157	196	474	290	188	169	260	128	142	118	142	11	84
Pl10G0000355300.v1	97	58	61	133	184	180	34	60	196	54	53	50	30	897	15	156	1843	0	43
Pl11G0000050600.v1	0	0	0	0	0	0	0	0	0	0	0	0	0	0	0	0	0	0	0
Pl03G0000024500.v1	688	569	507	449	917	709	155	224	511	291	250	178	205	416	157	469	245	47	328
Pl04G0000296500.v1	296	241	282	243	235	243	221	334	1116	334	225	232	239	179	264	120	153	11	45
Pl08G0000355900.v1	0	0	0	27	61	0	19	56	48	1804	642	1028	1	0	0	0	0	0	0
Pl08G0000167100.v1	0	0	0	0	0	0	0	0	0	0	0	0	0	0	0	0	0	0	0
Pl07G0000104400.v1	545	550	530	456	678	557	351	761	1521	709	477	364	541	516	381	232	200	20	152
Pl09G0000349700.v1	1921	1546	1639	1915	3135	2562	1986	3251	8484	8985	5035	4698	4008	1316	901	496	183	66	361
Pl02G0000008700.v1	86	60	47	258	274	274	76	105	90	189	141	117	44	686	147	36	0	31	403
Pl07G0000122000.v1	0	0	0	0	0	0	0	0	0	0	0	0	0	0	0	0	0	0	0
Pl07G0000350200.v1	23124	18497	19334	16839	25656	21492	16721	24831	53003	19482	14245	13044	18190	15538	20545	14976	11034	1131	9567
Pl05G0000173100.v1	0	4	0	0	4	0	0	2	17	0	5	0	0	37	0	0	23	0	0
Pl01G0000342200.v1	1187	884	1049	725	1046	890	776	1049	2472	1461	808	766	954	518	1063	1072	1006	53	297
Pl05G0000091400.v1	13094	10443	10495	11340	17396	14643	9428	13992	30652	21930	14609	14334	12810	10716	8663	14610	20444	706	2641
Pl03G0000281700.v1	183	162	169	246	391	389	155	197	596	372	261	323	374	342	12	14	0	0	9
Pl01G0000053800.v1	0	3	0	37	105	57	47	79	111	356	221	169	14	0	0	0	0	0	0
Pl03G0000061800.v1	1128	823	970	843	1219	1137	1341	1947	4516	2046	1647	1599	807	424	306	444	408	21	122
Pl06G0000269200.v1	2636	2137	2052	1110	1503	1505	1727	2632	5703	2387	1575	1287	1811	1710	2056	938	759	73	631
Pl02G0000431400.v1	4672	3740	3613	1654	2747	2281	2194	3173	6723	2149	1250	1320	2516	896	4620	81	6	101	934
Pl02G0000036300.v1	1330	1132	1003	546	976	709	685	1222	2348	1108	740	646	1150	225	655	31	10	28	171
Pl05G0000070100.v1	1411	1246	1247	1103	1656	1186	568	1113	2146	1731	1291	1233	1368	74	262	925	401	90	545
Pl02G0000457000.v1	1314	1072	1030	1778	2664	2477	2032	2770	6832	4909	3763	3379	3053	2333	1201	2195	1540	239	1066
Pl10G0000334900.v1	1972	1645	1771	2139	3305	3041	1770	2988	5904	4606	3640	3085	3475	2547	836	1436	928	105	527
Pl04G0000361600.v1	3483	2838	2916	1899	2836	2700	3754	4712	11570	4432	3038	2602	5266	2247	2324	1962	4026	304	980
Pl08G0000122300.v1	821	717	700	416	726	644	600	626	1803	762	370	378	700	381	762	363	302	40	155
Pl11G0000370300.v1	0	7	0	18	36	25	25	14	39	95	45	22	23	0	0	0	0	0	0
Pl07G0000055500.v1	15	17	12	17	39	27	43	37	121	46	37	15	34	13	25	0	17	0	0
Pl03G0000283200.v1	43468	37974	39342	20945	33016	25186	27202	42769	96679	34091	23479	22082	19028	13253	23456	3500	3669	765	3968
Pl10G0000071400.v1	2456	1958	2177	1386	2141	1853	1494	2543	6162	1928	1425	1136	2117	1143	1346	383	317	56	284
Pl05G0000279000.v1	798	713	772	1169	1822	1784	1417	1905	4539	4026	2594	2428	4640	1512	676	1500	1718	220	671
Pl02G0000090700.v1	87	129	128	67	169	128	161	332	805	2226	879	1076	163	238	288	63	169	3	10
Pl06G0000277500.v1	0	0	0	0	3	0	0	0	11	0	20	0	0	502	29	27	18	0	23
Pl02G0000096400.v1	2317	2047	1777	1853	2826	2345	1915	3000	6204	2357	1933	1720	2284	1631	1164	1359	883	115	561
Pl09G0000187700.v1	4223	3234	3594	2724	3878	3731	2248	3234	6624	3977	2511	2164	3821	2591	3654	3048	4384	306	1671
Pl03G0000188900.v1	0	5	0	11	8	4	0	0	0	32	4	8	0	12	0	116	0	0	10
Pl08G0000159200.v1	639	422	415	224	315	269	309	603	1130	459	319	229	553	392	605	174	69	49	297
Pl04G0000276900.v1	0	3	0	4	10	32	5	11	3	64	51	26	6	0	0	0	0	0	0
Pl06G0000105400.v1	7	3	0	0	4	0	2	9	0	0	4	0	0	0	0	14	0	0	0
Pl04G0000111000.v1	0	0	0	0	0	0	0	0	0	0	0	0	0	0	0	0	0	0	0
Pl09G0000358800.v1	8087	7142	6943	6989	10718	9046	5728	8819	21119	9817	7184	6631	8400	4342	5348	2507	4840	372	1720
Pl08G0000381700.v1	7	28	48	76	91	89	211	276	493	97	42	85	60	148	62	77	3191	159	2
Pl05G0000241600.v1	7	2	3	0	3	0	26	2	41	0	3	0	16	64	5	0	0	0	0
Pl11G0000097200.v1	3356	2765	2697	2781	4359	3941	2176	3211	6427	3608	2252	1955	2673	1390	2409	2547	1379	154	967
Pl01G0000316900.v1	24	14	17	0	4	3	32	19	83	12	4	5	68	1448	286	10	0	22	62
Pl03G0000310700.v1	570	449	435	378	627	560	444	504	1217	731	392	468	666	268	408	629	387	22	149
Pl02G0000103300.v1	404	288	338	681	1090	918	540	887	1846	1540	985	846	572	702	233	51	438	29	38
Pl07G0000345900.v1	4	0	4	9	9	21	31	18	100	14	0	8	7	22	3	22	0	0	0
Pl10G0000102000.v1	30	12	11	74	133	79	121	199	453	463	227	217	202	261	13	323	625	3	41
Pl07G0000119400.v1	0	0	0	0	2	0	0	0	13	0	0	0	0	0	0	0	0	0	0
Pl05G0000057800.v1	147	101	114	485	699	637	169	242	663	1622	1436	1138	159	57	29	0	3	0	9
Pl09G0000295300.v1	0	0	0	0	5	4	0	2	0	4	0	0	0	0	0	4	0	0	3
Pl06G0000019100.v1	118	71	63	57	102	85	58	67	200	111	54	38	120	57	54	25	15	5	21
Pl06G0000016100.v1	409	279	223	360	452	345	296	255	3016	1407	371	328	655	93	507	1700	1242	497	4895
Pl06G0000182000.v1	0	7	0	517	1038	786	76	128	226	509	477	286	598	0	0	0	0	0	0
Pl03G0000224300.v1	0	0	0	0	0	0	0	0	1	8	0	0	0	0	0	0	0	0	0
Pl04G0000377600.v1	0	0	0	0	0	0	29	61	135	99	40	56	44	36	0	96	74	0	16
Pl06G0000263800.v1	496	519	423	392	548	410	343	673	1138	486	426	365	591	427	582	932	314	38	205
Pl01G0000293600.v1	87	109	85	47	53	37	102	127	321	4	7	0	30	424	622	0	0	3	0
Pl10G0000129100.v1	0	0	0	0	0	0	0	0	0	0	0	0	0	0	0	0	0	0	0
Pl11G0000116300.v1	533	497	403	222	278	291	299	318	597	602	238	358	312	458	24	10	48	3	8
Pl09G0000058400.v1	43	43	55	83	100	73	47	75	196	213	110	169	129	95	6	146	217	9	22
Pl10G0000065700.v1	1804	1303	1380	1009	1458	1163	1488	2101	4516	1522	1209	1054	1684	430	1409	510	91	89	497
Pl07G0000273200.v1	519	492	443	457	500	601	375	545	1130	556	470	426	430	213	339	182	286	42	135
Pl05G0000014800.v1	4684	4160	4095	3945	6166	5073	4001	5954	13248	6351	4333	4142	4220	3833	3829	6214	6235	256	1222
Pl11G0000123200.v1	0	0	0	0	0	0	14	8	8	0	8	0	11	6392	2	0	0	0	0
Pl08G0000323300.v1	99602	84300	85484	73922	115377	90859	64481	97220	217340	92454	66176	61744	54677	59584	39629	14011	24850	1630	11959
Pl08G0000034400.v1	874	859	836	3867	5738	4983	686	860	2040	2783	2309	1853	2024	26541	502	4859	2569	349	1576
Pl03G0000078400.v1	0	0	0	0	0	0	0	0	0	6	0	0	0	0	0	0	0	0	0
Pl02G0000465700.v1	16	22	23	16	33	16	0	19	72	24	8	11	14	12	4	2	0	0	0
Pl02G0000365900.v1	91	75	65	342	519	507	255	477	955	1220	993	668	11251	2351	239	3125	560	70	75
Pl10G0000101800.v1	0	6	3	0	0	0	1	0	0	0	0	0	0	2	0	0	0	0	4
Pl02G0000059700.v1	5584	5013	4765	2210	3423	2933	4377	6656	14386	3479	2257	2163	3337	3630	8360	4786	3889	296	2115
Pl07G0000365100.v1	616	574	504	438	581	535	442	784	1936	1138	679	588	665	506	474	384	245	35	151
Pl11G0000107100.v1	3	6	8	71	134	108	62	167	331	70	74	70	123	125	10	72	241	11	18
Pl10G0000027100.v1	161	152	129	23	24	37	120	101	231	0	4	0	72	0	10	0	0	0	0
Pl01G0000320000.v1	12	14	4	8	1	7	0	8	27	24	30	47	2	19	4	16	0	3	0
Pl02G0000259300.v1	13	4	23	12	9	4	0	30	39	49	29	9	36	15	46	31	173	0	5
Pl04G0000349200.v1	0	0	0	3	14	7	3	7	26	0	4	0	9	0	0	0	45	0	0
Pl08G0000036500.v1	37	10	31	243	395	263	236	254	575	821	513	435	60	58	46	687	870	14	37
Pl08G0000376600.v1	998	910	933	948	1340	1159	848	1454	3225	1984	1453	1134	1653	1944	2342	833	516	146	934
Pl08G0000257300.v1	1277	1185	975	788	1184	1034	998	1387	3025	1125	942	807	799	464	539	767	985	36	150
Pl03G0000019900.v1	1169	974	875	788	1112	1017	770	1286	2746	1507	1076	776	1615	791	1265	1136	783	109	672
Pl08G0000317800.v1	569	387	517	388	575	454	391	722	1077	487	488	386	591	290	576	720	592	13	151
Pl11G0000217000.v1	94	81	51	87	103	98	60	119	161	80	50	50	84	48	49	26	11	2	17
Pl08G0000432700.v1	12644	11048	10953	10586	17068	15038	9360	14270	30597	14467	9846	8536	12024	4208	7348	110	8	79	1198
Pl07G0000251500.v1	0	0	0	0	0	0	0	0	0	0	0	0	0	0	86	54	0	0	11
Pl01G0000300100.v1	1960	1654	1416	1232	2005	1664	1146	1631	3574	1974	1405	1315	1905	785	1318	1459	780	132	759
Pl08G0000135600.v1	351	262	339	245	402	237	405	488	1136	541	358	296	414	279	351	266	139	9	136
Pl07G0000315700.v1	854	705	762	839	1384	1142	901	1145	2910	1471	927	911	1412	639	352	1005	2746	96	348
Pl03G0000349800.v1	2052	1708	1671	1945	2749	2111	1365	2509	5819	2996	2206	1981	2257	2044	1284	1966	1684	75	407
Pl09G0000018200.v1	4	11	0	0	0	0	3	0	21	0	8	0	11	0	0	0	0	0	0
Pl03G0000151500.v1	9	7	8	80	55	86	21	59	187	181	195	201	164	144	12	56	9	30	14
Pl02G0000088400.v1	0	0	0	0	0	0	17	0	9	0	0	0	0	170	2	0	45	0	0
Pl03G0000346100.v1	1128	1049	839	572	867	892	194	349	691	296	307	221	257	195	188	110	81	22	51
Pl06G0000136400.v1	2004	1628	1866	1163	1824	1361	1036	1621	3271	1790	1108	983	1457	1312	1224	1325	680	71	373
Pl11G0000333300.v1	32	81	69	136	255	186	77	98	176	146	106	73	104	4	24	0	3	0	0
Pl02G0000446900.v1	3016	2511	2572	1632	2551	2078	2595	3847	8138	2186	1715	1456	2995	1798	8925	8454	5015	473	4529
Pl01G0000023500.v1	856	784	805	1627	2355	2106	1357	2276	4531	3404	2927	3002	1108	8018	638	527	643	105	327
Pl07G0000341800.v1	0	0	15	1276	2575	1832	517	870	1903	12058	9480	4317	230	3	4	0	0	0	0
Pl08G0000061800.v1	766	641	685	517	686	634	744	1074	2328	1531	995	823	1221	572	758	507	428	82	281
Pl05G0000228400.v1	2348	1956	2043	2241	2828	2377	3639	4904	9601	4205	2921	3135	2103	1845	1130	3598	2767	59	401
Pl02G0000425400.v1	407	301	345	325	555	546	270	643	1357	890	723	593	596	698	321	385	321	28	350
Pl10G0000266900.v1	9	0	0	8	0	0	68	97	151	63	38	69	55	11	63	0	30	0	0
Pl03G0000035800.v1	462	473	379	357	531	283	252	420	1230	471	297	320	473	284	239	182	61	9	54
Pl08G0000402000.v1	342	252	239	314	459	496	409	603	1499	949	728	622	845	248	337	288	97	44	125
Pl01G0000336200.v1	17	24	24	8	6	5	31	43	119	22	12	4	16	5	98	0	0	0	3
Pl03G0000029000.v1	2468	1983	1998	1197	1616	1558	1646	2431	4551	1158	820	616	1090	680	619	0	12	15	59
Pl05G0000202900.v1	40	57	38	345	532	468	678	1170	2727	712	433	392	106	417	106	14	109	11	67
Pl05G0000068400.v1	16	5	10	119	194	152	74	102	249	114	110	88	138	177	27	16	982	6	21
Pl02G0000214500.v1	1329	1109	1053	769	1378	952	1180	1598	3337	1377	873	861	889	633	1076	667	270	83	373
Pl04G0000317200.v1	166	271	195	1174	1799	1466	467	616	1442	3033	2046	1829	1061	17176	0	5	0	0	0
Pl07G0000019900.v1	11	9	19	12	35	16	9	29	61	0	0	8	14	7	24	0	0	0	0
Pl06G0000226900.v1	452	419	409	523	686	679	552	909	2006	897	544	603	969	1459	1144	2649	8401	173	613
Pl07G0000234400.v1	1474	1529	1356	1007	1685	1345	924	1373	3225	1260	790	769	1190	589	1017	215	97	23	119
Pl03G0000096800.v1	2502	2119	2088	2392	3512	3062	1122	2054	4437	2864	1896	1657	2620	1274	1465	2150	3808	158	663
Pl01G0000037800.v1	14988	12182	12661	12605	19985	16173	13432	22136	48810	13470	10820	9140	15265	10659	13658	84	51	247	2061
Pl07G0000047800.v1	37874	32004	34607	26040	33762	31065	32209	46954	106163	36941	27021	26842	20820	12379	23437	1031	849	297	2267
Pl07G0000370900.v1	1109	908	850	557	839	776	593	1160	2160	744	453	449	926	454	1588	740	305	66	245
Pl09G0000293700.v1	5124	4117	4011	3764	5415	4573	3383	4680	10829	5730	4050	3578	4107	2541	3858	4464	2218	286	1695
Pl02G0000459700.v1	373	250	279	196	272	267	173	249	694	195	125	96	313	100	347	154	715	39	60
Pl08G0000386500.v1	1926	1455	1556	378	557	525	1104	1443	3621	738	527	455	1194	371	872	0	3	4	40
Pl04G0000360100.v1	57	39	44	87	116	130	215	344	707	515	363	382	93	187	122	33	20	10	147
Pl01G0000074600.v1	0	0	0	0	0	0	19	24	18	15	13	28	26	403	57	0	0	0	3
Pl06G0000324100.v1	2296	1867	2024	1160	1871	1505	1592	2459	5489	2509	1394	1298	2440	1275	1106	59	15	9	84
Pl02G0000410300.v1	366	230	247	617	891	749	484	605	1332	956	671	481	851	484	271	1932	1740	50	179
Pl03G0000329800.v1	550	465	479	174	379	299	530	789	1902	425	375	262	335	264	167	38	30	6	31
Pl10G0000098200.v1	622	524	566	627	832	794	1202	1832	3926	2647	1891	1310	2107	41	21	0	0	0	6
Pl07G0000105700.v1	6329	5323	5528	5808	8391	7523	5088	8249	17836	9703	7225	6010	4782	11027	5631	5621	8080	686	3611
Pl02G0000386900.v1	37	14	37	8	4	9	22	18	101	18	10	6	40	8	51	0	0	3	9
Pl01G0000069900.v1	89	69	43	45	99	53	107	162	357	262	186	186	140	44	104	19	21	0	12
Pl10G0000350600.v1	0	0	0	0	0	0	9	3	17	0	0	0	7	8	234	44	11	6	92
Pl01G0000013600.v1	2402	1829	1722	1919	2854	2704	1943	2762	6403	3230	2338	2157	3867	1309	1679	8602	7616	257	975
Pl02G0000123900.v1	0	0	0	0	0	0	0	0	0	0	0	0	0	0	0	0	312	0	7
Pl11G0000016700.v1	2	4	3	14	16	16	57	100	157	25	16	5	22	0	9	63	6044	40	13
Pl08G0000375600.v1	873	815	812	690	1451	1077	747	1109	2742	1650	1163	981	1317	1274	617	1216	1147	56	218
Pl10G0000242300.v1	4976	3836	3804	5333	8562	7295	4547	7709	15667	11894	8161	8622	4648	3662	4242	8039	8909	780	4460
Pl03G0000259800.v1	73	66	36	44	46	57	62	53	122	33	3	13	34	4	0	0	0	0	0
Pl09G0000013900.v1	0	3	2	2	2	4	0	0	0	0	0	0	3	0	3	0	0	1	1
Pl03G0000236400.v1	516	451	539	291	349	421	488	762	2049	190	156	145	892	835	574	292	334	6	54
Pl09G0000241000.v1	5366	4814	4822	7009	10390	8930	6695	10688	22864	12262	9726	8929	3085	3534	25948	10604	1644	3397	42395
Pl06G0000232600.v1	0	0	3	0	0	0	442	692	1603	551	375	328	661	284	337	51	86	30	115
Pl05G0000027800.v1	907	666	737	635	993	885	715	1139	2680	1939	1191	1273	842	228	234	71	20	3	33
Pl02G0000430700.v1	1004	843	959	2326	3522	2941	504	817	2011	2215	1973	1801	697	280	812	82	7	41	524
Pl02G0000026300.v1	453	339	376	324	403	248	195	442	938	380	312	216	230	135	151	65	41	11	37
Pl11G0000365300.v1	270	122	148	504	706	506	2438	3792	7820	1116	799	725	1941	13912	0	0	0	0	0
Pl02G0000104800.v1	1264	1172	1070	779	1297	1138	805	1061	2338	1531	990	902	1532	1748	1254	1217	1070	151	1282
Pl01G0000315000.v1	606	433	476	216	361	284	254	394	762	200	182	167	230	122	129	62	22	0	53
Pl02G0000194600.v1	1109	931	1192	951	1461	1381	596	1170	2231	1206	905	667	1217	870	619	504	392	57	344
Pl02G0000299400.v1	0	0	0	0	0	0	0	0	0	0	0	0	0	0	0	0	0	0	0
Pl06G0000306200.v1	781	699	870	505	741	634	605	941	2046	78	97	44	878	316	1501	83	1490	252	314
Pl03G0000012300.v1	0	0	0	0	0	0	0	0	0	0	3	0	0	0	0	0	0	0	0
Pl01G0000084700.v1	326	137	188	276	437	295	215	390	703	402	273	361	309	309	102	497	393	13	90
Pl10G0000352900.v1	5981	5152	5036	7124	10237	8388	8913	14188	31134	16136	11424	10917	6962	7143	4261	1288	1563	244	2160
Pl11G0000003200.v1	4612	4193	4416	1515	2299	2019	5022	7803	16167	2893	2205	1939	2843	1282	10173	1791	192	186	1849
Pl01G0000417000.v1	91	89	105	68	117	91	68	96	163	186	93	129	198	118	135	49	41	5	67
Pl06G0000275300.v1	141	88	97	3517	4528	4046	496	821	1916	4386	2841	2760	1755	108	69	1573	718	232	820
Pl03G0000232800.v1	11	39	25	28	33	28	44	78	141	65	17	53	43	18	6	0	6	3	0
Pl07G0000298100.v1	2	0	8	0	4	0	0	6	9	9	0	4	0	4	0	0	0	0	0
Pl10G0000294600.v1	468	423	407	267	488	380	511	853	1637	995	789	716	565	325	343	673	338	18	191
Pl09G0000108700.v1	338	236	284	151	219	182	64	103	255	145	158	109	309	735	828	41	16	0	0
Pl04G0000296600.v1	1815	1500	1628	1018	1353	1172	1341	2157	4609	1374	1090	909	1278	970	3582	3196	2139	154	1158
Pl02G0000342400.v1	3295	2801	2618	2812	4031	3562	4341	6107	14109	6567	4359	3973	7441	7282	1724	3543	2406	141	708
Pl11G0000379700.v1	0	0	0	0	21	0	3	0	11	0	0	12	10	108	6	0	0	0	0
Pl05G0000049200.v1	31	66	79	567	863	693	105	228	425	2050	1474	1113	476	40	119	0	0	0	0
Pl04G0000067000.v1	1449	1079	1198	760	1324	1157	948	1596	3751	1268	846	717	2622	542	1590	798	207	72	302
Pl02G0000018200.v1	1186	1068	976	542	790	686	748	1108	2348	738	495	466	826	222	370	58	20	13	68
Pl03G0000342600.v1	68	78	121	24	42	35	153	72	288	45	32	50	42	30	56	0	0	0	5
Pl11G0000299900.v1	636	449	433	501	673	515	502	1017	1752	997	695	626	717	494	608	246	198	41	176
Pl09G0000286800.v1	46	15	9	43	60	55	22	21	122	86	93	125	79	63	24	27	23	8	41
Pl05G0000070600.v1	0	0	0	0	0	0	0	0	0	0	0	0	0	0	0	0	0	0	0
Pl02G0000415600.v1	82	81	63	189	334	278	622	866	1556	1177	1072	789	374	57162	383	6680	10850	100	542
tig000020330020.v1	2643	2237	2487	2095	3490	2946	2856	4615	10098	5010	3253	3211	3740	4392	2026	2477	2007	205	798
Pl04G0000042800.v1	30	19	28	9	46	29	7	14	25	15	0	7	14	5	20	5	88	0	0
Pl06G0000104700.v1	597	471	543	310	500	520	440	730	1539	530	349	377	509	240	211	556	672	50	140
Pl06G0000178200.v1	1276	1270	1324	701	756	803	690	1136	2381	337	371	348	670	128	0	0	0	0	0
Pl08G0000102100.v1	0	0	0	0	0	0	0	1	0	0	0	0	0	0	0	0	0	0	0
Pl01G0000341400.v1	1252	1070	895	429	467	544	1371	1868	4102	737	614	562	903	458	796	330	159	33	82
Pl08G0000408000.v1	4	0	0	0	3	0	0	0	0	0	0	0	0	0	0	0	0	0	0
Pl11G0000367900.v1	14	25	117	155	302	337	164	202	492	172	102	76	247	0	0	0	0	0	0
Pl01G0000321700.v1	909	845	777	1526	2259	1951	2116	3368	6505	3275	2565	2463	1105	1475	3114	8559	4085	942	7758
Pl11G0000179900.v1	0	0	0	0	0	0	0	0	0	0	0	0	0	0	0	0	0	0	0
Pl03G0000387200.v1	28	22	15	9	0	12	16	18	33	12	0	0	13	0	0	14	17	0	0
Pl05G0000122800.v1	0	0	0	0	0	0	0	0	0	0	0	0	0	0	0	0	0	0	0
Pl04G0000261100.v1	0	0	0	0	0	0	77	96	215	58	21	41	21	15	34	12	6	0	7
Pl04G0000337500.v1	14	10	19	201	427	309	0	6	20	559	339	457	6	44	7	32	13	0	14
Pl03G0000190800.v1	4	19	10	35	63	38	119	252	357	195	128	140	91	250	100	322	11491	59	421
Pl02G0000442100.v1	1096	843	865	635	1038	911	691	1174	2296	1117	623	737	736	425	571	513	464	21	147
Pl02G0000442600.v1	12	39	27	1442	2393	1887	2597	3880	8433	2395	1396	1461	4107	1036	96	294	100	0	17
Pl07G0000351900.v1	3414	3048	2733	2115	2960	2779	2182	3410	7261	3451	2343	2092	2578	1147	2114	1323	1336	99	415
Pl04G0000131700.v1	313	247	257	253	362	327	296	437	1014	577	416	299	400	257	225	127	95	18	118
Pl02G0000000100.v1	16	8	10	11	9	14	0	11	0	0	0	0	0	2	5	0	3	0	8
Pl10G0000170400.v1	0	0	0	0	0	0	0	0	0	0	0	0	0	0	0	0	0	0	0
Pl06G0000177000.v1	8341	8011	7828	3094	4851	4087	7207	10387	24817	4993	3308	2935	4922	2460	3506	133	154	33	183
Pl07G0000383400.v1	154	99	166	116	153	170	210	265	902	322	235	208	277	131	148	172	34	0	49
Pl05G0000170100.v1	0	0	0	0	0	0	0	0	0	0	0	0	0	0	0	0	0	0	0
Pl05G0000008700.v1	0	0	5	7	0	10	0	0	7	0	0	0	0	0	0	0	0	0	0
Pl06G0000296000.v1	14	0	11	3	8	0	4	18	42	15	0	0	14	2541	153	0	6	0	43
Pl06G0000129600.v1	8	0	0	0	0	0	18	30	106	13	0	2	23	0	0	0	48	0	3
Pl11G0000046700.v1	2405	2077	2179	1956	2956	2471	1599	2665	5753	2985	2151	2202	2058	1771	1208	1248	1207	90	514
Pl11G0000186200.v1	0	0	0	0	0	0	0	0	0	0	0	0	0	0	0	0	0	0	0
Pl09G0000343000.v1	6061	5274	5268	4523	7621	6013	6904	10585	23672	9391	6954	6205	6448	4621	17	24	7	0	33
Pl03G0000181800.v1	340	248	237	201	281	236	270	402	808	313	240	202	223	111	112	48	25	6	12
Pl08G0000370500.v1	1157	940	1022	692	1033	954	802	1654	3327	1416	963	929	1134	550	1604	1064	1397	89	347
Pl10G0000053400.v1	5	0	2	2	4	6	0	1	9	11	3	6	2	4	2	1	3	0	1
Pl07G0000313600.v1	20	7	2	13	15	54	34	28	62	175	99	54	24	63	21	350	8	22	346
Pl07G0000278800.v1	1	7	0	0	0	0	0	0	0	0	0	0	0	0	0	0	0	0	0
Pl01G0000227300.v1	2589	2036	2327	1915	2723	2596	1488	2476	5496	3395	2257	1851	3266	2062	3464	3987	2985	430	2893
Pl03G0000139800.v1	0	0	0	0	0	0	0	0	0	0	0	0	0	0	0	3	1	0	2
Pl03G0000281900.v1	768	542	769	432	657	499	346	608	1153	686	507	380	500	278	478	451	216	29	83
Pl03G0000079600.v1	0	0	0	0	0	0	0	0	0	0	0	0	0	0	0	0	0	0	0
Pl03G0000028700.v1	743	699	729	826	1155	982	1017	1663	3317	1696	1190	1156	1124	1140	497	1224	1171	75	362
Pl09G0000281100.v1	570	420	439	205	319	345	406	500	1330	631	449	434	559	401	1073	186	118	23	202
Pl11G0000293700.v1	0	1	0	0	0	0	12	13	15	0	16	0	4	0	0	0	0	0	2
Pl02G0000281300.v1	234	199	126	113	189	203	101	163	374	480	167	157	154	104	99	68	6	0	17
Pl08G0000032800.v1	14	25	17	24	14	17	11	15	39	1	4	13	12	4	18	2	0	2	20
Pl05G0000219100.v1	0	0	0	0	0	0	0	0	0	0	0	0	0	0	0	0	0	0	0
Pl07G0000330400.v1	2101	1867	1718	1381	2322	2031	1667	2285	5512	3149	2238	2117	2032	1914	1981	1115	953	119	892
Pl01G0000140900.v1	1687	1545	1515	809	1320	1184	1119	1848	4125	1478	1011	770	1615	609	1187	410	161	71	490
Pl10G0000242600.v1	1475	1105	1202	1536	2615	2381	1963	2610	6132	2984	2163	2013	3507	6163	566	1014	3517	114	365
Pl08G0000003900.v1	263	168	197	131	236	220	63	81	263	55	22	14	78	3636	34	33	87	5	15
Pl11G0000007200.v1	0	5	0	0	4	12	0	0	0	0	0	0	0	46	0	0	0	0	0
Pl08G0000317700.v1	624	619	546	337	557	452	519	822	1863	661	293	417	366	221	1687	734	117	54	457
Pl03G0000159100.v1	1244	962	913	667	851	657	539	1004	2002	1061	548	627	1100	582	1472	3140	2018	61	491
Pl01G0000056400.v1	59	37	47	71	140	97	68	71	174	38	43	64	67	37	48	501	3145	8	16
Pl10G0000330400.v1	1592	1532	1556	877	1495	1199	816	1183	2659	833	587	449	898	705	973	260	41	54	345
Pl05G0000004800.v1	3640	3297	3201	2557	4027	3262	3254	4792	10125	5765	4197	3749	4115	1895	2548	4655	3813	184	819
tig000019610020.v1	0	0	0	0	0	0	0	0	0	0	0	0	0	0	0	0	0	0	0
Pl07G0000095900.v1	3326	2877	2856	2077	2985	2635	2425	3932	9181	2974	2102	1898	2657	2237	2139	944	807	90	740
Pl08G0000024900.v1	60	36	41	858	1029	1011	1124	1939	3837	1430	1092	1283	488	562	449	311	713	54	882
Pl07G0000044200.v1	544	665	623	534	886	766	481	678	1667	705	465	387	734	529	724	592	435	22	219
Pl09G0000238800.v1	0	0	0	0	0	0	0	0	0	0	0	0	4	0	5	0	0	0	0
Pl02G0000008500.v1	439	469	380	414	453	544	341	539	1258	397	374	273	675	248	175	102	209	0	46
Pl06G0000332900.v1	0	0	0	0	10	4	3	3	3	0	0	6	0	2	0	0	24	0	0
Pl11G0000015600.v1	774	707	724	1058	1270	1066	982	1429	3370	3450	2598	2567	3364	84	865	0	0	0	0
Pl09G0000230200.v1	361	294	322	272	448	331	215	355	895	480	337	306	296	202	221	191	54	13	59
Pl05G0000291800.v1	2691	2414	2443	1466	2056	1444	2375	3793	9410	1928	1631	1350	2947	2080	4752	1409	1470	264	2654
Pl02G0000090800.v1	551	406	416	91	125	132	417	666	1552	808	391	405	389	228	392	182	40	13	123
Pl02G0000378000.v1	7097	5630	6254	4554	6268	5590	6356	10463	21461	6229	4830	4598	3296	1000	17640	8139	5456	806	10501
Pl06G0000170900.v1	4172	3664	3609	2341	3433	2653	4842	7330	15427	3472	2707	2798	1165	1882	6543	1768	14586	218	2598
Pl08G0000250900.v1	0	0	0	0	0	0	0	0	0	0	0	0	0	0	0	0	0	0	0
Pl11G0000087000.v1	11439	9242	9120	4743	7832	7575	6576	9061	20251	7922	5686	4633	9038	4495	4014	2830	2630	258	1029
Pl01G0000414800.v1	43	55	49	142	209	221	81	80	339	166	122	110	25	650	65	77	28	9	85
Pl08G0000350700.v1	2778	2146	2295	1473	2162	1936	2338	3519	6857	644	530	479	1844	1938	3272	0	0	14	140
Pl07G0000235300.v1	8	17	10	48	43	37	24	102	115	50	35	52	11	19	46	0	0	0	0
Pl09G0000261100.v1	3397	3013	2958	2149	3332	2639	3883	5249	11432	3519	2505	2251	3787	2055	3772	1639	1237	165	813
Pl03G0000209900.v1	0	0	7	95	116	156	95	89	328	57	58	78	363	141	22	83	8	3	28
Pl01G0000008800.v1	26040	22334	23495	12882	20829	16529	17032	25513	56948	19630	14157	13893	13092	8531	15896	6559	5306	408	2382
Pl09G0000139200.v1	620	652	949	2002	2620	3540	101	146	381	0	0	0	179	0	0	0	0	0	0
Pl11G0000029800.v1	0	0	0	0	0	0	0	0	0	0	4	6	0	5	4	4	0	0	0
Pl09G0000344900.v1	0	0	0	0	0	0	0	0	1	3	0	0	0	12	0	0	0	0	0
Pl09G0000152100.v1	6	8	9	12	10	14	2	1	6	1	2	4	2	0	2	2	3	2	1
Pl07G0000027800.v1	164	165	174	174	265	304	150	266	428	463	324	317	251	194	164	146	181	30	161
Pl04G0000050500.v1	1462	1432	1213	640	1030	856	1077	1404	2871	1199	822	810	1293	701	1963	2484	755	52	411
Pl09G0000075600.v1	10	15	13	12	18	7	14	13	30	8	7	18	9	0	32	0	0	6	12
Pl02G0000155900.v1	53	64	45	30	47	40	33	73	169	37	45	28	46	28	58	34	27	14	14
Pl07G0000310600.v1	2093	1984	1798	1191	1738	1522	1639	2326	5199	2279	1313	1148	2818	1223	1733	2225	1592	150	575
Pl02G0000120200.v1	122	75	124	6	28	7	85	95	218	36	24	15	58	33	154	0	0	0	14
Pl01G0000274200.v1	0	0	0	4	0	10	0	0	0	0	0	0	0	3	9	4	4	1	1
Pl06G0000324900.v1	779	620	633	474	558	543	674	1044	2063	705	463	521	250	375	468	55	153	8	37
Pl06G0000164400.v1	32	14	24	0	15	4	10	10	25	15	13	0	5	6	9	0	0	0	0
Pl01G0000089900.v1	3036	2374	2407	1994	3263	2777	2128	3296	7080	3652	2699	2627	4135	1642	2142	2574	2085	220	1038
Pl07G0000067400.v1	10771	8916	8777	8487	12516	10340	6703	10899	23618	9814	7566	6756	5520	8076	3901	1646	1680	230	1344
Pl06G0000249200.v1	3544	3136	3235	4609	6975	5809	3935	5754	11835	7980	5986	5911	4158	2554	1371	2969	3022	167	791
Pl02G0000313800.v1	1326	980	942	886	1226	1016	651	1119	2357	1079	817	610	1122	604	500	349	201	48	257
Pl03G0000237300.v1	1725	1345	1527	1395	2339	2011	1263	1988	4571	1681	985	1152	2247	1136	818	278	195	10	192
Pl08G0000434700.v1	1652	1514	1411	1150	2058	1638	1537	2435	4413	2837	2159	2041	1430	1350	1081	884	593	68	346
Pl03G0000244300.v1	1951	1858	1566	1634	2336	1839	1391	2243	4681	1455	1095	1176	1305	734	979	779	646	56	304
Pl06G0000175800.v1	3743	2901	2929	3301	4488	4315	3180	5071	11657	5678	4436	3940	5965	2037	3678	3639	3882	370	1911
Pl04G0000300800.v1	492	360	372	271	407	358	278	501	1081	489	379	311	578	225	387	430	313	41	182
Pl01G0000206000.v1	0	0	0	0	0	0	3	6	15	0	3	0	0	0	0	0	0	0	0
Pl06G0000171300.v1	40	55	39	51	68	76	29	39	110	62	57	52	66	36	102	41	32	5	62
Pl10G0000190700.v1	0	0	0	0	0	0	0	0	0	0	4	12	0	287	7	3	0	0	0
Pl01G0000356800.v1	978	930	876	396	526	477	671	941	2337	814	521	428	670	303	393	34	10	8	44
Pl04G0000321200.v1	2386	1994	2065	1676	2527	2316	2299	3306	7611	3551	2719	2198	1838	1161	670	143	34	26	276
Pl11G0000106100.v1	6345	5511	5367	4158	5868	4960	5162	8079	17591	8198	5567	5058	5039	2689	3684	3042	1865	148	782
Pl10G0000009100.v1	929	771	828	834	1384	979	908	1307	2203	704	554	567	495	416	345	269	95	14	81
Pl09G0000345300.v1	2303	1647	1552	1509	2047	1969	1390	2511	4814	2117	1259	1232	1744	2359	3603	2640	4544	544	4288
Pl04G0000026200.v1	3605	2929	2705	3617	5196	4866	2421	3605	8004	6719	4667	4204	2982	6503	1824	1272	1715	144	1409
Pl03G0000371900.v1	3	0	6	0	0	0	0	0	0	3	4	7	0	1	227	0	3	0	14
Pl02G0000023600.v1	790	685	574	1612	2167	1683	1261	1477	2927	3032	2585	2236	1104	407	263	936	174	63	285
Pl02G0000104700.v1	11	8	5	0	0	29	109	171	315	291	262	168	62	24	112	0	0	0	0
Pl05G0000287900.v1	522	369	384	308	487	395	111	136	213	142	53	110	30	99	76	273	209	8	37
Pl04G0000329800.v1	0	0	0	0	0	0	72	146	380	106	37	50	66	49	59	0	6	3	23
Pl05G0000069900.v1	1051	843	918	375	639	586	12	94	82	27	20	18	34	31	4	6	0	0	0
Pl06G0000290800.v1	566	498	587	164	243	190	587	719	1824	416	303	222	562	121	374	0	0	0	18
Pl07G0000316300.v1	390	308	305	389	713	617	316	617	1186	1275	815	732	772	675	304	373	470	70	247
Pl06G0000295800.v1	145	59	39	900	1534	1339	0	22	4	267	264	186	16	147	200	0	0	0	0
Pl03G0000217800.v1	2241	1864	1990	1286	1944	1423	1458	2578	5005	1816	1285	1217	1693	535	1163	581	246	19	200
Pl08G0000438000.v1	0	0	0	0	0	0	0	0	0	0	0	0	0	0	0	0	0	0	0
Pl07G0000399300.v1	62	14	24	56	38	53	53	67	109	83	30	23	76	82	52	74	32	0	24
Pl02G0000345300.v1	387	290	271	300	531	449	213	399	961	395	180	199	317	158	209	176	1054	50	96
Pl06G0000150500.v1	5	0	0	8	13	6	0	9	0	7	7	6	32	7	3	0	4	0	4
Pl02G0000418000.v1	580	529	509	454	555	477	435	732	1628	957	703	598	611	305	394	153	85	18	124
Pl01G0000296000.v1	82	122	132	223	304	253	124	269	521	281	240	236	340	151	118	121	152	11	39
Pl09G0000315200.v1	528	834	680	867	1278	1207	920	1571	3495	2009	1026	840	1619	11	0	0	0	0	0
Pl01G0000363900.v1	127	84	88	177	288	251	221	300	696	368	162	228	55	196	149	13	89	62	18
Pl03G0000075000.v1	484	349	526	351	539	434	1212	1655	3708	2053	1374	1200	829	651	422	91	2	8	74
Pl11G0000392800.v1	1175	926	884	559	970	782	587	805	2118	888	530	605	1168	398	857	675	156	37	185
Pl02G0000021900.v1	804	645	640	267	481	475	419	601	1243	292	259	210	477	249	401	279	131	0	89
Pl11G0000398700.v1	8	5	3	6	12	15	11	6	13	105	98	102	10	36	78	15	3	6	0
Pl03G0000039800.v1	43	34	27	260	495	415	314	528	1084	1563	1151	981	945	180	96	36	0	3	32
Pl05G0000281200.v1	513	311	377	291	451	367	315	550	1017	500	390	315	220	135	815	73	59	7	148
Pl03G0000213600.v1	1647	1328	1302	560	867	825	941	1563	3357	974	721	745	736	1427	3976	659	38	53	368
Pl01G0000031600.v1	6787	6117	5876	7901	10995	9060	4164	6393	14090	4852	3645	3463	3144	1936	1099	78	13	28	262
Pl08G0000230500.v1	273	313	273	1067	1888	1240	1045	1430	3624	55987	20243	24323	649	374	49	158	45	3	25
Pl10G0000024500.v1	1628	1436	1499	1459	2344	1951	1333	1953	4089	1823	1370	1292	1583	2210	1595	1852	1599	155	873
Pl06G0000338600.v1	27	25	21	18	17	8	0	26	34	19	13	0	10	43	14	0	0	0	0
Pl01G0000336000.v1	367	330	309	327	490	385	220	441	790	547	307	300	529	318	198	64	107	6	56
Pl11G0000053400.v1	180	134	145	524	705	514	783	1103	2474	3785	2130	2061	1578	99	16	0	2	0	42
Pl06G0000039500.v1	3	2	0	0	0	0	0	0	0	0	0	0	0	2	2	0	0	0	0
Pl07G0000352200.v1	109	139	160	64	130	129	144	125	369	232	112	116	228	86	166	190	54	10	60
Pl08G0000337100.v1	0	0	0	6	0	0	15	12	16	5	13	1	12	3	0	6	0	0	0
Pl05G0000164700.v1	3321	3121	3290	1463	1859	1529	2145	3136	8080	834	608	596	769	127	0	0	0	0	0
Pl09G0000299000.v1	181	107	117	206	349	288	156	320	608	300	161	147	422	778	167	99	955	77	82
Pl11G0000057300.v1	479	374	254	262	383	334	210	216	551	453	258	214	849	212	606	2221	909	153	925
Pl08G0000135400.v1	770	655	640	373	532	480	364	518	1192	118	99	143	144	46	148	0	0	0	31
Pl07G0000315500.v1	862	720	661	641	1262	925	558	893	1790	1885	1346	1104	1023	410	648	1109	285	38	283
Pl03G0000078700.v1	1127	752	818	1083	1704	1327	755	1070	1805	1449	825	843	1523	830	673	406	23	75	926
Pl07G0000331600.v1	0	0	0	0	0	0	0	0	0	0	0	0	0	0	0	0	0	0	0
Pl01G0000376200.v1	1241	1158	1045	965	1298	1115	514	857	1922	583	442	370	567	333	449	53	32	13	45
Pl04G0000031900.v1	0	0	0	125	204	128	457	487	922	125	108	100	2228	7418	0	205	19	0	0
Pl09G0000248600.v1	1862	1630	1693	505	894	668	1095	1681	3405	280	259	217	524	532	481	88	0	11	40
Pl02G0000365600.v1	3429	3350	3028	2515	4010	3599	2612	4238	8842	5048	3206	2876	2694	1963	3063	2046	2061	128	1069
Pl08G0000426600.v1	453	410	383	365	613	551	322	609	1355	1253	854	871	606	847	311	76	10	6	32
Pl03G0000187700.v1	1064	862	887	690	1037	883	558	890	1979	1338	888	925	1149	424	699	520	291	53	262
Pl11G0000084800.v1	45	7	29	30	31	31	3	8	6	0	0	0	7	9	3	102	2	3	14
Pl06G0000284500.v1	1066	745	765	686	910	914	770	1444	3351	1545	1159	1228	1522	919	2543	1571	685	321	1283
Pl05G0000250800.v1	15	13	12	10	16	15	13	21	45	26	13	22	32	13	17	14	10	7	47
Pl06G0000296300.v1	2044	1649	1768	640	908	765	3877	5082	10669	2120	1589	1655	2197	1977	6667	1846	394	54	1420
Pl02G0000433900.v1	695	555	483	557	989	845	573	1077	2081	1151	882	736	659	378	385	277	226	22	117
Pl07G0000246900.v1	1822	1682	1672	1058	1686	1213	1686	2918	6475	2682	1766	1899	2001	912	1564	2556	1603	53	471
Pl06G0000178100.v1	0	0	0	192	324	336	16	36	78	763	640	256	28	0	0	0	0	0	0
Pl05G0000231000.v1	100	78	100	124	223	171	113	192	421	106	104	114	100	601	33	33	15	8	20
Pl04G0000060600.v1	163	252	284	752	1148	1174	589	778	1900	3026	2019	1516	2337	6	3	0	0	0	0
Pl07G0000128200.v1	997	828	666	1173	1607	1426	925	1328	2874	2454	1503	1274	1603	807	789	1269	890	43	358
Pl09G0000017400.v1	3	7	6	3	0	0	0	20	21	21	20	7	6	164	0	3	0	0	5
Pl07G0000333800.v1	550	460	415	112	138	159	515	951	1646	287	158	193	356	181	307	0	0	0	4
Pl06G0000229500.v1	6973	5746	6500	4307	5824	5229	6391	8995	19284	5353	3738	3663	3516	2858	3148	484	470	61	433
Pl07G0000383300.v1	1440	1263	1450	1706	2819	2267	1514	2489	5417	2341	1866	1588	1007	735	1462	183	77	13	259
Pl06G0000203900.v1	256	173	193	538	706	652	518	822	1926	2095	1833	1559	885	494	322	184	81	25	224
Pl04G0000346400.v1	4183	3269	3409	2509	4039	3563	3397	5466	12449	5685	3453	3304	5477	2452	3600	3607	2112	203	1035
Pl01G0000372500.v1	15054	11342	11781	5882	8476	6911	10833	17071	38021	13266	9410	8701	10698	11392	35268	16177	6388	1293	14721
Pl04G0000131400.v1	0	0	0	0	0	0	0	0	6	0	0	0	0	0	0	0	0	0	1
Pl11G0000004500.v1	592	443	429	400	549	541	465	767	1481	921	508	535	682	582	461	441	310	36	189
Pl09G0000333000.v1	20	18	16	19	33	22	229	246	559	138	174	170	248	299	813	622	2071	95	269
Pl10G0000249400.v1	0	3	0	0	13	11	0	0	0	0	0	0	0	0	0	0	0	0	0
Pl01G0000366100.v1	109	90	90	101	177	68	366	530	1376	4829	2060	2143	1699	380	111	971	102	42	652
Pl10G0000348700.v1	1363	1153	1142	675	907	949	1163	1717	3807	1013	807	735	1246	817	2891	76	246	37	277
Pl07G0000359400.v1	977	701	722	631	1007	798	1044	1502	2937	1348	794	719	919	690	1415	1311	617	108	711
Pl03G0000087400.v1	0	0	0	0	0	0	0	0	0	0	0	0	0	0	0	0	0	0	0
Pl05G0000039400.v1	26287	21027	20842	12752	18688	16264	25247	33402	76038	7886	5804	5452	26158	19433	28301	14	0	927	5291
Pl08G0000416700.v1	66	26	41	6	0	21	49	11	50	27	8	5	31	3	0	0	0	0	0
Pl09G0000269600.v1	7780	7456	7823	5656	7984	6413	8095	12220	28927	12828	9732	8842	8221	4025	5133	3317	4597	252	1349
Pl02G0000137300.v1	0	0	0	0	0	0	0	0	0	0	0	0	0	0	0	0	0	0	0
Pl10G0000310700.v1	102	99	86	476	769	706	175	392	599	394	159	128	1838	4	7	0	0	0	7
Pl06G0000331200.v1	321	268	295	2636	3233	3058	1575	2819	5841	5306	3637	3260	4254	302	605	8010	3540	1086	7309
Pl07G0000375700.v1	161	92	130	153	197	151	209	351	710	160	101	132	110	873	757	3927	6728	45	391
Pl08G0000054300.v1	1756	1526	1674	1552	2576	2190	1529	2613	5198	2453	1731	1701	2605	1558	1377	1560	1548	130	803
Pl09G0000051000.v1	518	400	401	390	646	538	389	743	1563	767	440	541	668	346	399	455	334	19	166
Pl06G0000205700.v1	1038	761	640	514	818	676	487	882	1830	1188	489	684	973	352	751	1139	638	99	475
Pl03G0000375100.v1	8	12	11	7	23	19	0	8	28	8	2	12	11	15	5	23	44	0	0
Pl07G0000282400.v1	47	62	68	62	62	70	81	126	266	52	29	44	89	62	29	20	2	3	10
Pl02G0000001500.v1	973	877	978	2601	3925	3537	1942	3510	7172	3984	2576	2534	2555	6523	1286	7209	6990	477	1440
Pl05G0000065300.v1	5286	4141	4056	2372	3640	3061	2235	3362	8029	2688	1864	1689	3406	774	2095	518	215	40	464
Pl03G0000212100.v1	1641	1291	1179	974	1405	1126	1308	2003	4745	1619	1123	1007	1614	375	339	448	223	41	255
Pl09G0000099600.v1	1001	686	725	731	1081	929	847	1491	3239	1768	1308	1191	1277	526	493	300	238	95	357
Pl01G0000287800.v1	1991	1561	1743	826	1312	1145	1388	1952	4576	906	565	499	1019	596	2110	42	466	17	176
Pl06G0000265400.v1	0	0	0	0	0	0	27	15	8	9	5	7	0	3	0	0	12	0	0
Pl04G0000012400.v1	671	580	649	103	154	139	624	1033	2134	90	60	47	205	22	22	0	0	0	0
Pl07G0000311000.v1	1666	1438	1331	1144	2010	1711	949	1353	2568	1802	1265	891	2363	1058	376	870	905	77	410
Pl08G0000269200.v1	0	0	0	0	0	0	0	0	0	0	0	0	0	0	0	0	0	0	0
Pl07G0000246200.v1	1399	1150	1086	2138	3474	3275	1827	2921	6602	3284	2383	2036	5089	1736	1661	3907	5656	377	1217
Pl08G0000175000.v1	63	40	30	98	152	72	98	91	340	275	168	102	181	13	0	0	0	0	0
Pl11G0000399800.v1	1259	1006	1018	849	1196	1152	2316	3108	7235	3009	1742	1664	3856	1365	917	1250	351	61	466
Pl02G0000113100.v1	619	440	482	868	1547	1291	378	575	1180	807	526	476	779	409	147	358	181	9	90
Pl06G0000191600.v1	8	0	0	0	0	5	0	0	0	0	0	0	0	22	160	269	42	11	250
Pl09G0000277700.v1	1257	1110	1027	1074	1766	1423	591	1041	2374	1255	923	826	1144	590	724	341	230	79	350
Pl02G0000283700.v1	124	67	100	55	102	64	98	143	316	56	97	21	151	199	100	30	21	5	21
Pl04G0000340500.v1	510	507	425	945	1495	1155	641	839	2096	1498	1192	1057	3390	1163	645	266	608	406	862
Pl01G0000392300.v1	108	76	66	37	41	35	28	43	78	18	0	0	18	156	355	0	4	0	17
Pl03G0000034900.v1	0	0	0	0	0	0	0	0	0	0	0	0	0	77	0	285	25	0	17
Pl09G0000310100.v1	7661	5485	5930	3955	6074	5514	3770	5757	12508	7119	4600	4250	6126	1669	4660	1880	254	195	1529
Pl01G0000285600.v1	3946	3271	3151	3000	4784	4013	2968	4899	10665	5692	3502	3547	4471	2502	2644	1775	1361	173	1388
Pl07G0000239900.v1	6	11	4	0	0	0	0	0	0	0	0	0	0	2677	1	0	0	0	0
Pl05G0000272800.v1	1258	1131	1012	963	1412	1145	567	822	2024	607	627	477	608	678	435	266	21	38	318
Pl10G0000019900.v1	362	233	254	135	223	209	1145	1874	3417	987	675	654	829	111	65	120	17	7	50
Pl08G0000053900.v1	34	10	26	86	125	194	202	295	652	227	307	283	58	85	55	26	238	6	43
Pl02G0000151900.v1	449	280	260	176	413	270	293	443	727	243	136	209	278	127	227	64	75	14	35
Pl02G0000164400.v1	482	498	559	258	384	361	289	448	995	267	199	217	171	66	102	19	20	0	0
Pl02G0000049600.v1	775	527	532	580	846	694	515	799	1662	994	613	531	744	444	489	523	477	46	170
Pl09G0000166300.v1	4049	3685	3877	2464	3931	3447	2808	4009	9332	4513	2734	2317	3928	2668	2957	6248	5418	207	814
Pl06G0000312700.v1	471	382	377	333	601	483	563	806	1470	1154	795	558	1170	459	1153	1237	1010	73	837
Pl01G0000088600.v1	1942	1615	1695	1387	2045	2018	1171	2029	4313	2518	1627	1573	1721	852	1666	2065	1251	125	551
Pl07G0000046200.v1	3227	3260	2942	2136	3906	2893	2287	3314	7570	3226	2565	2457	2798	1583	1336	783	813	84	545
Pl09G0000304100.v1	42	30	68	9	13	16	90	103	185	12	22	5	26	169	301	5	43	0	3
Pl08G0000029800.v1	247	213	230	383	662	621	566	925	2057	1192	1054	991	855	759	714	1262	2604	52	295
Pl05G0000209900.v1	510	389	298	320	560	410	393	538	1509	858	544	515	420	286	271	68	32	13	67
Pl11G0000009000.v1	30	38	17	18	64	23	53	43	65	32	21	18	26	39	104	0	0	3	11
Pl11G0000299600.v1	63	62	82	16	37	38	19	15	33	4	0	0	14	0	0	0	0	0	0
Pl01G0000331700.v1	705	670	517	603	875	743	937	1436	3501	852	676	655	792	175	143	3632	598	12	41
Pl09G0000076500.v1	39	36	50	19	19	19	6	10	23	15	21	6	24	13	14	0	0	0	0
Pl09G0000232900.v1	0	4	1	227	525	443	352	471	922	226	173	186	69	145	283	1709	10913	472	342
Pl07G0000341300.v1	1997	1859	1673	1849	3158	2596	1559	2589	5887	2551	1794	1706	1999	1438	1245	1716	1897	123	1059
Pl01G0000109900.v1	4688	4379	4019	2513	3797	3171	2902	4336	9264	3577	2655	2350	3891	1864	2699	2323	1569	160	678
Pl03G0000271900.v1	0	0	0	7	13	26	0	14	34	34	21	20	59	7	13	47	53	6	6
Pl01G0000419300.v1	229	185	221	201	349	272	6	27	103	66	18	41	29	49	86	45	65	0	0
Pl02G0000326000.v1	39	78	66	136	230	199	31	50	157	232	139	116	33	47	12	9	0	0	14
Pl10G0000252500.v1	55	17	30	30	22	22	9	35	62	7	0	25	110	23	91	247	33	3	66
Pl07G0000383600.v1	0	0	0	0	0	8	0	3	0	0	0	4	0	0	0	86	1268	0	18
Pl02G0000349800.v1	1492	1350	1320	2155	2904	2803	1079	1536	3209	2161	1538	1488	3878	6804	2406	4375	989	299	2452
tig000020350260.v1	0	0	0	0	0	0	0	0	0	0	0	0	0	0	0	0	0	0	0
Pl01G0000411900.v1	1885	1537	1586	1193	1822	1790	1584	2109	4835	1304	1134	854	1871	1995	1758	514	204	54	413
Pl03G0000228900.v1	70	76	57	27	46	71	21	50	152	82	30	53	45	20	53	29	29	1	11
Pl02G0000116800.v1	131	77	84	54	79	68	58	104	290	79	73	81	67	47	71	78	59	7	6
Pl09G0000050300.v1	148	195	229	517	758	609	274	486	922	543	438	353	487	479	75	1048	1337	187	149
Pl11G0000031600.v1	79	102	70	64	123	97	63	93	185	568	440	416	145	2563	966	1657	1895	195	814
Pl07G0000091400.v1	53	40	23	20	17	12	26	25	98	18	7	10	50	43	25	29	7	0	15
Pl07G0000133000.v1	2513	2442	2330	2232	2908	2655	4194	7251	14997	3751	3046	3052	2493	1585	2589	2897	881	432	4315
Pl02G0000302200.v1	0	0	0	0	0	0	0	0	0	0	0	0	0	0	0	0	0	0	0
Pl07G0000155400.v1	725	520	551	403	607	523	523	948	1748	646	609	459	657	387	675	705	612	22	170
Pl11G0000370200.v1	261	288	262	154	160	150	156	316	895	47	84	53	310	146	376	16	0	16	88
Pl02G0000402500.v1	1956	1621	1777	2513	3508	2689	2710	3965	8913	4268	2735	2745	2181	2657	818	771	326	46	325
Pl11G0000267800.v1	1945	1681	1517	338	434	411	1040	1417	3239	1039	568	548	973	196	1854	0	0	3	56
Pl10G0000326300.v1	261	206	131	209	294	306	131	170	302	255	162	147	487	128	265	378	352	49	178
Pl09G0000344700.v1	21196	18034	19315	11857	15463	14040	22251	35563	80782	31978	22026	21202	17150	9624	14083	2558	2258	434	2726
Pl01G0000410500.v1	1396	1160	1226	673	1173	1047	1061	1559	3049	1661	1057	952	1394	623	1029	815	531	54	188
Pl11G0000206000.v1	0	0	0	13	9	20	0	0	0	8	11	10	0	0	0	0	0	0	0
Pl06G0000174100.v1	1130	984	834	936	1489	1246	1821	2464	6194	3438	2243	2284	1499	666	631	1371	519	71	286
Pl03G0000053300.v1	12	0	0	7	0	10	14	28	46	0	28	27	7	12	14	394	23	45	426
Pl08G0000122600.v1	1874	1657	1734	1971	3259	2877	1696	2803	5647	4407	2990	2620	5397	1887	843	2624	793	94	485
Pl05G0000004600.v1	702	528	462	350	585	539	636	1090	2214	1031	787	725	693	844	324	529	247	24	177
Pl09G0000229100.v1	52	45	93	271	308	441	256	353	731	1400	920	654	917	4	10	0	0	0	0
Pl04G0000031600.v1	0	0	0	69	82	85	0	0	0	0	5	0	0	0	0	0	0	0	0
Pl03G0000178900.v1	4107	3340	3697	3272	4594	4037	3186	5010	10883	7951	5065	4695	5337	3007	3536	5645	5163	296	1609
Pl10G0000334100.v1	1201	805	981	822	1233	1064	822	1245	2595	1299	752	702	1377	529	860	1591	1810	93	444
Pl08G0000379400.v1	254	287	191	196	372	281	282	405	1004	346	219	235	120	215	161	973	657	102	306
Pl08G0000374600.v1	3	3	0	0	11	0	17	17	61	3	0	0	2	9	12	0	367	0	0
Pl10G0000336500.v1	755	771	766	221	350	361	829	1277	2701	504	419	440	381	117	3554	160	11	92	762
Pl07G0000396400.v1	9296	7988	7998	5539	8701	7194	6194	9806	21296	10050	7178	6293	5996	5416	5558	3121	2912	202	1150
Pl11G0000102000.v1	2511	2292	2196	1079	1636	1530	2565	3726	7335	2493	1672	1543	1822	843	3991	2257	660	110	795
Pl10G0000232800.v1	35	13	15	55	36	44	35	81	138	144	69	84	47	1362	127	15	3	742	5687
Pl01G0000337800.v1	79	41	93	679	1059	829	1993	2900	6735	3540	2812	2525	817	1336	144	360	531	11	54
Pl06G0000179400.v1	67	84	12	25	42	27	50	32	185	29	45	48	123	84	181	162	592	20	41
Pl09G0000148200.v1	285	336	281	562	851	848	427	625	1193	1110	971	751	1716	3356	424	1167	2070	14	44
Pl01G0000049800.v1	0	3	0	5	11	0	198	269	791	135	99	119	27	539	28	4653	9260	20	30
Pl03G0000306100.v1	0	0	0	2	1	0	0	0	0	0	6	0	0	0	0	0	0	0	0
Pl01G0000325500.v1	6	6	10	138	111	112	153	157	369	305	103	135	427	166	17	205	648	5	7
Pl02G0000119300.v1	5891	4999	4964	5839	9441	7769	5598	8162	18808	13098	8222	7792	8119	5134	3802	6656	8913	379	2097
Pl09G0000009700.v1	159	77	56	873	1375	1043	79	140	209	2396	2091	1669	156	63	45	43	3	0	4
Pl07G0000047500.v1	1775	1656	1630	1743	2806	2403	1836	2698	6061	2046	1331	1104	2363	875	767	510	1239	89	702
Pl06G0000182100.v1	0	0	0	653	1420	983	108	157	328	2335	1264	860	803	0	0	0	0	0	0
Pl09G0000301400.v1	0	0	0	0	4	0	0	0	0	0	0	0	0	0	0	0	0	0	0
Pl02G0000034900.v1	0	0	10	30	41	79	159	142	365	79	42	68	35	106	465	3328	14079	88	206
Pl09G0000033700.v1	3422	2861	2753	2099	3275	2939	2109	3397	7685	3424	2255	2147	2795	2009	1919	708	861	178	981
Pl07G0000022100.v1	6821	6012	6044	3642	6140	5101	3989	6102	13868	5599	4547	3718	4406	5096	3166	1143	1031	199	1932
Pl04G0000346700.v1	2777	2411	2110	2141	3641	2928	2314	3806	7577	4642	3138	2731	3605	2822	2727	3381	1938	320	1655
Pl07G0000100600.v1	3	2	2	0	4	0	0	0	14	0	3	3	0	18	0	0	0	0	0
Pl07G0000273300.v1	512	400	399	454	627	463	354	490	1455	1078	699	554	762	391	390	568	466	21	211
Pl09G0000075400.v1	0	0	0	72	111	107	6	8	29	425	267	207	127	0	0	0	0	0	0
Pl09G0000051700.v1	2769	2469	2439	219	351	248	2407	3427	7175	282	294	193	1584	1556	3566	0	0	0	28
Pl02G0000440900.v1	1135	1087	1048	1068	1665	1358	926	1448	3211	1158	911	795	1031	820	794	383	281	50	219
Pl07G0000134300.v1	6881	5514	5172	5329	7365	6949	7357	10188	23197	13331	8366	8598	5154	2696	2379	3168	2627	95	609
Pl06G0000291500.v1	1072	798	835	765	1245	1233	966	1443	3141	1621	773	821	1425	1611	1117	1096	5035	820	641
Pl10G0000220400.v1	107	85	106	38	33	38	0	0	0	0	0	0	0	0	0	0	0	0	0
Pl04G0000267000.v1	0	0	0	0	0	0	0	0	0	0	0	8	0	0	0	0	0	0	0
Pl03G0000316700.v1	0	0	0	0	0	0	0	0	6	7	10	0	0	0	0	0	5	0	0
Pl11G0000058400.v1	347	183	332	111	143	160	169	237	393	150	179	188	207	60	55	42	18	4	29
Pl08G0000378800.v1	22	0	18	0	0	0	0	0	11	0	4	6	7	0	9	0	0	0	0
Pl02G0000291500.v1	0	0	0	0	0	0	0	4	0	0	0	0	0	0	0	0	0	0	0
Pl11G0000072900.v1	801	513	586	547	840	787	765	1060	2240	1028	522	582	1359	1814	1186	740	3050	72	560
Pl07G0000048000.v1	1885	1669	1534	758	1094	932	1195	1933	4286	1574	1009	892	1270	511	965	230	169	32	172
Pl07G0000285300.v1	6664	5471	5352	4455	7769	6687	4161	5824	12821	7292	4909	4827	5326	3682	4277	4974	3794	321	2378
Pl03G0000180000.v1	1206	997	1071	933	1296	1252	1014	1581	3619	1791	1234	1251	2413	2926	1032	904	3885	177	398
Pl01G0000300000.v1	8395	6067	6215	11072	17826	14316	5785	8798	19150	20514	14648	13978	7797	4448	2340	2306	3624	711	2179
Pl08G0000143100.v1	0	0	0	0	0	0	0	0	0	12	0	5	0	91	0	0	0	0	0
Pl08G0000093900.v1	2700	2337	2439	710	1322	870	1583	2480	5323	1257	830	909	1485	309	910	3	0	0	30
Pl08G0000044800.v1	6706	5850	6447	9580	13021	11293	7080	11679	26513	19095	13874	12575	9873	22447	5058	0	0	38	47
Pl05G0000213000.v1	555	423	474	279	435	370	450	702	1672	555	419	325	423	64	692	67	57	27	223
Pl02G0000081700.v1	1249	964	851	516	858	672	746	1178	2833	807	655	483	998	612	839	771	484	58	378
Pl11G0000081900.v1	11892	9832	9541	3987	6141	5028	8339	12139	25010	7330	5000	4661	7866	1671	5687	334	241	55	681
tig000020530230.v1	4053	3234	3216	2065	2424	2443	7108	9461	21918	6660	4043	5488	1326	3408	6255	14164	6004	634	7018
Pl07G0000274900.v1	10229	8360	8778	6250	10084	7972	6634	10367	22229	7293	5416	5041	5556	3356	4255	2559	2566	191	945
Pl05G0000092800.v1	5376	4212	4098	2803	4136	3408	3066	4600	10018	4131	2618	2215	4396	2311	3361	2452	1201	135	932
Pl01G0000280000.v1	4277	3435	3467	3296	4872	4385	2687	4565	9545	4264	2925	2808	2743	1680	2962	793	182	223	1747
Pl10G0000028700.v1	0	0	0	0	0	0	0	0	0	0	0	0	0	2	2	0	0	0	0
Pl04G0000034200.v1	0	0	0	0	0	0	0	0	2	0	0	4	0	0	0	0	0	2	7
Pl09G0000082200.v1	0	0	0	14	17	20	5	7	53	31	10	18	0	4	0	9	412	3	0
Pl08G0000087200.v1	14546	12103	13042	9170	14330	11715	6782	10212	24254	14217	10294	9327	7839	7191	2264	4674	10325	128	723
Pl06G0000225100.v1	276	182	190	151	235	193	199	274	539	252	171	177	86	70	127	63	36	10	49
Pl03G0000019100.v1	609	559	583	483	756	690	746	1168	2599	533	365	467	1561	930	1773	2332	13049	753	1165
Pl03G0000382900.v1	612	569	595	460	690	555	784	1170	2560	1499	1438	1130	633	16	7	2	10	0	0
Pl03G0000357200.v1	1044	663	712	1841	2508	2253	1000	1665	3272	2716	2044	1742	1698	1388	698	372	540	82	932
Pl06G0000007000.v1	0	0	0	0	0	0	0	0	0	0	0	0	0	0	0	0	0	0	0
Pl03G0000288700.v1	0	0	0	0	0	0	57	77	171	0	0	0	73	0	7	18	0	10	66
Pl08G0000009500.v1	0	0	0	0	0	0	0	0	5	0	0	0	0	60	0	0	0	0	1
Pl06G0000117300.v1	0	4	6	51	72	53	80	79	136	100	29	64	28	67	6	0	257	0	0
Pl08G0000264300.v1	247	141	108	111	141	92	82	208	428	93	99	69	125	155	297	189	171	49	199
Pl02G0000459600.v1	51	26	24	14	35	30	0	0	0	0	0	0	0	0	0	0	4	0	0
Pl09G0000258500.v1	766	767	870	818	1214	1089	633	1019	2104	1417	1230	981	818	337	525	379	153	48	275
Pl04G0000343200.v1	1801	1281	1358	1000	1578	1447	968	1635	3452	947	703	685	1508	402	351	91	21	8	84
Pl10G0000277000.v1	104	71	88	176	266	233	208	265	592	669	503	361	300	116	52	27	32	0	96
Pl07G0000318600.v1	48	48	65	22	34	24	82	88	192	46	34	47	56	15	10	0	0	0	0
Pl04G0000046200.v1	9133	7450	6788	4730	7439	6602	8589	11366	23979	8989	5929	5728	4048	1890	549	76	3	3	60
Pl05G0000290200.v1	6169	5033	5087	4171	6210	5495	5225	7530	14766	6913	4376	3671	5058	3580	3460	2734	2800	141	757
Pl09G0000154800.v1	743	603	582	426	715	583	820	1038	2381	1038	693	778	499	506	465	198	271	27	105
Pl05G0000165900.v1	141	176	126	4167	6284	5551	2511	3826	7544	14799	10932	10457	2363	2948	0	1441	114	29	181
Pl09G0000071100.v1	181	161	191	171	351	287	244	375	931	521	382	303	385	183	179	227	86	11	59
Pl01G0000109700.v1	3	1	1	314	348	346	165	270	584	266	165	158	554	68	0	324	55	42	434
Pl03G0000004700.v1	27	23	26	357	533	526	18	15	73	650	402	348	22	16	46	57	3	3	76
Pl05G0000001500.v1	13036	10373	10780	7816	11681	10327	6309	10642	21949	12018	7934	7285	11166	4843	8782	8571	5174	345	1851
Pl04G0000369300.v1	11	6	0	42	85	46	54	43	227	42	10	18	7	47	35	84	543	3	46
Pl09G0000137800.v1	1033	936	861	882	1592	1385	825	1383	3437	3298	2152	1914	1946	948	765	784	1012	128	353
Pl11G0000122600.v1	39	26	29	18	14	37	64	163	204	95	116	53	110	980	298	38	13	0	49
Pl07G0000392600.v1	7	0	0	41	57	83	15	15	111	196	86	69	30	7	0	4	24	2	1
Pl11G0000329400.v1	436	313	313	320	397	330	188	194	450	266	167	158	553	325	671	510	419	28	181
Pl08G0000272100.v1	84	75	104	42	37	40	22	74	123	31	36	19	68	125	736	23	3	8	24
Pl08G0000270500.v1	67	69	63	28	37	77	10	17	28	25	6	0	7	0	0	39	15	0	0
Pl06G0000255500.v1	134	111	122	79	135	95	97	119	319	194	160	118	61	61	173	89	49	13	82
Pl04G0000078600.v1	4067	3362	3479	3240	4921	4345	2743	4358	9721	4432	3195	2854	2941	2124	2437	1174	1158	182	1230
Pl02G0000052200.v1	6256	5287	5542	6798	9702	8267	5446	8155	17958	11595	8493	8051	7705	4154	4507	9614	9097	259	1784
Pl03G0000257900.v1	130	83	120	205	334	288	39	90	236	327	130	104	113	64	71	35	0	8	21
Pl04G0000356700.v1	4314	3306	3692	2247	3194	2955	2750	3860	8604	2343	1689	1590	3311	1606	2371	750	414	87	537
Pl02G0000268100.v1	757	570	710	657	1047	745	1272	1886	3995	1620	1371	1216	897	1230	740	896	796	173	1034
Pl11G0000187800.v1	0	0	0	0	0	0	0	0	0	0	0	0	0	0	0	0	0	0	0
Pl05G0000269800.v1	119	134	148	301	485	386	635	881	2071	984	815	693	624	639	4254	221	8983	173	255
Pl09G0000128900.v1	202	158	175	204	201	178	158	198	514	252	149	256	114	104	64	365	231	0	30
Pl08G0000038300.v1	7	13	14	55	83	63	13	40	100	87	74	95	87	49	159	0	18	5	2
Pl02G0000020000.v1	387	394	343	356	416	259	172	285	812	312	251	204	239	246	176	336	141	10	88
Pl04G0000348600.v1	6755	5863	6174	2243	2994	2938	6489	10560	24122	3560	2569	2255	4315	723	2995	22	16	33	498
Pl11G0000283100.v1	6	7	6	8	13	13	15	7	15	50	27	59	14	76	29	0	0	1	5
Pl09G0000027300.v1	3568	2883	2844	2004	3434	3153	2193	3240	7015	2731	1938	1596	2943	802	2987	699	96	71	751
Pl01G0000076600.v1	820	623	757	91	188	148	156	220	448	265	196	211	173	165	29	0	0	0	0
Pl03G0000104900.v1	11616	10163	10601	9167	12840	10479	9755	13912	29556	10066	7819	7325	6816	6846	4429	5538	5083	208	1332
Pl02G0000465300.v1	12947	12379	11147	4874	7292	6645	11949	14743	36002	12068	8903	6568	10350	2374	5240	3	0	2	54
Pl01G0000143800.v1	15346	13944	14009	4379	6547	5374	3866	5903	12931	1842	1421	1669	2453	2362	10260	4303	1631	381	3410
Pl08G0000010000.v1	482	366	345	205	271	210	285	468	846	266	306	181	527	263	618	833	111	11	98
Pl10G0000357800.v1	4669	3940	3851	3056	4171	3904	4606	6802	14632	7272	4457	4238	3292	1213	3811	1225	2355	308	2746
Pl06G0000023200.v1	0	0	0	0	0	0	106	124	282	148	120	154	165	62	108	27	18	6	28
Pl07G0000261000.v1	426	229	346	307	406	416	340	337	864	349	195	173	567	190	1033	93	439	17	144
Pl02G0000302100.v1	68	103	56	33	94	78	35	48	187	155	146	84	87	91	43	0	0	0	0
Pl04G0000328200.v1	11	13	4	263	412	341	0	0	0	12	7	0	3	0	0	0	0	0	0
Pl07G0000361300.v1	0	9	11	5	27	22	30	3	15	40	28	0	7	0	2	8	0	0	6
Pl09G0000013100.v1	9	2	6	6	15	2	5	2	3	0	0	0	0	0	0	0	0	0	0
Pl07G0000311600.v1	89	48	71	10	44	20	61	72	193	23	0	0	6	307	452	0	0	0	0
Pl07G0000132100.v1	307	203	215	119	123	115	251	401	743	227	121	113	118	70	120	22	70	6	16
Pl08G0000322500.v1	0	0	0	0	3	3	2	0	0	0	0	13	4	0	10	0	0	0	13
Pl10G0000020800.v1	0	7	10	6	27	22	18	22	30	16	19	0	84	0	0	0	0	0	0
Pl09G0000011500.v1	719	603	524	145	285	190	679	738	1683	755	575	544	812	164	1742	97	0	8	39
Pl11G0000401200.v1	495	496	451	550	897	774	429	820	1683	1307	1028	972	860	448	363	421	224	30	188
Pl04G0000341600.v1	0	0	0	0	1	1	0	0	0	0	0	0	0	0	0	0	0	0	0
Pl05G0000221700.v1	4	3	11	0	18	3	0	3	6	7	8	15	4	2	0	0	0	0	0
Pl11G0000335600.v1	0	0	0	0	0	0	0	9	0	0	0	0	0	0	0	0	0	0	0
Pl10G0000306300.v1	3742	2937	3003	4369	6626	5711	3258	4951	11157	10436	6802	6625	5320	8118	3145	1819	2004	251	1472
Pl08G0000069700.v1	0	0	0	0	0	0	0	0	10	0	5	4	1	3	0	1	10	0	0
Pl04G0000275700.v1	0	0	0	0	0	0	0	0	0	0	0	0	0	0	0	0	0	0	0
Pl01G0000315800.v1	4483	3366	3705	2875	4211	4058	2271	3658	7621	3859	2801	2414	3939	1354	3181	1641	1270	356	2160
Pl02G0000340800.v1	1368	1337	1201	1480	2515	2144	1539	2690	5343	3553	2445	2481	2232	1852	920	3938	2234	166	1018
Pl02G0000428900.v1	1670	1381	1341	1016	1761	1725	1046	1574	3623	2043	1273	999	2481	1266	1303	1694	1134	172	905
Pl11G0000115800.v1	8469	7020	6927	5433	8015	6646	6743	11049	22135	5420	4407	4118	4490	1047	1240	899	251	122	822
Pl03G0000035400.v1	928	889	790	536	863	756	604	997	1916	1302	931	909	807	618	557	176	120	21	140
Pl06G0000003700.v1	0	0	0	0	0	0	0	0	0	0	0	0	0	0	0	0	0	0	0
Pl02G0000405200.v1	0	0	0	0	0	0	2	14	22	5	0	4	0	8	0	0	0	0	0
Pl08G0000333800.v1	5377	3965	4607	3615	4988	4355	4104	5964	13604	4172	2681	2594	4849	1990	7249	76	35	200	883
Pl07G0000343700.v1	1052	957	911	917	1612	1169	803	1286	2994	1849	1167	1354	1944	762	733	1255	955	102	475
Pl01G0000332900.v1	0	0	0	0	0	0	47	76	160	97	87	73	58	32	3	0	0	0	0
Pl02G0000043900.v1	0	0	0	0	0	0	0	0	0	11	0	0	0	0	0	0	0	0	0
Pl09G0000099800.v1	643	512	392	511	653	588	637	919	1695	594	456	405	907	640	481	1202	2442	77	350
Pl01G0000322400.v1	644	739	706	782	1207	979	732	888	1923	1682	963	1236	1154	453	531	183	296	49	234
Pl06G0000131100.v1	2788	1958	2150	2524	4035	3736	1640	2637	5347	3452	2662	2020	4450	4285	2982	1574	534	228	1560
Pl09G0000103200.v1	3669	3004	3191	1918	2725	2311	1913	3222	6627	3098	2176	1903	3080	2328	8750	5643	878	446	3826
Pl09G0000071400.v1	1271	1048	1316	1223	1669	1371	1104	1901	3901	1234	1100	928	2111	820	1447	21	8	52	1004
Pl11G0000001600.v1	157	125	114	95	189	146	16	29	138	227	147	155	55	58	306	374	45	19	118
Pl03G0000183700.v1	0	0	0	0	0	0	0	0	8	0	0	0	0	0	0	0	0	0	0
Pl09G0000113000.v1	4	2	4	3	11	8	1	5	1	1	10	4	0	1	2	0	1	0	3
Pl07G0000021600.v1	375	292	260	41	134	91	370	503	940	256	171	128	389	94	32	3	0	0	0
Pl02G0000380600.v1	11	10	27	17	27	37	18	22	79	7	9	13	4	0	5	0	0	0	5
Pl02G0000417600.v1	0	0	2	0	7	0	18	26	75	18	8	0	8	146	30	1	0	0	0
Pl06G0000155100.v1	32	12	17	0	0	8	7	11	0	11	32	10	8	316	103	0	0	0	0
Pl03G0000265100.v1	4568	3324	3172	1329	2325	2018	1763	2745	6292	2741	1640	1603	1968	1286	915	49	44	35	233
Pl04G0000001600.v1	6805	6012	5851	2176	3143	2539	6284	10183	21746	3712	2699	2458	4348	3452	13957	5126	1466	467	4151
Pl10G0000350300.v1	0	0	0	0	0	0	0	0	0	0	0	0	0	0	0	0	0	0	0
Pl10G0000052600.v1	859	884	969	2651	3846	3217	2674	3792	8607	6341	4350	3696	6587	1871	670	1314	1931	59	1201
Pl10G0000039800.v1	11084	9348	9021	7319	10743	9168	9737	14407	28563	8354	5839	5436	10152	12242	9395	4302	52523	735	3177
Pl01G0000037900.v1	215	215	278	16932	23641	22667	33055	52725	118261	42649	30061	27697	10757	26233	1439	69648	44690	4126	6410
Pl08G0000102900.v1	1118	917	826	1070	1610	1218	996	1556	3545	1784	1429	1168	1371	1346	441	1012	561	43	176
Pl09G0000233800.v1	0	0	0	0	0	0	0	0	0	0	0	5	0	0	0	0	0	0	0
Pl03G0000111800.v1	0	0	0	0	0	0	0	0	0	0	0	0	0	0	0	0	0	0	0
Pl05G0000286000.v1	282	228	243	519	774	747	63	172	342	1000	730	657	162	38	377	191	303	113	296
Pl02G0000361400.v1	9	0	0	0	9	4	0	24	10	16	26	30	11	31	0	0	0	0	0
Pl03G0000275400.v1	90	46	106	66	109	93	106	232	624	132	106	78	169	202	583	192	618	9	63
Pl03G0000016800.v1	5	9	7	6	12	8	0	0	0	0	0	0	0	0	0	38	0	0	30
Pl02G0000307000.v1	491	314	334	137	247	130	258	274	569	375	244	214	331	248	240	197	62	10	51
Pl01G0000409700.v1	48	60	44	300	373	316	145	167	265	5084	3036	3807	245	237	636	3092	1137	50	1162
Pl02G0000449700.v1	1650	1418	1542	643	1104	975	1080	1495	3387	2178	1293	1222	1459	490	915	859	309	46	300
Pl02G0000049800.v1	2640	2269	2343	2005	3014	2641	1668	2511	5405	3949	2464	2269	2595	684	1619	840	249	134	1025
Pl08G0000012300.v1	707	613	571	569	766	623	652	1124	2476	755	617	521	449	420	497	143	80	11	157
Pl02G0000243700.v1	91	67	69	91	128	113	30	48	203	103	57	69	73	94	14	287	383	59	545
Pl07G0000289800.v1	892	750	792	654	839	703	780	1181	2645	1310	852	787	1141	730	958	495	288	28	275
Pl08G0000423500.v1	462	401	406	273	381	370	279	364	863	578	323	252	457	221	331	237	256	13	53
Pl07G0000175800.v1	0	0	0	0	0	0	0	0	0	0	0	0	0	0	0	0	0	0	0
Pl07G0000327700.v1	2718	2033	2289	2008	3221	2796	1941	2959	6280	3351	2513	2383	2555	1188	1737	1507	1433	150	1076
Pl04G0000342500.v1	49	15	16	21	16	9	416	508	1295	1748	1306	1064	779	465	141	125	43	24	73
Pl06G0000222800.v1	7	29	20	60	128	92	207	363	732	1134	934	629	235	104	0	0	0	0	0
Pl04G0000329500.v1	4	0	0	52	95	79	65	101	232	42	18	53	16	77	41	47	1739	18	17
Pl10G0000330500.v1	60	22	18	178	230	237	425	486	1052	113	103	166	92	214	225	25	11085	0	0
Pl01G0000103200.v1	489	443	442	355	568	432	263	538	1120	524	435	329	425	369	323	335	257	8	74
Pl01G0000375000.v1	3086	2441	2510	3213	4571	4019	1440	1899	4624	4156	3085	2705	2394	1652	1301	1568	285	294	1508
Pl03G0000087600.v1	2770	2038	2069	2258	3118	2954	2018	2861	6616	4112	2764	2718	3591	1748	2271	4946	6708	292	1418
Pl03G0000205100.v1	623	617	522	1227	2237	1892	1440	2304	5376	2390	1995	2142	9344	532	680	1601	251	147	581
Pl11G0000365200.v1	1166	1022	1166	19270	23921	20624	1647	2328	5036	27942	24565	23915	1551	118	37	0	0	0	0
Pl03G0000010700.v1	0	3	0	0	13	8	4	0	12	0	0	0	0	82	0	9	50	0	0
Pl11G0000009200.v1	13	5	9	29	57	63	36	42	105	77	49	44	104	69	160	6	11	0	37
Pl02G0000008400.v1	13	12	12	209	265	270	271	359	855	269	269	225	131	92	0	38	306	0	20
Pl03G0000233000.v1	9	14	9	8	18	6	32	25	103	63	40	44	16	9	6	7	3	0	8
Pl04G0000021000.v1	1597	1349	1247	1132	2001	1655	1167	1527	3051	1545	1108	1040	498	222	35	9	4	4	30
Pl04G0000024200.v1	0	6	9	17	59	36	11	17	25	18	17	8	14	0	0	0	0	0	0
Pl04G0000082800.v1	1675	1490	1449	1016	1405	1185	1532	2229	5032	1841	1060	1151	1406	977	1097	1039	309	47	269
Pl11G0000262400.v1	0	0	0	0	0	0	0	0	0	0	4	0	0	0	0	0	0	0	0
Pl11G0000379300.v1	0	0	0	0	0	0	0	0	0	0	0	0	0	0	0	0	0	0	0
Pl05G0000083500.v1	147	120	137	2113	3298	3285	139	184	361	2736	2033	2145	94	1624	226	905	38	4	101
Pl06G0000203200.v1	6972	5743	6375	58570	84798	69803	13783	23081	54033	161715	121084	118971	49405	19515	6751	23842	8769	6103	25426
Pl07G0000049800.v1	330	304	255	235	351	295	233	385	876	292	188	155	233	96	29	24	10	3	18
Pl10G0000328500.v1	507	365	375	132	248	161	116	161	411	11	8	8	82	194	19	15	35	10	0
Pl08G0000255800.v1	1410	1192	1215	817	1069	926	797	1248	2723	1077	927	602	1272	812	3128	2992	1628	176	1768
Pl02G0000073300.v1	0	0	0	322	538	451	0	11	34	190	45	47	7	0	0	0	0	0	0
Pl03G0000304000.v1	2880	2211	2069	2703	3978	3393	2081	3166	6854	5174	3373	3094	3849	2288	2148	3935	4464	244	1625
Pl03G0000199800.v1	7180	6083	6253	5527	8601	7323	4830	7745	18289	11891	8371	7812	10116	7073	6325	4050	2766	603	3919
Pl07G0000015900.v1	1123	895	972	508	888	770	656	1224	2711	1283	1100	767	1121	821	686	453	374	52	186
Pl08G0000087100.v1	2059	1806	1557	1333	2338	1807	1156	2028	3838	2235	1422	1344	1525	652	970	932	901	60	328
Pl01G0000008900.v1	6	0	3	11	58	37	3	7	0	10	0	4	0	0	10	7	0	0	19
Pl04G0000326000.v1	8	0	2	4	4	6	2	0	27	8	0	5	2	2	2	11	12	3	7
tig000001010020.v1	221	201	124	658	958	751	185	316	582	565	485	427	216	1948	578	1846	158	54	381
Pl03G0000252300.v1	173	175	213	177	229	230	132	185	408	138	97	77	135	84	53	65	49	8	45
Pl10G0000308900.v1	24	0	20	3	19	11	138	243	596	140	111	152	205	122	33	3	11	0	7
Pl03G0000296300.v1	5847	5123	5343	6046	9747	7656	5249	8001	18242	12429	8331	7810	8948	5433	4360	6943	5592	445	2602
Pl07G0000097500.v1	1506	1464	1550	1221	1565	1427	2190	3456	8039	1952	1427	1289	2054	289	664	0	0	0	44
Pl11G0000259900.v1	0	0	0	0	0	0	0	6	0	0	0	0	0	0	0	0	0	0	0
Pl06G0000133800.v1	29	23	18	11	10	6	20	20	25	32	34	16	41	134	83	18	28	2	14
Pl07G0000301700.v1	44	40	39	6	16	9	0	2	18	9	0	0	4	0	0	0	0	0	0
Pl01G0000357900.v1	304	302	263	414	678	479	332	593	999	547	418	328	284	375	265	664	4116	30	138
Pl03G0000218500.v1	101	78	172	34	52	27	784	1058	2203	485	339	233	1517	247	711	0	0	0	0
Pl04G0000350900.v1	84	106	53	115	292	282	172	249	541	389	210	315	80	96	129	199	2112	38	184
Pl06G0000164500.v1	18665	14694	14482	7088	11841	10289	11507	14386	30199	5590	3886	3154	7831	2482	10868	7	9	86	1432
Pl04G0000365800.v1	4	0	0	0	10	8	0	0	0	0	0	0	4	0	0	0	0	0	0
Pl08G0000364400.v1	4990	4368	4292	1472	2307	1948	4564	7699	17522	4048	2846	2719	6875	4525	13473	2263	680	837	6661
Pl02G0000445900.v1	105	111	106	228	367	328	199	294	635	471	312	296	283	213	85	1253	4109	16	70
Pl10G0000255000.v1	20	24	18	2	15	14	0	0	0	0	0	0	0	0	0	0	0	0	0
Pl03G0000047300.v1	0	0	0	0	0	0	0	0	0	0	0	0	0	0	0	0	0	0	0
Pl09G0000037200.v1	95	87	79	67	71	103	30	35	127	90	55	88	42	32	0	12	6	0	0
Pl08G0000391100.v1	0	0	0	0	0	0	0	0	0	0	0	3	0	0	0	0	0	0	0
Pl01G0000287300.v1	213	151	171	35	72	35	146	124	366	85	36	54	108	72	207	0	0	8	24
Pl01G0000380600.v1	0	10	6	0	0	0	10	0	31	0	0	0	12	0	0	0	0	0	0
Pl04G0000054730.v1	9108	7918	8337	8213	12715	10046	7823	11940	24319	5464	4056	4046	5947	1588	3407	182	11	47	251
Pl05G0000202000.v1	1353	1052	1042	274	521	324	562	681	1786	13	18	0	384	243	810	0	0	0	38
Pl11G0000182900.v1	0	0	0	0	0	0	0	0	0	0	0	0	0	0	0	0	0	0	0
Pl08G0000379600.v1	44	32	9	12	19	14	4	0	6	0	0	0	0	0	0	0	0	0	0
Pl07G0000303500.v1	16	14	14	0	0	0	18	0	15	5	0	0	39	0	17	21	24	8	19
Pl03G0000208200.v1	1191	997	759	542	765	699	721	1154	2541	1144	710	737	1203	731	1995	3900	1417	114	703
Pl03G0000011800.v1	20	13	9	78	65	70	8	9	11	15	7	15	14	0	0	2	0	0	0
Pl04G0000328500.v1	449	423	494	412	640	513	575	586	1282	963	543	395	731	640	787	220	918	21	32
Pl11G0000107200.v1	2785	2777	2528	3080	4932	3764	2876	4488	10079	5919	4385	3958	5032	2476	1614	2387	1630	173	875
Pl04G0000160900.v1	72	44	53	21	23	35	18	9	14	0	0	6	2	2	11	34	21	0	5
Pl01G0000003300.v1	11588	10163	10329	5476	8468	6920	6084	9953	20836	8294	6471	5378	6554	3899	8634	5219	4753	365	1434
Pl01G0000000300.v1	304	137	162	144	217	262	152	350	658	335	252	157	451	212	282	134	255	19	39
Pl07G0000361500.v1	976	738	692	3962	5636	4816	3567	5526	13171	4705	3182	3768	3520	835	572	12076	16909	1559	849
Pl08G0000005600.v1	828	728	646	389	787	656	391	720	1963	721	461	435	805	465	782	387	181	44	190
Pl08G0000343100.v1	779	775	739	800	997	953	1119	1655	3476	1923	1178	1301	964	667	553	560	555	34	232
Pl04G0000259900.v1	614	492	533	523	736	718	342	706	1694	938	625	656	641	309	610	119	116	43	153
Pl03G0000038900.v1	1273	993	1106	906	1189	884	228	518	1037	444	237	265	300	217	244	139	30	9	29
Pl07G0000351500.v1	0	0	0	0	7	0	0	11	15	0	11	14	61	13	0	15	0	0	0
Pl06G0000274900.v1	34	48	31	249	491	556	15	60	136	152	143	149	113	136	16	28	0	0	17
Pl09G0000047300.v1	9895	7749	8239	9204	13886	11770	7733	11462	24243	10555	8199	6927	13529	19878	5739	9540	9520	955	4738
Pl01G0000227200.v1	0	3	0	0	3	0	0	0	0	0	0	0	0	0	7	0	0	0	0
Pl09G0000301600.v1	1055	951	1005	934	1693	1239	681	1061	2616	1084	921	778	1526	4484	701	138	94	97	73
Pl08G0000391600.v1	1607	1880	2642	4206	5836	5566	3462	6763	15614	2591	1574	794	19579	0	0	0	0	0	3
Pl01G0000386400.v1	0	0	0	0	0	0	0	0	0	0	0	0	0	0	0	0	0	0	0
Pl03G0000096100.v1	856	713	805	447	615	582	657	1197	2224	214	135	137	682	710	477	288	8	51	445
Pl11G0000344000.v1	8	7	25	0	4	0	0	0	4	0	0	0	3	0	0	0	0	0	0
Pl01G0000114500.v1	12	4	4	0	0	0	0	0	0	0	0	0	0	2	0	0	0	0	0
Pl01G0000339000.v1	278	397	306	721	1130	1211	423	587	1361	742	468	347	2548	248	3	0	9	0	3
Pl03G0000232300.v1	49911	41451	41334	40075	60753	51853	39555	61289	130347	45623	34941	33993	24924	6448	72584	27616	12770	3773	42262
Pl01G0000034000.v1	1789	1631	1444	1327	2101	2035	1360	2014	4474	2586	1698	1390	2325	1791	1372	2168	2639	162	816
Pl10G0000356900.v1	3	0	0	15	19	17	0	4	13	36	27	8	6	36	18	3	1	0	2
Pl03G0000076000.v1	156	169	167	445	503	575	318	535	987	5863	4028	3857	741	2677	1698	500	291	173	1404
Pl06G0000300700.v1	3809	2886	3330	5969	8562	6631	4879	7329	16331	14043	9556	9527	6812	5649	2360	6274	4787	371	2768
Pl02G0000024800.v1	2277	1962	1949	1218	1824	1455	1466	2047	4402	1421	949	1005	1283	913	1206	735	657	75	401
Pl04G0000094900.v1	0	0	0	0	0	0	0	5	0	0	0	0	0	0	0	0	0	0	0
Pl11G0000020800.v1	710	683	704	842	1330	1190	1220	2100	4636	1594	1118	1021	2920	1362	374	2447	1357	83	676
Pl03G0000132000.v1	1897	1424	1424	1469	2290	2019	1392	2136	4789	3456	2106	1993	2470	1287	1023	684	242	115	700
Pl10G0000347500.v1	1148	1011	1025	1518	2501	2047	1249	1916	4267	2804	1988	1740	2118	3945	731	578	896	71	346
Pl06G0000342200.v1	2598	1964	1894	1686	2586	2003	1211	2110	4589	2384	1653	1475	1814	792	1310	740	709	111	483
Pl11G0000041000.v1	3164	2979	3092	2208	3589	2957	3333	4461	10429	3598	2663	2594	3813	2601	3254	1761	1814	152	999
Pl02G0000347200.v1	883	613	646	948	1258	1180	418	561	1157	918	716	576	370	1905	1399	232	103	69	343
Pl02G0000292100.v1	36	16	21	17	10	22	63	65	117	0	3	11	14	22	24	0	0	0	3
Pl01G0000107800.v1	0	0	0	1181	1616	1424	1199	1973	4134	1601	1220	1049	1702	15	0	151	76	9	2
Pl07G0000020900.v1	15	14	15	22	11	25	9	22	53	92	37	41	10	225	284	15	53	0	11
Pl07G0000270100.v1	20	18	23	12	31	23	21	52	87	28	7	14	30	0	7	12	4	0	3
Pl06G0000295000.v1	450	352	353	351	547	450	170	312	545	456	268	279	306	88	298	146	38	10	61
Pl02G0000309700.v1	9	3	0	5	0	11	0	31	32	6	21	10	21	10	21	4	691	3	0
Pl08G0000276500.v1	38	26	42	13	14	10	13	13	6	38	6	13	30	0	31	87	94	3	15
Pl03G0000246900.v1	3853	3134	3031	1953	2628	2571	2837	3936	9262	2281	1468	1304	2950	1526	1930	964	148	65	594
Pl09G0000257100.v1	5466	4633	5155	3676	5271	4931	5557	8191	16719	6393	5300	4704	3681	2593	2555	4892	2302	136	815
Pl05G0000045100.v1	1273	992	1018	934	1590	1080	850	1388	3142	1522	1017	1081	1372	710	1036	1439	1845	83	454
Pl06G0000214100.v1	518	375	454	183	336	269	1585	2548	4979	144	105	107	362	22	675	0	315	221	42
Pl09G0000088300.v1	1284	914	862	594	983	838	663	1082	1809	992	609	506	941	443	748	1447	1691	80	523
Pl09G0000349200.v1	5240	4643	4278	3450	5085	4972	5886	9616	21434	2073	1398	1406	6031	1643	1894	46	7	41	152
Pl09G0000158800.v1	20127	18278	18479	11326	16696	13923	14050	23752	52980	17414	13189	12410	11993	5933	10514	1740	1397	494	2642
Pl10G0000289900.v1	488	448	375	882	1344	1236	656	1021	2284	1555	1370	1198	739	279	411	664	529	72	734
Pl02G0000018500.v1	12	10	8	26	62	22	22	21	44	7	26	0	82	5	0	0	0	0	13
Pl02G0000097300.v1	0	0	0	0	0	0	0	8	11	23	0	3	0	0	0	0	0	0	0
Pl08G0000135500.v1	5347	4229	4502	4638	7444	5874	4974	6801	15039	7356	5536	5263	7738	7256	1648	2084	3104	234	890
Pl06G0000302500.v1	286	179	186	177	266	201	199	226	556	207	105	130	215	66	133	143	128	4	33
Pl02G0000414900.v1	737	790	625	576	889	835	593	823	1925	994	683	579	1086	1175	479	221	583	27	47
Pl06G0000013000.v1	4544	3796	3944	3290	4884	4665	2371	3515	7289	5963	3652	3365	4489	3862	2493	5917	3404	301	2174
Pl08G0000425900.v1	2	1	0	0	0	0	0	0	0	0	4	0	11	0	0	0	0	0	0
Pl08G0000299500.v1	231	173	139	247	529	521	262	413	919	1063	663	691	579	594	222	28	13	23	387
Pl09G0000320200.v1	3079	2624	2715	1548	2582	2266	2150	2938	6311	2658	1998	1708	3330	1181	1920	1643	1079	117	391
Pl06G0000320500.v1	352	338	341	212	309	343	289	644	1197	399	217	219	293	1046	213	80	105	27	310
Pl10G0000006600.v1	27	31	21	45	45	53	166	280	655	369	231	174	317	185	42	311	8	5	78
Pl10G0000019100.v1	1164	835	928	847	1228	949	1097	1778	3466	1859	1247	1186	1031	1130	668	201	249	64	258
Pl07G0000140300.v1	1622	1150	1354	1146	1832	1583	1027	1379	3505	1961	1387	1321	2104	863	1366	1575	1597	97	802
Pl01G0000280200.v1	848	719	648	722	1091	1111	642	1194	2383	1311	839	912	900	759	550	504	592	57	198
Pl02G0000074800.v1	4755	3989	3995	2748	3986	3256	6073	9309	20396	6677	4822	4833	5445	3954	1267	2684	3325	312	1657
Pl09G0000017500.v1	2837	2262	2380	1930	2956	2673	1636	2430	5891	3526	2364	2103	2758	1720	2461	1038	652	196	1463
Pl06G0000236200.v1	4565	4091	4371	3443	5199	4561	3668	5124	11338	5741	4167	3867	2772	2373	1952	734	656	58	317
Pl03G0000226500.v1	7751	6793	7132	7114	9232	8237	9409	14567	31530	12388	9271	9171	7357	8050	4344	1755	1266	156	1255
Pl02G0000380100.v1	466	380	342	433	606	500	297	484	1054	590	393	453	288	265	160	186	181	7	197
Pl02G0000023300.v1	3065	2710	2739	2165	3393	2748	2407	3528	7624	4412	3278	2949	2199	1155	2078	750	248	106	436
Pl02G0000058300.v1	29	23	39	22	49	40	0	32	101	39	29	37	18	36	33	8	3	0	4
Pl02G0000019800.v1	623	633	521	435	626	525	1050	1528	3580	884	819	687	565	150	685	503	246	38	272
Pl02G0000182600.v1	2538	2096	2127	1845	3016	2599	2022	2893	5965	3927	2566	2130	3471	1411	1699	1515	879	142	920
Pl09G0000258700.v1	12799	11006	10330	11070	15952	15275	6879	10315	20694	13489	8700	7587	16817	6814	11261	1903	398	554	4150
Pl06G0000128900.v1	216	146	123	122	107	165	195	359	875	276	198	196	268	66	329	48	14	10	78
Pl03G0000272900.v1	0	0	0	0	0	0	0	0	0	0	0	0	0	0	0	0	0	0	0
Pl06G0000305400.v1	774	655	730	341	427	315	44	139	237	64	18	30	19	38	77	20	6	0	11
Pl06G0000194800.v1	0	0	0	0	0	0	0	0	0	4	0	4	0	0	0	0	0	0	0
Pl06G0000227900.v1	62	19	76	3114	7296	5824	826	2217	3857	16887	14178	6372	8041	3	6	0	0	0	0
Pl03G0000092600.v1	145	87	140	98	184	150	60	105	237	157	105	85	249	106	138	32	12	3	27
Pl07G0000229900.v1	194	192	220	87	151	99	135	184	494	122	120	144	206	236	189	610	282	27	94
Pl08G0000390100.v1	69	45	79	60	88	93	7	7	0	0	0	0	4	0	0	0	0	0	0
Pl05G0000250000.v1	8156	6608	6484	4496	6959	6058	4847	7617	16702	3958	3000	2522	5952	1349	2542	1064	1790	40	137
Pl04G0000295800.v1	48	60	44	161	163	214	37	13	78	73	87	35	62	0	0	0	0	0	0
Pl05G0000140600.v1	0	0	0	0	0	0	0	0	0	0	0	0	0	0	0	0	0	0	0
Pl09G0000029500.v1	3305	2798	2944	6006	9362	8281	7418	11665	25010	17158	11555	10637	25488	33340	3395	18801	10376	1311	5520
Pl07G0000304900.v1	0	0	0	0	0	0	2	0	0	0	0	0	0	0	0	0	0	0	0
Pl09G0000340400.v1	571	493	459	187	285	230	283	400	922	285	225	164	491	291	1205	759	58	24	139
Pl11G0000002800.v1	3882	3186	3303	3331	4827	3989	3263	4975	11802	15951	10762	9898	4499	2064	2201	12369	4102	271	2622
Pl02G0000443100.v1	7424	7069	6567	5360	7457	6852	5273	8472	17764	7321	5192	4472	6515	6041	5607	3416	3481	390	1860
Pl10G0000306100.v1	5	4	0	0	5	0	19	10	54	0	0	6	8	37	0	10	6663	0	0
Pl11G0000320700.v1	2083	1606	1808	1114	1792	1568	1677	2287	5411	1815	1280	1206	2101	552	1194	180	44	25	174
Pl08G0000066100.v1	0	0	0	0	0	0	0	5	0	0	0	0	0	38	0	0	0	0	0
Pl08G0000069100.v1	890	748	745	1085	1399	1063	782	1167	2350	1703	1163	1043	1601	770	831	3998	3572	231	1031
Pl01G0000411400.v1	1954	1496	1481	857	1196	882	1546	2188	4635	382	264	280	1565	321	2087	16	15	4	42
Pl06G0000174800.v1	0	0	0	0	0	0	0	0	0	0	0	0	0	0	0	0	0	0	3
Pl06G0000158700.v1	26	11	11	33	57	56	0	0	12	0	3	0	0	0	0	740	547	11	118
Pl10G0000096300.v1	8	10	16	11	18	13	9	0	18	0	12	0	7	0	0	0	0	0	0
Pl03G0000032100.v1	15	4	3	35	16	10	6	0	16	7	4	30	0	106	28	11	20	3	16
Pl07G0000114400.v1	13	7	2	0	6	6	24	3	50	8	8	4	9	23	28	0	8	0	3
Pl07G0000280800.v1	1288	956	864	1617	2434	1937	1228	1653	3985	4194	2671	2660	3018	3985	588	3515	1476	58	339
Pl07G0000030300.v1	0	0	0	0	0	0	0	4	0	0	0	0	0	0	0	0	6	0	0
Pl07G0000327400.v1	70305	59320	58655	58419	89501	74884	60276	84484	189265	140484	98491	89222	120264	26311	47479	25300	45098	4976	18044
Pl07G0000333000.v1	816	703	740	551	783	719	898	1262	2780	1302	790	743	965	489	846	400	295	36	221
Pl09G0000063000.v1	10373	8886	8969	10094	16315	13828	11427	16900	36614	19479	16487	14228	17674	5527	7155	8717	3634	1674	10078
Pl11G0000110400.v1	328	249	305	2310	3362	2716	246	425	843	802	593	649	1026	12424	1287	3522	14005	531	938
Pl01G0000298400.v1	87	69	58	69	166	139	93	108	256	54	86	15	72	2166	2270	672	9824	226	1460
Pl08G0000254900.v1	2	4	5	9	8	4	16	11	49	31	6	22	11	29	0	37	39	6	5
Pl05G0000138700.v1	0	0	0	0	0	0	0	0	0	0	0	0	0	0	0	0	0	0	0
Pl02G0000407400.v1	10	19	4	122	208	141	52	94	195	119	44	80	50	19	21	220	36	0	0
Pl09G0000238100.v1	0	0	0	0	0	0	0	0	0	0	0	0	4	9	0	0	0	0	0
Pl04G0000338400.v1	0	0	0	0	0	0	0	0	0	0	0	0	0	0	0	0	0	0	0
Pl01G0000043300.v1	969	884	713	725	941	759	692	994	2691	1078	676	649	1162	402	772	334	368	29	176
Pl08G0000099200.v1	260	230	212	113	204	126	212	257	667	299	198	145	294	128	182	152	72	15	36
Pl08G0000249500.v1	0	0	0	0	0	0	0	0	0	0	0	0	0	0	0	0	0	0	0
Pl01G0000010200.v1	4567	3354	3569	1188	1852	1802	1230	2063	4568	1289	829	763	665	400	1249	82	60	16	19
Pl07G0000043600.v1	3	0	0	123	244	180	285	442	1021	172	138	108	280	294	0	0	19	18	11
Pl05G0000215800.v1	1978	1658	1637	488	883	700	749	1531	3283	1043	759	618	1150	646	1792	12	0	0	30
Pl08G0000036600.v1	26	8	12	168	311	226	135	230	462	114	88	85	45	39	48	3036	3243	24	107
Pl03G0000178400.v1	10107	8537	8568	6104	8918	7529	6555	9773	20750	10147	6850	5471	7365	3848	4326	2110	5883	248	1474
Pl04G0000289200.v1	60	9	32	219	334	288	360	523	1190	170	173	222	253	119	100	75	3702	43	30
Pl07G0000240600.v1	2199	1710	1900	889	1439	1304	1151	1828	3956	1740	1125	1000	1369	740	1190	512	101	23	120
Pl02G0000394900.v1	0	0	0	0	0	0	0	4	0	7	2	0	0	41	0	0	0	0	0
Pl01G0000038100.v1	74	82	85	492	617	445	256	416	1218	762	527	445	390	63	9	48	17	0	0
Pl04G0000058600.v1	2961	2470	2116	1700	2601	2447	2215	3636	7587	3746	2618	2319	3120	1825	1919	1656	1501	188	1183
Pl07G0000060400.v1	2438	2034	2234	1239	1604	1368	2369	3363	7922	2301	1297	1118	1387	1157	3772	31	0	11	196
Pl08G0000353900.v1	1343	959	1040	1418	1769	1479	1143	1795	3888	2128	1475	1249	1740	1994	3734	971	359	142	2513
Pl02G0000449100.v1	2817	2474	2535	1160	1757	1471	1781	2842	5611	1680	1386	1376	1765	1081	4124	1313	902	147	996
Pl11G0000071800.v1	275	229	209	249	304	236	265	337	966	301	218	199	411	191	97	46	48	10	23
Pl02G0000167900.v1	19	0	0	0	225	0	77	21	0	0	92	0	46	303	0	1121	6378	0	0
Pl02G0000183100.v1	0	0	0	0	0	0	0	0	0	0	0	0	0	0	0	0	0	0	0
Pl04G0000060200.v1	2369	2019	1882	671	1188	817	1076	1716	3836	425	235	166	619	834	155	13	2	0	11
Pl05G0000288200.v1	3553	3296	3076	2033	3030	2497	1635	2877	6608	1869	1399	1286	1269	1185	1321	719	1678	39	322
Pl08G0000374900.v1	1089	1092	1087	888	1221	1110	918	1277	2642	1525	1087	900	1076	642	749	707	681	31	159
Pl11G0000321500.v1	535	310	414	315	447	417	657	869	2158	1200	933	751	654	183	1338	350	1656	23	246
Pl02G0000348500.v1	26	28	32	21	26	36	118	187	554	128	59	66	192	11	53	0	0	0	3
Pl09G0000006500.v1	84	56	70	52	75	73	67	116	309	61	34	56	77	232	7	6	2	3	23
Pl02G0000380400.v1	412	383	284	273	441	498	124	207	296	185	126	83	337	237	631	100	140	29	272
Pl07G0000383700.v1	0	0	0	0	0	0	5	5	9	7	0	0	0	0	7	7	644	0	6
Pl03G0000106100.v1	7066	5747	5537	2147	3221	3098	3726	5005	11654	6618	4537	3883	2423	969	3455	33	12	11	401
Pl06G0000211300.v1	3715	2762	3325	2956	4565	3521	2642	3999	7806	4216	2877	2610	2543	1876	1983	749	606	94	554
Pl10G0000288700.v1	0	0	0	0	0	0	0	0	0	0	0	0	0	0	0	0	0	0	0
Pl06G0000202900.v1	18	31	37	487	740	600	374	496	1095	467	263	253	213	188	225	449	619	81	138
Pl03G0000205300.v1	11	0	4	4	5	0	0	0	5	7	4	24	12	209	0	4	0	0	0
Pl07G0000091500.v1	0	0	0	0	0	2	4	6	16	0	0	0	0	0	0	5	5	0	0
Pl10G0000045500.v1	2362	2126	2419	1868	2749	2341	1634	2733	5619	1664	1243	1065	2577	179	3	0	0	0	0
Pl08G0000005100.v1	43371	37776	39040	40714	62661	51520	37404	59424	131381	71414	52430	48710	48333	19112	22403	20988	21531	1514	10548
Pl05G0000186600.v1	0	0	0	0	0	0	0	0	0	0	0	0	0	0	0	0	0	0	0
Pl02G0000401500.v1	4958	4033	4100	3467	5239	4553	3058	4533	10174	5910	4059	3815	4135	2189	3868	5955	3992	137	657
Pl05G0000047300.v1	1455	1199	1189	1452	2149	1782	992	1739	3960	2541	1703	1656	1013	1473	638	643	498	71	436
Pl11G0000066700.v1	199	55	121	27	152	80	77	138	337	60	57	26	157	68	196	0	0	0	52
Pl03G0000339900.v1	6358	5393	5568	2764	4429	3925	7376	10285	23284	6455	4785	4307	6240	4317	8859	1171	833	550	6853
Pl10G0000004700.v1	288	260	232	38	17	32	259	457	890	67	43	56	214	43	416	0	0	0	3
Pl09G0000104300.v1	26038	22198	21846	15262	24643	20543	19127	28697	64135	23703	17697	15804	14770	12373	20660	2684	2813	973	6533
Pl06G0000265800.v1	26	25	28	14	11	16	31	47	148	72	20	29	16	0	16	0	0	0	0
Pl02G0000373200.v1	74	60	49	13	32	19	36	25	59	20	22	18	70	76	0	0	0	0	0
Pl01G0000035100.v1	94	61	68	123	242	200	111	200	500	1117	633	825	578	69	220	22	3	3	46
Pl01G0000410400.v1	390	293	380	671	798	870	422	855	1574	1137	807	768	982	470	452	1475	1506	76	362
Pl04G0000324600.v1	1106	860	991	992	1257	1032	762	1027	2561	1424	1012	937	1063	420	584	517	164	46	286
Pl02G0000001100.v1	79	76	64	34	84	82	107	134	239	131	89	58	127	71	40	35	7	6	15
Pl09G0000145600.v1	0	0	0	0	2	1	10	8	0	96	58	92	3	11	4	2	2	0	0
Pl02G0000025900.v1	68	62	42	59	87	119	35	60	177	69	51	94	52	10	31	12	16	0	6
Pl02G0000009000.v1	5	11	4	34	39	76	60	81	172	40	20	53	65	45	21	10	616	7	3
Pl03G0000159200.v1	3180	2577	2784	1002	1711	1748	1416	2132	4579	1677	1146	1156	2178	1150	6197	2772	759	204	1132
Pl08G0000383500.v1	0	2	4	2	3	9	18	3	2	0	3	3	9	0	0	0	0	0	0
Pl01G0000384200.v1	0	0	0	0	0	0	0	0	0	0	0	0	0	96	0	0	0	0	0
Pl09G0000321500.v1	0	0	0	0	0	0	354	109	1543	0	10	0	0	0	0	1	0	0	195
Pl02G0000120100.v1	11	15	22	13	4	0	24	29	65	0	0	0	20	16	12	0	247	6	0
Pl06G0000119200.v1	279	251	294	291	387	294	376	756	1436	536	434	464	731	393	1551	1198	590	166	983
Pl04G0000345400.v1	2578	2270	2580	1487	2402	1856	3969	6193	13964	8588	5605	5412	2776	725	2309	289	130	57	345
Pl10G0000262800.v1	0	0	0	0	0	0	0	0	0	0	0	0	0	0	0	0	0	0	0
Pl11G0000081400.v1	533	528	404	107	233	231	278	502	945	371	178	155	596	118	492	6	0	0	14
Pl04G0000270800.v1	0	0	0	0	0	0	0	0	0	0	0	0	0	14	0	0	0	0	0
Pl03G0000061500.v1	0	0	0	0	0	3	0	3	5	4	4	0	3	64	0	0	0	0	0
Pl01G0000095900.v1	512	489	473	387	508	473	410	516	1420	481	350	293	334	274	202	372	105	34	636
Pl04G0000021200.v1	1595	1213	1135	971	1632	1292	1071	1719	3482	1800	1275	1279	1588	799	1330	2621	2699	131	878
Pl06G0000197200.v1	121	95	123	50	112	87	22	59	96	24	15	38	70	59	63	79	23	3	13
Pl09G0000086900.v1	7673	6399	7218	4782	6630	5268	6621	10188	21493	4685	3738	3057	5017	3287	5615	309	172	220	2296
Pl02G0000074700.v1	2004	1691	1711	1681	2406	1936	1093	1887	3980	2491	1545	1450	2744	1230	1006	662	456	67	423
Pl03G0000194400.v1	9964	8503	8575	6607	9180	7485	8151	12921	28489	12362	9130	8571	8847	4826	6704	2728	1742	310	2157
Pl07G0000395900.v1	114	132	134	475	896	654	397	599	1437	864	430	546	566	861	5	400	34	23	134
Pl05G0000274800.v1	1838	1623	1673	1414	2220	1984	1262	2070	5021	1810	1498	1202	2163	2164	1130	455	291	199	1045
Pl05G0000159900.v1	0	0	0	0	0	0	0	0	0	0	0	0	0	0	0	0	0	0	0
Pl02G0000327900.v1	4906	3975	3835	3797	5597	4856	3108	4878	10463	5413	3734	3497	4984	2798	2606	3362	3778	162	875
Pl07G0000046300.v1	4306	3509	3785	1415	1795	1675	2221	3307	7678	348	263	197	1430	1538	1002	4	0	3	30
Pl02G0000427800.v1	123	149	127	80	118	95	3	9	9	5	0	0	15	34	26	0	0	0	0
Pl11G0000307200.v1	61	58	31	32	46	21	87	109	335	67	34	31	64	8	54	0	0	0	12
Pl11G0000063000.v1	3001	2637	2489	2912	4365	3705	2802	4430	9536	7221	4572	4572	5603	3934	3471	2735	2224	335	2129
Pl02G0000348000.v1	117	74	94	181	274	251	89	83	289	337	213	289	106	616	14	38	19	6	22
Pl09G0000047100.v1	4274	3319	3449	5530	7856	7007	2766	4299	9251	2626	2284	1799	1816	26282	0	0	0	0	0
Pl05G0000225500.v1	21	28	20	41	46	51	6	32	65	381	115	175	38	119	186	4744	1391	152	436
tig000001980060.v1	1514	773	685	1131	1367	941	966	908	14470	5705	1690	1331	4647	573	4376	12153	8924	2157	14723
Pl03G0000105000.v1	0	0	0	0	0	0	0	0	0	0	0	0	0	0	0	98	52	0	69
Pl06G0000319600.v1	77	67	83	173	268	231	39	78	187	274	205	221	120	21	83	205	109	16	109
Pl06G0000291400.v1	0	3	4	8	14	14	0	8	47	18	25	11	0	2	28	328	211	10	76
Pl09G0000137300.v1	767	640	516	683	1122	1010	764	1190	2292	1512	821	850	1231	2215	925	3060	5000	137	735
Pl01G0000356100.v1	335	378	349	395	488	466	435	628	1343	681	544	570	491	438	271	369	324	47	320
Pl08G0000077900.v1	5734	5002	4942	5311	8499	6830	6066	10943	22956	12122	8908	8513	8011	6485	5435	8874	7458	611	5606
Pl10G0000005500.v1	14	8	7	31	20	25	0	0	48	0	0	14	10	0	18	0	0	0	8
Pl09G0000182700.v1	0	0	0	218	268	258	168	198	425	395	361	265	4	17	0	264	74	11	71
Pl05G0000095200.v1	22	8	22	0	0	4	0	8	44	4	0	0	0	0	19	0	0	0	7
Pl11G0000323600.v1	66	30	53	15	15	23	15	0	0	0	0	7	0	0	0	0	0	0	0
tig000019270010.v1	0	0	0	0	0	0	0	0	0	0	0	0	0	0	4	13	10	2	10
Pl01G0000368000.v1	26	40	45	84	106	58	960	1370	3010	1133	755	759	276	272	56	16	42	40	165
Pl10G0000154500.v1	28	13	26	20	23	30	23	13	38	47	17	35	25	16	0	19	13	0	0
Pl02G0000284900.v1	2593	2078	2123	3078	4516	3921	3876	5380	11412	6887	4980	5208	2304	1601	4060	1250	1669	279	1705
Pl03G0000002700.v1	780	577	555	571	720	597	544	874	2210	1235	982	851	573	481	461	159	76	34	139
Pl01G0000049000.v1	1244	930	930	1090	1705	1458	822	1426	3166	2060	1388	1100	1795	1078	806	1125	755	92	603
Pl08G0000300400.v1	343	302	285	122	275	256	317	369	772	166	103	87	367	31	609	83	107	24	122
Pl07G0000114700.v1	466	295	413	200	396	385	232	433	990	398	185	138	258	678	1127	6	0	0	37
Pl03G0000324500.v1	8	0	0	8	29	23	17	56	179	14	16	1	2	10	12	34	71	0	39
Pl08G0000045500.v1	1771	1418	1750	286	389	285	1164	1879	4254	625	360	407	617	69	636	0	0	0	0
Pl07G0000084500.v1	42	32	38	18	24	32	55	82	122	17	35	31	16	21	4	0	0	1	0
Pl08G0000005400.v1	0	2	8	0	0	0	1	0	5	0	0	11	0	4	0	0	0	6	0
Pl04G0000376400.v1	1243	987	1030	665	1018	831	558	1024	2084	857	667	482	752	357	1904	861	255	45	404
Pl07G0000033700.v1	1	0	3	1	6	5	21	31	47	2	9	7	9	6	26	30	138	12	29
Pl05G0000032200.v1	0	0	0	0	0	0	9	17	16	0	6	4	13	13	11	3	0	0	0
Pl07G0000287200.v1	1971	1544	1476	1573	2548	1937	1540	2121	4893	3389	2124	1808	3058	1705	1675	3580	2005	164	1010
Pl07G0000352100.v1	15	11	19	36	77	79	76	125	287	12	0	0	52	0	0	5	4	0	0
Pl02G0000097100.v1	0	0	0	0	0	0	0	0	0	0	0	0	0	0	0	0	0	0	0
Pl09G0000163500.v1	5154	3604	3593	2167	3514	3162	2683	3711	8414	3012	1983	1486	2988	4036	4232	1583	172	686	3864
Pl01G0000111400.v1	5762	4961	4993	4410	6787	5753	5515	8313	19176	11140	6644	7162	10263	4334	5046	3593	1802	498	2243
Pl10G0000016800.v1	4	0	4	0	18	5	0	0	8	7	0	11	0	33	0	0	0	0	3
Pl03G0000039100.v1	4863	4013	4052	3116	4426	4210	8581	13681	31072	9753	6997	6420	17195	10924	11728	4846	810	657	6659
Pl10G0000339700.v1	580	664	666	197	339	263	330	624	1356	225	181	183	1061	2050	366	275	6	29	174
Pl08G0000294600.v1	11	0	5	9	0	0	0	0	0	0	0	0	0	0	0	0	0	0	0
Pl09G0000097300.v1	3187	2596	2475	2387	3212	3089	2484	3783	8501	3985	2657	2393	4107	1258	2565	1033	1755	190	757
Pl09G0000354800.v1	196	153	189	404	531	500	258	450	1107	927	743	680	193	345	376	735	665	47	349
Pl08G0000124200.v1	6669	5528	5674	4539	7134	6124	5542	8670	20023	9110	6193	5528	5195	2755	3282	1844	2078	219	1469
Pl07G0000329250.v1	194	253	235	13	48	29	10	15	26	48	34	22	12	1100	31	8	0	6	28
Pl07G0000376900.v1	0	0	0	0	0	0	0	0	0	0	0	0	0	0	0	0	0	0	0
Pl11G0000080400.v1	2260	1742	2162	948	1548	1386	1169	1699	3997	825	683	534	1029	307	854	315	87	22	74
Pl09G0000320000.v1	2270	1894	1992	14836	21131	19873	19274	29070	66017	29458	21580	19594	25852	74140	8702	134242	95869	6213	35853
Pl06G0000179500.v1	290	267	232	300	402	270	162	255	630	204	187	224	224	781	55	452	407	25	613
Pl07G0000311900.v1	15	7	4	3	16	12	8	20	36	246	98	100	0	90	0	0	0	0	0
Pl01G0000422500.v1	239	289	425	472	531	431	744	1083	3022	1497	1192	800	1839	0	0	0	0	0	0
Pl11G0000134200.v1	8	18	7	19	5	9	60	86	209	175	119	144	1610	259	3	27	0	0	0
Pl09G0000063300.v1	111	128	107	81	92	84	85	202	335	119	84	102	102	69	53	69	31	4	37
Pl04G0000011000.v1	2194	1888	1816	790	1127	900	601	888	1930	805	554	496	505	520	521	656	273	26	153
Pl04G0000106400.v1	145	101	97	66	53	76	42	54	167	89	41	41	80	80	70	171	129	10	114
Pl04G0000039600.v1	2818	2204	2151	1777	2807	2488	2060	3160	6429	3354	2253	1822	3257	1599	2652	2925	2861	311	1410
Pl11G0000051700.v1	92477	75110	87298	60862	100114	82008	76008	108319	245955	119718	87622	85314	58125	32708	44002	26557	8667	2661	8930
Pl02G0000047300.v1	3058	2123	2744	1481	2418	2449	3747	3688	9036	2336	1589	1398	3544	7427	2349	520	17	115	1258
Pl06G0000201200.v1	1139	1022	846	419	618	577	856	1329	3079	833	491	437	794	392	223	4	7	0	12
Pl03G0000252800.v1	1342	1225	1205	897	1093	986	995	1469	3511	1348	1007	804	926	715	808	383	882	57	212
Pl05G0000007900.v1	0	0	0	116	193	200	494	948	1944	743	411	408	383	425	8	250	532	3	8
Pl09G0000128800.v1	1533	1434	1395	6395	9735	8532	3305	5316	12283	11994	8458	7548	4974	9771	519	3798	3177	302	1517
Pl10G0000006400.v1	0	0	0	0	0	0	0	5	9	5	0	0	0	16	0	0	74	0	0
Pl09G0000061600.v1	81	75	62	54	69	60	139	204	339	200	136	76	169	76	113	71	13	0	45
Pl09G0000147700.v1	86	49	77	97	110	96	46	58	168	134	32	54	41	29	11	15	13	4	9
Pl08G0000107400.v1	749	613	608	265	459	326	464	600	1281	753	468	467	490	447	1339	268	93	43	281
Pl01G0000166600.v1	0	0	0	0	0	0	0	0	0	0	0	0	0	0	0	0	0	0	0
Pl01G0000096000.v1	164	179	173	229	323	368	320	410	640	750	502	460	438	863	578	377	547	73	223
Pl08G0000217800.v1	0	0	0	0	0	0	0	0	0	0	0	0	0	0	0	0	0	0	0
Pl10G0000296300.v1	127	94	132	192	319	267	28	83	131	166	121	103	258	250	108	765	199	26	75
Pl10G0000314300.v1	72	60	86	91	171	116	118	218	364	1369	959	837	200	26	102	0	0	3	23
Pl07G0000111200.v1	0	6	6	0	0	0	4	6	18	0	0	0	4	6	0	0	0	0	0
Pl05G0000197700.v1	43112	36544	37557	28482	39968	32637	25658	40555	87274	29694	21130	19565	25781	12048	12631	8299	6308	548	4049
Pl03G0000221300.v1	1947	1805	1777	396	492	531	436	680	1606	67	28	49	563	22	141	0	0	7	7
Pl11G0000142600.v1	137	74	123	83	76	85	82	91	196	26	18	49	28	16	35	6	0	3	2
Pl06G0000311900.v1	6989	5858	5872	5405	8056	6472	6176	10604	24305	9797	7562	6648	8632	7058	5465	4703	2621	404	2531
Pl02G0000449200.v1	610	563	512	399	788	619	395	581	1309	732	553	316	614	529	287	42	10	99	1224
Pl08G0000045000.v1	19	8	31	282	467	329	130	333	630	332	186	205	323	0	0	0	0	0	0
Pl06G0000265700.v1	4	0	4	0	0	0	0	0	0	0	0	0	0	4	0	0	0	0	0
Pl03G0000184200.v1	52	43	37	76	159	153	143	199	442	249	146	133	130	625	89	321	1117	38	120
Pl08G0000347400.v1	1311	1165	1285	1437	2085	1723	1023	1820	4415	3274	1694	1583	2262	1204	2877	2460	787	174	914
Pl02G0000063100.v1	519	385	384	276	461	331	449	739	1240	677	405	438	619	668	940	433	118	47	234
Pl10G0000020900.v1	29	16	60	27	11	9	76	164	395	0	0	0	413	0	0	0	0	0	0
Pl04G0000030900.v1	2869	2738	2472	983	1353	1170	1755	2788	5862	1732	1196	1076	2075	649	1017	676	485	39	136
Pl02G0000402200.v1	0	0	0	0	0	4	0	5	3	4	0	16	0	6	3	46	18	6	31
Pl10G0000070100.v1	5561	4300	4383	3853	5395	5579	2977	4588	9286	5753	3885	3225	4439	3046	3781	4004	4457	247	1298
Pl07G0000100700.v1	0	0	0	5	0	0	18	19	4	8	3	22	6	69	8	15	6	0	0
Pl01G0000281300.v1	0	0	0	0	0	0	10	4	12	0	0	0	10	14	0	0	0	0	0
Pl01G0000343200.v1	478	494	422	897	1236	1240	589	979	2237	1780	1384	1089	719	535	47	15	12	20	65
Pl04G0000344700.v1	989	665	642	855	1130	990	749	962	2417	1193	872	769	974	536	1430	1584	2598	170	910
Pl04G0000113300.v1	6852	5316	5223	4631	7312	6979	6768	9888	23420	10589	7556	6796	8246	4499	7048	8905	8095	1747	6187
Pl06G0000015700.v1	64956	33172	25187	59194	62547	43910	4765	5235	72347	24302	6619	9070	16498	3844	27482	61817	26539	28065	173357
Pl03G0000360300.v1	0	0	0	0	0	0	0	4	14	0	5	4	0	112	0	0	0	0	0
Pl04G0000338200.v1	6348	5639	5542	3155	4207	3600	5184	7742	16581	2953	2394	2401	4060	1180	3728	3141	416	401	3156
Pl05G0000020700.v1	4133	3249	3380	2139	2892	2630	3430	4985	11521	4128	2512	2264	1589	5320	1978	164	11941	218	756
Pl08G0000303900.v1	186	142	169	792	1186	1101	779	1164	2923	4376	2555	2344	448	631	781	452	128	39	274
Pl07G0000146100.v1	643	530	484	991	1564	1371	1119	1590	4145	3480	2128	2078	2499	918	663	552	546	79	285
Pl02G0000014400.v1	14591	11120	11165	7894	11957	10496	8609	12028	26663	9640	6612	5850	9569	2452	4658	1505	448	75	466
Pl07G0000023100.v1	974	743	768	678	998	796	745	959	2570	1181	794	680	917	982	526	403	616	40	306
Pl02G0000435700.v1	894	876	798	865	1329	1114	736	1116	2037	1251	874	793	702	590	373	955	488	23	164
Pl10G0000038900.v1	0	0	0	0	0	0	0	0	0	0	0	0	0	0	4	0	0	0	0
Pl05G0000065000.v1	5748	5147	4989	4242	6029	5034	5021	7369	16570	5497	3957	3880	3935	2439	1978	1766	765	95	785
Pl06G0000222700.v1	675	617	524	513	813	861	1324	1933	4546	1385	1055	811	1423	1399	1376	14	0	0	0
Pl01G0000273800.v1	0	10	0	0	0	0	0	0	0	0	0	0	0	0	0	0	0	0	0
Pl05G0000236400.v1	458	403	435	308	489	458	628	862	2330	1527	1022	1025	646	416	375	957	673	37	207
Pl03G0000213800.v1	410	337	337	367	497	482	370	541	1178	569	366	381	480	336	272	479	425	12	68
Pl02G0000354900.v1	2313	2000	1802	1482	2613	2436	1048	2021	4040	1881	1287	1109	2349	936	1527	2192	6336	154	756
Pl01G0000249100.v1	0	0	0	0	4	0	0	0	9	0	4	0	25	593	0	0	0	0	0
Pl04G0000337000.v1	517	369	433	343	589	440	239	351	728	503	274	300	350	86	410	438	85	16	110
Pl05G0000210400.v1	12	4	4	73	145	132	28	24	53	74	23	44	13	56	62	455	54	7	45
Pl11G0000387300.v1	0	0	0	0	0	0	4	0	6	15	0	0	0	11	19	0	0	0	0
Pl07G0000254900.v1	94	66	64	46	59	47	73	116	260	96	87	74	45	28	27	14	23	0	16
Pl09G0000352000.v1	1229	1095	1008	451	669	680	634	933	2246	693	441	376	698	374	3095	455	86	42	447
Pl09G0000146500.v1	16414	14138	14109	7538	11775	9040	10584	17110	38425	12574	9217	8759	9261	6259	10464	1869	2462	373	2006
Pl01G0000065300.v1	0	0	0	0	2	0	0	3	11	23	32	0	5	22	0	0	0	0	0
Pl07G0000011300.v1	0	0	0	0	0	0	0	0	0	0	0	0	0	0	0	0	0	0	0
Pl04G0000056000.v1	0	0	0	0	0	0	8	108	27	12	18	21	17	2	12	191	94	2	3
Pl04G0000369600.v1	1366	1191	1137	752	1264	1107	674	1039	2288	2334	1398	1229	909	603	3116	1439	2432	87	356
Pl03G0000193000.v1	19	13	13	52	50	69	23	25	65	21	11	9	45	10	1	0	0	0	2
Pl09G0000184900.v1	850	736	812	598	1103	896	620	829	1644	1213	930	912	1028	314	923	597	254	44	398
Pl10G0000275000.v1	262	222	265	196	276	251	335	518	1461	369	319	213	768	4139	0	0	0	0	0
Pl10G0000002100.v1	354	263	388	164	276	178	213	363	486	126	66	78	32	248	102	36	112	12	267
Pl06G0000041000.v1	0	0	0	0	0	0	0	0	11	0	7	0	5	0	9	0	0	0	6
Pl03G0000323100.v1	3950	3662	3540	2937	4332	3920	3514	5559	11590	4375	3525	2891	5397	2441	11322	11579	3901	1719	18530
Pl03G0000062400.v1	539	474	357	439	599	527	513	642	1763	799	469	443	420	296	204	193	108	9	98
Pl08G0000037500.v1	16024	13815	13793	14907	23049	19196	11363	17051	35450	11987	9032	8241	9184	7902	10854	2633	4306	611	2815
Pl04G0000327780.v1	0	0	0	0	0	0	0	0	0	0	0	0	0	0	60	506	1131	63	157
Pl11G0000360300.v1	449	391	370	199	329	289	379	489	897	498	240	231	327	118	499	508	145	20	133
Pl02G0000066800.v1	208	159	271	135	270	192	128	196	438	232	181	117	278	93	151	80	17	28	128
Pl03G0000275500.v1	1006	914	938	2063	3067	2623	861	1571	3139	4460	2865	2555	2598	747	346	2916	847	210	1344
Pl06G0000101700.v1	0	3	0	0	0	0	0	0	0	1	0	0	0	0	0	0	0	0	0
Pl07G0000347400.v1	0	0	0	0	0	0	0	0	0	0	0	0	0	0	0	0	0	0	0
Pl08G0000383100.v1	15737	13591	13711	12194	19658	16239	10665	17104	37270	14863	10436	9757	13721	17822	9105	20768	49204	667	2691
Pl08G0000090900.v1	792	622	535	703	1110	966	901	1066	2450	1381	978	891	830	968	456	1798	4537	90	245
Pl07G0000288500.v1	1245	1052	1068	411	545	558	911	1503	3457	582	337	312	1253	311	648	348	1296	31	135
Pl02G0000394700.v1	40	12	36	80	52	72	110	222	555	368	155	136	435	50	20	3	323	0	13
Pl07G0000240400.v1	6675	5786	5801	3963	6138	5197	3922	6267	13880	6241	4147	3915	4181	2712	4551	2194	2215	161	690
Pl11G0000103800.v1	1548	1186	1377	867	1323	1103	807	1320	2731	1244	775	827	1062	394	1437	376	191	24	182
Pl11G0000382900.v1	2699	2215	2256	1479	2018	1952	2462	3598	8226	4165	2886	2839	2541	1185	1707	1451	1288	76	394
Pl06G0000320700.v1	10409	8111	8449	7178	10984	8959	7459	11529	24910	13710	9969	9199	10896	5905	9384	8720	9792	916	4058
Pl11G0000066500.v1	3012	2559	2498	2095	3604	2995	1826	2624	5865	2990	1846	1403	2706	1538	1433	59	255	24	138
Pl08G0000088200.v1	4269	3499	3222	3431	5579	4883	2991	4401	8894	4536	3241	2647	2896	2612	2898	402	316	113	329
Pl01G0000355600.v1	87	53	26	31	111	53	83	57	146	125	173	153	15	14	14	24	4	2	8
Pl01G0000120400.v1	210	215	163	79	123	82	199	235	466	190	124	77	109	94	275	0	0	3	3
Pl07G0000077600.v1	1692	1369	1876	673	1103	827	1582	2429	4781	343	252	208	3224	11038	29	0	0	0	0
Pl02G0000316400.v1	1461	1194	1286	1005	1541	1481	746	1288	3214	2274	1534	1217	1648	822	902	1336	1234	146	643
Pl05G0000021500.v1	0	0	5	0	0	8	12	35	82	37	11	7	19	50	6	14	4	0	14
Pl04G0000356900.v1	19453	15115	14606	12217	17124	16074	12455	17739	39057	16284	11891	10139	18156	6549	12754	1036	209	638	7546
Pl01G0000124300.v1	4978	3501	4266	3604	5259	4645	22034	31850	77137	13850	8276	8940	7475	5723	780	25893	30997	110	320
Pl01G0000241500.v1	5969	4020	4676	802	1259	1176	1007	1821	3938	30	36	22	625	72	1201	0	0	0	6
Pl11G0000009300.v1	429	410	361	994	1790	1496	459	889	1856	1826	1271	1071	380	1926	2097	2034	400	318	4827
Pl06G0000195200.v1	0	0	0	0	0	0	0	0	0	0	0	0	0	8	0	0	0	0	0
Pl01G0000238600.v1	0	0	0	0	0	0	0	0	0	0	0	0	0	0	0	0	0	0	0
Pl07G0000403300.v1	2810	2331	2323	1859	3260	2442	1800	3404	6921	3594	2261	2274	3166	1649	1900	1805	1387	188	978
Pl10G0000013300.v1	185	170	132	1158	1906	1525	20	66	220	264	217	107	0	123	4	339	0	214	765
Pl08G0000324600.v1	302	262	241	226	349	328	253	339	762	276	250	249	459	171	245	109	74	12	47
Pl08G0000289400.v1	12	33	3	43	36	45	18	32	67	43	26	20	11	4	19	8	0	0	11
Pl01G0000088200.v1	941	732	856	539	927	639	799	1119	2150	1354	985	834	1180	517	674	451	404	35	199
Pl04G0000330900.v1	0	0	0	0	3	0	0	0	0	3	3	6	0	0	0	0	0	0	0
Pl06G0000270300.v1	27	13	24	0	11	7	23	23	73	41	32	22	27	33	40	0	25	0	11
Pl11G0000072000.v1	653	507	720	733	1119	1098	669	1105	2539	1240	822	831	1553	1111	711	941	959	87	554
Pl10G0000302800.v1	2711	2217	2035	3237	4113	3367	2993	3856	8879	6499	4418	4916	2733	1479	1541	3901	2125	132	557
Pl06G0000149200.v1	9	3	5	7	6	6	3	3	9	17	1	0	3	7	4	0	0	0	0
Pl10G0000272900.v1	13	8	14	10	0	0	9	4	11	0	13	16	25	0	4	0	0	3	5
Pl07G0000110500.v1	463	356	459	225	252	234	653	916	2104	604	398	332	497	339	1883	890	200	78	488
Pl10G0000092600.v1	3	0	0	10	15	10	32	55	119	25	30	25	22	10	24	0	404	3	0
Pl09G0000139700.v1	2102	1706	1801	1314	1886	1601	2116	3302	7471	2799	2045	2079	1527	442	3796	1401	161	235	2929
Pl03G0000296200.v1	801	690	671	2348	3666	3065	3745	5682	13791	8414	6425	5857	6037	1841	296	2225	2065	48	338
Pl02G0000412600.v1	14	2	7	2118	3440	2769	1765	2761	6157	115472	38749	50401	382	13	0	0	0	0	0
Pl08G0000403900.v1	1218	953	1082	798	1232	1122	999	1645	2958	1561	1272	1257	1569	840	2069	1473	585	71	694
Pl03G0000152200.v1	2554	2322	2199	1145	1862	1386	1147	1586	3622	2037	1120	1036	1775	2058	2208	1173	108	239	1585
Pl09G0000103700.v1	356	317	253	113	230	204	265	512	866	285	141	165	299	213	774	164	411	47	89
Pl02G0000428800.v1	23	12	18	9	10	11	11	42	78	0	11	0	52	71	207	63	141	0	27
Pl11G0000052300.v1	1534	1188	1144	1795	3067	2358	1943	2864	6535	6194	3943	3704	4544	1475	1334	1847	605	256	1159
Pl04G0000009200.v1	259	202	199	152	182	166	541	875	1727	807	566	421	1072	335	522	74	42	37	131
Pl04G0000324400.v1	26352	24360	24553	14634	22430	17837	18051	28957	59334	20640	15073	14406	15850	14413	18463	7997	8756	821	3889
Pl01G0000335300.v1	13	12	37	160	228	195	88	231	540	94	93	49	161	3	39	238	99	8	75
Pl09G0000145400.v1	0	2	0	17	0	0	0	0	0	118	85	123	0	3	0	0	0	0	0
Pl04G0000038100.v1	4657	4065	3803	4433	6264	5324	3036	4762	10337	5384	3601	3065	4108	2985	3049	3299	3555	195	1462
Pl02G0000451400.v1	238	193	221	110	205	167	259	478	931	407	242	229	205	148	747	193	232	47	270
Pl07G0000269500.v1	2148	1864	1943	1797	2878	2573	1979	3182	7285	3436	2443	2551	2406	3073	3288	811	1107	186	1201
Pl09G0000161700.v1	2663	1968	1948	1298	1911	1731	1598	2861	6828	2580	1985	1684	1640	1015	1609	275	202	74	419
Pl02G0000403500.v1	1516	1004	1083	1016	1526	1311	1140	1903	3910	1324	1094	945	890	867	306	451	1265	63	295
Pl09G0000037300.v1	1032	945	960	336	375	409	799	1252	2318	790	526	373	671	473	1117	924	259	61	461
tig000005050060.v1	23	14	18	9	17	1	14	43	100	21	17	17	24	31	256	307	367	40	1665
Pl04G0000331300.v1	0	0	7	7	4	0	16	7	22	0	0	0	0	0	34	0	345	0	0
Pl10G0000213700.v1	0	0	0	0	0	0	0	0	0	0	0	0	0	0	0	0	0	0	0
Pl01G0000012700.v1	648	497	429	932	1663	1289	1013	1588	3348	3407	2017	2163	4727	4058	1039	16877	3969	702	2276
Pl01G0000292200.v1	813	569	621	703	1001	814	630	1127	2016	1475	1081	946	952	1615	803	940	910	75	439
Pl04G0000007200.v1	3175	2835	2358	2322	4015	2968	2389	4125	8285	2798	1948	1710	3799	864	899	435	72	37	213
Pl07G0000373500.v1	2996	2551	2696	2667	3889	3501	2540	3993	8318	5018	3480	3268	2849	1742	1350	731	801	102	685
Pl10G0000273300.v1	2522	2189	2094	1457	2199	2033	1796	2526	5564	2503	1863	1652	2653	1804	2846	2572	1978	224	1315
Pl01G0000329100.v1	1699	1246	1447	1061	1891	1518	1003	1478	2945	1389	1215	849	1871	895	1204	670	846	94	503
Pl07G0000288000.v1	7628	6660	6982	2872	4485	3683	7060	11608	25605	3975	2905	2806	6173	4081	17508	5637	1618	1602	14708
Pl07G0000308400.v1	1033	804	687	1725	2872	2625	242	508	1124	948	517	567	888	109	834	10	2432	222	399
Pl06G0000245400.v1	1080	751	695	236	397	259	626	1099	2087	478	300	296	592	252	1475	219	29	39	630
Pl07G0000036000.v1	12	9	24	23	22	15	105	8	1	5	3	8	25	14	15	19	6	0	2
Pl03G0000253900.v1	0	0	0	0	0	0	0	1	0	0	0	0	2	0	0	0	0	0	0
Pl04G0000050800.v1	578	463	733	303	442	434	455	765	1606	21	11	0	1769	0	0	0	0	0	0
Pl09G0000240900.v1	1110	982	937	1437	2282	1933	1416	2004	4475	2839	1864	1727	1297	861	922	1328	1332	81	507
Pl04G0000055800.v1	0	0	0	0	0	0	29	45	100	0	51	26	47	0	56	72	37	0	8
Pl07G0000106900.v1	8	12	0	16	48	20	0	14	45	34	38	95	5	15	0	0	0	0	0
Pl02G0000272900.v1	0	0	3	124	151	86	13	44	71	546	385	307	10	31	686	450	169	36	95
Pl01G0000348500.v1	3808	3202	3102	2643	3821	3483	2133	3496	7743	4004	2766	2538	4187	2260	2818	1838	1509	231	1179
Pl03G0000268500.v1	13	10	17	27	37	48	136	193	334	269	219	220	197	62	30	45	64	13	16
Pl09G0000301700.v1	950	681	771	661	988	862	614	748	1955	1643	1076	887	1689	444	991	1592	410	124	895
Pl10G0000297800.v1	0	1	0	46	62	41	41	117	195	77	24	29	2	19	0	0	0	0	0
Pl02G0000015100.v1	880	729	765	703	994	980	763	1111	2628	1510	1031	891	1078	475	603	1400	858	69	336
Pl08G0000428800.v1	15167	12150	12492	13143	18083	15234	12138	18200	39384	20661	15024	14039	10515	4188	16932	16578	7743	1937	20124
Pl04G0000310500.v1	2341	1830	1708	2279	3338	3139	1878	2811	6100	3296	2346	1942	2431	3463	1101	506	1572	96	438
Pl07G0000344900.v1	25	33	35	77	157	87	54	60	67	39	21	25	53	76	24	15	30	0	3
Pl06G0000194500.v1	639	625	513	501	768	629	667	1170	2521	897	572	661	673	113	3331	791	17	218	1854
Pl05G0000283700.v1	693	567	583	249	490	350	627	1006	2004	437	308	203	558	55	98	19	11	0	59
Pl04G0000161400.v1	0	0	0	0	0	0	0	0	0	0	0	0	0	0	0	0	0	0	0
Pl01G0000370000.v1	114	87	77	37	82	63	40	84	147	58	26	30	35	97	472	4	0	41	370
Pl09G0000138800.v1	54	57	69	41	93	99	70	64	194	168	56	58	50	22	0	0	0	0	0
Pl09G0000359600.v1	526	551	577	311	612	552	309	383	906	438	342	297	681	392	591	1097	594	53	277
Pl03G0000233100.v1	2724	2113	2226	1330	1734	1632	2128	3232	8657	3373	2011	1856	1689	2174	2957	726	457	40	376
Pl09G0000178600.v1	3269	2965	2764	1637	2330	2015	2597	3609	8403	3501	2562	1995	2765	1046	1049	663	344	53	291
Pl06G0000175100.v1	9	23	7	26	43	25	20	60	112	49	50	37	35	83	31	55	7	0	22
Pl05G0000225700.v1	151	203	211	299	440	408	523	824	1589	625	347	297	1339	9109	86	934	2754	16	34
Pl03G0000169100.v1	1299	1046	1112	874	1313	1259	675	1254	2542	1263	883	741	1152	533	545	487	215	48	261
Pl01G0000099000.v1	66	60	72	59	97	78	37	70	148	102	38	37	50	98	96	269	337	10	91
Pl08G0000419900.v1	22	20	20	8	8	7	21	43	98	4	19	0	27	3	50	0	0	0	0
Pl04G0000267300.v1	0	2	0	0	0	0	0	0	0	0	0	0	0	0	0	0	0	0	0
Pl09G0000137100.v1	279	223	239	593	1036	880	843	1286	2709	2935	2082	1846	2463	2640	233	4181	1133	142	694
Pl05G0000023600.v1	409	347	376	438	533	491	292	374	935	663	311	404	399	455	336	327	311	65	388
Pl08G0000158200.v1	0	0	0	0	0	0	10	3	29	23	8	14	20	0	33	16	11	6	28
Pl03G0000020100.v1	275	255	275	230	348	308	260	473	978	540	417	421	395	340	360	213	169	36	85
Pl05G0000155500.v1	0	0	0	0	0	0	0	0	0	0	0	0	0	0	0	0	0	0	0
Pl05G0000098400.v1	3	2	8	0	0	0	0	0	0	7	0	0	0	0	0	0	0	0	0
Pl10G0000356100.v1	19	13	5	40	43	16	36	52	158	19	55	54	16	7	13	5	1	1	1
Pl06G0000255800.v1	198	203	257	168	252	225	244	444	850	592	315	336	291	233	453	51	12	0	46
Pl11G0000308400.v1	0	0	0	17	74	46	184	289	592	460	313	366	197	191	305	25	13	11	35
Pl08G0000023100.v1	14153	12080	11992	6484	9828	8234	9010	14640	32543	10694	7265	6727	7531	5950	9003	1111	1003	332	1548
Pl08G0000143800.v1	249	209	220	170	260	205	101	228	365	133	75	77	46	54	121	0	0	0	4
Pl08G0000093000.v1	2580	2165	1844	2553	3480	3088	2584	4468	10339	4144	3193	2730	2395	546	3413	365	45	146	3349
Pl07G0000098700.v1	0	0	2	19	16	20	129	150	334	172	114	108	48	61	49	447	2085	44	32
Pl01G0000043400.v1	1893	1661	1474	1812	2673	2259	1691	2029	5222	3416	2290	2100	1359	736	1229	908	597	73	289
Pl09G0000348300.v1	0	6	10	54	89	92	74	144	324	171	122	137	241	217	29	47	8	29	51
Pl09G0000204800.v1	0	0	0	0	0	0	2	0	0	0	0	0	3	2	1	0	0	1	1
Pl03G0000001500.v1	1031	947	928	643	984	642	543	1006	1864	1042	767	590	909	525	891	292	172	43	209
Pl09G0000141100.v1	19	15	8	9	4	3	365	390	937	319	174	287	97	198	437	2257	377	84	735
Pl02G0000358200.v1	0	0	0	0	5	0	0	0	0	0	0	0	0	0	0	2	0	0	0
Pl08G0000431400.v1	13	10	0	20	0	32	0	4	14	58	51	56	10	24	3	0	0	6	16
Pl01G0000259700.v1	0	0	0	0	0	0	0	0	0	0	0	8	0	41	0	0	0	0	0
Pl05G0000264200.v1	0	0	0	0	0	0	0	0	0	0	0	0	0	0	0	0	0	0	0
Pl01G0000395900.v1	1174	1072	1001	847	1398	1452	1616	2436	5767	2923	2098	1765	1694	396	2433	649	27	243	2269
Pl07G0000214500.v1	246	206	172	329	531	423	226	329	815	752	471	415	210	280	168	39	74	0	79
Pl01G0000422300.v1	381	336	359	298	428	463	432	591	1424	789	612	484	813	377	91	205	40	13	101
Pl01G0000332200.v1	12	14	23	34	67	79	32	25	123	40	19	32	15	97	182	0	0	16	122
Pl11G0000020000.v1	724	605	680	463	580	591	505	916	1709	561	413	342	598	179	317	87	39	21	46
Pl07G0000264000.v1	0	0	0	0	0	0	0	0	0	0	0	0	0	0	0	0	0	0	0
Pl02G0000441900.v1	2001	1579	1596	1156	1791	1686	1237	2085	4157	1699	1308	1347	1753	659	1373	1188	352	113	498
Pl05G0000037500.v1	245	246	317	99	104	68	356	600	1339	465	297	180	336	485	2434	44	13	3	45
Pl03G0000367900.v1	60	51	49	61	68	84	35	49	127	75	113	69	52	70	51	11	38	0	18
Pl02G0000190000.v1	60	59	76	267	493	466	11	4	4	304	270	184	4	120	0	0	0	0	0
Pl11G0000395700.v1	1340	899	958	20	52	42	263	316	623	24	0	9	200	7767	11289	4	0	3	20
Pl09G0000118800.v1	351	310	197	216	247	245	725	918	1940	851	538	461	325	2083	542	397	214	36	160
Pl04G0000056300.v1	0	0	0	0	0	0	0	0	0	0	0	0	0	15	0	0	0	0	0
Pl10G0000339900.v1	867	658	702	764	1081	977	765	1195	2799	2039	1360	1268	1139	1242	707	824	727	70	409
Pl03G0000287600.v1	1020	944	910	49	74	83	155	241	870	12	0	19	100	257	0	0	0	0	0
Pl08G0000368300.v1	0	0	0	0	0	3	0	0	10	14	8	13	0	0	0	0	0	0	0
Pl08G0000431700.v1	0	0	0	0	0	0	0	0	0	0	8	0	0	51	0	0	0	0	0
Pl04G0000338100.v1	548	425	497	621	900	771	1583	2169	5371	1528	1250	1321	1048	242	589	3320	748	107	1109
tig000000790040.v1	36	44	35	27	50	22	4	3	7	9	2	0	13	3	4	4	0	2	1
Pl04G0000260900.v1	0	0	0	0	0	0	0	0	0	4	0	0	0	0	0	0	0	0	0
Pl02G0000216500.v1	0	0	0	0	0	0	0	0	0	0	0	0	0	0	0	0	0	0	0
Pl11G0000387400.v1	0	0	0	0	0	0	0	0	0	13	0	0	0	0	0	0	0	0	0
Pl11G0000381000.v1	5	8	1	4	3	9	0	4	7	0	4	0	0	3	3	11	30	0	2
Pl08G0000057600.v1	2087	1637	1724	908	1280	1039	1170	1615	3307	1254	755	854	1343	1439	3145	6605	5191	115	978
Pl02G0000033500.v1	34	35	46	57	38	41	41	12	18	29	41	28	35	51	84	181	73	13	21
Pl01G0000019100.v1	600	595	501	671	1141	900	56	165	248	153	131	164	95	212	89	0	0	8	16
Pl08G0000089500.v1	335	386	379	79	118	132	682	1019	2322	356	302	315	487	146	404	0	4	0	14
tig000005050020.v1	1482	742	649	626	689	608	975	755	14320	4184	969	681	3104	301	16749	71275	30682	7380	45591
Pl09G0000079000.v1	0	0	0	3	6	2	4	10	11	0	2	1	7	4113	216	2	1	1	53
Pl08G0000400000.v1	3933	2981	3234	2431	3734	3381	2312	4353	9306	4931	2877	2765	4383	2757	3307	1098	1113	238	1486
Pl09G0000123100.v1	2149	1639	1717	1704	2881	2300	1233	1873	3705	1910	1284	1192	1917	969	1466	747	1649	106	558
Pl06G0000259300.v1	397	288	350	57	95	63	389	496	1260	29	20	14	201	68	223	1	0	0	10
Pl07G0000041600.v1	1925	1522	1651	1554	2252	1721	2202	3182	6260	3553	2458	2323	2353	1452	1190	2358	1854	81	564
Pl10G0000307300.v1	1847	1582	1499	458	756	535	2478	3509	7763	805	667	539	1629	1088	356	56	17	3	54
Pl08G0000127500.v1	0	0	0	0	0	0	0	0	0	0	0	0	0	0	0	0	0	0	0
Pl09G0000121500.v1	10460	8811	8958	3268	4949	3997	8555	14074	29831	5043	3543	3119	8474	5040	21502	6378	4524	1237	11501
Pl11G0000351200.v1	0	0	22	3	0	13	192	279	523	357	331	170	276	57	152	285	271	7	36
Pl08G0000391700.v1	2046	1511	1560	1482	2327	1926	1226	1786	4380	2617	1800	1403	2119	1063	1138	890	891	100	529
Pl07G0000392500.v1	0	0	0	3	15	0	65	95	252	307	200	180	113	372	9	108	91	16	17
Pl08G0000142100.v1	0	0	0	10	23	44	181	304	565	243	197	233	71	168	117	36	481	11	20
Pl09G0000043800.v1	6	3	1	5	16	15	19	15	48	41	31	16	12	15	10	439	700	11	27
Pl01G0000239500.v1	1212	1026	1058	770	1133	896	821	1382	3064	1180	679	798	815	768	901	606	758	34	223
Pl03G0000101900.v1	0	0	0	0	0	0	0	0	0	0	0	0	0	0	0	0	0	0	0
Pl11G0000199100.v1	0	0	0	0	0	0	0	0	0	0	0	0	0	0	0	0	0	0	0
Pl08G0000207000.v1	0	0	0	9	26	16	17	13	31	325	233	277	67	11	40	0	0	0	3
Pl01G0000248500.v1	56	36	39	167	237	213	273	318	745	503	334	406	198	708	1172	4288	3645	243	3417
Pl08G0000324900.v1	84	66	65	73	53	36	37	41	118	35	9	15	52	16	52	0	2	2	23
Pl06G0000241600.v1	0	0	0	23	99	104	0	0	3	48	22	32	0	37	0	0	66	0	0
Pl06G0000281300.v1	496	415	520	213	351	250	240	393	806	383	397	261	1194	1016	2269	3191	886	111	517
Pl08G0000094300.v1	308	185	274	107	168	116	491	595	1373	359	225	212	212	775	1004	59	33	20	456
Pl09G0000133600.v1	634	494	514	275	463	426	430	587	1359	588	391	438	463	271	263	554	394	18	61
Pl02G0000169500.v1	3	12	19	0	0	7	0	8	3	0	10	22	4	4	13	0	0	0	9
Pl08G0000054600.v1	263	265	216	209	195	295	293	495	915	508	346	263	289	271	372	143	92	5	76
Pl06G0000015900.v1	8365	3649	4362	4764	9093	4728	1273	0	0	7171	2925	0	5891	0	0	8728	33231	95	31471
tig000020540300.v1	6108	2931	2699	2157	2778	4519	3599	3400	66488	14692	2930	2328	14758	1459	102206	285899	170825	55930	443442
Pl02G0000038800.v1	558	449	464	4031	5628	5317	2916	4224	9929	6872	5130	4755	9611	2337	33	2376	2166	451	575
Pl02G0000086300.v1	3	0	0	3	5	9	60	109	308	103	82	73	42	15	72	28	20	0	22
Pl07G0000280900.v1	0	0	0	0	0	0	0	0	0	0	0	0	0	0	0	0	0	0	0
Pl03G0000044400.v1	1401	1055	1083	1407	1998	1812	997	1284	2739	2092	1544	1206	2449	1162	1487	3326	2310	186	1094
Pl09G0000253200.v1	196	121	154	107	126	127	98	138	335	7	13	4	35	26	6	0	0	0	0
Pl09G0000243000.v1	1609	1374	1656	1798	2817	2208	1403	2601	5460	3629	2357	2408	1176	891	685	1600	1320	30	214
Pl02G0000347600.v1	0	0	0	0	0	0	3	0	7	0	0	0	3	562	0	0	0	0	0
Pl05G0000085400.v1	555	465	452	489	731	595	566	915	2129	1121	832	624	313	302	445	105	81	18	110
Pl11G0000400100.v1	1002	705	756	607	1035	826	602	889	2191	676	477	495	797	581	1108	1060	2165	126	885
Pl09G0000083500.v1	45	39	49	50	126	95	51	91	190	64	80	53	34	45	16	5	222	0	6
Pl02G0000093800.v1	1295	1305	1294	996	1675	1267	948	1466	3311	2248	1582	1445	1997	719	741	459	348	87	484
Pl06G0000332000.v1	2372	2144	2171	26650	34833	31322	33190	47032	105295	99568	74328	74945	28502	44729	1725	3260	13352	257	170
Pl01G0000011300.v1	3965	3569	3611	1345	1911	1965	5021	6718	16827	2041	1504	1142	6504	10461	4994	346	20	88	1016
Pl03G0000182800.v1	0	0	0	0	0	0	0	0	0	0	0	0	0	0	0	0	0	0	0
Pl10G0000323600.v1	3294	2860	2954	2626	3766	3076	2345	3385	7420	5046	3366	2992	2504	1894	2021	3017	2260	120	629
Pl07G0000175100.v1	0	0	0	0	0	0	0	0	0	5	0	0	0	0	0	0	0	0	0
Pl03G0000015500.v1	2309	2040	1937	1235	1908	1526	1291	2307	5294	1591	846	953	1431	771	1361	514	420	65	281
Pl04G0000071700.v1	24020	19327	21102	10153	14266	11660	14634	22338	50400	14563	11128	10530	10089	9376	13015	7153	6262	402	2136
Pl02G0000119600.v1	1473	1185	1269	542	823	634	1505	2528	6312	1877	1272	969	2151	1051	3890	22	40	48	315
Pl08G0000424400.v1	507	399	397	233	450	394	281	385	1115	373	269	174	628	229	1024	240	60	20	153
Pl09G0000358100.v1	45	13	7	222	231	250	199	294	649	265	165	117	993	413	47	663	2683	96	75
Pl10G0000001700.v1	627	490	499	604	969	901	836	1189	3062	1971	1414	1390	528	158	5978	114	27	128	1339
Pl10G0000002700.v1	5	16	16	5	8	9	11	26	38	35	26	25	13	6	3	0	0	3	0
Pl09G0000310400.v1	1264	1030	1130	1202	1971	1719	646	1173	2721	1146	951	670	855	837	668	272	517	55	216
Pl03G0000345400.v1	941	654	652	531	654	622	559	904	1763	906	599	527	817	343	757	495	203	33	185
Pl08G0000433300.v1	0	0	10	377	507	514	1088	1825	3558	1055	891	835	82	3929	9	27088	16945	175	742
Pl11G0000277300.v1	3355	2724	2614	2726	3827	3603	2934	3883	8744	5689	3552	3502	4680	2101	3374	7628	6384	331	1332
Pl07G0000146300.v1	2486	2213	2185	1917	2866	2592	2209	3579	6844	2717	2207	1866	4275	6066	1178	2217	7101	147	530
Pl11G0000125900.v1	921	764	729	305	477	445	195	383	916	74	45	64	226	80	110	3	0	0	6
Pl05G0000277200.v1	172	130	139	201	394	227	107	214	412	585	289	292	626	1320	2015	4012	401	272	1520
Pl11G0000389800.v1	1999	1604	1739	695	1170	974	504	752	1800	484	374	365	534	578	604	736	348	29	147
Pl06G0000172800.v1	0	0	0	0	0	0	22	55	48	73	37	48	27	34	0	29	16	0	0
Pl11G0000182200.v1	0	2	0	0	0	0	0	0	0	0	0	0	0	0	0	0	0	0	0
Pl01G0000253200.v1	5039	3891	4135	4331	6566	5853	3798	5210	11540	8390	4934	4739	5574	2102	4094	2295	6535	501	1481
Pl01G0000027500.v1	590	434	459	637	817	736	478	879	1635	1042	800	700	476	616	439	244	247	44	181
Pl09G0000097800.v1	82	97	69	61	93	46	74	122	238	312	199	160	86	23	33	7	161	46	7
Pl06G0000272700.v1	1363	1224	1098	1555	2453	2279	1781	2513	5698	4166	3092	2675	5095	2007	1404	724	392	177	1359
Pl11G0000284100.v1	10	5	9	31	5	11	19	29	59	120	84	126	27	76	42	2	0	0	7
Pl01G0000303600.v1	873	662	768	1169	1614	1319	900	1436	3201	1760	1374	1156	1729	996	589	755	630	59	416
Pl07G0000254700.v1	0	0	0	54	63	0	0	54	81	51	31	35	74	29	61	39	36	0	22
Pl11G0000387100.v1	4	0	0	2	0	0	0	0	8	3	22	0	9	6	2	0	0	0	0
Pl02G0000380500.v1	6	7	10	11	3	11	8	0	8	0	0	0	0	0	0	0	0	0	0
Pl03G0000303000.v1	0	3	6	25	18	15	2	5	3	87	47	80	5	3	65	0	0	0	2
Pl03G0000299900.v1	214	188	210	150	235	232	192	330	698	229	189	112	158	93	133	117	78	5	54
Pl02G0000010000.v1	0	0	0	0	4	0	0	0	0	38	19	22	0	110	0	0	0	0	0
Pl02G0000332800.v1	5921	4853	5107	2218	3655	2880	3945	5411	12669	3995	2892	3028	2186	2422	1786	126	129	28	174
Pl02G0000338200.v1	7	0	4	8	11	0	0	0	0	0	0	0	0	0	0	0	0	0	0
Pl04G0000330100.v1	7	6	22	114	252	207	101	141	302	90	37	39	49	31	22	1279	4004	60	66
Pl07G0000226100.v1	0	0	0	0	0	0	0	0	0	0	0	0	0	0	0	0	0	0	0
Pl06G0000153200.v1	5536	4634	4401	2949	4322	3586	4263	6743	14392	3919	2904	2244	4383	1414	3911	526	32	65	465
Pl09G0000292300.v1	20543	16849	16404	13978	20718	18369	9749	14651	31340	6565	5149	4466	11314	6588	10621	239	34	335	4672
Pl03G0000159800.v1	1342	917	1212	202	321	334	1362	1904	4358	921	503	473	715	266	387	0	0	0	0
Pl07G0000032900.v1	407	244	415	361	579	425	9	34	46	10	10	0	44	0	0	0	0	0	0
Pl07G0000052500.v1	83	35	50	31	50	57	73	90	199	92	69	63	45	45	19	3	6	0	9
Pl01G0000211200.v1	956	877	827	717	1112	903	752	1037	2293	942	832	830	578	298	410	47	141	47	139
Pl08G0000410100.v1	4150	3592	3631	4547	6467	5315	2816	4777	9597	5671	4218	3363	4235	3054	1833	665	570	114	1056
Pl11G0000338200.v1	239	195	224	290	527	430	249	321	903	506	394	357	544	409	220	796	576	33	241
Pl07G0000165100.v1	1981	1585	1537	1523	2184	1841	1318	1996	4613	2757	1691	1591	2949	1272	2290	5146	2885	188	1010
Pl10G0000272700.v1	18	7	0	4	0	7	0	0	3	5	10	4	5	0	6	0	0	0	3
Pl04G0000334100.v1	1127	868	819	677	993	850	465	716	1376	912	655	609	428	338	120	953	45	92	791
Pl08G0000056100.v1	9859	9027	9027	5399	7992	6920	6505	9631	21188	5178	4060	3744	4165	4264	4974	632	1227	176	990
Pl02G0000047800.v1	962	716	661	1721	2936	2283	1459	1953	4278	4583	3539	2959	2922	6618	1005	13796	13684	993	3598
Pl08G0000353100.v1	129	107	111	94	250	209	126	305	578	244	222	118	145	185	101	98	45	6	50
Pl01G0000102100.v1	624	688	647	528	706	632	565	1036	1921	1022	686	499	831	685	450	138	151	25	162
Pl02G0000082100.v1	0	0	2	44	44	31	3	0	24	26	38	32	10	326	4	2	0	0	25
Pl02G0000418900.v1	5433	4474	4857	2673	3732	3178	3362	5629	11627	4117	2908	2950	2373	1964	3892	971	718	46	305
Pl04G0000215800.v1	0	0	0	0	0	0	0	1	6	0	0	1	6	0	0	0	0	0	0
tig00001998A600.v1	0	0	0	0	0	0	0	0	0	0	0	0	0	0	0	0	0	0	0
Pl03G0000264800.v1	1334	1019	1171	776	972	906	830	1273	2970	1140	714	646	589	617	1259	622	595	43	166
Pl05G0000267500.v1	4498	3951	3989	5399	7506	6514	5320	8509	17383	8913	6496	5903	4632	1345	5465	1912	323	698	6061
Pl01G0000011600.v1	1350	1043	1141	725	1256	974	619	1148	2299	942	677	493	1536	1139	1915	4177	943	60	402
Pl06G0000307000.v1	60	38	56	36	50	38	43	67	171	49	39	49	107	48	96	94	79	0	37
Pl07G0000171600.v1	0	0	0	0	0	0	0	0	0	0	0	0	0	0	0	0	0	0	0
Pl11G0000055500.v1	1214	1042	1080	740	996	823	767	1321	2908	1430	882	738	1036	558	1440	472	257	37	405
Pl11G0000052500.v1	4988	3658	3855	2223	3463	3075	2443	3562	7345	2245	1400	1342	3872	622	1266	453	314	23	232
Pl03G0000137300.v1	0	0	0	0	0	0	0	0	0	0	0	8	0	0	0	0	0	0	0
Pl11G0000289100.v1	6	6	0	33	40	35	23	37	118	732	619	550	144	98	47	0	0	0	4
Pl10G0000322100.v1	541	509	502	421	622	444	668	1018	2243	788	505	481	1091	485	411	554	908	13	117
Pl02G0000423900.v1	105	100	114	65	79	108	43	21	110	38	4	38	67	36	142	95	17	8	49
Pl09G0000107200.v1	0	0	0	0	0	0	0	0	0	0	0	0	0	0	0	0	0	0	0
Pl01G0000063100.v1	0	0	0	0	0	5	0	2	0	0	2	0	0	296	3	0	0	0	4
Pl08G0000363700.v1	0	6	0	77	101	85	4	0	59	82	83	35	16	49	16	32	46	10	54
Pl09G0000285200.v1	3092	2900	2816	1679	2464	2198	2284	3225	7497	3087	2195	2500	1593	1746	1922	1339	907	68	274
Pl03G0000228400.v1	7248	5484	5831	2720	3670	3167	5664	8969	20618	3682	2660	2502	4054	2055	14883	1231	305	356	3301
Pl01G0000377300.v1	1936	1652	1685	1239	1656	1567	1523	2554	4748	1721	1423	1333	1634	502	5121	2215	1105	464	2640
Pl01G0000232700.v1	0	0	0	19	9	4	0	0	0	0	7	6	0	0	0	0	0	0	0
tig000018630020.v1	7	2	0	9	0	5	0	7	12	10	7	4	0	2	7	2	5	0	3
Pl07G0000270600.v1	37	36	44	131	183	195	129	239	732	90	48	71	317	116	66	11	13	0	7
Pl04G0000339400.v1	1694	1185	1316	1105	1699	1560	866	1202	2550	1370	1050	957	1251	734	1292	1926	2070	162	524
Pl03G0000338200.v1	1631	1219	1181	2216	3123	2760	1897	3478	7470	4982	3709	3555	1986	969	629	389	129	128	1270
Pl03G0000161800.v1	2164	2061	1730	1675	2580	2353	1466	2405	4493	2598	1880	1817	2072	727	1277	2022	1040	144	619
Pl09G0000336300.v1	198	147	186	132	173	149	190	391	701	104	163	155	345	85	168	0	0	0	23
Pl09G0000271100.v1	371	305	306	297	385	486	214	200	580	188	165	130	120	79	68	40	21	6	12
Pl11G0000077200.v1	5741	5209	5458	5045	7668	5718	4443	7441	15232	3595	2695	2563	4381	4691	1798	398	86	62	679
Pl09G0000046300.v1	604	571	559	181	315	298	314	569	936	275	236	156	330	121	250	10	0	0	15
Pl01G0000018600.v1	303	216	239	465	716	733	332	606	1315	517	439	363	468	123	101	87	21	26	61
Pl03G0000000300.v1	2	0	3	0	0	9	57	47	104	61	40	16	43	38	69	37	15	11	23
Pl01G0000382100.v1	9534	8100	8142	6886	10511	9322	6756	9159	19108	9299	6607	5699	8226	6727	6044	6002	5459	594	4122
Pl07G0000001500.v1	2324	1899	2012	2345	3604	3307	1973	3216	6630	4142	3060	2676	2789	2793	1535	1361	1953	130	705
Pl06G0000124900.v1	19	17	12	13	31	15	27	64	135	42	22	13	35	74	0	11	28	0	8
Pl02G0000412800.v1	365	663	385	2856	5615	4830	2533	2908	6975	4201	2648	1409	4038	36	0	0	0	0	0
Pl04G0000294700.v1	591	544	641	577	798	704	519	606	1198	670	465	439	1052	743	1270	767	298	117	1025
Pl01G0000422000.v1	336	289	338	221	328	275	200	259	597	407	255	209	500	304	456	522	201	39	414
Pl07G0000367900.v1	834	590	504	581	800	824	566	772	1977	1033	644	636	580	440	289	475	648	34	170
Pl07G0000117400.v1	801	593	592	331	530	487	544	754	1569	558	400	267	858	432	1184	186	80	33	189
Pl07G0000273600.v1	1163	1049	976	751	1082	1073	1008	1805	3876	1274	945	974	857	869	737	1348	1454	99	361
Pl10G0000297600.v1	1589	1272	1307	903	1477	1160	1138	2011	4328	2174	976	1250	2439	393	1379	880	182	26	170
Pl04G0000051500.v1	0	0	0	0	0	0	43	114	177	147	63	84	57	21	54	73	35	10	29
Pl06G0000319700.v1	11161	9529	10525	4486	6819	5755	9887	14991	32280	7201	5612	5189	8021	3770	13868	3904	1875	412	3077
Pl07G0000198300.v1	26	36	48	271	483	433	166	309	550	1694	1079	857	238	302	4	68	12	8	51
Pl06G0000230700.v1	1132	969	978	1373	2088	1866	1129	1775	3944	2525	1579	1543	1442	1461	554	303	214	66	634
Pl11G0000118100.v1	0	0	0	0	0	0	0	0	0	0	0	4	0	0	0	0	0	0	0
Pl01G0000351200.v1	1323	1128	1109	953	1577	1150	863	1467	3441	1626	894	1024	1315	985	976	1989	1164	93	594
Pl10G0000293500.v1	2861	2339	2311	1108	1824	1569	1580	2239	5263	1826	1256	1214	1266	440	2125	884	278	100	883
Pl01G0000040800.v1	326	304	280	318	518	449	533	719	1425	957	675	655	538	203	1052	310	227	24	319
Pl02G0000096300.v1	367	239	261	294	462	441	336	510	1032	468	423	449	595	612	355	345	616	16	135
Pl02G0000391800.v1	637	566	604	988	1662	1372	833	1242	2682	1977	1235	1284	1102	1173	585	720	538	81	499
Pl03G0000376900.v1	181	188	161	4328	6343	5437	2474	4031	8343	4291	3150	2850	3754	5967	205	15313	8134	493	871
Pl07G0000011800.v1	194	228	273	1708	2675	2492	877	1551	3115	2551	2245	1867	4354	48	0	0	0	0	0
Pl10G0000341900.v1	2006	1605	1708	987	1615	1434	1173	1854	4069	1472	1048	1077	1249	730	1077	120	163	40	278
Pl05G0000034800.v1	564	466	515	588	836	594	551	887	1772	788	790	733	583	300	254	616	344	28	183
Pl08G0000005500.v1	2880	2225	2289	1944	2722	2654	1616	2538	5342	3111	1994	1810	3006	1211	1968	2257	1847	165	659
Pl09G0000022600.v1	46	35	56	114	132	138	59	95	183	210	75	68	63	36	66	9	6	12	60
Pl06G0000232500.v1	0	0	0	0	4	4	957	1648	4261	6993	5245	5215	981	1273	30	1333	217	276	779
Pl03G0000041200.v1	0	0	0	2	0	0	0	0	0	3	0	0	0	0	0	0	0	0	0
Pl10G0000323100.v1	1388	1042	1205	25	75	30	188	428	769	0	0	0	48	86	0	0	0	0	0
Pl09G0000286100.v1	255	229	219	233	378	280	357	659	1223	575	390	301	491	334	354	550	1232	57	409
Pl10G0000318900.v1	8	0	0	0	0	0	0	6	6	0	0	4	10	0	0	0	0	0	0
Pl09G0000142700.v1	3275	2438	2540	1652	2928	2360	1775	2606	5516	2860	1887	1642	3305	1252	1811	1341	1221	129	802
Pl09G0000141700.v1	502	405	373	618	945	741	722	1141	2481	1308	875	835	823	593	374	631	498	14	205
Pl06G0000210500.v1	9961	8663	9416	4659	7035	5613	7073	11478	26514	8880	6259	5619	4853	2509	3043	333	382	35	258
Pl07G0000030400.v1	6	23	31	11	17	4	22	8	21	0	0	7	3	0	0	1	2	0	0
Pl11G0000258900.v1	0	0	0	0	0	0	0	0	2	0	0	0	0	0	0	0	0	0	0
Pl06G0000202500.v1	526	420	507	206	397	363	325	544	1138	360	251	148	861	340	794	8	6	32	135
Pl03G0000069100.v1	2	4	3	47	65	62	4	10	16	50	12	28	83	0	0	0	0	0	0
Pl07G0000298200.v1	73	71	87	41	103	118	54	80	179	180	74	85	122	81	121	274	141	10	42
Pl01G0000370200.v1	1430	1167	1120	932	1256	1186	944	1439	2807	1243	820	936	888	751	494	537	428	33	167
Pl06G0000281000.v1	7	0	3	35	21	27	9	0	7	48	85	40	17	240	5	17	0	4	29
Pl05G0000046500.v1	898	760	672	861	1364	1236	590	897	2107	3489	2077	2078	1082	88	624	361	0	6	332
Pl04G0000357300.v1	38	67	48	45	51	73	53	34	61	6	14	21	39	1	6	3	0	0	0
Pl05G0000168700.v1	1619	1301	1223	1085	1683	1682	1961	2668	5850	2311	1563	1419	2617	1146	1188	175	208	34	239
Pl03G0000357700.v1	1834	1692	1628	1722	2652	2241	1740	2425	5704	3008	2422	2067	2717	1673	1427	2496	3853	215	979
tig000020530200.v1	86	45	54	29	40	45	86	146	368	104	41	57	45	47	468	506	144	53	1137
Pl05G0000188000.v1	51	40	45	4	7	2	14	10	31	2	6	11	15	233	25	42	3	0	0
Pl08G0000129800.v1	2690	2018	2170	1631	2565	2012	2427	3635	8391	2506	1867	1672	3553	2227	5042	281	49	1899	4746
Pl06G0000132300.v1	169	105	165	59	76	147	134	101	458	39	61	58	144	80	103	0	0	3	28
Pl03G0000326900.v1	62	43	60	123	262	264	89	276	515	168	136	77	992	0	0	0	0	0	0
Pl03G0000303700.v1	4188	3338	3704	3657	4666	3990	2700	4108	8697	2097	1541	1411	1107	611	1318	43	4	52	220
Pl06G0000177900.v1	0	0	0	0	0	171	24	0	67	143	104	53	48	0	0	0	0	0	0
Pl06G0000341100.v1	14023	11943	12320	6702	11854	10139	12420	17848	36828	14064	9851	8618	12777	17972	34351	17063	58220	2482	16018
Pl07G0000319900.v1	167	112	113	136	143	126	158	233	511	167	95	127	315	51	175	2	0	0	10
Pl09G0000119500.v1	285	205	319	162	194	176	184	253	555	171	143	119	158	74	200	25	14	2	8
Pl01G0000284600.v1	0	9	10	69	203	137	85	73	99	456	361	258	45	10	14	14	9	0	0
Pl01G0000059400.v1	64404	51024	53236	19304	26725	24040	50819	79097	181057	33942	21046	17601	44659	5432	151996	111	0	4745	49740
Pl05G0000007800.v1	3871	2698	3191	11347	17201	16413	7624	10098	21477	20269	16160	13607	53537	52092	1543	32157	43975	739	1712
Pl07G0000054900.v1	180	161	154	173	237	227	564	722	1411	962	801	568	1697	358	248	248	149	44	80
Pl09G0000339240.v1	215	201	213	177	233	130	241	324	615	211	142	117	123	37	107	18	0	3	15
Pl08G0000336100.v1	4296	4196	4131	4109	5915	4733	3720	5770	12857	5366	3531	3548	3285	1910	2302	1359	1471	148	1054
Pl10G0000296200.v1	621	576	580	805	1346	1107	266	638	1159	1002	647	643	1138	1132	314	617	178	54	197
Pl07G0000271100.v1	3154	2818	2769	1568	2311	2142	1986	2735	5193	2126	1698	1340	1612	918	962	682	345	37	162
Pl02G0000300000.v1	4197	3329	3460	2115	3085	2848	2915	4267	8458	3991	2727	2360	4580	2021	3529	2417	1331	174	1247
Pl03G0000380200.v1	14	18	27	144	200	249	52	97	302	154	108	64	202	10	55	28	19	12	43
Pl07G0000376100.v1	2881	2346	2392	2414	3505	2899	2184	3046	6411	3660	2720	2269	3248	1898	1462	2247	2054	216	1129
Pl06G0000086600.v1	0	0	0	0	0	0	0	0	0	0	1	0	0	0	0	0	0	0	0
Pl05G0000285300.v1	943	718	806	525	844	770	812	1309	2729	1100	874	827	928	294	465	318	104	13	69
Pl11G0000046400.v1	1115	948	977	573	943	786	923	1367	2567	942	627	581	983	933	1099	1224	806	51	316
Pl07G0000063000.v1	957	841	840	732	1227	1098	685	1063	2436	1946	1085	1086	1427	1360	1128	333	376	82	681
Pl07G0000120900.v1	1103	1005	1053	1485	2454	1877	1575	2558	5746	3967	2917	2933	1436	4420	873	12270	15563	111	646
Pl04G0000024700.v1	1331	1002	1063	1156	2029	1806	822	1341	2863	2192	1771	1612	1078	1101	1125	587	360	45	520
Pl09G0000023100.v1	598	515	549	269	491	383	156	321	696	204	141	156	168	272	892	277	165	31	165
Pl11G0000060400.v1	2964	2500	2360	1340	1952	1899	1812	2552	5410	2592	1682	1526	2698	3037	1849	1399	5393	194	921
Pl08G0000298500.v1	422	423	356	290	440	400	0	4	0	0	0	0	0	0	0	0	1	0	0
Pl07G0000320700.v1	1096	996	985	642	1115	824	443	996	1862	512	378	312	708	450	1425	128	37	158	1872
Pl10G0000043400.v1	23	8	12	3	8	10	31	70	103	61	26	39	15	50	26	2	8	0	17
Pl02G0000357400.v1	464	283	367	536	730	660	2390	3395	7030	3511	2318	2145	9047	16379	2510	12521	5489	164	1300
Pl06G0000259100.v1	412	313	346	65	145	87	514	533	1380	434	198	244	641	44	146	0	0	0	0
Pl01G0000096800.v1	0	5	0	76	107	96	223	287	567	324	218	245	157	240	47	546	3209	43	34
Pl11G0000332500.v1	914	738	755	624	1117	810	1238	1703	3499	1768	1297	1033	1322	573	729	499	378	37	328
Pl11G0000324300.v1	0	0	4	1	0	0	0	5	2	0	0	3	4	0	0	3	0	0	0
Pl02G0000455900.v1	7238	6289	6186	5273	8723	7598	6286	8144	18955	17116	10341	8850	6477	3912	3216	908	1108	182	1252
Pl04G0000171300.v1	369	511	551	674	1039	1091	746	1361	2510	1078	683	483	2807	476	11	9	20	0	5
Pl03G0000238400.v1	198	232	192	311	479	393	128	121	333	1326	733	787	163	2807	1648	291	94	86	706
Pl08G0000239100.v1	4	0	0	0	0	0	0	0	0	0	0	0	0	0	0	0	0	0	0
Pl08G0000072800.v1	2333	1842	1821	2248	3453	2843	1727	2649	6099	3832	2685	2312	2836	1895	1746	2218	1024	146	1198
Pl07G0000287600.v1	2047	1684	1736	1292	1905	1499	1463	2428	5323	1308	950	820	1870	878	584	55	3	21	204
Pl10G0000013800.v1	25	33	30	25	25	23	56	56	95	25	29	49	27	14	8	13	14	0	15
Pl03G0000026800.v1	3789	3098	3146	5667	9389	8609	1784	2684	5807	10369	7018	6500	3606	1809	2724	3998	2118	157	1515
Pl02G0000169700.v1	0	0	0	0	0	0	0	0	0	0	0	0	0	0	0	0	0	0	0
Pl09G0000052500.v1	915	727	741	1823	3079	2409	2810	4421	9419	4002	2360	2500	9508	4150	182	8208	4770	145	23
Pl01G0000232400.v1	4094	3572	3499	4342	6676	6251	2602	4022	8889	7974	4843	4250	3309	496	2205	214	16	27	704
Pl05G0000237900.v1	256	220	205	109	178	242	167	190	326	225	193	163	173	110	256	34	59	20	60
Pl03G0000241500.v1	2921	2636	2674	1486	2309	1835	1869	2946	6462	1831	1239	1250	1046	1028	1926	190	123	69	350
tig000020540100.v1	252	209	225	75	134	92	349	553	1644	424	196	234	102	125	504	451	249	18	257
Pl08G0000049900.v1	3	0	0	22	15	63	107	114	346	120	86	144	58	45	18	147	3194	102	11
Pl06G0000235900.v1	298	226	162	53	69	72	140	228	470	31	47	37	15	8	0	0	2	0	0
Pl02G0000329300.v1	2774	2205	2197	2177	3328	3061	2502	4163	8971	3496	3000	2480	3348	1511	2734	1697	1979	89	615
Pl04G0000371100.v1	2736	2730	3032	1441	2270	2143	2856	4248	9531	1264	850	810	2180	691	1907	6	3	8	178
Pl03G0000089800.v1	1132	946	1162	1165	1888	1407	2600	4152	9662	6818	4203	4278	3987	978	1008	976	609	51	246
Pl01G0000038200.v1	2290	1782	2109	1111	1230	1257	1581	2398	4688	1266	1081	899	719	534	1183	117	96	14	177
Pl02G0000034000.v1	0	0	0	0	0	0	0	15	0	6	0	0	10	10	0	11	0	0	0
Pl02G0000319100.v1	10225	9105	8862	4464	6746	6039	5200	7572	16477	6497	4596	3703	5445	6458	11606	1576	1044	251	1300
Pl08G0000140900.v1	0	0	0	0	0	0	0	0	0	3	0	0	0	845	0	0	0	0	0
Pl02G0000409800.v1	2702	2282	2200	1734	2773	2378	2199	3456	7194	1315	1025	952	2577	4839	276	58	26	0	37
Pl01G0000050500.v1	26	13	14	43	30	20	0	15	25	36	49	36	28	128	35	15	0	0	9
Pl02G0000278500.v1	1016	675	693	507	899	653	481	798	1716	1469	857	831	740	693	297	549	356	31	117
Pl07G0000116700.v1	6	7	5	0	9	4	0	11	37	4	7	0	11	2	6	0	0	0	0
Pl06G0000141300.v1	564	372	435	387	767	600	504	654	1523	1259	779	629	562	321	659	376	415	22	155
Pl10G0000020100.v1	7007	6287	6516	6139	8459	7069	7006	10960	21699	6838	5850	5355	1923	1866	10280	557	383	459	4963
Pl03G0000229700.v1	220	153	169	105	136	83	38	171	399	73	93	44	80	39	43	0	9	0	6
Pl09G0000080100.v1	10	5	3	0	0	3	6	6	3	0	0	0	0	90	0	0	0	0	0
Pl05G0000104900.v1	1434	1232	1235	3638	4469	4092	3386	5832	13005	6614	4410	4146	4982	1393	406	15835	5648	469	1778
Pl07G0000031700.v1	36	7	20	10	17	14	76	83	126	44	8	4	15	16	6	58	774	14	10
Pl11G0000135100.v1	6	0	15	21	8	4	8	9	12	3	4	8	29	12	22	8	3	0	0
Pl03G0000292800.v1	324	210	161	206	310	229	163	350	684	562	295	300	334	131	197	205	179	37	105
Pl03G0000335300.v1	7	0	4	0	4	9	0	11	25	8	7	13	4	0	0	0	0	3	52
Pl01G0000312700.v1	89	49	45	19	60	26	28	11	86	124	58	52	180	7	20	0	0	0	12
Pl08G0000014600.v1	203	144	166	510	585	510	394	615	1194	535	358	327	185	843	29	115	214	4	106
Pl07G0000214300.v1	10	10	0	67	73	63	62	110	238	92	96	79	30	477	0	31	6	0	0
Pl08G0000366600.v1	293	155	222	466	666	588	353	506	1280	891	653	608	419	280	115	309	168	60	306
Pl08G0000355100.v1	563	365	378	41	73	63	1584	2345	4912	812	624	619	4038	1504	3061	172	148	30	117
Pl09G0000000900.v1	666	604	585	493	642	765	560	921	1946	967	641	664	703	661	514	1047	963	26	165
Pl02G0000351500.v1	6684	4956	5546	4682	7076	5817	5015	6619	15704	7408	4865	4294	6689	3585	5813	1799	796	292	1214
Pl04G0000283400.v1	0	0	0	0	0	0	0	0	0	0	11	0	0	0	0	0	0	0	0
Pl10G0000001500.v1	1689	1361	1359	1248	1655	1433	1405	1883	4763	2209	1425	1160	2004	843	1601	260	48	40	599
Pl02G0000082500.v1	10	4	11	12	26	30	15	33	59	22	30	35	54	4	0	8	9	0	0
Pl07G0000240500.v1	1796	1263	1251	1339	1867	1608	1296	2046	4481	2710	1521	1736	1564	821	814	1258	1621	47	336
Pl06G0000190600.v1	0	0	0	0	3	0	4	27	7	0	0	0	7	0	0	32	14	0	0
Pl09G0000022100.v1	0	0	0	21	0	13	0	0	0	13	4	6	0	10	0	52	0	0	21
Pl09G0000254300.v1	5654	4613	4990	5527	6914	6053	6283	9160	19666	9944	7618	6998	4191	4536	3413	3108	1961	246	2979
Pl08G0000347000.v1	9203	7671	7451	5393	8748	7168	4864	7819	15871	9334	6290	5590	6480	3715	5882	3992	3305	294	1574
Pl10G0000242200.v1	51	49	23	249	247	217	153	178	450	290	275	155	282	524	8	33	29	0	20
Pl05G0000282200.v1	431	412	446	319	587	531	415	574	1554	625	448	374	573	204	339	245	162	37	218
Pl06G0000317600.v1	3304	2770	3158	3380	4928	3880	4840	7290	16129	7417	5530	5564	2404	7783	3232	1015	6969	239	875
Pl03G0000343500.v1	419	366	302	416	536	494	199	313	664	408	314	292	384	354	406	1126	961	85	510
Pl01G0000101100.v1	24	21	16	47	52	54	24	50	95	49	33	81	41	49	20	73	42	0	15
Pl01G0000079700.v1	761	605	618	1788	3008	2522	1621	2555	5893	3775	2817	2469	3183	1037	442	2101	5379	202	538
Pl04G0000182700.v1	937	736	625	915	1574	1312	1479	2406	5204	2839	1978	1770	2333	2199	2912	673	567	115	825
Pl01G0000321600.v1	3997	3425	3397	2663	4030	3273	2910	4484	10451	3315	2414	2138	2478	2524	2354	1263	2433	152	752
Pl05G0000184100.v1	2	1	3	5	4	2	0	7	19	6	1	0	11	2	4	12	3	0	4
Pl06G0000159300.v1	3864	3343	3479	3200	5091	4312	4176	6544	15661	7302	5027	4369	6508	2962	2856	1252	594	224	1354
Pl05G0000031900.v1	2264	1769	1670	1778	2961	2501	1316	2091	4741	3163	2325	2215	2338	2002	1452	1814	1613	143	818
Pl11G0000317700.v1	0	0	0	4	4	7	19	19	41	20	0	12	0	52	3	202	2158	0	0
Pl06G0000314900.v1	4822	3994	3917	3340	5348	4641	4070	6396	13903	6555	4762	4240	4391	3596	4022	4104	3216	266	1525
Pl03G0000318100.v1	6571	5408	5333	3708	6026	5062	3780	5602	12528	3721	2826	2341	3640	1828	3459	1087	577	168	1039
Pl01G0000241400.v1	0	0	0	7	0	0	30	12	26	11	4	17	5	9	9	4	0	0	0
tig000018820530.v1	8697	7173	7643	6320	9257	8133	5277	7659	16117	8382	6240	5505	7964	4577	4411	3962	5954	382	2292
Pl07G0000372100.v1	51	24	39	63	99	70	0	0	0	0	0	1	0	6	0	0	0	0	0
Pl03G0000060900.v1	19	12	15	9	17	16	5	23	38	28	22	18	12	7	12	0	0	0	0
Pl02G0000109200.v1	0	0	0	0	0	0	19	2	35	11	14	7	20	13	21	39	26	9	45
Pl02G0000050100.v1	3212	2350	2500	2932	4751	3889	2211	3854	8756	6760	4001	3705	4150	1804	3077	2268	1836	227	1042
Pl02G0000008100.v1	55	111	70	331	588	478	959	1126	2484	428	265	249	511	403	689	249	34007	124	154
Pl09G0000313500.v1	114	129	127	53	45	64	186	243	649	79	104	76	158	10	21	3	0	0	0
Pl08G0000428300.v1	288	236	308	226	311	329	209	240	503	374	163	171	282	156	167	91	108	17	49
Pl03G0000111500.v1	0	0	0	0	0	0	0	0	0	0	0	0	0	0	0	0	0	0	0
Pl04G0000090900.v1	218	124	167	141	224	218	133	120	288	156	133	57	103	210	79	385	117	23	294
Pl07G0000372200.v1	12233	10476	10428	6460	9726	8471	6145	8831	19222	8283	5615	5491	6082	4714	8424	3361	3448	282	1344
Pl03G0000383700.v1	1325	953	1065	925	1566	1315	893	1506	3297	1871	1170	1027	1302	775	736	718	550	74	396
Pl05G0000038200.v1	2692	2334	2181	1820	2760	2339	2700	4060	8709	4261	3062	3065	3405	4221	2065	2985	3119	177	994
Pl03G0000161600.v1	299	300	215	357	500	443	259	407	804	475	315	299	498	396	346	1184	1678	46	319
Pl08G0000435100.v1	744	609	574	1720	2652	2187	1486	2175	4818	2903	2375	2193	2359	1097	555	3686	2128	193	2724
Pl01G0000075800.v1	5550	4815	4986	5488	7976	6687	4918	7432	15278	10018	7476	6567	6025	3235	3778	3300	3291	180	1213
Pl04G0000373800.v1	83	81	76	37	33	69	51	94	201	98	48	44	52	23	113	7	0	3	15
Pl03G0000028600.v1	1378	977	872	605	900	797	735	1208	2968	926	629	499	715	1048	1016	409	384	29	133
Pl06G0000031700.v1	140	107	173	2634	4196	3417	7123	10704	23525	31180	22332	20146	707	327	9	0	8	0	0
Pl07G0000089200.v1	1093	851	774	1047	1512	1398	1187	1704	3650	2909	2138	2195	951	505	649	514	1308	336	691
Pl03G0000390200.v1	34	40	42	50	51	35	9	24	84	21	22	24	64	0	30	16	9	0	2
Pl01G0000313500.v1	56	51	66	0	14	0	0	17	59	9	10	11	30	82	21	3	0	0	0
Pl04G0000324500.v1	296	232	242	222	247	175	491	857	1773	319	242	223	598	2315	249	263	112	29	236
Pl04G0000018900.v1	32	55	56	32	0	0	62	35	104	0	0	8	0	27	6	13	54094	13	0
Pl11G0000303800.v1	49	28	50	39	59	43	62	72	243	38	67	65	35	13	21	21	6	3	13
Pl08G0000150300.v1	174	196	107	110	167	147	184	299	746	531	310	245	236	80	155	127	55	0	40
Pl03G0000321300.v1	1822	1747	1651	1817	2975	2509	1812	3004	6699	3010	2159	1775	3594	3515	1449	2650	3705	192	1280
tig000019260020.v1	0	6	1	1	0	3	7	5	20	3	3	11	0	0	5	0	0	0	0
Pl01G0000344600.v1	5164	3958	4189	2950	4203	4051	3298	5013	11078	4691	3255	2755	3253	1702	2042	1122	1077	74	531
Pl04G0000126700.v1	0	0	0	0	0	0	0	0	0	0	0	0	0	0	0	2	2	0	1
Pl02G0000013100.v1	1828	1726	1749	1755	2866	1993	1358	1904	4415	3103	2173	2048	2166	1701	1203	1654	1397	208	1131
Pl10G0000145400.v1	4	11	8	34	76	46	19	52	110	110	39	69	45	114	0	59	36	0	14
Pl05G0000279600.v1	13513	10274	10532	7899	12773	10488	7194	10956	22709	10488	8724	7449	8816	1662	2764	766	471	93	765
Pl09G0000267300.v1	1016	835	750	546	959	736	497	839	2156	1079	746	641	555	341	672	201	18	46	119
Pl01G0000406100.v1	1997	1713	1711	1805	2399	2489	1550	2266	5048	1558	1015	845	1622	6189	1830	274	195	343	1706
Pl01G0000260900.v1	68	76	59	93	163	85	78	123	353	195	145	175	70	697	34	26	22	0	44
Pl11G0000055700.v1	0	0	0	102	137	119	137	325	605	146	120	67	77	48	18	21	30	0	30
Pl09G0000119600.v1	449	275	309	185	314	304	210	401	1018	491	391	306	344	222	263	121	114	9	29
Pl09G0000350000.v1	1907	1349	1689	1221	1693	1700	1673	2599	5146	1097	829	638	2041	508	1146	12	25	44	191
Pl01G0000063300.v1	769	684	666	494	775	683	410	814	1513	1057	717	573	1338	724	838	1066	297	126	543
Pl08G0000363500.v1	86	41	28	76	99	62	62	62	132	65	75	19	48	376	105	167	67	0	47
Pl08G0000123600.v1	2812	2219	2456	1084	1510	1296	1374	2032	4949	1495	959	951	997	1973	1101	838	502	95	230
Pl05G0000285400.v1	1699	1312	1250	980	1614	1380	1211	1640	3506	2226	1334	1282	1869	617	1644	1484	632	120	516
Pl11G0000101700.v1	114	80	98	57	50	76	108	128	314	112	57	70	124	84	209	292	53	5	58
Pl09G0000105700.v1	3441	2601	2426	4831	7331	6344	4889	6739	14785	6788	4944	4741	6742	4508	3901	7492	4015	508	2240
Pl11G0000375000.v1	232	148	116	182	253	209	439	660	1641	936	505	538	350	271	162	481	112	32	268
Pl01G0000233300.v1	1269	1383	1194	640	1060	936	869	1580	3236	1431	1019	1007	1002	925	739	408	303	39	272
Pl10G0000355100.v1	638	486	564	4748	6960	6452	2034	3179	6916	8352	6077	6265	1392	1912	916	5396	3498	539	3500
Pl05G0000129900.v1	0	0	0	0	0	0	0	0	0	0	0	0	0	0	0	0	0	0	2
Pl09G0000330200.v1	5586	4742	4269	3137	4970	4450	3793	5608	12340	4101	3220	2689	6984	2077	1817	492	111	89	346
Pl01G0000043000.v1	793	646	712	670	1247	1053	348	534	1280	1236	920	825	614	265	547	59	16	13	95
Pl03G0000230100.v1	2374	1986	1995	2841	3798	3562	2302	3773	8185	5463	3552	3346	2063	1563	1198	3357	2925	137	711
Pl06G0000233500.v1	0	0	0	0	0	0	0	0	0	0	0	0	0	0	0	0	0	0	0
Pl08G0000315500.v1	2681	2138	2167	1605	2516	2120	1832	3112	6926	2500	1919	1905	1509	1176	1429	646	519	52	397
Pl07G0000401300.v1	0	0	0	4	1	10	0	0	8	0	10	1	4	3	0	0	0	0	0
Pl01G0000023400.v1	113	100	80	192	298	332	128	182	478	311	167	130	77	122	0	1682	4775	0	3
Pl11G0000326800.v1	197	138	190	176	314	243	213	317	716	418	314	266	279	189	108	116	76	6	72
Pl04G0000206400.v1	0	0	0	4	0	4	0	6	5	19	0	20	0	0	0	0	0	0	0
Pl10G0000061700.v1	0	0	0	0	0	0	0	0	0	0	0	8	0	0	0	0	0	0	0
Pl10G0000015500.v1	15686	13233	14470	7614	10771	9614	11432	16453	35480	10179	7206	6616	5391	4955	8209	1936	1603	142	883
Pl11G0000014200.v1	502	504	398	110	149	95	336	710	1292	394	243	163	452	247	972	238	37	46	238
Pl02G0000225500.v1	0	0	0	0	0	0	0	0	0	0	0	0	0	0	0	0	0	0	0
Pl07G0000002100.v1	29	12	15	25	31	12	12	13	38	27	15	30	35	11	64	13	3	0	9
Pl05G0000262600.v1	1127	981	935	1211	2110	1746	1139	1584	3585	2214	1539	1527	3013	1631	1417	3442	3814	193	1141
Pl03G0000048100.v1	50	65	62	55	80	87	40	72	117	118	90	58	72	52	55	9	14	5	9
Pl02G0000379000.v1	3272	2879	3255	1363	2105	1744	2239	3525	7092	2539	1557	1491	2329	1454	6070	5129	3431	450	2856
Pl01G0000045400.v1	0	3	0	0	0	0	10	0	0	0	0	0	0	0	0	0	0	0	0
Pl10G0000345400.v1	2642	2029	2299	1220	1662	1605	1813	3035	5724	1188	748	682	1178	1169	1466	7	45	7	47
Pl05G0000283600.v1	781	716	699	1099	1609	1351	728	1107	2582	847	681	660	626	193	24	0	6	0	8
Pl07G0000251800.v1	2154	1818	1691	1053	1527	1389	1016	1536	2939	919	652	496	1465	314	2190	42	11	29	228
Pl05G0000071800.v1	1640	1402	1377	1119	1443	1303	1872	2537	4808	2395	1668	1943	879	802	610	934	455	29	140
Pl03G0000268000.v1	1836	1482	1344	1308	1911	1613	1663	2562	6052	2782	1897	1576	1598	1119	715	1287	1612	51	290
Pl06G0000195300.v1	6975	6091	6193	2073	3104	2714	6347	10179	22100	6338	4627	4259	5267	3021	11592	1774	286	127	1002
Pl01G0000309100.v1	0	2	6	0	5	3	11	2	13	0	0	0	0	0	5	0	0	0	0
Pl04G0000014300.v1	7	8	5	7	3	7	0	0	0	0	0	0	1	8	17	19	12	3	3
Pl02G0000357700.v1	312	255	235	226	247	224	94	147	359	127	112	68	291	61	197	277	146	11	93
Pl02G0000463500.v1	947	585	715	586	1032	751	504	741	1705	763	571	535	716	315	649	483	142	13	140
Pl08G0000419800.v1	5057	3651	3793	4668	7255	5506	3510	5127	10355	7928	5979	5285	3754	2660	3326	1934	2379	118	790
Pl11G0000333800.v1	593	418	513	612	898	805	966	1678	3242	1274	840	923	1425	4493	868	7587	17397	328	1600
Pl02G0000371800.v1	33	21	34	0	4	0	0	8	3	23	10	12	0	54	0	252	13	16	61
Pl07G0000284900.v1	3417	2567	2509	1628	2545	1891	2782	4277	9919	3877	2779	2155	2187	1318	5827	1497	178	250	2527
Pl06G0000013200.v1	163	128	124	79	120	114	32	120	153	92	48	27	185	37	182	59	63	0	29
Pl11G0000390700.v1	1266	1316	1135	747	1398	1195	1240	2146	4014	1715	1337	1195	1341	849	1534	405	416	67	441
Pl07G0000238800.v1	0	0	0	0	0	0	0	0	0	0	0	0	0	0	0	0	0	0	0
Pl09G0000223200.v1	802	572	566	663	1105	836	692	1061	2517	1743	1206	1116	1238	539	545	515	169	72	382
Pl04G0000055000.v1	0	0	0	13	54	57	0	0	0	0	8	9	0	0	4	0	0	0	8
Pl04G0000278100.v1	0	0	0	0	0	0	0	0	0	0	0	0	0	0	0	0	0	0	0
Pl04G0000053400.v1	0	0	0	0	21	0	0	0	0	0	0	0	23	0	0	0	0	0	0
Pl01G0000058900.v1	39	9	23	0	19	7	69	65	88	27	7	10	27	29	139	0	5	0	11
Pl09G0000091400.v1	0	0	0	10	29	20	0	0	0	8	4	9	0	0	0	0	0	0	0
Pl01G0000277500.v1	3890	3024	3155	4471	6991	5890	2817	4367	9682	3679	2439	2394	2243	3439	1625	1780	12367	242	609
Pl10G0000335100.v1	1002	776	793	1030	1624	1351	553	832	2071	766	632	460	605	374	848	248	353	33	190
Pl10G0000160700.v1	10	11	19	20	7	14	0	3	14	0	0	3	0	4	0	0	0	0	0
Pl10G0000303000.v1	436	282	358	166	230	192	230	378	760	313	255	211	921	205	946	772	95	35	292
Pl09G0000153300.v1	225	140	219	96	172	158	181	307	616	197	148	154	173	116	253	71	14	5	49
Pl08G0000058400.v1	3227	2692	2682	1667	2519	2235	2253	3340	7328	2838	2041	1927	1716	1567	5108	1281	458	200	1832
Pl02G0000409700.v1	1878	1524	1732	1017	1525	1249	1132	2040	4889	1873	1369	1387	1444	2282	3229	1308	756	124	1282
Pl08G0000394900.v1	3190	2524	2436	1684	2369	2209	1889	3023	6111	2736	1859	2085	1748	1068	1298	1026	831	61	278
Pl08G0000135000.v1	14	11	17	26	35	20	37	11	11	34	10	25	29	1302	24	0	0	0	0
Pl03G0000160200.v1	8	40	15	94	140	125	109	114	310	123	150	101	75	651	11	146	209	18	107
Pl04G0000006700.v1	178	84	142	191	385	314	18	47	103	27	59	51	25	8088	266	2275	945	92	342
Pl01G0000335200.v1	1836	1673	1376	1293	2297	1940	1520	2352	5289	2841	2298	2127	1851	1154	952	634	747	66	356
Pl02G0000456300.v1	30336	26540	26685	13783	19944	16280	21416	32825	73380	24183	17911	17070	13784	11748	17554	2407	3119	513	2438
Pl09G0000332700.v1	1173	830	924	1356	2151	1927	1516	2433	5203	3503	2253	2386	2778	1269	1475	1763	1387	295	2422
Pl09G0000142500.v1	575	436	373	502	809	769	341	611	1337	1539	977	939	493	389	157	352	200	43	117
Pl05G0000011800.v1	40	5	34	64	89	59	43	54	74	494	187	262	38	12	4	0	0	0	0
Pl08G0000367000.v1	828	654	787	649	916	764	749	1018	2132	889	582	500	662	491	485	107	111	17	89
Pl09G0000278800.v1	1470	1038	1031	913	1055	1164	627	893	1981	995	735	515	1190	287	1123	73	9	21	171
Pl01G0000311600.v1	567	456	512	332	456	410	324	478	974	478	398	225	401	551	322	264	341	13	66
Pl09G0000217700.v1	0	0	0	0	0	0	0	0	0	0	0	0	0	0	0	0	0	0	0
Pl03G0000093100.v1	1877	1694	1831	1420	2188	1567	1363	2278	4819	1572	1313	1412	1374	1582	1239	160	178	29	402
Pl06G0000201100.v1	832	654	723	1457	2741	2429	1276	1907	4205	6012	3697	3514	1020	1456	49	305	796	30	360
Pl03G0000220300.v1	79	84	49	149	249	315	169	207	455	234	154	105	143	642	64	0	63	47	17
Pl10G0000044150.v1	1404	1193	1173	1288	1638	1697	2803	3905	8262	2996	2319	2192	6841	5102	2613	29389	256036	3808	12797
Pl06G0000162300.v1	3311	2631	2783	2378	4016	3386	2233	3093	6762	3472	2461	2333	4055	1270	2133	2485	2485	309	1421
Pl07G0000159900.v1	0	5	3	8	15	6	0	0	0	248	198	115	0	2	9	4	8	3	5
Pl02G0000041400.v1	300	255	266	72	116	85	159	289	562	141	80	61	163	47	4	0	0	0	0
Pl01G0000323800.v1	26	10	9	422	613	497	144	171	373	800	565	442	95	191	44	134	34	36	283
Pl03G0000311300.v1	1412	1180	1176	1346	1971	1764	1227	2010	4099	2247	1443	1347	2802	1963	1043	776	335	97	612
Pl02G0000106500.v1	458	493	510	624	1008	767	548	871	1612	1500	862	939	1556	387	102	2626	1400	80	379
Pl11G0000032600.v1	0	0	0	0	0	0	83	174	444	39	21	27	84	265	4	0	0	0	0
Pl01G0000149600.v1	6160	4908	4633	4639	6297	5800	4708	6235	14229	6525	4193	4558	5523	3207	4044	2090	3669	395	1654
Pl04G0000368900.v1	19	0	6	6	8	3	4	15	34	9	0	5	0	1830	28	22	0	3	15
Pl06G0000221900.v1	991	879	874	629	898	667	566	1092	2011	503	361	257	687	233	440	59	38	0	61
Pl02G0000319200.v1	4565	3868	3899	2447	3635	3146	3491	5297	12434	4076	2647	2746	4065	2073	2412	2267	1275	156	812
Pl04G0000035200.v1	0	0	0	0	0	0	0	0	0	0	0	0	0	7	0	0	0	0	0
Pl06G0000135700.v1	0	0	0	1	0	9	6	0	2	1	0	1	0	0	0	2	1	0	0
Pl03G0000018100.v1	2	0	0	0	0	0	3	0	0	0	0	0	0	0	0	0	0	0	0
Pl03G0000017100.v1	1526	1338	1394	840	1342	1044	1078	1836	4096	1158	832	798	1747	1364	2151	2037	1051	120	736
Pl06G0000087000.v1	20	20	32	4095	5873	4967	1730	2813	5682	2114	1294	1386	332	1879	421	2634	10156	468	6131
Pl08G0000389600.v1	0	4	0	0	9	9	6	6	7	0	6	0	0	0	0	8	3	0	0
Pl11G0000096100.v1	254	191	204	183	377	360	290	325	683	395	289	256	212	178	205	101	95	15	65
Pl08G0000081620.v1	1153	1011	1227	721	1028	905	861	1537	3342	1126	924	793	1002	570	638	371	324	52	211
Pl10G0000002800.v1	7	17	7	7	8	16	38	46	81	42	22	31	48	29	182	8	1595	36	21
Pl05G0000209300.v1	2305	1689	1649	1800	2771	2368	1655	2472	5396	3115	1990	1668	2453	1108	1603	2291	3158	110	721
Pl02G0000270900.v1	2575	1938	2139	2895	3996	3433	1719	2728	4974	3306	2494	2255	1865	1562	1565	2141	2113	177	823
Pl10G0000338200.v1	1423	1222	1039	415	708	633	749	1208	2449	75	92	60	571	98	221	0	0	0	14
Pl10G0000276400.v1	1510	1407	1121	1204	1772	1635	1317	1752	4135	2161	1426	1474	1939	1894	2061	1410	2438	135	955
Pl06G0000339200.v1	6250	5375	5708	4378	6001	5349	5348	7271	15933	5533	4042	3919	3211	3006	3587	1140	4807	89	519
Pl09G0000193900.v1	0	0	0	0	0	0	0	0	0	0	0	0	0	0	0	0	0	0	1
Pl01G0000281000.v1	0	0	0	0	0	0	62	141	436	4	12	11	7	25	0	0	0	0	0
Pl01G0000374900.v1	1113	999	875	517	743	700	553	839	1640	930	638	582	656	762	443	52	12	17	34
Pl03G0000352000.v1	345	443	359	145	297	208	316	485	1323	560	468	320	488	445	331	195	123	38	184
Pl02G0000332300.v1	0	0	0	0	0	0	0	0	0	0	0	0	0	9	0	0	0	0	0
Pl09G0000118500.v1	5448	4679	4600	4133	6670	5876	4238	6345	14239	8296	5736	4974	6813	3042	2533	406	346	44	556
Pl08G0000257100.v1	4764	3880	3989	2639	3956	3461	3084	5644	12674	5119	3108	3135	3895	3445	4734	2927	2196	224	1131
Pl02G0000036900.v1	0	0	0	0	0	0	0	0	0	0	0	0	0	0	0	0	0	0	0
Pl02G0000365700.v1	264	230	311	318	603	548	597	980	2076	1083	774	658	831	955	449	688	509	70	330
Pl07G0000297400.v1	711	678	647	797	1145	984	754	1144	2739	1222	791	954	803	1341	766	551	1123	141	976
Pl03G0000365300.v1	660	502	612	668	941	844	277	486	751	903	538	354	1171	516	744	2482	1679	128	937
Pl05G0000232100.v1	0	0	0	0	0	0	0	0	0	0	0	0	0	3	0	0	0	0	0
Pl11G0000312400.v1	64	51	79	23	24	29	0	0	21	31	2	10	82	46	35	0	17	21	15
Pl01G0000383800.v1	3383	2822	2697	2610	3561	3256	2108	3389	7738	3934	3396	2716	2134	1399	2460	3285	1195	190	1178
Pl08G0000400800.v1	77	120	72	60	117	74	0	6	1	0	0	0	0	0	0	0	1	3	6
Pl03G0000200600.v1	0	0	8	11	16	8	10	9	6	0	19	0	5	779	0	0	0	0	0
Pl02G0000264900.v1	146	91	115	51	82	84	1213	1549	3216	1172	721	815	688	851	3903	5989	1342	1105	8071
Pl09G0000351200.v1	1597	1368	1452	1670	2299	1820	1730	2728	5604	1178	863	788	3143	3032	1815	123	147	17	129
Pl01G0000129100.v1	0	0	0	0	0	0	0	1	0	3	8	0	0	0	0	0	0	0	0
Pl02G0000359600.v1	143	171	160	82	160	80	95	173	348	237	118	99	106	98	53	81	65	6	14
Pl11G0000172500.v1	0	0	0	0	0	0	0	0	0	0	0	0	0	0	0	0	0	0	0
Pl10G0000302300.v1	7358	5785	6253	5282	6735	5646	5771	9001	19569	6983	5375	4966	4562	5270	2804	502	281	156	950
Pl11G0000346100.v1	0	0	0	0	0	0	0	0	0	0	0	0	0	0	0	0	0	0	0
Pl01G0000026900.v1	57	66	57	71	142	126	76	131	349	164	142	111	76	106	37	20	37	8	11
Pl02G0000085500.v1	36	7	20	132	303	231	118	252	369	330	128	200	47	179	58	890	852	16	133
Pl05G0000177700.v1	0	0	0	0	0	0	0	15	6	2	3	0	13	0	0	0	0	0	0
Pl05G0000024300.v1	69	47	34	19	53	52	39	90	160	7	5	23	253	803	774	547	349	38	399
Pl08G0000153700.v1	886	621	718	495	655	643	717	1024	2066	783	694	645	666	570	1077	262	402	41	217
Pl10G0000174100.v1	0	0	0	0	0	0	0	0	0	0	0	0	0	0	0	0	0	0	0
Pl09G0000255300.v1	1735	1026	1156	701	1205	1237	595	1235	2518	1647	1006	864	1134	342	414	625	279	28	173
Pl08G0000367500.v1	111	107	73	273	493	345	284	319	688	386	416	395	504	79	51	18	72	9	80
Pl03G0000184300.v1	3071	3054	2699	2418	3784	3332	2011	3439	6918	4307	3120	2812	3166	2223	2670	1748	1434	346	1840
Pl08G0000133300.v1	0	0	0	0	3	0	0	0	0	0	0	0	0	0	0	0	0	0	0
Pl02G0000350600.v1	0	4	1	0	0	0	1	4	4	4	2	5	0	0	2	0	0	0	0
Pl08G0000435600.v1	417	261	236	357	536	475	418	610	1190	991	621	474	509	305	348	116	96	10	128
Pl07G0000017400.v1	5409	4589	4530	6173	8869	7579	7672	10491	23914	14940	10149	9596	10841	5626	3932	13575	16551	429	1971
Pl05G0000247800.v1	53	73	85	25	27	25	163	139	348	98	81	38	6	4	24	0	0	0	0
Pl08G0000430800.v1	920	591	792	533	779	691	387	596	1329	759	561	499	1370	525	979	2427	787	139	721
[truncated: 26,664 more rows]
