# Supplementary material for: Comprehensive genomic resources related to domestication and crop improvement traits in Lima bean
Source: Nat Commun. 2021 Jan 29;12:702. doi: 10.1038/s41467-021-20921-1 (PMC7846787; doi:10.1038/s41467-021-20921-1)
Supplement: Supplementary file 12 — Source Data [file 41467_2021_20921_MOESM12_ESM.zip › SourceData/SupplFig21_LimaBeanGenomics_Salmon_ExpressionDomesticatedT1toT2.tsv]

baseMean	log2FoldChange	lfcSE	stat	pvalue	padj
TRINITY_DN0_c0_g1_i1	31.8884428000666	-0.864214153701204	0.378917471893508	0	1	1
TRINITY_DN1_c0_g1_i1	4.48701845439031	-1.81612516142777	0.576959662108504	-1.41452724518943	0.157207153620388	NA
TRINITY_DN10_c0_g1_i1	2.09628053585039	-0.00895043567436075	0.539751116754742	0	1	NA
TRINITY_DN10000_c0_g1_i1	18.3792738353349	1.84414019149402	0.477324719804681	1.76848203428358	0.0769803530432678	0.9998663197046
TRINITY_DN10000_c0_g2_i1	3.13192204451845	0.573172583712456	0.575488909674882	0	1	NA
TRINITY_DN100003_c0_g1_i1	0.696946056079867	-0.368981162234031	0.386610199950276	0	1	NA
TRINITY_DN100004_c0_g1_i1	1.5796970491619	0.0461703705830043	0.495909785730266	0	1	NA
TRINITY_DN100005_c0_g1_i1	0.631161382972271	-0.286955437344446	0.3486892682706	0	1	NA
TRINITY_DN100008_c0_g1_i1	1.93811889921905	-0.0028138872312846	0.528895493914984	0	1	NA
TRINITY_DN10001_c0_g1_i1	2.86827823288981	0.802522924898669	0.561099083422545	0	1	NA
TRINITY_DN100012_c0_g1_i1	2.51291511167787	-0.533376907043645	0.563271009638016	0	1	NA
TRINITY_DN100016_c0_g1_i1	1.88605788286483	0.146866839923898	0.547469929025606	0	1	NA
TRINITY_DN100017_c0_g1_i1	0.773557949845952	-0.265824757923886	0.417293092924143	0	1	NA
TRINITY_DN100018_c0_g1_i1	1.35841517674829	-0.43910289632121	0.48043763450625	0	1	NA
TRINITY_DN100021_c0_g1_i1	0.420774255314847	-0.181884025681393	0.309561087643658	0	1	NA
TRINITY_DN100023_c0_g1_i1	0.656114469230188	0.112385172598031	0.37647438158869	0	1	NA
TRINITY_DN100027_c0_g1_i1	0.672796350555573	-0.20241646985506	0.400413675039702	0	1	NA
TRINITY_DN100029_c0_g1_i1	5.52770249351285	1.45330609733581	0.581151195743402	0.780014049108074	0.435382605770435	NA
TRINITY_DN100030_c0_g1_i1	2.15169094694835	0.124751010051039	0.538395927203552	0	1	NA
TRINITY_DN100033_c0_g1_i1	2.18069867312192	-0.543368519884139	0.535581581820306	0	1	NA
TRINITY_DN100035_c0_g1_i1	1.49711879212978	-0.839726327947302	0.501035368271318	0	1	NA
TRINITY_DN100038_c0_g1_i1	4.12266787053368	0.650689483150954	0.581191209781081	0	1	NA
TRINITY_DN100039_c0_g1_i1	2.71969597416745	0.383159553449975	0.55553650859226	0	1	NA
TRINITY_DN100040_c0_g1_i1	1.86240728967686	-0.0972002039856923	0.523706941468717	0	1	NA
TRINITY_DN100041_c0_g1_i1	0.737957585104754	-0.259187743883261	0.412535345347985	0	1	NA
TRINITY_DN100042_c0_g1_i1	0.672985274592043	-0.204202358098503	0.400414769782224	0	1	NA
TRINITY_DN100043_c0_g1_i1	0.52198388314995	-0.26851667533189	0.35363093612283	0	1	NA
TRINITY_DN100051_c0_g1_i1	1.1403168227983	0.0129403858012206	0.482619810073052	0	1	NA
TRINITY_DN100052_c0_g1_i1	1.30592748323131	0.27789202094622	0.495257412701814	0	1	NA
TRINITY_DN10006_c0_g1_i1	5.27860440433509	1.27726246224903	0.580872805393397	0.477320438613498	0.633133959061437	NA
TRINITY_DN100066_c0_g1_i1	0.895916898662471	0.331709454437858	0.43461405856285	0	1	NA
TRINITY_DN100067_c0_g1_i1	0.826775297409645	-0.450685811249697	0.407542930579017	0	1	NA
TRINITY_DN100069_c0_g1_i1	1.97166318987793	-0.255993706319061	0.54849366641894	0	1	NA
TRINITY_DN100080_c0_g1_i1	2.65747578809185	-0.483403108188999	0.551663967990793	0	1	NA
TRINITY_DN100086_c0_g1_i1	0.883345166218382	-0.470363075396695	0.412687893371971	0	1	NA
TRINITY_DN100095_c0_g1_i1	1.05752376255913	-0.541257635270928	0.434749522846669	0	1	NA
TRINITY_DN100096_c0_g1_i1	0.590581594371553	-0.309872170416505	0.366946604651585	0	1	NA
TRINITY_DN100097_c0_g1_i1	1.89666874489444	-0.47501910928089	0.529312180283177	0	1	NA
TRINITY_DN1001_c0_g1_i2	705.241820654472	-0.442793932876224	0.127675941558392	0	1	1
TRINITY_DN100101_c0_g1_i1	1.00269115925884	0.286975692302385	0.446303399650189	0	1	NA
TRINITY_DN100104_c0_g1_i1	0.683067124791214	-0.220584475617005	0.404615342163962	0	1	NA
TRINITY_DN100105_c0_g1_i1	2.12976705690015	0.419552377361962	0.549877140484797	0	1	NA
TRINITY_DN100106_c0_g1_i1	1.88590618733991	0.585518400125315	0.519718259737534	0	1	NA
TRINITY_DN100109_c0_g1_i1	1.32107658414243	-0.0635412135797845	0.496548326329794	0	1	NA
TRINITY_DN100111_c0_g1_i1	1.76236589124547	-0.239608643780706	0.525435770749278	0	1	NA
TRINITY_DN100115_c0_g1_i1	0.834730069570538	-0.122695339170913	0.430320848324609	0	1	NA
TRINITY_DN10012_c0_g1_i1	25.3525570566361	0.196156055305397	0.398974672833695	0	1	1
TRINITY_DN100123_c0_g1_i1	2.27796451945447	0.608618333737151	0.54802509292365	0	1	NA
TRINITY_DN100127_c0_g1_i1	2.35646402785815	0.230009307182205	0.569232244549077	0	1	NA
TRINITY_DN100129_c0_g1_i1	1.90040056248142	0.620364115353227	0.531661324317104	0	1	NA
TRINITY_DN100130_c0_g1_i1	0.880107071871001	0.215275870637018	0.429946830102345	0	1	NA
TRINITY_DN100131_c0_g1_i1	3.39044117591765	0.663604928108954	0.57264090333213	0	1	NA
TRINITY_DN100134_c0_g1_i1	1.78294203742315	0.453120852376815	0.507671281930091	0	1	NA
TRINITY_DN100136_c0_g1_i1	1.30382524649311	-0.636634728999439	0.458941525679153	0	1	NA
TRINITY_DN100137_c0_g1_i1	1.51981906252035	0.274868606324739	0.535313648817182	0	1	NA
TRINITY_DN100140_c0_g1_i1	2.04914625078076	0.502499932837617	0.551000179714665	0	1	NA
TRINITY_DN100147_c0_g1_i1	1.37770365630299	-0.0151888782260501	0.504710141703776	0	1	NA
TRINITY_DN100148_c0_g1_i1	2.70262722296662	-1.13907605901505	0.563070783347758	-0.246995694197034	0.804911556392344	NA
TRINITY_DN100149_c0_g1_i1	3.97600976204699	0.554922066048269	0.578294073169214	0	1	NA
TRINITY_DN100151_c0_g1_i1	2.37358706594644	0.187320167423095	0.544627793665673	0	1	NA
TRINITY_DN100156_c0_g1_i1	3.20473500840135	0.65366273899674	0.576562025201141	0	1	NA
TRINITY_DN100164_c0_g1_i1	1.80378927042509	-0.0824690273887709	0.530164496758783	0	1	NA
TRINITY_DN100166_c0_g1_i1	0.858362705826113	-0.457977412123714	0.410313317744995	0	1	NA
TRINITY_DN100167_c0_g1_i1	1.00772767458692	-0.322221850282109	0.465466295223844	0	1	NA
TRINITY_DN100168_c0_g1_i1	0.753993322717273	-0.393211180546594	0.394191462034839	0	1	NA
TRINITY_DN100170_c0_g1_i1	4.20787379737057	0.00342002724459529	0.581376616036159	0	1	NA
TRINITY_DN100175_c0_g1_i1	2.96614690076726	0.0328594284846276	0.574092430551983	0	1	NA
TRINITY_DN100178_c0_g1_i1	0.631161382972271	-0.286955437344446	0.3486892682706	0	1	NA
TRINITY_DN100179_c0_g1_i1	1.06091309115013	-0.355338409378081	0.459290654385682	0	1	NA
TRINITY_DN100180_c0_g1_i1	1.84101447699777	-0.982745954439509	0.521749609886128	0	1	NA
TRINITY_DN100181_c0_g1_i1	0.820135831183483	-0.222403806937921	0.424175960416526	0	1	NA
TRINITY_DN100182_c0_g1_i1	1.45110760442061	-0.631293261626214	0.509168482160359	0	1	NA
TRINITY_DN100183_c0_g1_i1	1.50353410499263	-0.326197979760477	0.510874097693302	0	1	NA
TRINITY_DN100192_c0_g1_i1	3.38500151373382	-0.439338901975059	0.571705489456394	0	1	NA
TRINITY_DN100194_c0_g1_i1	3.55528531794332	1.1451779733377	0.576668976804601	0.251752702463978	0.801232217920223	NA
TRINITY_DN100195_c0_g1_i1	2.00177540598678	0.0756221331245394	0.550638877471629	0	1	NA
TRINITY_DN100196_c0_g1_i1	1.11069562398598	-0.652283907363845	0.464395450858199	0	1	NA
TRINITY_DN100198_c0_g1_i1	1.06878206839443	0.0119856127261232	0.474079869010171	0	1	NA
TRINITY_DN100201_c0_g1_i1	1.72192936015418	-0.41453284278602	0.523623851215014	0	1	NA
TRINITY_DN100202_c0_g1_i1	0.979528068407069	-0.181458214168157	0.446532517440581	0	1	NA
TRINITY_DN100206_c0_g1_i1	1.06959177750348	0.0119631837117	0.474163483774059	0	1	NA
TRINITY_DN10021_c0_g1_i1	3.25055236841023	0.386333664083809	0.569286943406807	0	1	NA
TRINITY_DN100211_c0_g1_i1	0.609201050958981	-0.320354135400196	0.371995592665298	0	1	NA
TRINITY_DN100214_c0_g1_i1	2.17766161540014	0.377352650404154	0.557222878952292	0	1	NA
TRINITY_DN100215_c0_g1_i1	1.87193851214274	0.104133066434791	0.527775756344942	0	1	NA
TRINITY_DN100216_c0_g1_i1	1.80761584871772	0.339689633734444	0.52962636488932	0	1	NA
TRINITY_DN100217_c0_g1_i1	1.08144618116483	0.1681953651885	0.459528382923995	0	1	NA
TRINITY_DN100219_c0_g1_i1	1.15014105905021	-0.394579155979142	0.46772779965473	0	1	NA
TRINITY_DN100220_c0_g1_i1	0.609149303027431	-0.320346871425192	0.371990549367828	0	1	NA
TRINITY_DN100224_c0_g1_i1	3.24338855649675	0.584749896492711	0.563341862110139	0	1	NA
TRINITY_DN100226_c0_g1_i1	1.29160484770401	-0.325147353901917	0.493136224478091	0	1	NA
TRINITY_DN100227_c0_g1_i1	3.38375500336856	0.192017852660971	0.575039277172618	0	1	NA
TRINITY_DN100231_c0_g1_i1	0.420774255314847	-0.181884025681393	0.309561087643658	0	1	NA
TRINITY_DN100236_c0_g1_i1	2.25782107451059	0.219674157516578	0.559758810048315	0	1	NA
TRINITY_DN100238_c0_g1_i1	1.74968125431788	0.206849985257545	0.522499246117324	0	1	NA
TRINITY_DN100239_c0_g1_i1	1.05838696747986	-0.109050693911747	0.469385982457556	0	1	NA
TRINITY_DN10024_c0_g1_i1	3.90068657767568	-0.0708123543981531	0.576625306837265	0	1	NA
TRINITY_DN100240_c0_g1_i1	0.877209212561699	-0.0278574761640845	0.429806332901773	0	1	NA
TRINITY_DN100245_c0_g1_i1	1.04221315912237	-0.116369169536618	0.454613398239357	0	1	NA
TRINITY_DN100246_c0_g1_i1	0.490903297867322	-0.213743578781241	0.321764651785465	0	1	NA
TRINITY_DN100247_c0_g1_i1	0.692933408972786	-0.411244052303714	0.406733944009005	0	1	NA
TRINITY_DN10025_c0_g1_i2	116.034887112007	1.64343852848734	0.240526241047494	2.67512819260452	0.00747006805742061	0.130134643916917
TRINITY_DN100251_c0_g1_i1	0.662431094172881	0.0264706187141955	0.39856103819603	0	1	NA
TRINITY_DN100255_c0_g1_i1	0.978512790537763	-0.0756838393245373	0.444632789469272	0	1	NA
TRINITY_DN100263_c0_g1_i1	2.44438144299696	-0.593470590612653	0.549144534504471	0	1	NA
TRINITY_DN100266_c0_g1_i1	1.09533299837816	0.0697027572024406	0.456197765896621	0	1	NA
TRINITY_DN10027_c0_g1_i1	1.34268326205125	0.403428447183285	0.500926282626234	0	1	NA
TRINITY_DN10027_c0_g1_i2	1.02051525210558	-0.529854798009459	0.431146393856886	0	1	NA
TRINITY_DN100270_c0_g1_i1	8.82979254690438	0.5954716594017	0.555460526193793	0	1	1
TRINITY_DN100274_c0_g1_i1	2.52844365379775	0.601784838074479	0.554647593201118	0	1	NA
TRINITY_DN100280_c0_g1_i1	10.2538251802385	-0.416973585096833	0.52517298309697	0	1	1
TRINITY_DN100284_c0_g1_i1	0.686848142207674	-0.359542773926763	0.382679650959381	0	1	NA
TRINITY_DN100289_c0_g1_i1	1.17666698991786	0.259175862221686	0.463461438245926	0	1	NA
TRINITY_DN100290_c0_g1_i1	2.21733267703913	-0.138862800365769	0.546889950093235	0	1	NA
TRINITY_DN100291_c0_g1_i1	2.34820752552864	0.0184368797248198	0.556795667481938	0	1	NA
TRINITY_DN100293_c0_g1_i1	0.83107891713131	-0.439345730881282	0.405695675491888	0	1	NA
TRINITY_DN100297_c0_g1_i1	1.00488098225395	-0.597407809145327	0.451612318323113	0	1	NA
TRINITY_DN100298_c0_g1_i1	7.6499170316325	0.293804999899525	0.560970999893053	0	1	1
TRINITY_DN100299_c0_g1_i1	0.591982265243502	-0.310672459850958	0.367196662889142	0	1	NA
TRINITY_DN10030_c0_g1_i2	11.2171539258801	0.989330730967543	0.520401170185837	0	1	1
TRINITY_DN100303_c0_g1_i1	1.62385929024318	-0.364751798348208	0.502573585080006	0	1	NA
TRINITY_DN100304_c0_g1_i1	1.39174026936146	-0.753541640142849	0.485371048251379	0	1	NA
TRINITY_DN100305_c0_g1_i1	5.00011697993245	0.487114340242491	0.575925972598201	0	1	NA
TRINITY_DN10031_c0_g1_i1	4.40337428841665	-0.448972650020933	0.58129366519185	0	1	NA
TRINITY_DN100310_c0_g1_i1	1.46201142416598	-0.0614430805429381	0.484725323926556	0	1	NA
TRINITY_DN100313_c0_g1_i1	4.07762711833758	-0.232276810514373	0.58112193757752	0	1	NA
TRINITY_DN100315_c0_g1_i1	0.420774255314847	-0.181884025681393	0.309561087643658	0	1	NA
TRINITY_DN100317_c0_g1_i1	0.490903297867322	-0.213743578781242	0.321764651785465	0	1	NA
TRINITY_DN100318_c0_g1_i1	0.593691361083212	-0.106452250586444	0.365458941343854	0	1	NA
TRINITY_DN100321_c0_g1_i1	1.69218481744711	-0.24704102220846	0.533370284907347	0	1	NA
TRINITY_DN100326_c0_g1_i1	1.60641143940277	0.166520034754199	0.515160328053528	0	1	NA
TRINITY_DN10033_c0_g1_i1	2.72530537049791	0.291759050452394	0.551007108574322	0	1	NA
TRINITY_DN100331_c0_g1_i1	2.21585835101648	0.692987846410434	0.552982638269754	0	1	NA
TRINITY_DN100341_c0_g1_i1	2.09357665998065	-0.44088987724899	0.557702207404089	0	1	NA
TRINITY_DN100343_c0_g1_i1	1.59231374110545	-0.312122106806187	0.518415239795558	0	1	NA
TRINITY_DN100345_c0_g1_i1	0.866467156658967	0.00347581196221711	0.410374851408147	0	1	NA
TRINITY_DN100346_c0_g1_i1	0.740551298451794	-0.200812409465584	0.413488368508097	0	1	NA
TRINITY_DN100347_c0_g1_i1	0.808260043324905	0.00656543153918607	0.422134041225967	0	1	NA
TRINITY_DN100348_c0_g1_i1	9.92846984058539	1.55446595332933	0.535352463739378	1.03570262749227	0.300340896194948	1
TRINITY_DN100356_c0_g1_i1	3.45637347522862	0.930793375910512	0.578459898099856	0	1	NA
TRINITY_DN100357_c0_g1_i1	1.06109809802601	-0.354975066314579	0.459288520337845	0	1	NA
TRINITY_DN10036_c0_g1_i1	1.60851350810409	-0.37214652595624	0.517223694796742	0	1	NA
TRINITY_DN100363_c0_g1_i1	1.98694606031843	0.765072191297566	0.517286715746902	0	1	NA
TRINITY_DN100365_c0_g1_i1	1.08683812454295	-0.642217091943463	0.461824840852612	0	1	NA
TRINITY_DN100367_c0_g1_i1	2.8124368722597	0.572858873045697	0.568360593982782	0	1	NA
TRINITY_DN100368_c0_g1_i1	0.893960114571593	-0.0117030231223783	0.43205593667235	0	1	NA
TRINITY_DN100369_c0_g1_i1	0.787876309734869	0.18472113506122	0.418570954839789	0	1	NA
TRINITY_DN10037_c0_g1_i1	8.52020232979428	0.558963027760863	0.56720537931861	0	1	1
TRINITY_DN100374_c0_g1_i1	1.37347976378903	0.15013873624384	0.48559854031429	0	1	NA
TRINITY_DN100377_c0_g1_i1	2.59416240720264	0.790723744881648	0.557303211585159	0	1	NA
TRINITY_DN100378_c0_g1_i1	0.604466567455453	-0.308979795244641	0.368206904394647	0	1	NA
TRINITY_DN100382_c0_g1_i1	2.36885607965552	-0.220427332411872	0.564170843842708	0	1	NA
TRINITY_DN100387_c0_g1_i1	2.9126377958817	-0.799814485378544	0.552776288941485	0	1	NA
TRINITY_DN100388_c0_g1_i1	1.37403598631432	-0.0551947170605686	0.500348542132898	0	1	NA
TRINITY_DN10039_c0_g1_i1	1.44143455823343	-0.296234246123028	0.490624472853333	0	1	NA
TRINITY_DN10039_c0_g1_i2	1.35778961939769	0.219867037983012	0.497484743154423	0	1	NA
TRINITY_DN100395_c0_g1_i1	2.36050402394458	0.073984256432182	0.527208044200178	0	1	NA
TRINITY_DN100397_c0_g1_i1	1.41022070842895	0.0229976510672794	0.517517705994184	0	1	NA
TRINITY_DN100399_c0_g1_i1	1.20448853640774	-0.425426931771493	0.474540721048646	0	1	NA
TRINITY_DN1004_c0_g1_i1	50.1490128008485	1.92509077221954	0.325392180645258	2.84300246670057	0.00446907245387542	0.081797677413416
TRINITY_DN10040_c0_g1_i2	355.973755581687	-0.95504750686637	0.173426218618355	0	1	1
TRINITY_DN100401_c0_g1_i1	0.498426884510441	-0.103063533265324	0.346741937187543	0	1	NA
TRINITY_DN100403_c0_g1_i1	1.72936353338164	0.357973603568031	0.518570692402927	0	1	NA
TRINITY_DN10041_c0_g1_i1	0.701290425524745	-0.324169914515379	0.360461034187284	0	1	NA
TRINITY_DN100410_c0_g1_i1	1.76779076063594	0.333640253211459	0.502943363687335	0	1	NA
TRINITY_DN100413_c0_g1_i1	0.681007658247052	-0.364903108847588	0.384737227482268	0	1	NA
TRINITY_DN100414_c0_g1_i1	0.988892965762151	-0.508417965345818	0.425335290490174	0	1	NA
TRINITY_DN100415_c0_g1_i1	0.519422347215928	-0.267000064812319	0.353104264557039	0	1	NA
TRINITY_DN100417_c0_g1_i1	1.91970341582091	0.473583650367747	0.537576067466139	0	1	NA
TRINITY_DN100418_c0_g1_i1	0.880005309262641	0.208675824208969	0.430114008671506	0	1	NA
TRINITY_DN10042_c0_g1_i1	10.4358759570581	0.159141191793628	0.544418102609266	0	1	1
TRINITY_DN100423_c0_g1_i1	0.879553458409294	0.219265343209693	0.429766700386693	0	1	NA
TRINITY_DN100425_c0_g1_i1	1.11633634456025	0.483440433326485	0.479158928049873	0	1	NA
TRINITY_DN100429_c0_g1_i1	13.8634506529801	0.372174609248337	0.491190234172496	0	1	1
TRINITY_DN10043_c0_g1_i1	1.82135471879158	0.256196236473688	0.52651208786612	0	1	NA
TRINITY_DN100432_c0_g1_i1	1.04242912737752	-0.115902157331309	0.454619230715605	0	1	NA
TRINITY_DN100435_c0_g1_i1	0.738908905475523	-0.19856152752903	0.413212413940213	0	1	NA
TRINITY_DN100438_c0_g1_i1	1.06725569619284	0.0629751687970153	0.43147431582033	0	1	NA
TRINITY_DN10044_c0_g1_i1	2.85135297377314	-0.647379610482532	0.558259554239936	0	1	NA
TRINITY_DN100440_c0_g1_i1	1.18636660629398	-0.485141038133778	0.484030544921781	0	1	NA
TRINITY_DN100441_c0_g1_i1	0.993265944150995	-0.28533276271825	0.424956002326002	0	1	NA
TRINITY_DN100443_c0_g1_i1	1.15135058031701	-0.391514528769445	0.467723502471266	0	1	NA
TRINITY_DN100444_c0_g1_i1	0.961540731220553	0.293130109836053	0.462468698047767	0	1	NA
TRINITY_DN10045_c0_g1_i1	7.47899349297892	0.167461161810379	0.553446576420254	0	1	1
TRINITY_DN100450_c0_g1_i1	1.26941709273745	0.507341863245964	0.476288108793472	0	1	NA
TRINITY_DN100451_c0_g1_i1	1.0443510992809	0.076792210719964	0.454004887563218	0	1	NA
TRINITY_DN100456_c0_g1_i1	1.259925756993	-0.233472288220951	0.488636509388909	0	1	NA
TRINITY_DN10046_c0_g1_i1	1.87080755502895	0.230396162419074	0.534745899797114	0	1	NA
TRINITY_DN100460_c0_g1_i1	0.893787538983368	-0.0118984301054096	0.432022269045167	0	1	NA
TRINITY_DN100461_c0_g1_i1	0.420774255314847	-0.181884025681393	0.309561087643658	0	1	NA
TRINITY_DN100468_c0_g1_i1	1.52473211134522	-0.333426109127637	0.514256226516523	0	1	NA
TRINITY_DN100470_c0_g1_i1	18.8604038754998	1.13618913514572	0.494308618304478	0.27551438535071	0.78292107541303	1
TRINITY_DN100471_c0_g1_i1	5.50347021300515	1.52638065554379	0.578698918969036	0.909593293316581	0.363037036851928	NA
TRINITY_DN100475_c0_g1_i1	1.51595797013119	0.0655373870659779	0.512764122379072	0	1	NA
TRINITY_DN100478_c0_g1_i1	2.97222905436154	-0.0220811721641919	0.57407372207653	0	1	NA
TRINITY_DN10048_c0_g1_i1	10.2461362221429	-0.172466099775394	0.517198371924702	0	1	1
TRINITY_DN100481_c0_g1_i1	2.58839581302521	0.418590717353795	0.555381657944446	0	1	NA
TRINITY_DN100486_c0_g1_i1	2.55680417354661	0.709931206353774	0.56698698194341	0	1	NA
TRINITY_DN100488_c0_g1_i1	1.12011500521167	0.0712312920881897	0.477727192300815	0	1	NA
TRINITY_DN100489_c0_g1_i1	1.08059197027059	-0.354462905818049	0.461424993200773	0	1	NA
TRINITY_DN100493_c0_g1_i1	1.37923942730778	-0.780903010251125	0.490892058723883	0	1	NA
TRINITY_DN100494_c0_g1_i1	1.42398126744361	0.128745752977866	0.48241526293009	0	1	NA
TRINITY_DN100496_c0_g1_i1	3.05233490519894	-0.51581113272031	0.573215041757163	0	1	NA
TRINITY_DN100497_c0_g1_i1	3.16130334730895	0.0290195291380889	0.578862471404137	0	1	NA
TRINITY_DN100498_c0_g1_i1	0.834472458312402	0.0650073277960791	0.42573327078794	0	1	NA
TRINITY_DN100499_c0_g1_i1	0.810701875096139	0.0107837573350323	0.422353473002408	0	1	NA
TRINITY_DN100503_c0_g1_i1	0.798274673110377	0.110177409402314	0.422395118742305	0	1	NA
TRINITY_DN100504_c0_g1_i1	2.05784680996959	0.423570547521429	0.53914085699292	0	1	NA
TRINITY_DN100507_c0_g1_i1	1.71700921543579	-0.689138701422397	0.525115376186001	0	1	NA
TRINITY_DN10051_c0_g1_i1	17.0426528128663	-0.246764998388728	0.464424353451051	0	1	1
TRINITY_DN100510_c0_g1_i1	1.75314447876198	0.623720427406666	0.512336766369888	0	1	NA
TRINITY_DN100513_c0_g1_i1	1.31400604910766	-0.209739873768686	0.494429460613444	0	1	NA
TRINITY_DN100518_c0_g1_i1	1.84668676588618	0.305174718361312	0.510574720589882	0	1	NA
TRINITY_DN100527_c0_g1_i1	0.591501545782552	-0.103521276049665	0.365137345093243	0	1	NA
TRINITY_DN100536_c0_g1_i1	0.571124645741829	-0.0949917016084237	0.361525284053091	0	1	NA
TRINITY_DN100542_c0_g1_i1	3.44246904832932	0.900403443394182	0.573811689861517	0	1	NA
TRINITY_DN100543_c0_g1_i1	0.701290425524745	-0.324169914515379	0.360461034187284	0	1	NA
TRINITY_DN100546_c0_g1_i1	0.747419279995419	-0.0834342546699561	0.415734862529269	0	1	NA
TRINITY_DN100550_c0_g1_i1	0.609180185764655	-0.320351129620187	0.37199354560537	0	1	NA
TRINITY_DN100554_c0_g1_i1	0.788855118233296	-0.415440677075732	0.398678784024037	0	1	NA
TRINITY_DN100557_c0_g1_i1	1.00690025307522	-0.0635947804870485	0.427558045270372	0	1	NA
TRINITY_DN10056_c0_g1_i1	2.56291787042185	-0.134235996203237	0.567642129547352	0	1	NA
TRINITY_DN100562_c0_g1_i1	5.01003487782798	0.136459583878225	0.576549679282208	0	1	NA
TRINITY_DN100568_c0_g1_i1	2.52622298206754	0.372915717322034	0.558022687465607	0	1	NA
TRINITY_DN100578_c0_g1_i1	1.69019953176038	-0.381514365540355	0.505626612465195	0	1	NA
TRINITY_DN100579_c0_g1_i1	0.878551341588009	-0.51914253688512	0.432506086154883	0	1	NA
TRINITY_DN10058_c0_g1_i1	30.3654052347119	0.0335306132182093	0.393910954397312	0	1	1
TRINITY_DN100589_c0_g1_i1	3.56437478212017	-0.0866093933261871	0.577330036833154	0	1	NA
TRINITY_DN100594_c0_g1_i1	1.13358586633555	0.118180340620657	0.482529559864481	0	1	NA
TRINITY_DN100597_c0_g1_i1	1.02155168013273	-0.350310649806306	0.470851087203162	0	1	NA
TRINITY_DN10060_c0_g1_i1	4.59006956331842	-1.68144290083202	0.581128442676017	-1.17262011422821	0.240948179619923	NA
TRINITY_DN10060_c0_g1_i2	10.2163621972194	0.609855059973446	0.528562144365322	0	1	1
TRINITY_DN100600_c0_g1_i1	1.72655678947687	-0.337421155098852	0.537517896114088	0	1	NA
TRINITY_DN100601_c0_g1_i1	0.594636592150023	-0.312184573075231	0.367668110571766	0	1	NA
TRINITY_DN100605_c0_g1_i1	1.37955442022609	-0.749850911440626	0.48469476655363	0	1	NA
TRINITY_DN100607_c0_g1_i1	1.60583628625143	-0.706032645089017	0.52290174297005	0	1	NA
TRINITY_DN100608_c0_g1_i1	2.02755143159	0.444506716393015	0.532023515172224	0	1	NA
TRINITY_DN100609_c0_g1_i1	2.49428308776098	0.275202832035588	0.560104246029451	0	1	NA
TRINITY_DN100612_c0_g1_i1	97.4823718816563	-0.663183918634684	0.523995066563926	0	NA	NA
TRINITY_DN100613_c0_g1_i1	2.55078466023937	0.479963926188217	0.569295690409658	0	1	NA
TRINITY_DN100615_c0_g1_i1	1.99879450833877	-0.545149482908551	0.545892709179296	0	1	NA
TRINITY_DN100616_c0_g1_i1	1.52307187907725	-0.609997856161881	0.517317766271895	0	1	NA
TRINITY_DN10062_c0_g1_i2	24.2834097358827	-0.130074441978354	0.400675384481179	0	1	1
TRINITY_DN100622_c0_g1_i1	2.4020112519362	0.912162647610823	0.534451774504119	0	1	NA
TRINITY_DN100623_c0_g1_i1	1.25895694304297	-0.45088005827937	0.478287110146863	0	1	NA
TRINITY_DN100625_c0_g1_i1	0.593676050360444	-0.31163805726904	0.367497867662563	0	1	NA
TRINITY_DN100627_c0_g1_i1	0.80481709446948	0.292328406083528	0.421421628238148	0	1	NA
TRINITY_DN100628_c0_g1_i1	1.59945455109329	-0.523907086308357	0.495849838097307	0	1	NA
TRINITY_DN10063_c0_g1_i1	4.94865986775447	0.621117610841426	0.579617138573021	0	1	NA
TRINITY_DN100630_c0_g1_i1	2.20850213280745	0.285168637961976	0.563246148054823	0	1	NA
TRINITY_DN100631_c0_g1_i1	1.29817782219884	0.15524259641595	0.520463622982498	0	1	NA
TRINITY_DN100633_c0_g1_i1	1.34043755124009	0.410125097411835	0.513058912922112	0	1	NA
TRINITY_DN100635_c0_g1_i1	0.420774255314847	-0.181884025681393	0.309561087643658	0	1	NA
TRINITY_DN100637_c0_g1_i1	2.29496813269282	0.41008443173177	0.554784578397458	0	1	NA
TRINITY_DN100638_c0_g1_i1	0.972683815402476	-0.0347837507029252	0.446645470758852	0	1	NA
TRINITY_DN100639_c0_g1_i1	1.69306962249893	0.371263212198742	0.531907211104159	0	1	NA
TRINITY_DN100641_c0_g1_i1	4.49119524085399	0.761326647982727	0.581405278579471	0	1	NA
TRINITY_DN100642_c0_g1_i1	1.3590316980067	0.232302693796921	0.515900736149535	0	1	NA
TRINITY_DN100648_c0_g1_i1	1.17281047921841	0.254300520282245	0.463193823584419	0	1	NA
TRINITY_DN100655_c0_g1_i1	1.24520424471117	0.168884509691592	0.47296414908733	0	1	NA
TRINITY_DN100656_c0_g1_i1	5.94797433436605	0.724655656349944	0.572293497640282	0	1	1
TRINITY_DN10066_c0_g1_i1	2.10962035569431	0.102215354427953	0.536023516181059	0	1	NA
TRINITY_DN100665_c0_g1_i1	2.47270282888058	0.931065865311955	0.564298301806162	0	1	NA
TRINITY_DN100668_c0_g1_i1	0.700251522292307	-0.370576751513411	0.387074095594996	0	1	NA
TRINITY_DN100674_c0_g1_i1	10.9879258570601	-0.126650399187407	0.521573794969597	0	1	1
TRINITY_DN100675_c0_g1_i1	1.87171902232474	0.104442896253272	0.531337553963523	0	1	NA
TRINITY_DN100679_c0_g1_i1	2.6329952700058	0.311800005708903	0.552369040323493	0	1	NA
TRINITY_DN10068_c0_g1_i1	1.80928947113714	-0.82065280116582	0.495374605057515	0	1	NA
TRINITY_DN100681_c0_g1_i1	0.420774255314847	-0.181884025681393	0.309561087643658	0	1	NA
TRINITY_DN100682_c0_g1_i1	0.785102249931021	0.0140471449132757	0.396368091770365	0	1	NA
TRINITY_DN100684_c0_g1_i1	0.675305476318789	-0.0426093560410786	0.40310260327449	0	1	NA
TRINITY_DN100686_c0_g1_i1	0.561032340419796	-0.250648168320973	0.336063143985492	0	1	NA
TRINITY_DN100688_c0_g1_i1	2.3748213020713	0.435162276370921	0.536342013764572	0	1	NA
TRINITY_DN10069_c0_g1_i1	3.08648535957923	-0.138175346156287	0.571889610041471	0	1	NA
TRINITY_DN100691_c0_g1_i1	0.897104696134638	0.00188045371722064	0.437276201250136	0	1	NA
TRINITY_DN100692_c0_g1_i1	0.519947578843945	-0.267311764185629	0.353212605883454	0	1	NA
TRINITY_DN100694_c0_g1_i1	2.59552437885203	0.340174013266317	0.564514674599224	0	1	NA
TRINITY_DN100695_c0_g1_i1	1.54671505531042	-0.340552263625324	0.515613862680542	0	1	NA
TRINITY_DN100697_c0_g1_i1	2.24968704351025	-0.202868543783018	0.553308018329714	0	1	NA
TRINITY_DN100698_c0_g1_i1	3.52926325767213	-0.371339137393766	0.573494070161932	0	1	NA
TRINITY_DN100699_c0_g1_i1	0.900368037701815	-0.10858147651594	0.455078162235757	0	1	NA
TRINITY_DN10070_c0_g1_i1	4.72473934034534	-0.029806242800262	0.581472682562027	0	1	NA
TRINITY_DN100702_c0_g1_i1	5.59865260005425	0.315751064700934	0.576158536527888	0	1	NA
TRINITY_DN100712_c0_g1_i1	0.973182132595336	0.189632597979564	0.445655932204822	0	1	NA
TRINITY_DN100715_c0_g1_i1	4.61740121656779	1.06110973777523	0.580563599754663	0.105259333862908	0.916170030539313	NA
TRINITY_DN100722_c0_g1_i1	0.577569351648756	-2.61630075802707e-05	0.36285839291432	0	1	NA
TRINITY_DN100723_c0_g1_i1	2.05080521187763	0.259797001069914	0.551661124730259	0	1	NA
TRINITY_DN100726_c0_g1_i1	1.4606228289939	-0.260529091061029	0.511160474365856	0	1	NA
TRINITY_DN100728_c0_g1_i1	1.37569598719237	-0.779909029630466	0.490730678259196	0	1	NA
TRINITY_DN10073_c0_g1_i1	13.5300761878848	0.552188690842337	0.5032833933385	0	1	1
TRINITY_DN100731_c0_g1_i1	6.10744823525394	0.0625477531526261	0.570937572226915	0	1	1
TRINITY_DN100733_c0_g1_i1	1.17246744328436	0.362953147159588	0.467674754467647	0	1	NA
TRINITY_DN100735_c0_g1_i1	1.02961382612098	0.110294087054443	0.449209192574703	0	1	NA
TRINITY_DN100738_c0_g1_i1	0.521595930568888	-0.268287528748935	0.35355144295447	0	1	NA
TRINITY_DN100742_c0_g1_i1	0.880277284305389	0.211562832212689	0.430069401323134	0	1	NA
TRINITY_DN100747_c0_g1_i1	1.00320360557422	-0.531403453868175	0.431625594379557	0	1	NA
TRINITY_DN100750_c0_g1_i1	0.952281604356692	0.0962336879734065	0.459714104148468	0	1	NA
TRINITY_DN100752_c0_g1_i1	0.981148823645156	-0.0683859475187897	0.444743972923785	0	1	NA
TRINITY_DN100755_c0_g1_i1	4.13618204194652	-0.116002690191142	0.5814024485218	0	1	NA
TRINITY_DN100768_c0_g1_i1	0.741646088535552	0.163025126544526	0.412511169415199	0	1	NA
TRINITY_DN100772_c0_g1_i1	0.680997026831217	-0.364892414770385	0.384734709271946	0	1	NA
TRINITY_DN100773_c0_g1_i1	1.68756678051265	-0.112165402593745	0.535535655393956	0	1	NA
TRINITY_DN100774_c0_g1_i1	0.739878835132333	0.0506077136611768	0.388464294209543	0	1	NA
TRINITY_DN100779_c0_g1_i1	0.771959375228908	-0.464652406229836	0.41895121895972	0	1	NA
TRINITY_DN100784_c0_g1_i1	5.02230146969141	0.0155046330310226	0.575980685868345	0	1	NA
TRINITY_DN100785_c0_g1_i1	16.7360712488931	0.0297925174399394	0.450672731929691	0	1	1
TRINITY_DN100788_c0_g1_i1	1.82363222988207	-0.82029984826128	0.494623791133346	0	1	NA
TRINITY_DN100791_c0_g1_i1	2.42309763094688	0.0989672658204116	0.552215150249533	0	1	NA
TRINITY_DN100797_c0_g1_i1	2.17551429146293	-0.624839084824082	0.539715188403039	0	1	NA
TRINITY_DN10080_c0_g1_i1	250.490241243303	0.184205478787659	0.159243681873479	0	1	1
TRINITY_DN100801_c0_g1_i1	2.43607762009003	0.423115204811203	0.552842492718344	0	1	NA
TRINITY_DN100806_c0_g1_i1	0.420774255314847	-0.181884025681393	0.309561087643658	0	1	NA
TRINITY_DN100810_c0_g1_i1	3.69659163949815	0.0929098319443451	0.575954168483838	0	1	NA
TRINITY_DN100812_c0_g1_i1	0.993280917813828	-0.205618048755769	0.467757416906215	0	1	NA
TRINITY_DN100817_c0_g1_i1	8.86093090546357	0.385920926640611	0.541833397709162	0	1	1
TRINITY_DN100818_c0_g1_i1	0.911575296345043	0.0752366651046393	0.457888700982628	0	1	NA
TRINITY_DN100819_c0_g1_i1	0.490903297867322	-0.213743578781242	0.321764651785465	0	1	NA
TRINITY_DN10082_c0_g1_i1	7.36683644912373	0.848252342845349	0.558655655519969	0	1	1
TRINITY_DN100822_c0_g1_i1	1.83856173042002	-0.738491579394743	0.532663662860985	0	1	NA
TRINITY_DN100826_c0_g1_i1	1.66788851737367	0.0328187872454624	0.516654510673515	0	1	NA
TRINITY_DN100827_c0_g1_i1	1.98425429410565	-0.643321066417569	0.549086791853893	0	1	NA
TRINITY_DN100828_c0_g1_i1	3.80123795053153	1.12712522580678	0.58105475412637	0.218783556805959	0.826818656352604	NA
TRINITY_DN100830_c0_g1_i1	0.898633442358487	0.105782713834309	0.453581724955036	0	1	NA
TRINITY_DN100831_c0_g1_i1	3.78287110996549	1.11537019320568	0.578068335092263	0.199578814825178	0.84180999775725	NA
TRINITY_DN100838_c0_g1_i1	1.69976357029036	0.00656182462826644	0.504218729241319	0	1	NA
TRINITY_DN100839_c0_g1_i1	2.18052905900605	-0.580869612136721	0.532898394527851	0	1	NA
TRINITY_DN100847_c0_g1_i1	0.741586083370824	0.163450286922879	0.4124884073838	0	1	NA
TRINITY_DN100849_c0_g1_i1	1.35818600908061	-0.0170782292343961	0.474029233599646	0	1	NA
TRINITY_DN100851_c0_g1_i1	1.59229787560361	-0.393227343312113	0.527613999947819	0	1	NA
TRINITY_DN100859_c0_g1_i1	1.35534531676885	-0.506359032351798	0.500964780246247	0	1	NA
TRINITY_DN10086_c0_g1_i1	0.593149092101174	-0.105738631976592	0.365379144575792	0	1	NA
TRINITY_DN100860_c0_g1_i1	0.841795921888015	-0.303478471054168	0.429374987755912	0	1	NA
TRINITY_DN100867_c0_g1_i1	2.40458518385947	-0.424554483444274	0.558405196497069	0	1	NA
TRINITY_DN100875_c0_g1_i1	6.47463843248521	1.15131116570353	0.565419339021882	0.267608755592404	0.789000490723458	1
TRINITY_DN100878_c0_g1_i1	1.51396938098133	0.311193914361804	0.487142139355876	0	1	NA
TRINITY_DN10088_c0_g1_i1	0.773600599322961	-0.209908679328744	0.419872105676724	0	1	NA
TRINITY_DN100886_c0_g1_i1	1.73583622446724	-0.730444198140623	0.526016805739093	0	1	NA
TRINITY_DN100887_c0_g1_i1	1.80868647991545	-0.0733883008461931	0.527646473512616	0	1	NA
TRINITY_DN100888_c0_g1_i1	4.03209533588733	0.716365919841936	0.576178899839955	0	1	NA
TRINITY_DN100890_c0_g1_i1	1.49686967876431	-0.199286726299428	0.508975173806746	0	1	NA
TRINITY_DN100891_c0_g1_i1	0.886990432395917	0.190673274745578	0.408530886217998	0	1	NA
TRINITY_DN100894_c0_g1_i1	1.5872730251177	0.331051086499138	0.514087499685432	0	1	NA
TRINITY_DN100897_c0_g1_i1	0.918356064006381	-0.280569211230995	0.441796419074657	0	1	NA
TRINITY_DN100899_c0_g1_i1	0.820381039732602	0.127275629421702	0.444588042233025	0	1	NA
TRINITY_DN10090_c0_g1_i1	0.884612047091455	-0.470876309609301	0.412855076460683	0	1	NA
TRINITY_DN100904_c0_g1_i1	0.921097820788342	-0.00735968410589095	0.434978085018719	0	1	NA
TRINITY_DN100917_c0_g1_i1	0.932013543876685	0.0917461442396043	0.439487826771278	0	1	NA
TRINITY_DN100920_c0_g1_i1	0.811199664743668	0.347056790896183	0.399185722607139	0	1	NA
TRINITY_DN100928_c0_g1_i1	1.17910729482167	0.404131459417756	0.486870707237835	0	1	NA
TRINITY_DN100931_c0_g1_i1	0.925604892006628	-0.473985004630199	0.415805733278717	0	1	NA
TRINITY_DN100933_c0_g1_i1	0.646430372229091	0.0227409291844623	0.396130527221917	0	1	NA
TRINITY_DN100934_c0_g1_i1	0.420774255314847	-0.181884025681393	0.309561087643658	0	1	NA
TRINITY_DN100936_c0_g1_i1	5.54930604831805	0.911037029312528	0.575676093382454	0	1	NA
TRINITY_DN100938_c0_g1_i1	2.45214968025709	0.639153764946624	0.565202054726888	0	1	NA
TRINITY_DN100942_c0_g1_i1	1.25987179040072	0.48362834288843	0.471606099561525	0	1	NA
TRINITY_DN100943_c0_g1_i1	1.65370299361474	0.345842016459938	0.518121186515003	0	1	NA
TRINITY_DN10096_c0_g1_i1	2.80552358357195	-0.773695218253862	0.565887787580768	0	1	NA
TRINITY_DN100961_c0_g1_i1	0.68166548876141	-0.365509458222058	0.384883160015005	0	1	NA
TRINITY_DN100962_c0_g1_i1	0.784924010348151	0.0132551484837645	0.396363214090609	0	1	NA
TRINITY_DN100969_c0_g1_i1	1.30056549288506	-0.169331593734616	0.496381597731489	0	1	NA
TRINITY_DN10097_c0_g1_i1	74.334516284289	1.27757070327645	0.28664189641463	0.968353568506056	0.332867819940081	1
TRINITY_DN100974_c0_g1_i1	0.827549487789812	-0.241252319395541	0.428714569969057	0	1	NA
TRINITY_DN100980_c0_g1_i1	1.84471478516841	0.097692592741721	0.539479824480732	0	1	NA
TRINITY_DN100983_c0_g1_i1	1.6074017652603	-0.194404345728782	0.515637592457459	0	1	NA
TRINITY_DN100985_c0_g1_i1	0.681178333522853	-0.365069832248642	0.384776770424349	0	1	NA
TRINITY_DN100987_c0_g1_i1	0.903156700510781	0.203882464478037	0.410216438479334	0	1	NA
TRINITY_DN100989_c0_g1_i1	0.788225373780145	-0.0568754720286224	0.419390796656894	0	1	NA
TRINITY_DN10099_c0_g1_i1	2.49348000455194	-0.0923182657590624	0.556011318739017	0	1	NA
TRINITY_DN100992_c0_g1_i1	1.33092401191095	0.443600222702132	0.479325863219431	0	1	NA
TRINITY_DN100996_c0_g1_i1	786.451177042383	-0.217305819764618	0.150341372041616	0	1	1
TRINITY_DN100999_c0_g1_i1	1.5886714980901	-0.487916835165459	0.515171110816895	0	1	NA
TRINITY_DN1010_c0_g1_i1	24.282951507685	0.140539436573333	0.42896177465231	0	1	1
TRINITY_DN101000_c0_g1_i1	1.94419596146729	-0.497487972492623	0.533458734765724	0	1	NA
TRINITY_DN101004_c0_g1_i1	0.609410179587248	-0.320389122147562	0.372016966596656	0	1	NA
TRINITY_DN101008_c0_g1_i1	1.20441988930403	0.336186715752918	0.479375809680099	0	1	NA
TRINITY_DN101012_c0_g1_i1	1.04624292149042	0.407570612967982	0.454041007036098	0	1	NA
TRINITY_DN101014_c0_g1_i1	0.988221743465472	0.140233167320126	0.462304417773678	0	1	NA
TRINITY_DN101017_c0_g1_i1	4.63332443764401	0.955574214658779	0.581275162246165	0	1	NA
TRINITY_DN101018_c0_g1_i1	3.37905470555098	0.191577190714495	0.581120684769652	0	1	NA
TRINITY_DN101023_c0_g1_i1	1.34666580145436	0.158838382534713	0.511777360270307	0	1	NA
TRINITY_DN101027_c0_g1_i1	0.610662762496809	-0.313015469452099	0.369396908744394	0	1	NA
TRINITY_DN10103_c0_g1_i1	1.55493997006055	-0.873248020493689	0.506230001066456	0	1	NA
TRINITY_DN101034_c0_g1_i1	1.03072153876925	-0.0811415933322522	0.427485659752804	0	1	NA
TRINITY_DN101037_c0_g1_i1	0.675621995753079	-0.0422173483201369	0.403161832258284	0	1	NA
TRINITY_DN101038_c0_g1_i1	1.41327015326892	-0.407399044198353	0.506440290819884	0	1	NA
TRINITY_DN101039_c0_g1_i1	3.4081354392788	1.32141632724001	0.57538020590763	0.558615544886529	0.576424128728055	NA
TRINITY_DN101040_c0_g1_i1	2.01704970138234	-0.177514418141733	0.547239841625515	0	1	NA
TRINITY_DN101041_c0_g1_i1	3.76531342513805	-0.24932163196082	0.579896410651062	0	1	NA
TRINITY_DN101042_c0_g1_i1	0.813542891564926	-0.239500080779091	0.424891077506885	0	1	NA
TRINITY_DN101044_c0_g1_i1	2.58530905495495	-0.805768046333473	0.565304798135609	0	1	NA
TRINITY_DN101047_c0_g1_i1	1.26991323400788	-0.183724878712677	0.479677325695019	0	1	NA
TRINITY_DN101049_c0_g1_i1	0.726442809885906	0.157543027117583	0.41045163875627	0	1	NA
TRINITY_DN10105_c0_g1_i1	18.1376018795959	-0.59555702965753	0.463593612196842	0	1	1
TRINITY_DN101051_c0_g1_i1	1.43439935784175	-0.356775535664692	0.517215043398679	0	1	NA
TRINITY_DN101052_c0_g1_i1	0.780048055168787	-0.24976618822778	0.395659111020316	0	1	NA
TRINITY_DN101054_c0_g1_i1	2.11908346275195	-0.207929094274077	0.550877412061966	0	1	NA
TRINITY_DN101056_c0_g1_i1	1.38499710125372	-0.256747647960582	0.500805935460633	0	1	NA
TRINITY_DN101063_c0_g1_i1	1.51328873615225	0.383302921626365	0.50962006369541	0	1	NA
TRINITY_DN101068_c0_g1_i1	0.738364681512761	-0.197772970362273	0.413120244334161	0	1	NA
TRINITY_DN101075_c0_g1_i1	1.13317758675462	0.0797447421004728	0.459275015654991	0	1	NA
TRINITY_DN101076_c0_g1_i1	1.36037898237718	-0.253433826701848	0.499688986954785	0	1	NA
TRINITY_DN101077_c0_g1_i1	1.77678697836756	-0.689440679656684	0.528717391740244	0	1	NA
TRINITY_DN101079_c0_g1_i1	5.17248801045282	1.70626301160859	0.581252777267847	1.21507034328222	0.224339263527188	NA
TRINITY_DN101080_c0_g1_i1	1.96908325020301	0.344863081451364	0.547946734096009	0	1	NA
TRINITY_DN101087_c0_g1_i1	0.655207861203414	0.111170624781962	0.376343781147343	0	1	NA
TRINITY_DN10109_c0_g1_i1	18.6085650360034	0.425329353375844	0.444706020358997	0	1	1
TRINITY_DN101090_c0_g1_i1	2.55425040768428	0.356363192719967	0.571571737298887	0	1	NA
TRINITY_DN101091_c0_g1_i1	2.90544813240862	0.352804278771778	0.573782437365243	0	1	NA
TRINITY_DN101092_c0_g1_i1	1.54028290715212	-0.674880856204254	0.516273658502279	0	1	NA
TRINITY_DN101098_c0_g1_i1	1.35052697606638	-0.553398416160344	0.496726247143567	0	1	NA
TRINITY_DN101109_c0_g1_i1	0.999456573947141	0.325647122532045	0.420858311381993	0	1	NA
TRINITY_DN10111_c0_g1_i1	1.12874047399047	-0.213930850383084	0.478093026858641	0	1	NA
TRINITY_DN101113_c0_g1_i1	1.12990268909986	0.293553755795425	0.435751490963903	0	1	NA
TRINITY_DN101116_c0_g1_i1	0.820143936467705	0.297916718084871	0.423295949843216	0	1	NA
TRINITY_DN10112_c0_g1_i1	1.5388028323994	-0.829464945743525	0.498723280528796	0	1	NA
TRINITY_DN10112_c0_g2_i1	4.75637165707179	0.656782431377488	0.580731053745775	0	1	NA
TRINITY_DN101121_c0_g1_i1	0.851260853085355	-0.502007081184184	0.429382203495602	0	1	NA
TRINITY_DN101125_c0_g1_i1	1.5560388405322	0.352729971005703	0.49303524483578	0	1	NA
TRINITY_DN101129_c0_g1_i1	1.33620209857443	0.723867170055495	0.499227775639113	0	1	NA
TRINITY_DN10113_c0_g1_i2	4.45491494319757	-0.327877582472364	0.581487660385424	0	1	NA
TRINITY_DN101132_c0_g1_i1	8.83148357385058	1.62436543254482	0.546066831662749	1.14338648008276	0.25287816332389	1
TRINITY_DN101137_c0_g1_i1	0.713916170233338	0.0508137627496242	0.384599101315085	0	1	NA
TRINITY_DN101140_c0_g1_i1	1.6963915912188	0.292599981671151	0.52401338632272	0	1	NA
TRINITY_DN101141_c0_g1_i1	1.64371794653684	0.161328490705621	0.475663959349321	0	1	NA
TRINITY_DN101146_c0_g1_i1	1.49639366369977	0.565798853618571	0.485525611088796	0	1	NA
TRINITY_DN101151_c0_g1_i1	3.13602094477718	0.672680071439122	0.572262707668126	0	1	NA
TRINITY_DN101153_c0_g1_i1	1.63040249869167	0.398730693560357	0.499741347593047	0	1	NA
TRINITY_DN101155_c0_g1_i1	2.94971258170585	0.263137559918146	0.567391026555766	0	1	NA
TRINITY_DN101156_c0_g1_i1	4.50671903707148	1.01254763774696	0.580279620398925	0.0216234334377127	0.982748340720293	NA
TRINITY_DN101158_c0_g1_i1	1.79552964810274	-0.197322287813212	0.508180035226397	0	1	NA
TRINITY_DN101160_c0_g1_i1	6.0294798856267	0.130365399892365	0.573989495356687	0	1	1
TRINITY_DN101161_c0_g1_i1	1.13232852006283	-0.390526125096785	0.467256409091294	0	1	NA
TRINITY_DN101169_c0_g1_i1	1.82278622373497	0.0995039689039463	0.537010284631949	0	1	NA
TRINITY_DN101172_c0_g1_i1	1.32073948956267	-0.529353704600225	0.492760354494652	0	1	NA
TRINITY_DN101173_c0_g1_i1	1.01833482546476	0.284848883479221	0.44802917091124	0	1	NA
TRINITY_DN10118_c0_g1_i2	3.86103370773403	-0.129420593287484	0.57914659372406	0	1	NA
TRINITY_DN101181_c0_g1_i1	3.00399546462059	0.113457571941539	0.570405200712537	0	1	NA
TRINITY_DN101183_c0_g1_i1	1.86729917579305	0.0806094554358988	0.540267505226112	0	1	NA
TRINITY_DN10119_c0_g1_i1	1.62391091228848	0.0232738999622252	0.513022094498157	0	1	NA
TRINITY_DN101191_c0_g1_i1	1.99119673846991	0.315195782053679	0.534067873048709	0	1	NA
TRINITY_DN101194_c0_g1_i1	3.68615667968834	0.821613842245891	0.576042458153801	0	1	NA
TRINITY_DN101196_c0_g1_i1	0.420774255314847	-0.181884025681393	0.309561087643658	0	1	NA
TRINITY_DN101197_c0_g1_i1	1.78547894074101	-0.20731385988359	0.528977591437079	0	1	NA
TRINITY_DN101207_c0_g1_i1	1.53358531529119	0.343484717290891	0.496270584107371	0	1	NA
TRINITY_DN101208_c0_g1_i1	0.68361373197308	-0.221304622057443	0.404697943006482	0	1	NA
TRINITY_DN101213_c0_g1_i1	2.70074636445661	-0.253090397974735	0.56367873742214	0	1	NA
TRINITY_DN101214_c0_g1_i1	0.741893236586658	0.0548203885860154	0.388664629118522	0	1	NA
TRINITY_DN101215_c0_g1_i1	1.5955725308661	0.0814868222432511	0.524939876293215	0	1	NA
TRINITY_DN101217_c0_g1_i1	0.908958722129307	-0.479301244166466	0.416282930427389	0	1	NA
TRINITY_DN101218_c0_g1_i1	0.718287461810313	-0.0721477369100802	0.387741008060568	0	1	NA
TRINITY_DN101221_c0_g1_i1	1.21475872574172	-0.124354860025334	0.469781877491418	0	1	NA
TRINITY_DN101229_c0_g1_i1	1.32363712768071	-0.620644617897792	0.454673677394798	0	1	NA
TRINITY_DN101230_c0_g1_i1	0.938959232325426	0.0247759109754904	0.441435774184386	0	1	NA
TRINITY_DN101235_c0_g1_i1	2.96711103774899	-0.202015311303147	0.576296148829913	0	1	NA
TRINITY_DN101236_c0_g1_i1	0.708264762238829	-0.217264361946874	0.384139839538147	0	1	NA
TRINITY_DN101238_c0_g1_i1	2.05497153361529	0.27563138147561	0.51987578671327	0	1	NA
TRINITY_DN101242_c0_g1_i1	1.4719023484787	-0.585902851124195	0.512491943056457	0	1	NA
TRINITY_DN101243_c0_g1_i1	0.568621661391288	-0.142551352137311	0.360464321625428	0	1	NA
TRINITY_DN101244_c0_g1_i1	3.01949716049473	0.860975155019462	0.568464008832491	0	1	NA
TRINITY_DN101246_c0_g1_i1	1.76515568164316	-0.00602829418965811	0.518756856445902	0	1	NA
TRINITY_DN101248_c0_g1_i1	1.6691745079765	0.123847241194677	0.536175345600683	0	1	NA
TRINITY_DN101249_c0_g1_i1	1.35276226290175	-0.0117550005781538	0.503232914878424	0	1	NA
TRINITY_DN10125_c0_g1_i1	3.88702740893295	-0.174399548206222	0.581466330790394	0	1	NA
TRINITY_DN101250_c0_g1_i1	1.72832136898783	-0.512496566410004	0.536153503052734	0	1	NA
TRINITY_DN101254_c0_g1_i1	2.01472675915375	0.449234952840942	0.549754913118386	0	1	NA
TRINITY_DN101261_c0_g1_i1	0.808248993538752	0.20703009270311	0.439790626003823	0	1	NA
TRINITY_DN101263_c0_g1_i1	0.768665080219525	-0.414751840485186	0.398608958894538	0	1	NA
TRINITY_DN101265_c0_g1_i1	1.27289928734065	-0.0233665745143227	0.491456241737983	0	1	NA
TRINITY_DN101268_c0_g1_i1	1.13657098691084	-0.0845561860195515	0.462963961389258	0	1	NA
TRINITY_DN10127_c0_g1_i1	0.90872072989647	-0.48021177016972	0.416600837827789	0	1	NA
TRINITY_DN101271_c0_g1_i1	3.3039901001382	0.831553035572271	0.578319570796936	0	1	NA
TRINITY_DN101274_c0_g1_i1	2.27585537995533	0.441669118053637	0.564478255549981	0	1	NA
TRINITY_DN101278_c0_g1_i1	96.8728873899236	0.629341231790258	0.237448252313112	0	1	1
TRINITY_DN101280_c0_g1_i1	3.18017262684908	0.851156185333061	0.576721015571162	0	1	NA
TRINITY_DN101282_c0_g1_i1	1.4668014234687	0.257175042646025	0.505226455686321	0	1	NA
TRINITY_DN101283_c0_g1_i1	2.3492536681448	0.717158277758429	0.557856688811711	0	1	NA
TRINITY_DN101286_c0_g1_i1	1.65474829127609	0.456077047630281	0.529814338282773	0	1	NA
TRINITY_DN101287_c0_g1_i1	0.684964405988049	-0.358404153569959	0.382366682209929	0	1	NA
TRINITY_DN101292_c0_g1_i1	1.67956948661402	0.626643866189566	0.49680430545858	0	1	NA
TRINITY_DN101293_c0_g1_i1	0.969924490239494	0.213951397288683	0.463971549738111	0	1	NA
TRINITY_DN101295_c0_g1_i1	2.05530879653225	-0.167037726678681	0.520032117875967	0	1	NA
TRINITY_DN101296_c0_g1_i1	5.76310985800969	-0.255306984485836	0.576709896864892	0	1	1
TRINITY_DN1013_c0_g1_i2	20.0587991003742	-1.40266343269521	0.456648577679701	-0.88177967123253	0.377895966972522	1
TRINITY_DN10130_c0_g1_i1	3.69442699825128	-0.613465674420982	0.579573332943406	0	1	NA
TRINITY_DN101303_c0_g1_i1	2.61143032544168	0.101156572274906	0.566634118414712	0	1	NA
TRINITY_DN101304_c0_g1_i1	0.806030128935583	0.0113695714276261	0.420145621498283	0	1	NA
TRINITY_DN101307_c0_g1_i1	1.44862876109286	-0.0967737014633528	0.506601453450256	0	1	NA
TRINITY_DN101326_c0_g1_i1	1.14239085647931	-0.0573926496610393	0.485112540807585	0	1	NA
TRINITY_DN10133_c0_g1_i1	0.594195785273815	-0.311933862209278	0.367590034399658	0	1	NA
TRINITY_DN101331_c0_g1_i1	1.57474524377295	0.702405477449218	0.516285608988523	0	1	NA
TRINITY_DN101337_c0_g1_i1	1.09301293000455	-0.386943381145184	0.479316178605864	0	1	NA
TRINITY_DN101338_c0_g1_i1	0.852226766941483	-0.252587829359285	0.447542031080837	0	1	NA
TRINITY_DN101341_c0_g1_i1	3.36025123756171	1.15346942985224	0.57244212411527	0.268095975797431	0.788625443337503	NA
TRINITY_DN101342_c0_g1_i1	0.675621995753079	-0.0422173483201369	0.403161832258284	0	1	NA
TRINITY_DN101347_c0_g1_i1	1.09266251377036	-0.644753183311737	0.462444798623764	0	1	NA
TRINITY_DN10135_c0_g1_i1	3.53105313670026	0.210944197821899	0.580350076687942	0	1	NA
TRINITY_DN101350_c0_g1_i1	4.00045265580359	1.62603162265823	0.579136151816467	1.08097486350087	0.279708295156293	NA
TRINITY_DN101351_c0_g1_i1	1.12571309654206	-0.446036034398116	0.466117035315625	0	1	NA
TRINITY_DN101354_c0_g1_i1	1.10530341631086	0.166354633751121	0.461755632574032	0	1	NA
TRINITY_DN101361_c0_g1_i1	0.84121259455607	-0.456594412814565	0.409806285474145	0	1	NA
TRINITY_DN101363_c0_g1_i1	3.05570404208299	0.246640915963706	0.570151194229694	0	1	NA
TRINITY_DN101365_c0_g1_i1	2.14797082075162	0.267234512055868	0.549908216539408	0	1	NA
TRINITY_DN101367_c0_g1_i1	3.71369751863246	1.64313493289044	0.574856101312341	1.11877551864236	0.263235918316934	NA
TRINITY_DN101379_c0_g1_i1	1.7289191700252	-0.387246701473003	0.507418080195203	0	1	NA
TRINITY_DN101383_c0_g1_i1	1.60620815449687	-0.0503486766471592	0.530739788827639	0	1	NA
TRINITY_DN101384_c0_g1_i1	1.13798225689817	-0.580109652755964	0.444811780545803	0	1	NA
TRINITY_DN101385_c0_g1_i1	0.814138433070992	0.348796164118298	0.399574041284759	0	1	NA
TRINITY_DN101387_c0_g1_i1	0.590837611219124	-0.310018574010402	0.366992377409598	0	1	NA
TRINITY_DN101393_c0_g1_i1	1.91539395831926	-0.279692283244574	0.518929848988415	0	1	NA
TRINITY_DN101394_c0_g1_i1	4.58252529302236	0.170730118780967	0.581487678625024	0	1	NA
TRINITY_DN101395_c0_g1_i1	1.62538148875043	0.439538354827039	0.520967335685485	0	1	NA
TRINITY_DN101396_c0_g1_i1	1.16453131861541	-0.413836885465039	0.48473693714911	0	1	NA
TRINITY_DN101400_c0_g1_i1	0.772148182479998	-0.264744658952964	0.417103581151524	0	1	NA
TRINITY_DN101413_c0_g1_i1	2.17434441165968	-0.843651438869565	0.497832098075593	0	1	NA
TRINITY_DN101414_c0_g1_i1	2.86983154897312	-0.140443684745036	0.570011034986896	0	1	NA
TRINITY_DN101416_c0_g1_i1	0.868570209634103	0.06575592813532	0.432697628328054	0	1	NA
TRINITY_DN10142_c0_g1_i2	1.96479243731617	-0.608937269541831	0.525482514192686	0	1	NA
TRINITY_DN101420_c0_g1_i1	2.6852909237597	0.369954403356522	0.556844385562846	0	1	NA
TRINITY_DN101422_c0_g1_i1	1.223437733722	0.0854728031062389	0.472265719314392	0	1	NA
TRINITY_DN10143_c0_g1_i1	1.45527603815062	-0.290215488019236	0.492673649283931	0	1	NA
TRINITY_DN101431_c0_g1_i1	1.69641140238052	0.00939881628956264	0.533177417854994	0	1	NA
TRINITY_DN101436_c0_g1_i1	3.65091981056227	0.189781388624898	0.581161697462944	0	1	NA
TRINITY_DN10144_c0_g1_i1	4.33976978150483	-0.106188532559061	0.580200533770362	0	1	NA
TRINITY_DN101440_c0_g1_i1	0.664999937246629	-0.135528867525563	0.377499859115168	0	1	NA
TRINITY_DN101443_c0_g1_i1	3.2240078935409	0.0745606882768236	0.573815131677492	0	1	NA
TRINITY_DN101447_c0_g1_i1	2.45218008071576	0.225113032499746	0.562477529174177	0	1	NA
TRINITY_DN10145_c0_g1_i1	0.989077009168936	-0.32224789113756	0.450473677402643	0	1	NA
TRINITY_DN101450_c0_g1_i1	6.02731321218149	2.1761768648064	0.579812125370785	2.02854823716259	0.0425043253980296	0.603354728795347
TRINITY_DN101453_c0_g1_i1	0.498723700218796	-0.103428854671381	0.346807172120387	0	1	NA
TRINITY_DN101460_c0_g1_i1	1.90303331882877	0.62182933340453	0.509493301138365	0	1	NA
TRINITY_DN101464_c0_g1_i1	0.878229111671377	-0.518937265266989	0.432448694600119	0	1	NA
TRINITY_DN10147_c0_g1_i2	13.5169871108192	-0.249144550022713	0.501242236228278	0	1	1
TRINITY_DN101477_c0_g1_i1	1.06009907055158	-0.0359023304002803	0.453479016718812	0	1	NA
TRINITY_DN10148_c0_g1_i1	8.69235653185042	0.334113000353017	0.545739112796781	0	1	1
TRINITY_DN101483_c0_g1_i1	1.5528181456901	0.463127107947357	0.5101517978345	0	1	NA
TRINITY_DN101489_c0_g1_i1	4.02815833833323	0.950051750941113	0.580067021222746	0	1	NA
TRINITY_DN101491_c0_g1_i1	1.00461012557906	-0.347740724754212	0.468063961513677	0	1	NA
TRINITY_DN101494_c0_g1_i1	1.87950284936347	-0.164064911744071	0.543825306552989	0	1	NA
TRINITY_DN10152_c0_g1_i1	0.804599908106294	0.184490611612621	0.420968116970655	0	1	NA
TRINITY_DN10153_c0_g1_i2	6.07894379233043	-2.04198556434152	0.58002737093336	-1.79644205869938	0.0724242399056568	0.949353781469142
TRINITY_DN10155_c0_g1_i1	1.41567858322926	-0.26664651003671	0.483490629905308	0	1	NA
TRINITY_DN10157_c0_g1_i1	1.6568837516105	-0.316727329319404	0.521575558575478	0	1	NA
TRINITY_DN1016_c0_g1_i1	0.420774255314847	-0.181884025681393	0.309561087643658	0	1	NA
TRINITY_DN10160_c0_g1_i1	9.42022844075285	-1.19780511338306	0.541688272541007	-0.365164105279911	0.714988910737272	1
TRINITY_DN10162_c0_g1_i1	1.56210332675024	0.250221691251826	0.490675931550322	0	1	NA
TRINITY_DN10163_c0_g1_i1	3.87751594690163	-0.161149395215774	0.581273879001686	0	1	NA
TRINITY_DN10165_c0_g1_i1	2.70544986895897	-0.0070685614655545	0.570380492677537	0	1	NA
TRINITY_DN10165_c0_g1_i2	1.84778515281729	-0.721566507342457	0.531682481160021	0	1	NA
TRINITY_DN10167_c0_g1_i1	0.647768880480182	-0.0367912359008419	0.375478674739294	0	1	NA
TRINITY_DN10171_c0_g1_i1	22.5808128925753	0.961116301341806	0.438480270799326	0	1	1
TRINITY_DN10172_c0_g1_i1	9.95553058880264	-0.452504230431891	0.543223057554058	0	1	1
TRINITY_DN10176_c0_g1_i1	3.39099633793658	-1.07612374552044	0.572530230140777	-0.132960220286919	0.894224840718677	NA
TRINITY_DN10178_c0_g1_i1	25.1645368098214	0.138558677001881	0.432624781709045	0	1	1
TRINITY_DN10187_c0_g1_i1	7.68784349109681	-0.134408326439951	0.56730962499796	0	1	1
TRINITY_DN10189_c0_g1_i1	1.6448181812616	-0.658814210476696	0.522991655988515	0	1	NA
TRINITY_DN10195_c0_g1_i1	1.37977433816413	-0.69560782726643	0.471647131316313	0	1	NA
TRINITY_DN10196_c0_g1_i1	0.420774255314847	-0.181884025681393	0.309561087643658	0	1	NA
TRINITY_DN10197_c0_g1_i1	4.75817941331438	-0.582146416317372	0.577783834066956	0	1	NA
TRINITY_DN10199_c0_g1_i1	4.32920295458807	0.0293947784783052	0.580507173076307	0	1	NA
TRINITY_DN10200_c0_g1_i1	60.1885230401815	-1.84667629748084	0.32200379501253	-2.62939850584025	0.00855360603364134	0.146875607677209
TRINITY_DN10203_c0_g1_i1	13.4559197555905	0.186768487567168	0.503631405450977	0	1	1
TRINITY_DN10206_c0_g1_i1	3.49456217899775	-0.336339443394989	0.356943731958331	0	1	NA
TRINITY_DN10208_c0_g1_i1	5.21834644563538	-1.04703847273263	0.579792836133229	-0.0811297929211109	0.93533873245233	NA
TRINITY_DN10209_c0_g1_i1	6.16240230564889	0.50026257024115	0.575921394810907	0	1	1
TRINITY_DN1021_c0_g1_i1	283.614067255221	5.6141711768672	0.277955886921057	16.6003721956703	6.92601293924065e-62	1.69568159799538e-59
TRINITY_DN10214_c0_g1_i1	7.47391830326237	-1.61138212892743	0.568964096823844	-1.07455309103049	0.282574863155071	1
TRINITY_DN10216_c0_g1_i1	7.32192498919201	-0.379014915953182	0.577465774553273	0	1	1
TRINITY_DN10220_c0_g1_i1	8.22199825246901	1.76755852042434	0.553099781621292	1.38773969169614	0.165216324964204	1
TRINITY_DN10221_c0_g1_i1	17.080328978505	-0.0256080146453693	0.457916916930459	0	1	1
TRINITY_DN10223_c0_g1_i1	0.889649043433247	-0.160608424053219	0.436617050561325	0	1	NA
TRINITY_DN10224_c0_g1_i1	6.43248084191006	0.299828681254024	0.566341569141637	0	1	1
TRINITY_DN1023_c0_g1_i1	4.58534986564454	-0.161446341594763	0.581385973023547	0	1	NA
TRINITY_DN10231_c0_g1_i1	2.67163926985497	0.0965692809325391	0.575080435197776	0	1	NA
TRINITY_DN10234_c0_g1_i1	7.99395922596888	0.233271746317505	0.554785711908617	0	1	1
TRINITY_DN10235_c0_g1_i1	293.628668024617	-0.401986200503503	0.173019240204186	0	1	1
TRINITY_DN10237_c0_g1_i1	6.03719409770335	-0.0975250497365577	0.567869393870758	0	1	1
TRINITY_DN10239_c0_g1_i1	38.5382252253022	1.50080252796827	0.382160264226606	1.3104515954367	0.190043108965186	1
TRINITY_DN10245_c0_g1_i1	2.03729321399003	-0.345879672718817	0.547474944821098	0	1	NA
TRINITY_DN1025_c0_g1_i1	4.1034526687505	-0.555795298978137	0.581295410894009	0	1	NA
TRINITY_DN10257_c0_g1_i1	11.3164854693043	-0.0916156101914864	0.526981688076153	0	1	1
TRINITY_DN10261_c0_g1_i1	5.838925917404	0.302682282162414	0.567291558472151	0	1	1
TRINITY_DN10263_c0_g1_i1	0.785076960709773	0.0139359113397072	0.396367371540487	0	1	NA
TRINITY_DN10265_c0_g1_i1	1.0728585717042	-0.546085203786891	0.436005219719922	0	1	NA
TRINITY_DN10267_c0_g1_i1	3.4711871182203	0.227067321157831	0.57815398826686	0	1	NA
TRINITY_DN10269_c0_g1_i1	1.33994956142873	0.206080765413816	0.498644676992946	0	1	NA
TRINITY_DN1027_c0_g1_i1	0.572022907569715	-0.0962136671012976	0.361681129915794	0	1	NA
TRINITY_DN10274_c0_g1_i1	2.36881791248957	-0.103751038663053	0.560924150447388	0	1	NA
TRINITY_DN10276_c0_g1_i1	1.88131922129929	0.423119287033851	0.518215699674132	0	1	NA
TRINITY_DN10277_c0_g1_i1	156.135490684454	0.674256244194252	0.21101829970052	0	1	1
TRINITY_DN10282_c0_g1_i1	4.41282623210529	-0.0875017809647317	0.581328472431314	0	1	NA
TRINITY_DN10284_c0_g1_i2	1.28379649355057	-0.0343988061842082	0.451304839526735	0	1	NA
TRINITY_DN10286_c0_g1_i1	1.02887521967852	-0.192859243519269	0.470019483685819	0	1	NA
TRINITY_DN10288_c0_g1_i1	0.906597947324317	-0.257562936209962	0.436129868929811	0	1	NA
TRINITY_DN10290_c0_g1_i1	0.857263366638746	-0.135057687174082	0.408683343055653	0	1	NA
TRINITY_DN10294_c0_g1_i1	8.32611452835042	-0.083863147179239	0.541709825107436	0	1	1
TRINITY_DN10295_c0_g1_i1	4.93792348740303	0.270519260578632	0.580019188264327	0	1	NA
TRINITY_DN10297_c0_g1_i2	2.93129415223785	-0.474564137478634	0.573236591276911	0	1	NA
TRINITY_DN10303_c0_g1_i1	7.04629809240168	-0.295472390899908	0.563607562881385	0	1	1
TRINITY_DN10305_c0_g1_i1	0.609303945344451	-0.320370328365669	0.372005929087349	0	1	NA
TRINITY_DN10306_c0_g1_i1	8.91921786436671	0.206124479497712	0.537006791058128	0	1	1
TRINITY_DN10307_c0_g1_i1	0.569976317235376	-0.0933939525018821	0.361325949922508	0	1	NA
TRINITY_DN10311_c0_g1_i1	1.28664210476178	-0.436226253911611	0.475042481019975	0	1	NA
TRINITY_DN10313_c0_g1_i1	0.570885665762556	-0.0946625885969833	0.361483809041614	0	1	NA
TRINITY_DN10314_c0_g1_i1	11.0895863418029	-0.272645355840228	0.519935290527925	0	1	1
TRINITY_DN10316_c0_g1_i1	4.27991200381676	0.0421412104706311	0.580944611471913	0	1	NA
TRINITY_DN10317_c0_g1_i1	10.5324694742204	0.213739300002236	0.52262510385103	0	1	1
TRINITY_DN10318_c0_g1_i1	1.65254937447652	0.194446464407934	0.502340219073509	0	1	NA
TRINITY_DN10319_c0_g1_i1	1.76784722065747	-0.355406565586283	0.542138091511795	0	1	NA
TRINITY_DN1032_c0_g1_i1	1.25846820511273	-0.187004791685368	0.449741953218361	0	1	NA
TRINITY_DN10321_c0_g1_i1	5.79902455704181	-0.359726368393417	0.568445187138179	0	1	1
TRINITY_DN10325_c0_g1_i1	1.40124169358728	-0.10682957591574	0.502681511834517	0	1	NA
TRINITY_DN10327_c0_g1_i1	2.30591306888603	0.425078450499833	0.533505398638322	0	1	NA
TRINITY_DN10328_c0_g1_i1	0.594695189080935	-0.312217888479365	0.367678482847368	0	1	NA
TRINITY_DN10331_c0_g1_i1	4.01193976625554	0.0994597349236391	0.581284155609943	0	1	NA
TRINITY_DN10333_c0_g1_i1	2.04125931044399	-0.334354595394437	0.526712727455073	0	1	NA
TRINITY_DN10334_c0_g1_i1	3.89076801026246	0.303421538625465	0.580073210934444	0	1	NA
TRINITY_DN10335_c0_g1_i1	21.4930962005421	-0.44241030808905	0.43835679275733	0	1	1
TRINITY_DN10336_c0_g1_i1	1.26616997532149	-0.180119341515732	0.485575212987127	0	1	NA
TRINITY_DN10341_c0_g1_i1	2.97168288440863	-0.532708158473647	0.561579715622896	0	1	NA
TRINITY_DN10342_c0_g1_i2	15.7002978666244	-0.376401966145783	0.470102696739974	0	1	1
TRINITY_DN10347_c0_g1_i1	44.916496209283	-0.0720403259054392	0.359739875217002	0	1	1
TRINITY_DN10348_c0_g1_i1	19.8990555713413	0.261007889519001	0.440280664482994	0	1	1
TRINITY_DN10349_c0_g1_i1	1.77311625407171	-0.23646627789001	0.538022930920206	0	1	NA
TRINITY_DN1035_c0_g1_i1	219.483940536722	2.14652321773823	0.193341632928429	5.93003793529896	3.02864700421073e-09	1.19513455180024e-07
TRINITY_DN10355_c0_g1_i1	0.609203580095987	-0.320354506536349	0.371995841994423	0	1	NA
TRINITY_DN10359_c0_g1_i1	10.8664872280786	-0.30840363265399	0.518082802984876	0	1	1
TRINITY_DN10363_c0_g1_i1	5.02843490288496	0.765598938608166	0.581460620476529	0	1	NA
TRINITY_DN10366_c0_g1_i1	10.1705668294141	1.5137826901544	0.53750896672147	0.955858826482871	0.339143563124205	1
TRINITY_DN10367_c0_g1_i1	6.80048767696689	-0.471375438126576	0.567809415960104	0	1	1
TRINITY_DN10368_c0_g1_i1	0.877050320585398	-0.228480337120182	0.410538319611189	0	1	NA
TRINITY_DN10370_c0_g1_i1	2.66901012767501	-1.23276590330078	0.547122614390742	-0.425436450949813	0.670518538611714	NA
TRINITY_DN10372_c0_g1_i2	2.47251566050011	-0.863310029884706	0.53966397450743	0	1	NA
TRINITY_DN10375_c0_g1_i1	1.73295375419525	0.00783389914602893	0.482845673380252	0	1	NA
TRINITY_DN10377_c0_g1_i1	1.49393389195052	-0.0331345109827419	0.510377189195877	0	1	NA
TRINITY_DN1038_c0_g1_i1	7.11847389198848	0.34248240390899	0.570389819328791	0	1	1
TRINITY_DN10380_c0_g1_i1	1.66370365602306	-0.0586390482573498	0.505936102743162	0	1	NA
TRINITY_DN10381_c0_g1_i1	19.3676252356954	0.581009329536017	0.449154625254991	0	1	1
TRINITY_DN10385_c0_g1_i1	1.74760825210683	-0.512549677087234	0.526379198329251	0	1	NA
TRINITY_DN10389_c0_g1_i1	5.44050388051107	0.367920435682622	0.576457963624424	0	1	NA
TRINITY_DN10392_c0_g1_i2	1.31354183270167	0.129619290248203	0.478091124863081	0	1	NA
TRINITY_DN10393_c0_g1_i1	0.631161382972271	-0.286955437344446	0.3486892682706	0	1	NA
TRINITY_DN10396_c0_g1_i1	1.15759333181216	-0.397779162458908	0.469917126842079	0	1	NA
TRINITY_DN10398_c0_g1_i1	6.63434101065813	0.359803712940279	0.576207964355939	0	1	1
TRINITY_DN104_c0_g1_i1	0.595561657871096	-0.173614273644116	0.388909767751424	0	1	NA
TRINITY_DN1040_c0_g1_i1	472.567784320237	0.316047897603865	0.125240070786524	0	1	1
TRINITY_DN10401_c0_g1_i1	0.561032340419796	-0.250648168320973	0.336063143985492	0	1	NA
TRINITY_DN10405_c0_g1_i1	1.0225209529233	-0.396824791714951	0.45051405625744	0	1	NA
TRINITY_DN10416_c0_g1_i2	0.420774255314847	-0.181884025681393	0.309561087643658	0	1	NA
TRINITY_DN1042_c0_g1_i1	1.52285022903481	-0.755107725865578	0.483444918012534	0	1	NA
TRINITY_DN10420_c0_g1_i1	2.77122965337437	0.0372093882626302	0.571223926983759	0	1	NA
TRINITY_DN10421_c0_g1_i1	9.46416592918204	0.53720514229077	0.53525738620015	0	1	1
TRINITY_DN10422_c0_g1_i1	12.1997921629984	-1.54491328165509	0.524061689903378	-1.03978842978497	0.298438205730502	1
TRINITY_DN10425_c0_g1_i1	61.5902316226958	1.41927185649179	0.297606460990626	1.4088130180245	0.158890464771075	1
TRINITY_DN10426_c0_g1_i1	0.490903297867322	-0.213743578781242	0.321764651785465	0	1	NA
TRINITY_DN10427_c0_g1_i1	2.35645477803697	-0.486263884463742	0.558265916380396	0	1	NA
TRINITY_DN10431_c0_g1_i1	6.33602719274928	0.258123177502158	0.568427796945857	0	1	1
TRINITY_DN10432_c0_g1_i1	5.93792135699774	-1.07823027714922	0.576117316391398	-0.135788796697219	0.891988247965274	1
TRINITY_DN10434_c0_g1_i1	0.711822448703386	-0.163384546065803	0.385544847943154	0	1	NA
TRINITY_DN10435_c0_g1_i1	1.81254077302753	-0.232364382116405	0.537254076187338	0	1	NA
TRINITY_DN10440_c0_g1_i1	2.49225490858707	-0.401509575966555	0.550846219935443	0	1	NA
TRINITY_DN10441_c0_g1_i1	1.60726575811186	-0.0511422894228764	0.530804787843802	0	1	NA
TRINITY_DN10442_c0_g1_i1	1.4241341202818	0.23527102320562	0.486369161464254	0	1	NA
TRINITY_DN10444_c0_g1_i1	1.35627540496837	-0.349016364550721	0.501420763267294	0	1	NA
TRINITY_DN10445_c0_g1_i2	2.79969430989604	-0.741130945384478	0.573650455718563	0	1	NA
TRINITY_DN10446_c0_g1_i1	0.84286757000209	-0.457201641989334	0.409977097573849	0	1	NA
TRINITY_DN10446_c0_g2_i1	7.58644091939265	0.259976689667627	0.563772292559579	0	1	1
TRINITY_DN1045_c0_g1_i1	24.5126367546877	-0.0660513375455894	0.411890341080665	0	1	1
TRINITY_DN10456_c0_g1_i1	3.41760701778345	0.115172015413743	0.570286200460841	0	1	NA
TRINITY_DN10458_c0_g1_i1	6.80631734542484	0.641994237953966	0.564735682655575	0	1	1
TRINITY_DN10459_c0_g1_i1	12.7681617645376	0.534363729110684	0.506275012784318	0	1	1
TRINITY_DN10461_c0_g1_i1	7.00082311627238	0.897055735262164	0.578806716358935	0	1	1
TRINITY_DN10464_c0_g1_i2	1.07858649463598	0.164580495512518	0.459344257247075	0	1	NA
TRINITY_DN1047_c0_g1_i1	2.95127083098182	-0.13160727232497	0.574916365996881	0	1	NA
TRINITY_DN10470_c0_g1_i1	5.56498388782422	-0.324565550725558	0.580857530217089	0	1	NA
TRINITY_DN10473_c0_g1_i1	14.690362216693	0.968347901919989	0.499107727185429	0	1	1
TRINITY_DN10480_c0_g1_i1	15.3522258576424	-0.66103758038633	0.480255810358775	0	1	1
TRINITY_DN10485_c0_g1_i1	10.9016599808901	0.52746888642371	0.537034197794606	0	1	1
TRINITY_DN10486_c0_g1_i1	0.979233735294227	-0.301104541163008	0.445225535328843	0	1	NA
TRINITY_DN10494_c0_g1_i1	0.490903297867322	-0.213743578781242	0.321764651785465	0	1	NA
TRINITY_DN1050_c0_g1_i1	1.84778721269628	-0.751897321761952	0.535778560962261	0	1	NA
TRINITY_DN10500_c0_g1_i1	7.41842359862903	-0.427856824134025	0.550646073533189	0	1	1
TRINITY_DN10501_c0_g1_i1	2.39642403095613	-0.646275989810617	0.539734009733078	0	1	NA
TRINITY_DN10506_c0_g1_i1	2.96127456451521	0.151220263263808	0.570784475384553	0	1	NA
TRINITY_DN10507_c0_g1_i1	8.24150590107843	0.397549159813696	0.558034982411993	0	1	1
TRINITY_DN10511_c0_g1_i1	1.64599421970017	-0.666647578870099	0.525590638494885	0	1	NA
TRINITY_DN10512_c0_g1_i2	2.36427838646121	-0.687270358930579	0.549597191350589	0	1	NA
TRINITY_DN10514_c0_g1_i1	1.91260628428437	-0.791420538825604	0.539088377483855	0	1	NA
TRINITY_DN10517_c0_g1_i2	4.42051445299555	0.520876138309876	0.581466607072811	0	1	NA
TRINITY_DN10518_c0_g1_i1	1.05093479448691	-0.426376122691705	0.473406289257086	0	1	NA
TRINITY_DN1052_c0_g1_i1	31.4275895241063	-0.404056873095635	0.383668670706733	0	1	1
TRINITY_DN10520_c0_g1_i1	5.73788244089894	-0.386843518308314	0.578486586703991	0	1	1
TRINITY_DN10522_c0_g1_i2	2.66385549945344	-0.00972602757595197	0.567254723081711	0	1	NA
TRINITY_DN10524_c0_g1_i1	1.85718571412056	-0.148061365714917	0.530911047160481	0	1	NA
TRINITY_DN10528_c0_g1_i1	586.485802929474	0.430350863061221	0.126075934512704	0	1	1
TRINITY_DN10529_c0_g1_i1	10.0832958452803	-0.553342797172359	0.526589931163161	0	1	1
TRINITY_DN10531_c0_g1_i1	3.15305441627766	-0.515472815347071	0.566888852605342	0	1	NA
TRINITY_DN10532_c0_g1_i1	1.44153780130016	-0.295807280916227	0.490619398519115	0	1	NA
TRINITY_DN10536_c0_g1_i1	20.0186887140122	0.662192943252384	0.447588135210209	0	1	1
TRINITY_DN10540_c0_g1_i1	1.860221950819	0.20194500050144	0.532270768816368	0	1	NA
TRINITY_DN10541_c0_g1_i1	5.52679036666407	-0.400930844846534	0.576963795882956	0	1	NA
TRINITY_DN10541_c0_g1_i2	1.80864527788158	0.0487515425365452	0.522641191314646	0	1	NA
TRINITY_DN10542_c0_g1_i1	3.70312468812223	-0.0417661303960375	0.57659251706785	0	1	NA
TRINITY_DN10545_c0_g1_i1	0.490903297867322	-0.213743578781242	0.321764651785465	0	1	NA
TRINITY_DN10547_c0_g1_i1	0.9084296839053	-0.479881464031815	0.416467680592202	0	1	NA
TRINITY_DN10549_c0_g1_i1	3.85364396187373	0.225684120699752	0.577826816149191	0	1	NA
TRINITY_DN10551_c0_g1_i1	12.8181901727465	0.0692600650192409	0.492454482268524	0	1	1
TRINITY_DN10552_c0_g1_i1	0.420774255314847	-0.181884025681393	0.309561087643658	0	1	NA
TRINITY_DN10557_c0_g1_i2	1.01621835189331	-0.607124639403008	0.453559012043954	0	1	NA
TRINITY_DN1056_c0_g1_i1	13.0044771374337	-0.118967555476725	0.540268408918964	0	1	1
TRINITY_DN10563_c0_g1_i1	2.74519095117683	-0.302230573866873	0.569496384118678	0	1	NA
TRINITY_DN10569_c0_g1_i1	9.29903879147498	0.537344570440895	0.540030491336026	0	1	1
TRINITY_DN10570_c0_g1_i1	2.46870111154087	0.319136839549768	0.561752781553173	0	1	NA
TRINITY_DN10571_c0_g1_i1	2.82058247880552	0.297644539509216	0.563240735067328	0	1	NA
TRINITY_DN10574_c0_g1_i1	0.96786819482854	-0.273617031031209	0.422120229464963	0	1	NA
TRINITY_DN10576_c0_g1_i1	14.3544721569196	0.286562106348046	0.531756090715291	0	1	1
TRINITY_DN10577_c0_g1_i1	9.2966975397563	-0.427174047322768	0.534022743938385	0	1	1
TRINITY_DN10579_c0_g1_i1	37.8527536762691	0.103081230056481	0.370347498220133	0	1	1
TRINITY_DN10581_c0_g1_i1	14.7738494985185	0.142496331957689	0.474332878754186	0	1	1
TRINITY_DN10583_c0_g1_i1	0.631161382972271	-0.286955437344446	0.3486892682706	0	1	NA
TRINITY_DN10585_c0_g1_i2	16.1243272204005	-0.317845483387323	0.489194286866504	0	1	1
TRINITY_DN10587_c0_g1_i1	1.23479091569553	0.138810388481702	0.469897871078824	0	1	NA
TRINITY_DN10593_c0_g1_i1	1.79827649106748	0.14199108279669	0.503348799247305	0	1	NA
TRINITY_DN10594_c0_g1_i1	9.17753552011477	0.35828693643009	0.564738258994202	0	1	1
TRINITY_DN10599_c0_g1_i1	9.73287554662853	0.457263689565994	0.549689089989559	0	1	1
TRINITY_DN1060_c0_g1_i1	3.25273298382797	-0.317937765106241	0.579768600771145	0	1	NA
TRINITY_DN10603_c0_g1_i1	6.04946721705748	-0.344212626040651	0.570202794470771	0	1	1
TRINITY_DN10604_c0_g1_i1	2.53448155065904	-0.142903264942931	0.564951149882901	0	1	NA
TRINITY_DN10606_c0_g1_i2	2.04408819511414	-1.07838123269888	0.532631530257434	-0.147158454290146	0.883006952186758	NA
TRINITY_DN10607_c0_g1_i2	110.220833072782	2.06442847565803	0.262911250338835	4.04862277398256	5.15199058964118e-05	0.0013195238890387
TRINITY_DN10608_c0_g1_i1	4.15711316609958	0.648613928699434	0.581431291248772	0	1	NA
TRINITY_DN10610_c0_g1_i1	10.7655342539997	0.378391054904757	0.542088174138575	0	1	1
TRINITY_DN10611_c0_g1_i1	9.95380577795844	0.585755934962066	0.532556531070739	0	1	1
TRINITY_DN10614_c0_g1_i1	2.71226044649352	-1.06865024539922	0.560534204530615	-0.122472892544893	0.902524512973376	NA
TRINITY_DN10618_c0_g1_i2	1.50801289509131	-0.576092066908166	0.510827670861938	0	1	NA
TRINITY_DN1062_c0_g1_i1	3.6317722122204	-0.134520856996351	0.579279154709496	0	1	NA
TRINITY_DN10620_c0_g1_i1	285.344375874657	0.246725360700109	0.178811213830586	0	1	1
TRINITY_DN10622_c0_g1_i1	4.25826962019786	-1.55852241409995	0.57974284500517	-0.963396821387195	0.335348420855306	NA
TRINITY_DN10623_c0_g1_i1	1.47487179391347	-0.0446122460536893	0.480795524312575	0	1	NA
TRINITY_DN10629_c0_g1_i1	4.55723043052077	-0.0632874435848683	0.581374541375856	0	1	NA
TRINITY_DN10633_c0_g1_i1	2.56108455420796	-0.249137664126433	0.551942293231901	0	1	NA
TRINITY_DN10634_c0_g1_i1	3.60383562096659	0.116399088192448	0.575282908236621	0	1	NA
TRINITY_DN1064_c0_g1_i2	4.62040616781469	-0.371156105782024	0.581483245755927	0	1	NA
TRINITY_DN10642_c0_g1_i1	6.04207914372687	-0.633785606872662	0.571628989196585	0	1	1
TRINITY_DN10644_c0_g1_i1	9.08953200367912	0.145653633391607	0.557879430892407	0	1	1
TRINITY_DN10645_c0_g1_i1	4.60937596528243	0.44434756356909	0.580044010697478	0	1	NA
TRINITY_DN10647_c0_g1_i1	0.518690159120064	-0.266564906796579	0.352952927210288	0	1	NA
TRINITY_DN10649_c0_g1_i1	2.20706323477474	0.487881049454139	0.545222895754016	0	1	NA
TRINITY_DN1065_c0_g1_i1	13.4331417458033	-0.00160198416868007	0.495316502275982	0	1	1
TRINITY_DN10653_c0_g1_i1	8.0615046382041	1.50331466417402	0.552996355591898	0.910159097947942	0.362738611404668	1
TRINITY_DN10655_c0_g1_i1	195.635480980674	3.72875342519409	0.218437151749873	12.4921672130147	8.23786209090459e-36	1.01388044296112e-33
TRINITY_DN10657_c0_g1_i1	2.88109194421477	-0.703500098692095	0.561367832762191	0	1	NA
TRINITY_DN10659_c0_g1_i1	4.652533829635	0.551772096257707	0.58008907671263	0	1	NA
TRINITY_DN1066_c0_g1_i1	28.6500748503774	2.34070364303605	0.424110561632112	3.16121258069262	0.0015711378884239	0.0315739087215567
TRINITY_DN10660_c0_g1_i1	6.20641128804923	0.102358059529136	0.565326675863961	0	1	1
TRINITY_DN10674_c0_g1_i1	1.13580095974353	0.353855999880255	0.457675237571535	0	1	NA
TRINITY_DN10677_c0_g1_i1	122.767104720144	5.08587322218324	0.327094612371805	12.4914109485205	8.31655195590046e-36	1.01806221227902e-33
TRINITY_DN10678_c0_g1_i1	9.50746058291371	0.875702357082647	0.529819160602592	0	1	1
TRINITY_DN10681_c0_g1_i1	6.97485662267741	0.333170005481543	0.563636460694091	0	1	1
TRINITY_DN10682_c0_g1_i1	3.61719745548098	-0.169502473987091	0.573176176656439	0	1	NA
TRINITY_DN10683_c0_g1_i1	1.22262075345876	0.0842426805978149	0.472223190152833	0	1	NA
TRINITY_DN10685_c0_g1_i1	2.73195707953223	-0.945041948805609	0.546506496024527	0	1	NA
TRINITY_DN10688_c0_g1_i1	1.01829252479433	-0.608050321236046	0.453801833785433	0	1	NA
TRINITY_DN10689_c0_g1_i1	18.4252403224671	1.33199239464934	0.46197564442774	0.718636141653288	0.472365138753942	1
TRINITY_DN10690_c0_g1_i1	17.6416866284427	0.643089936604728	0.460536751703424	0	1	1
TRINITY_DN10694_c0_g1_i2	1.4106647826817	-0.707569870542347	0.473826234641904	0	1	NA
TRINITY_DN10695_c0_g1_i1	1.95538355050775	-0.17619116553915	0.554389729678538	0	1	NA
TRINITY_DN10695_c0_g1_i2	0.878870129787164	-0.51972217689529	0.432708672731129	0	1	NA
TRINITY_DN107_c0_g1_i1	7.47446971836147	0.768085863399306	0.551301067833715	0	1	1
TRINITY_DN107_c0_g1_i2	5.25436057346585	0.480929509285718	0.576367961742279	0	1	NA
TRINITY_DN10702_c0_g1_i1	3.89224025656764	-1.07799922578164	0.579141199882795	-0.134680844321608	0.892864219199615	NA
TRINITY_DN10703_c0_g1_i1	4.34859097487653	0.40375714839155	0.581443975443083	0	1	NA
TRINITY_DN10704_c0_g1_i1	1.12084570544866	-0.268938529112738	0.466329518493562	0	1	NA
TRINITY_DN10705_c0_g1_i1	4.2175667521084	-0.48953843075917	0.581486332232444	0	1	NA
TRINITY_DN10707_c0_g1_i1	7.74592122509863	-0.290773493114726	0.335853254957471	0	1	1
TRINITY_DN10708_c0_g1_i1	1.04276332744878	-0.325599263450566	0.454161494277643	0	1	NA
TRINITY_DN10709_c0_g1_i2	31.2413545279159	0.487901594213176	0.378975583578556	0	1	1
TRINITY_DN10712_c0_g1_i1	10.7546248125755	0.37680710361718	0.516933749276994	0	1	1
TRINITY_DN10713_c0_g1_i1	0.808219029425876	0.00650828833634079	0.422129868556979	0	1	NA
TRINITY_DN10714_c0_g1_i1	16.7311265173128	-0.380171231893989	0.457391923318068	0	1	1
TRINITY_DN10719_c0_g1_i2	17.6845434857285	-1.21822842409001	0.472913944819142	-0.461454830166759	0.644472321364122	1
TRINITY_DN1072_c0_g1_i1	4.67840571879002	-0.0748353287676024	0.581028987275591	0	1	NA
TRINITY_DN10721_c0_g1_i1	2.28377137284793	-0.664521413492595	0.552270100055654	0	1	NA
TRINITY_DN10724_c0_g1_i2	3.66058210346869	-0.181220172937788	0.58115378228722	0	1	NA
TRINITY_DN10725_c0_g1_i1	1.71552155802702	0.0951525815501544	0.520591827428531	0	1	NA
TRINITY_DN10726_c0_g1_i1	18.481678804371	-1.10671689658456	0.467922929547715	-0.228065114671151	0.819595619896488	1
TRINITY_DN10729_c0_g1_i1	6.81553706903547	0.168318107396983	0.556162204234928	0	1	1
TRINITY_DN10730_c0_g1_i2	1.8742792118833	-0.0513954397233044	0.526461758506418	0	1	NA
TRINITY_DN10732_c0_g1_i1	1.16127798956787	-0.403220316946359	0.470336689354105	0	1	NA
TRINITY_DN10735_c0_g1_i1	0.747988357673319	-0.244649065372496	0.41263982062703	0	1	NA
TRINITY_DN10738_c0_g1_i1	5.91472989782544	-0.213571264016919	0.578882433266693	0	1	1
TRINITY_DN10739_c0_g1_i1	5.41240094071243	-0.709497333390264	0.57708240219896	0	1	NA
TRINITY_DN10740_c0_g1_i1	2.61044128533147	-0.181391414593802	0.569175248735299	0	1	NA
TRINITY_DN10744_c0_g1_i1	6.16444386969003	-0.560954679198734	0.568485823865835	0	1	1
TRINITY_DN10745_c0_g1_i1	6.38707358001105	-1.18705316238902	0.578335653755264	-0.323433565221933	0.746366913004581	1
TRINITY_DN10749_c0_g1_i1	5.16420134522481	0.636810597311906	0.576608330647486	0	1	NA
TRINITY_DN10752_c0_g1_i1	1.00124988534931	-0.515240067745816	0.426680967981357	0	1	NA
TRINITY_DN10753_c0_g1_i1	3.9388339543676	0.627387903728365	0.581362632880287	0	1	NA
TRINITY_DN10759_c0_g1_i1	2.58188820725808	-0.568871396898832	0.563317833812904	0	1	NA
TRINITY_DN10760_c0_g1_i1	47.8104459900602	-0.111162018444837	0.315113168238773	0	1	1
TRINITY_DN10762_c0_g1_i1	1.5959151953071	0.0911581681363303	0.532287377651517	0	1	NA
TRINITY_DN10765_c0_g1_i1	2.84076410238646	-0.41418623949488	0.557503478475789	0	1	NA
TRINITY_DN10769_c0_g1_i1	13.8433540888962	-0.00146045373604952	0.480203171298791	0	1	1
TRINITY_DN1077_c0_g1_i1	4.04446036140345	-1.00121064472177	0.577470680126299	-0.00209646093461694	0.998327267413261	NA
TRINITY_DN10773_c0_g1_i1	32.110248111946	0.620576970975339	0.368572118813459	0	1	1
TRINITY_DN10774_c0_g1_i1	5.10928698510184	-0.219031828050593	0.576909958273027	0	1	NA
TRINITY_DN10781_c0_g1_i1	3.22191597035071	-0.187871255229206	0.572533633927301	0	1	NA
TRINITY_DN10781_c0_g1_i2	0.609269634689685	-0.320364689935385	0.372002440267687	0	1	NA
TRINITY_DN10784_c0_g1_i1	6.00247227630128	-1.01434949419543	0.577697137098228	-0.0248391298380144	0.980183279580614	1
TRINITY_DN10785_c0_g1_i1	79.6370051513344	-1.02282224083868	0.280050496669759	-0.0814933060647021	0.935049648160562	1
TRINITY_DN1079_c0_g1_i1	25.6395987081794	0.0666398536677526	0.395050660592017	0	1	1
TRINITY_DN10805_c0_g1_i1	3.75337585735994	0.632473344699227	0.580699546571779	0	1	NA
TRINITY_DN10808_c0_g1_i1	3.92817857839303	0.0439110166511398	0.581483388815864	0	1	NA
TRINITY_DN10809_c0_g1_i1	6.47928521045114	0.793430330095866	0.580994642715578	0	1	1
TRINITY_DN10810_c0_g1_i1	41.1566065781237	-0.069310774275243	0.341288425503277	0	1	1
TRINITY_DN10811_c0_g1_i1	2.14464536158736	0.104741901607203	0.554412832434534	0	1	NA
TRINITY_DN10814_c0_g1_i1	30.5355080676858	2.01350523281194	0.398724907465029	2.54186586751126	0.0110262478723157	0.184600468974086
TRINITY_DN10815_c0_g1_i1	2.3866600737949	-0.921905787007761	0.549459544060787	0	1	NA
TRINITY_DN10818_c0_g1_i1	2.54907284311691	0.0775488975457655	0.565437169997292	0	1	NA
TRINITY_DN1082_c0_g1_i1	1.86035189452693	-0.706424792608701	0.514527602465388	0	1	NA
TRINITY_DN10827_c0_g1_i1	2.92592250911456	0.177176628137259	0.565547213976783	0	1	NA
TRINITY_DN1083_c0_g1_i1	9.15071911125323	-0.0740993070888698	0.52842168960773	0	1	1
TRINITY_DN10830_c0_g1_i2	33.7998831742449	0.196915430877166	0.385756909865244	0	1	1
TRINITY_DN10831_c0_g1_i1	1.64040451089886	0.0696428297280432	0.498859557875147	0	1	NA
TRINITY_DN10836_c0_g1_i1	2.72354105149264	-0.587936789863307	0.562122745753415	0	1	NA
TRINITY_DN1084_c0_g1_i2	0.978291632096083	-0.167583533167215	0.446306704061867	0	1	NA
TRINITY_DN1084_c0_g1_i3	15.7309705848828	-0.618839268262173	0.483040724965245	0	1	1
TRINITY_DN10840_c0_g1_i1	1.64538246734968	-0.060487133798318	0.503823515940469	0	1	NA
TRINITY_DN10841_c0_g1_i1	2.70009478537121	-0.664216645176404	0.56787098549182	0	1	NA
TRINITY_DN10850_c0_g1_i1	9.24199318863942	0.125909304822838	0.542357724585717	0	1	1
TRINITY_DN10853_c0_g1_i1	166.437202525329	5.11499540880626	0.290361653573807	14.1719657473994	1.36621893225362e-45	2.11615230397842e-43
TRINITY_DN10854_c0_g1_i1	2.65550868671654	0.420952068638181	0.537172203091802	0	1	NA
TRINITY_DN10855_c0_g1_i1	72.2415222370823	0.0817529813255298	0.306745799048506	0	1	1
TRINITY_DN10857_c0_g1_i1	18.9512396598354	-1.14450070787821	0.467211338674027	-0.309283392582714	0.75710596289534	1
TRINITY_DN10859_c0_g1_i1	4.90029733838066	-1.28652342557661	0.581290581153846	-0.492909114418934	0.622076806905796	NA
TRINITY_DN10860_c0_g1_i1	16.6501013627058	1.3368854868041	0.492776368402919	0.68364781350198	0.49419758456108	1
TRINITY_DN10863_c0_g1_i1	1.21351398045733	-0.0971959691140177	0.49096860950288	0	1	NA
TRINITY_DN10864_c0_g1_i1	0.420774255314847	-0.181884025681393	0.309561087643658	0	1	NA
TRINITY_DN10865_c0_g1_i1	1.42756945396318	0.465691975620113	0.521317058024207	0	1	NA
TRINITY_DN10865_c0_g1_i2	5.06890257354597	0.839081687420524	0.579880767970812	0	1	NA
TRINITY_DN10867_c0_g1_i1	6.06097039307911	-0.403437887989054	0.578784108920296	0	1	1
TRINITY_DN1087_c0_g1_i1	2.93965384263043	-1.18847924153897	0.568734403656878	-0.331401160765152	0.740341488224122	NA
TRINITY_DN10870_c0_g1_i1	1.29083811579027	-0.220253101132137	0.478772961955132	0	1	NA
TRINITY_DN10871_c0_g1_i2	39.1656140458138	0.863878084467408	0.345040196160133	0	1	1
TRINITY_DN1088_c0_g1_i1	18.1383508278805	-0.702557249271702	0.46489083280355	0	1	1
TRINITY_DN10880_c0_g1_i1	2.93834172371062	-0.835096065604261	0.562989806850087	0	1	NA
TRINITY_DN10880_c1_g1_i1	1.6842168648244	-0.596521015995753	0.506977563092771	0	1	NA
TRINITY_DN10881_c0_g1_i1	0.98057920402986	-0.0208282476525079	0.446008074059476	0	1	NA
TRINITY_DN10884_c0_g1_i1	2.13277345439103	0.17761025798937	0.545739678692414	0	1	NA
TRINITY_DN1089_c0_g1_i1	13.7626336615423	-2.61651590354302	0.53292046768831	-3.03331547867754	0.00241882585566358	0.0467920525977944
TRINITY_DN10891_c0_g1_i1	5.25512687838959	-0.314104971362003	0.576380789074873	0	1	NA
TRINITY_DN10892_c0_g1_i1	0.805502507622241	-0.434389433929188	0.401709636298142	0	1	NA
TRINITY_DN10896_c0_g1_i1	1.35406738726267	-0.495619332001353	0.487562765665907	0	1	NA
TRINITY_DN10899_c0_g1_i1	2.97451462217416	-0.742545691383292	0.563087534800911	0	1	NA
TRINITY_DN10904_c0_g1_i1	1.26848152202517	0.244941616444704	0.468165334117638	0	1	NA
TRINITY_DN10905_c0_g1_i1	1.91235968137213	-0.494300000310673	0.533220057952865	0	1	NA
TRINITY_DN10906_c0_g1_i1	0.663410094629524	-0.353630305593639	0.37969940870668	0	1	NA
TRINITY_DN10907_c0_g1_i1	14.2687584698644	2.61475580189781	0.518577110661682	3.11382004469393	0.001846820929548	0.036597272188754
TRINITY_DN10911_c0_g1_i1	1.52367962193433	0.185518320676206	0.49026563868057	0	1	NA
TRINITY_DN10917_c0_g1_i1	10.7448856100884	-0.570168669444507	0.512967780692502	0	1	1
TRINITY_DN10918_c0_g1_i1	14.851275977565	0.218066211895785	0.477775667266819	0	1	1
TRINITY_DN1092_c0_g1_i1	12.7217235664637	0.213068061492884	0.519504526559011	0	1	1
TRINITY_DN10921_c0_g1_i1	1.20661636806488	-0.111608351708179	0.470684910195479	0	1	NA
TRINITY_DN10922_c0_g1_i1	1.24838225802249	0.366684767217792	0.450481369635909	0	1	NA
TRINITY_DN10925_c0_g1_i1	27.3479391818896	-1.19978811523924	0.400709235129944	-0.498586250887004	0.618070893124087	1
TRINITY_DN1093_c1_g1_i1	2.64447416843532	0.597983435291538	0.567624770798638	0	1	NA
TRINITY_DN10933_c0_g1_i1	22.3866666776242	0.224017332451515	0.436646708497819	0	1	1
TRINITY_DN10935_c0_g1_i1	0.990419829048618	-0.585989333516296	0.447745338830606	0	1	NA
TRINITY_DN10936_c0_g1_i1	23.9715440918097	-1.27423714068655	0.422438237475459	-0.649176888733897	0.516224048184308	1
TRINITY_DN10940_c0_g1_i1	2.89019402788267	0.212333458777377	0.557153258843223	0	1	NA
TRINITY_DN10941_c0_g1_i1	15.6744331431632	0.43802056620702	0.479514020742504	0	1	1
TRINITY_DN10947_c0_g1_i1	3.90573892181693	-0.52189301437011	0.579714684791555	0	1	NA
TRINITY_DN10949_c0_g1_i2	7.72275163221311	-2.03343343330803	0.576342233599926	-1.79308989183915	0.0729585516577396	0.955257770382445
TRINITY_DN10950_c0_g1_i1	9.73375238233922	0.0851436670268683	0.544858230512811	0	1	1
TRINITY_DN10955_c0_g1_i1	31.9148324885742	0.877133346090484	0.367333345555655	0	1	1
TRINITY_DN10961_c0_g1_i1	1.59398495444068	-0.44902267933901	0.517628609511614	0	1	NA
TRINITY_DN10964_c0_g1_i1	4.97416402722641	0.436445385018961	0.579181547999658	0	1	NA
TRINITY_DN10967_c0_g1_i1	4.93667063723392	-0.485730037156292	0.58145277382071	0	1	NA
TRINITY_DN10968_c0_g1_i1	4.28619378009385	0.204953660935139	0.580716773861286	0	1	NA
TRINITY_DN10969_c0_g1_i1	8.56600052944544	0.658616640822819	0.570607399668203	0	1	1
TRINITY_DN10971_c0_g1_i1	6.99438236014521	0.995311578788476	0.563580174236459	0	1	1
TRINITY_DN10974_c0_g1_i1	11.9994132299063	0.630159526373843	0.518087246647513	0	1	1
TRINITY_DN10975_c0_g1_i1	3.93715881065012	-0.483773556131303	0.579614683690895	0	1	NA
TRINITY_DN10978_c0_g1_i1	10.3200789493413	-0.234883458602911	0.528645211104253	0	1	1
TRINITY_DN1098_c0_g1_i1	8.73214760347811	-0.206682920538639	0.555715035032087	0	1	1
TRINITY_DN10980_c0_g1_i2	0.765906767422489	-0.460236387887	0.417989094179372	0	1	NA
TRINITY_DN10987_c0_g1_i1	18.0591526956476	0.738519835042356	0.467479347131297	0	1	1
TRINITY_DN10988_c0_g1_i1	1.71498035020908	0.504321912381792	0.538337083083981	0	1	NA
TRINITY_DN1099_c0_g1_i1	7.2399765091268	1.47933476060143	0.566478392600116	0.846166008912191	0.397460141238569	1
TRINITY_DN10992_c0_g1_i1	18.2743165172864	-0.363406054649738	0.457791163612164	0	1	1
TRINITY_DN10996_c0_g1_i1	0.831865091286993	-0.244162090842505	0.427720890125554	0	1	NA
TRINITY_DN10999_c0_g1_i1	1.4397534887261	-0.384947579780362	0.52233779687554	0	1	NA
TRINITY_DN11_c0_g1_i1	1.30521544354119	-0.138186152360443	0.49914652655329	0	1	NA
TRINITY_DN110_c0_g1_i1	1.04899674199976	-0.237120936217663	0.458666489517717	0	1	NA
TRINITY_DN1100_c0_g1_i1	10.7661387624801	0.654745288552588	0.547604118032683	0	1	1
TRINITY_DN11000_c0_g1_i1	4.54755712753842	-0.336427832703459	0.581308200172965	0	1	NA
TRINITY_DN11009_c0_g1_i1	11.669963629865	0.225681963658967	0.501844260292709	0	1	1
TRINITY_DN11012_c0_g1_i1	2.73331923530681	-0.221453995792599	0.566298822502241	0	1	NA
TRINITY_DN11013_c0_g1_i1	3.75258727779168	-0.61763388972009	0.576864196451844	0	1	NA
TRINITY_DN11014_c0_g1_i1	0.420774255314847	-0.181884025681393	0.309561087643658	0	1	NA
TRINITY_DN11015_c0_g1_i1	2.46417620264865	-0.445081068909115	0.5626624702537	0	1	NA
TRINITY_DN11016_c0_g1_i1	4.78402790628839	-1.46734289048886	0.581465063113664	-0.803733397130182	0.421550961979054	NA
TRINITY_DN11018_c0_g1_i1	1.25515565773546	-0.136395957791598	0.492196393939044	0	1	NA
TRINITY_DN1102_c0_g1_i1	2.19340757423525	-0.0408162451218849	0.553307046219767	0	1	NA
TRINITY_DN11022_c0_g1_i1	7.84437393092937	-0.836305710499838	0.549663246957195	0	1	1
TRINITY_DN11025_c0_g1_i1	1.03294525583575	-0.114237082629961	0.447833156038592	0	1	NA
TRINITY_DN11027_c0_g1_i1	2.16830877631579	-0.615592030316213	0.545623167036408	0	1	NA
TRINITY_DN11029_c0_g1_i1	1.79865307657278	-0.0818664946999455	0.537572032013585	0	1	NA
TRINITY_DN1103_c0_g1_i1	12.0432771213913	1.53645402675651	0.523205632655146	1.02532158156275	0.305211475887225	1
TRINITY_DN11032_c0_g1_i1	6.99533117059232	-0.273640301015805	0.573367522752244	0	1	1
TRINITY_DN11036_c0_g1_i1	2.13646798472415	0.149992843423003	0.552225355221117	0	1	NA
TRINITY_DN11039_c0_g1_i2	16.4067797905562	0.0553141745691774	0.466019324924401	0	1	1
TRINITY_DN1104_c0_g1_i1	8.64259145030738	-0.410969268159284	0.545145520679102	0	1	1
TRINITY_DN11044_c0_g1_i1	7.63747120368886	-0.0263646160431741	0.565076763473051	0	1	1
TRINITY_DN11046_c0_g1_i1	0.631161382972271	-0.286955437344446	0.3486892682706	0	1	NA
TRINITY_DN11048_c0_g1_i1	5.79612011165787	0.0568118343128325	0.575180383090438	0	1	1
TRINITY_DN11049_c0_g1_i1	2.07045861694789	-0.353817394621486	0.539326150283452	0	1	NA
TRINITY_DN11051_c0_g1_i1	10.7354170586442	0.353955932841593	0.51736119516946	0	1	1
TRINITY_DN11053_c0_g1_i1	2.07677396097414	-0.844938472565666	0.542764112661009	0	1	NA
TRINITY_DN11054_c0_g1_i2	117.147924176799	-0.227792356832556	0.223598197052009	0	1	1
TRINITY_DN11057_c0_g1_i1	2.16130582871008	0.679749013505088	0.551500997492107	0	1	NA
TRINITY_DN11059_c0_g1_i1	2.27805263936186	-0.835825894257625	0.536799810618785	0	1	NA
TRINITY_DN1106_c0_g1_i1	0.711196329862677	-0.162679100656167	0.385438943465648	0	1	NA
TRINITY_DN11064_c0_g1_i1	3.94703735666321	-0.0456929183620911	0.581380056357507	0	1	NA
TRINITY_DN11065_c0_g1_i1	2.05305114855584	-0.136013774164502	0.537161207864163	0	1	NA
TRINITY_DN11067_c0_g1_i1	1.13776250821785	-0.58001819417447	0.44478667677484	0	1	NA
TRINITY_DN11069_c0_g1_i1	3.51095172011602	0.164453316515196	0.58104037209369	0	1	NA
TRINITY_DN11071_c0_g1_i1	4.63538577908379	-0.421799114478712	0.581367108477136	0	1	NA
TRINITY_DN11072_c0_g1_i1	1.07035729889751	0.0692812655083857	0.431726658311297	0	1	NA
TRINITY_DN11073_c0_g1_i1	1.49700738464429	-0.0888557472273843	0.513002689459526	0	1	NA
TRINITY_DN11075_c0_g1_i1	15.7062305549102	-0.188309604668832	0.470220551910526	0	1	1
TRINITY_DN11076_c0_g1_i1	22.9048547200626	-0.771594422460968	0.434018047830508	0	1	1
TRINITY_DN11077_c0_g1_i1	1.91335420435197	-0.290109966734243	0.515424694481371	0	1	NA
TRINITY_DN11078_c0_g1_i1	2.67002964283918	-0.688123121146682	0.568876584678844	0	1	NA
TRINITY_DN1108_c0_g1_i1	3.68059922273413	-0.0860292652972695	0.581474415566003	0	1	NA
TRINITY_DN11087_c0_g1_i2	1.69464744554078	-0.814459582026628	0.49366993459695	0	1	NA
TRINITY_DN11088_c0_g1_i1	4.40484703334444	-0.182955228016091	0.580865287073698	0	1	NA
TRINITY_DN11090_c0_g1_i1	1.82940485740985	-0.40288751920009	0.533777781918512	0	1	NA
TRINITY_DN11091_c0_g1_i2	1.44401629514516	-0.0741811747403661	0.48631863284109	0	1	NA
TRINITY_DN11092_c0_g1_i1	3.32645489389891	-0.107404597002607	0.579430589733367	0	1	NA
TRINITY_DN11095_c0_g1_i1	0.928084760055647	-0.0634253314282215	0.416159178501197	0	1	NA
TRINITY_DN11103_c0_g1_i1	21.5008224264048	-3.32969491116296	0.507637660467785	-4.58928699067788	4.44762593030126e-06	0.000127863629806855
TRINITY_DN11106_c0_g1_i1	1.07043035193513	-0.543676448081349	0.434667667435154	0	1	NA
TRINITY_DN11108_c0_g1_i1	2.56766086064798	-0.236769068744618	0.563022060750608	0	1	NA
TRINITY_DN11110_c0_g1_i1	2.45825989166561	0.125739650939623	0.571952245408525	0	1	NA
TRINITY_DN11111_c0_g1_i1	1.22310715596261	-0.43100228210639	0.475544201610902	0	1	NA
TRINITY_DN11113_c0_g1_i1	0.420774255314847	-0.181884025681393	0.309561087643658	0	1	NA
TRINITY_DN11114_c0_g1_i1	57.9468250350421	-1.30105836484865	0.336569322054318	-0.894491402279559	0.371059027875512	1
TRINITY_DN11116_c0_g1_i1	0.884824220377861	-0.470962222512589	0.412883042147693	0	1	NA
TRINITY_DN11117_c0_g1_i1	1.59546020015866	-0.784044408171563	0.488740950062631	0	1	NA
TRINITY_DN11120_c0_g1_i1	0.499337252808093	-0.104180827416212	0.34694186410948	0	1	NA
TRINITY_DN11124_c0_g1_i1	2.77753298441177	-0.0304457088425986	0.57134700519091	0	1	NA
TRINITY_DN11125_c0_g1_i1	3.06557129525232	0.557306719117622	0.57332524288903	0	1	NA
TRINITY_DN11126_c0_g1_i1	16.0032111282403	-0.140019914120603	0.483015514391683	0	1	1
TRINITY_DN11130_c0_g1_i1	6.15798710648739	-2.23878741811959	0.581474201912652	-2.13042541534058	0.0331365073850549	0.485247156344156
TRINITY_DN11133_c0_g1_i1	1.36094289454212	-0.664051948458821	0.46518532986675	0	1	NA
TRINITY_DN11136_c0_g1_i1	0.682120588295413	-0.160451075399282	0.403382556257554	0	1	NA
TRINITY_DN1114_c0_g1_i1	5.91115115027417	-0.748918947542549	0.579551660608091	0	1	1
TRINITY_DN11141_c0_g1_i2	8.19742542447929	-0.165938866290726	0.545488100723749	0	1	1
TRINITY_DN11145_c0_g1_i1	0.843123613592116	-0.457296271321991	0.410003680238639	0	1	NA
TRINITY_DN11146_c0_g1_i1	1.85800283012157	-0.207216057300356	0.534460949271634	0	1	NA
TRINITY_DN11153_c0_g1_i1	1.49719020905879	-0.280252605057875	0.491807471703166	0	1	NA
TRINITY_DN11156_c0_g1_i1	2.67341832616189	-0.697475100823238	0.565261229137458	0	1	NA
TRINITY_DN11157_c0_g1_i1	16.8927738149764	-0.985687815655253	0.474590934427646	0	1	1
TRINITY_DN11162_c0_g1_i1	0.843149658369666	-0.457305906568854	0.410006386274141	0	1	NA
TRINITY_DN11164_c0_g1_i1	2.10267910198397	-1.10171723258079	0.535934079898149	-0.189794298209444	0.849470324058888	NA
TRINITY_DN11167_c0_g1_i2	2.38733456112987	-0.236515619619621	0.542975329357628	0	1	NA
TRINITY_DN11172_c0_g1_i1	0.59213426988834	-0.310759209171258	0.367223746366956	0	1	NA
TRINITY_DN1118_c0_g1_i1	1.39702063518299	0.126352958968826	0.482914904178858	0	1	NA
TRINITY_DN11181_c0_g1_i1	1.45135021488375	0.259553309029002	0.492188780184355	0	1	NA
TRINITY_DN11182_c0_g1_i1	3.25403653907009	0.533018472073596	0.57630627990167	0	1	NA
TRINITY_DN11185_c0_g1_i1	22.5411914317891	0.984338354948473	0.439063296636386	0	1	1
TRINITY_DN11187_c0_g1_i1	23.3304659816221	-0.150529168123571	0.42563178739399	0	1	1
TRINITY_DN11190_c0_g1_i1	4.96319216593074	0.440296388975387	0.58040988166116	0	1	NA
TRINITY_DN11193_c0_g1_i1	2.59490473279767	-0.630780880970167	0.560973664202257	0	1	NA
TRINITY_DN11196_c0_g1_i1	3.83641094755201	-0.123695774972618	0.581243918587728	0	1	NA
TRINITY_DN11199_c0_g1_i1	22.1679233494762	0.815611969696784	0.442352811500644	0	1	1
TRINITY_DN112_c0_g1_i1	0.976026722190943	-0.301050967155086	0.444885374052978	0	1	NA
TRINITY_DN11203_c0_g1_i1	0.591735699307723	-0.310531702743007	0.367152708708247	0	1	NA
TRINITY_DN11204_c0_g1_i1	1.69059892516465	0.357138014363409	0.521059010488311	0	1	NA
TRINITY_DN11211_c0_g1_i1	7.02106169753301	0.168004502191809	0.564891628705869	0	1	1
TRINITY_DN11212_c0_g1_i1	3.30284680564629	-1.25461626942397	0.570976090574834	-0.445931578619394	0.655646670673827	NA
TRINITY_DN11214_c0_g1_i1	9.93023167898783	0.63486117254853	0.523278854236767	0	1	1
TRINITY_DN1122_c0_g1_i1	8.18546059638016	-0.332303766442392	0.552725271110599	0	1	1
TRINITY_DN11220_c0_g1_i1	7.52481505338707	-1.64504191839316	0.573334392229412	-1.1250710355695	0.260558933919999	1
TRINITY_DN11223_c0_g1_i1	11.9536851568423	1.31548101994744	0.541518073276813	0.582586317088937	0.560171818721091	1
TRINITY_DN11224_c0_g1_i1	1.19864848620499	0.0567338834021463	0.464331379199871	0	1	NA
TRINITY_DN11227_c0_g1_i1	4.5287442296355	-0.748136513377919	0.580381011121993	0	1	NA
TRINITY_DN11229_c0_g1_i1	2.70838750132667	-1.04800012728333	0.559079481459481	-0.085855641058451	0.931581174554303	NA
TRINITY_DN1123_c0_g1_i1	1.57388734076791	-0.305263272967118	0.503172809232282	0	1	NA
TRINITY_DN11233_c0_g1_i1	1.73322661113979	0.162094030257354	0.53581868009087	0	1	NA
TRINITY_DN11238_c0_g1_i1	2.5653204788977	-1.26872931009702	0.551202898638482	-0.487532469006974	0.625881039054386	NA
TRINITY_DN11239_c0_g1_i1	13.974301860115	-0.156987903611589	0.517145815802763	0	1	1
TRINITY_DN1124_c0_g1_i1	13.6972984748094	-0.171677335484314	0.494347900528227	0	1	1
TRINITY_DN11240_c0_g1_i1	1.84672725552304	0.270668661728951	0.538271905911555	0	1	NA
TRINITY_DN11242_c0_g1_i2	1.78615379960803	0.813101729878175	0.531185112027838	0	1	NA
TRINITY_DN11245_c0_g1_i1	0.82383965433298	-0.449131145911151	0.407116754952145	0	1	NA
TRINITY_DN11253_c0_g1_i1	3.1005879607618	0.452417390452211	0.568117313085495	0	1	NA
TRINITY_DN11254_c0_g1_i1	1.9293421303507	-0.132961819567397	0.522069915721401	0	1	NA
TRINITY_DN1126_c0_g1_i1	1.04266825879965	0.0490096272486091	0.471759923970095	0	1	NA
TRINITY_DN11262_c0_g1_i1	0.97452797357242	-0.320550508400265	0.449088177632395	0	1	NA
TRINITY_DN11265_c0_g1_i1	2.73216883626618	0.210185712464751	0.576634600303749	0	1	NA
TRINITY_DN11266_c0_g1_i1	5.62555428970384	-0.148676642082158	0.581369978090419	0	1	NA
TRINITY_DN1127_c0_g1_i1	3.32606330851768	-0.107666758597252	0.576376019654361	0	1	NA
TRINITY_DN11272_c0_g1_i1	1.20773250859943	-0.273905460566675	0.489837365951545	0	1	NA
TRINITY_DN11275_c0_g1_i1	2.66215162059598	-0.0355385798069949	0.552791164910955	0	1	NA
TRINITY_DN11277_c0_g1_i1	158.903384479307	0.501076059319457	0.194429181571848	0	1	1
TRINITY_DN1128_c0_g1_i1	3.26003196856432	-1.03726536992939	0.574549920370387	-0.0648601080744522	0.948285382826548	NA
TRINITY_DN11281_c0_g1_i1	2.62188855849383	-0.66673402650802	0.566545773842526	0	1	NA
TRINITY_DN11283_c0_g1_i1	1.24576417478274	0.473848012111336	0.470619706563925	0	1	NA
TRINITY_DN11284_c0_g1_i1	14.1968404804337	-0.0633915202213708	0.476776032135591	0	1	1
TRINITY_DN11285_c0_g1_i1	14.7801494731479	0.0136887203668421	0.480430857756459	0	1	1
TRINITY_DN11286_c0_g1_i1	0.631161382972271	-0.286955437344446	0.3486892682706	0	1	NA
TRINITY_DN11288_c0_g1_i1	5.74441439393716	-1.39038819545035	0.576515414822048	-0.677151356951753	0.498309926936908	1
TRINITY_DN11294_c0_g1_i1	17.1314768750998	-0.0529859354891215	0.475784163817509	0	1	1
TRINITY_DN11296_c0_g1_i1	3.11535193685057	-0.190329207048177	0.573965114300383	0	1	NA
TRINITY_DN11299_c0_g1_i1	3.6848917016281	0.21975258969968	0.573235093981081	0	1	NA
TRINITY_DN11305_c0_g1_i1	4.67674012771667	-0.0850164608125781	0.581479753559407	0	1	NA
TRINITY_DN11307_c0_g1_i1	2.41692792473253	-0.663512817411135	0.540735982178799	0	1	NA
TRINITY_DN11311_c0_g1_i2	14.2704251809882	0.154084137810892	0.48347266892661	0	1	1
TRINITY_DN11313_c0_g1_i1	8.87902397039514	0.390286605464734	0.544581700817898	0	1	1
TRINITY_DN11315_c0_g1_i1	6.25836677245587	-0.131935550595218	0.571563585472469	0	1	1
TRINITY_DN11317_c0_g1_i1	3.4572337077209	-0.0787337196392536	0.576843299227538	0	1	NA
TRINITY_DN11324_c0_g1_i1	4.90855833739111	0.0180258718602269	0.575965112229874	0	1	NA
TRINITY_DN11326_c0_g1_i1	0.831676692174935	-0.439416176577817	0.405725791683058	0	1	NA
TRINITY_DN11328_c0_g1_i1	4.41973221201	0.398014215280825	0.580950714770963	0	1	NA
TRINITY_DN1133_c0_g1_i2	5.54806629522167	0.103505834334486	0.574797523830812	0	1	NA
TRINITY_DN11330_c0_g1_i1	5.27338545779118	0.343171329788628	0.573856096390306	0	1	NA
TRINITY_DN11333_c0_g1_i1	0.666910260862691	-0.217579288714235	0.400869222514858	0	1	NA
TRINITY_DN11335_c0_g1_i1	6.53111880976311	-0.00978470421913338	0.562269213960895	0	1	1
TRINITY_DN11336_c0_g1_i1	0.85594698780977	-0.456940844758555	0.410030583875132	0	1	NA
TRINITY_DN11342_c0_g1_i1	0.975333556125083	0.358632731352841	0.440805925485496	0	1	NA
TRINITY_DN11346_c0_g1_i1	7.82414621967069	-0.197935868971985	0.569401959642328	0	1	1
TRINITY_DN11352_c0_g1_i2	7.49140858691939	-0.455826456923371	0.553493402053481	0	1	1
TRINITY_DN11354_c0_g1_i1	5.54479323388147	1.48435702041316	0.579516328682988	0.835795294179043	0.403270074304614	NA
TRINITY_DN11355_c0_g1_i1	31.8648542690327	-0.462217787454304	0.377416379533623	0	1	1
TRINITY_DN11358_c0_g1_i1	3.46190645775954	-0.956444825285064	0.573705204425166	0	1	NA
TRINITY_DN1136_c0_g1_i1	7.18958723704074	-0.373172801106227	0.555551627274266	0	1	1
TRINITY_DN11362_c0_g1_i1	0.498670154913351	-0.1033630259796	0.346795407445287	0	1	NA
TRINITY_DN11363_c0_g1_i1	16.7258735329623	0.279084608554922	0.462288272360318	0	1	1
TRINITY_DN11364_c0_g1_i1	0.912514202396962	-0.544672399343986	0.438714553917977	0	1	NA
TRINITY_DN11369_c0_g1_i1	5.0538208062739	-0.0467518208089067	0.577205812314026	0	1	NA
TRINITY_DN11372_c0_g1_i1	1.40036895723386	-0.570596783888743	0.50093358950701	0	1	NA
TRINITY_DN11374_c0_g1_i2	23.3850845676404	-0.337271766121154	0.430641047138493	0	1	1
TRINITY_DN11376_c0_g2_i1	2.82054330492209	-0.07048294964469	0.574727286747848	0	1	NA
TRINITY_DN11377_c0_g1_i1	1.35406738726267	-0.495619332001353	0.487562765665907	0	1	NA
TRINITY_DN11378_c0_g1_i1	1.56651236896393	-0.611025266549081	0.498787328632222	0	1	NA
TRINITY_DN1138_c0_g1_i1	5.30420151946396	-0.107564699945462	0.581442104516734	0	1	NA
TRINITY_DN11381_c0_g1_i1	7.71760555160743	0.214954738397039	0.54756243954671	0	1	1
TRINITY_DN11385_c0_g1_i2	3.07000441135677	-0.624013501252742	0.577978593718144	0	1	NA
TRINITY_DN11389_c0_g1_i1	1.57696163681531	-0.618436938741845	0.517276230445803	0	1	NA
TRINITY_DN1139_c0_g1_i1	1.83421220488148	-0.395778468012311	0.517099150496663	0	1	NA
TRINITY_DN11392_c0_g1_i1	2.24538749467896	-0.298487850586241	0.544367443601079	0	1	NA
TRINITY_DN11393_c0_g1_i1	1.80521305361096	-0.164704821445667	0.53967319103649	0	1	NA
TRINITY_DN11397_c0_g1_i1	23.4304535183942	0.548158280753103	0.420499698636364	0	1	1
TRINITY_DN11398_c0_g1_i1	2.00660030146594	0.0254839034227104	0.532501382482223	0	1	NA
TRINITY_DN114_c0_g1_i1	5.47104420776522	-0.830171412472611	0.581366656168257	0	1	NA
TRINITY_DN11401_c0_g1_i1	96.9283201188536	-0.0917416438426537	0.245470969758792	0	1	1
TRINITY_DN11407_c0_g1_i2	2.35011803797639	0.0965582522701255	0.544833744774773	0	1	NA
TRINITY_DN11409_c0_g1_i1	155.99268890227	0.160505441427895	0.210713720624425	0	1	1
TRINITY_DN11410_c0_g1_i1	1.67851899584571	-0.39206978412475	0.521672933472734	0	1	NA
TRINITY_DN11414_c0_g1_i1	2.35679084552436	-0.553557070408451	0.559997632618507	0	1	NA
TRINITY_DN11415_c0_g1_i1	2.29064383338326	-0.118980544904777	0.564622543471058	0	1	NA
TRINITY_DN11418_c0_g1_i1	20.5349833670205	-2.65079448753808	0.489575177499357	-3.3718917204299	0.000746537923302024	0.0159156572805841
TRINITY_DN11422_c0_g1_i1	4.79739340452581	-0.631719457118792	0.580456601110636	0	1	NA
TRINITY_DN11427_c0_g1_i1	17.9980414310935	0.462441381436588	0.481659072120858	0	1	1
TRINITY_DN11429_c0_g1_i1	7.34825774167044	-2.29050666161836	0.576206264428203	-2.2396609361736	0.025112943436505	0.379931301731416
TRINITY_DN11437_c0_g1_i1	83.5687356863898	-0.0790651644007574	0.260667154760957	0	1	1
TRINITY_DN11439_c0_g1_i2	2.53323839727556	0.315342097573916	0.572417014215393	0	1	NA
TRINITY_DN11444_c0_g1_i1	1.50668387890796	0.135353683388322	0.493611683799822	0	1	NA
TRINITY_DN11445_c0_g1_i1	6.36092530169422	0.245936168592304	0.563017583812703	0	1	1
TRINITY_DN11446_c0_g1_i1	1.79677368818202	-0.410383397259964	0.525243117566435	0	1	NA
TRINITY_DN11448_c0_g1_i1	9.91576227327238	0.396240262003005	0.536364068919373	0	1	1
TRINITY_DN11451_c0_g1_i1	8.52352191747443	-0.186988135843708	0.547001529358378	0	1	1
TRINITY_DN11457_c0_g1_i1	2.37717580296067	-1.17231158110791	0.541899397834702	-0.317977066954546	0.750502332716272	NA
TRINITY_DN11459_c0_g1_i1	13.6949809581869	-0.479264933989531	0.515868796348259	0	1	1
TRINITY_DN11466_c0_g1_i1	4.34784884764888	0.203415335862234	0.580176191956823	0	1	NA
TRINITY_DN11468_c0_g1_i1	2.15732346392225	0.703439802991433	0.557961194286175	0	1	NA
TRINITY_DN1147_c0_g1_i2	3.51962867622428	-0.092690626905407	0.578902177795495	0	1	NA
TRINITY_DN11470_c0_g1_i1	4.07482580744751	-0.334740805217444	0.580938091182731	0	1	NA
TRINITY_DN11475_c0_g1_i1	1.70893001897696	0.373114845757684	0.524454441542732	0	1	NA
TRINITY_DN11476_c0_g1_i1	0.420774255314847	-0.181884025681393	0.309561087643658	0	1	NA
TRINITY_DN1148_c0_g1_i1	1.87588254479301	-0.226853161354403	0.514078129930298	0	1	NA
TRINITY_DN11480_c0_g1_i1	2.13068916597994	-0.303875935364404	0.523383515280791	0	1	NA
TRINITY_DN11483_c0_g1_i1	0.977789007886707	-0.203733062143172	0.450248146620071	0	1	NA
TRINITY_DN11487_c0_g1_i1	0.764026114949404	-0.458788770634848	0.417676111624642	0	1	NA
TRINITY_DN1149_c0_g1_i1	4.68824082652319	-0.386603324402097	0.579054219061013	0	1	NA
TRINITY_DN11491_c0_g1_i1	10.3296239923261	-0.440240769864374	0.526665123893841	0	1	1
TRINITY_DN11492_c0_g1_i1	0.855871560790067	-0.0290228676709939	0.406751658211354	0	1	NA
TRINITY_DN11493_c0_g1_i1	2.27461278037123	0.446980991516097	0.556073046960913	0	1	NA
TRINITY_DN11497_c0_g1_i1	0.737859382793212	-0.259979355228836	0.412523502656541	0	1	NA
TRINITY_DN1150_c0_g1_i1	24.4254714338463	1.23286029901767	0.409988380085067	0.56796804575133	0.570056665737696	1
TRINITY_DN11507_c0_g1_i1	4.21132520631722	0.678231736820479	0.581482149413962	0	1	NA
TRINITY_DN11509_c0_g1_i1	1.15762996393271	-0.413501839044086	0.484250608476445	0	1	NA
TRINITY_DN1151_c0_g1_i1	30.5720771312503	-0.11552230974711	0.368379808577295	0	1	1
TRINITY_DN11510_c0_g1_i1	6.10932781654662	-1.08657278013778	0.570520904233463	-0.151743397122497	0.879389327528753	1
TRINITY_DN11511_c0_g1_i1	3.4702343345043	-0.0932065715798046	0.57211279714028	0	1	NA
TRINITY_DN11514_c0_g1_i1	4.04296003945516	0.549130434753494	0.577870528327338	0	1	NA
TRINITY_DN11515_c0_g1_i1	0.959966537723521	-0.343480210484626	0.443867567517918	0	1	NA
TRINITY_DN11516_c0_g1_i1	745.984904639362	-0.0335888586403826	0.119722337567267	0	1	1
TRINITY_DN11517_c0_g1_i1	2.70935500947046	0.0156847459064021	0.574965775460132	0	1	NA
TRINITY_DN11520_c0_g1_i1	8.54000236850848	-0.669819834388865	0.542317198410958	0	1	1
TRINITY_DN11524_c0_g1_i1	1.91714538224294	-0.221257279055199	0.554734259052236	0	1	NA
TRINITY_DN11525_c0_g1_i1	12.4209598929708	0.441766515174253	0.518643729939862	0	1	1
TRINITY_DN11526_c0_g1_i1	9.72451495085531	-1.10654887811601	0.550311442574073	-0.193615596320563	0.84647688518237	1
TRINITY_DN11528_c0_g1_i1	1.93636610101739	-0.726950059689923	0.531790240135649	0	1	NA
TRINITY_DN11538_c0_g1_i1	0.77141946807722	-0.357497562120546	0.371391490879343	0	1	NA
TRINITY_DN1154_c0_g1_i1	6.916250813194	-0.0871432339873424	0.558502362100952	0	1	1
TRINITY_DN11541_c0_g1_i1	9.89866192974238	0.244256078118949	0.524543594995326	0	1	1
TRINITY_DN11547_c0_g1_i2	1.14574918965513	-0.597272440997056	0.449138702305355	0	1	NA
TRINITY_DN11550_c0_g1_i1	8.33120442288035	0.325758575553554	0.550782342248796	0	1	1
TRINITY_DN11552_c0_g1_i1	2.78208530760844	-0.00670732722583915	0.55634705961589	0	1	NA
TRINITY_DN11553_c0_g1_i1	4.93380669394536	1.12619706742002	0.579855146830313	0.217635504504621	0.827713118897961	NA
TRINITY_DN11559_c0_g1_i1	0.898464642050309	-0.277755232849571	0.439092200572117	0	1	NA
TRINITY_DN1156_c0_g1_i1	4.46096287458021	0.885165354095129	0.579782244759238	0	1	NA
TRINITY_DN11561_c0_g1_i1	1.84894612324064	-0.0888361069947174	0.523209042371565	0	1	NA
TRINITY_DN11566_c0_g1_i1	5.89186545348064	-0.257184002431169	0.576369082213455	0	1	1
TRINITY_DN11568_c0_g1_i1	1.79093269306164	0.618301465574855	0.512016191424487	0	1	NA
TRINITY_DN11571_c0_g1_i1	51.1170599396352	-0.11021116059067	0.315361683027987	0	1	1
TRINITY_DN11578_c0_g1_i1	0.561032340419796	-0.250648168320973	0.336063143985492	0	1	NA
TRINITY_DN11581_c0_g1_i1	3.72017572329856	0.413356541577611	0.578463913399433	0	1	NA
TRINITY_DN11582_c0_g1_i1	1.29439844447253	-0.46515005022425	0.481462406396316	0	1	NA
TRINITY_DN11587_c0_g1_i1	15.3446385367086	-0.367907521483683	0.479964343770584	0	1	1
TRINITY_DN11589_c0_g1_i1	0.607004777258122	-0.310631221239124	0.368687571609712	0	1	NA
TRINITY_DN1159_c0_g1_i1	12.2756681173224	0.490452586197921	0.503054122998448	0	1	1
TRINITY_DN11590_c0_g1_i1	14.5070934651944	0.947610196544558	0.509168642757927	0	1	1
TRINITY_DN11591_c0_g1_i1	31.4376572900652	0.630360232548528	0.369884056836507	0	1	1
TRINITY_DN11599_c0_g1_i1	8.68610255320929	0.620602223939269	0.542139226430618	0	1	1
TRINITY_DN11602_c0_g1_i1	3.0748767198424	0.132815715163498	0.573957084102689	0	1	NA
TRINITY_DN11603_c0_g1_i1	6.88307885976544	-0.845815153519856	0.567261652751266	0	1	1
TRINITY_DN11605_c0_g1_i1	11.7188170056633	0.367503416904219	0.51183240141995	0	1	1
TRINITY_DN11611_c0_g1_i1	4.98703027871519	-0.280432031456241	0.579628472627987	0	1	NA
TRINITY_DN11615_c0_g1_i1	2.57768695347047	-1.0116745735617	0.557900952656717	-0.0209258892749828	0.983304774488604	NA
TRINITY_DN11616_c0_g1_i1	6.97747634544578	0.160756688996689	0.554983561088292	0	1	1
TRINITY_DN11617_c0_g1_i1	15.6661594674304	-1.22833192619443	0.48825331421055	-0.467650540301222	0.640034516149598	1
TRINITY_DN11619_c0_g1_i1	24.7403142798507	0.509595626797909	0.416412870564872	0	1	1
TRINITY_DN1162_c0_g1_i1	7.64317340087462	1.09121181164496	0.552974567470901	0.164947570847838	0.868985249060207	1
TRINITY_DN11622_c0_g1_i1	6.86512339522521	-0.228366293130147	0.569401539077467	0	1	1
TRINITY_DN11623_c0_g1_i1	11.4158857697584	0.686964980711399	0.508318977029849	0	1	1
TRINITY_DN11624_c0_g1_i1	2.06614781752988	0.254488787634936	0.55058286020621	0	1	NA
TRINITY_DN11627_c0_g1_i1	4.43074413402546	-0.300429685848113	0.581452078052023	0	1	NA
TRINITY_DN11629_c0_g1_i1	4.95424111549754	0.250001625769648	0.58148009766315	0	1	NA
TRINITY_DN11630_c0_g1_i1	19.3385046996524	-0.36990542525062	0.442897452373093	0	1	1
TRINITY_DN11633_c0_g1_i1	2.24632748846031	-1.16743210092835	0.542499041347928	-0.30863114617186	0.757602125525047	NA
TRINITY_DN11636_c0_g1_i1	0.860272771152506	-0.232997796187694	0.408154768135111	0	1	NA
TRINITY_DN11638_c0_g1_i1	0.59561018706553	-0.172360175678482	0.388909784641578	0	1	NA
TRINITY_DN1164_c0_g1_i1	23.1455460290327	-0.426330307472082	0.411646513081963	0	1	1
TRINITY_DN11642_c0_g1_i1	10.3474543567445	0.159708964312569	0.514033932172769	0	1	1
TRINITY_DN1165_c0_g1_i1	721.986978899307	4.45687313826173	0.163360300334818	21.1610356443802	2.18373272835316e-99	9.20766860960613e-97
TRINITY_DN11652_c0_g1_i1	5.01964289508971	-0.131292688710535	0.581098433410049	0	1	NA
TRINITY_DN11654_c0_g1_i1	2.41049677588163	-0.421358877791741	0.56346741148347	0	1	NA
TRINITY_DN11659_c0_g1_i1	49.8353436389607	0.804436580549774	0.310495741940836	0	1	1
TRINITY_DN1166_c0_g1_i1	2.77421296437203	0.659553974374278	0.56646268674721	0	1	NA
TRINITY_DN11661_c0_g1_i1	1.10199283219567	-0.561281354222606	0.439115516007722	0	1	NA
TRINITY_DN11665_c0_g1_i1	2.29075871127273	0.00193603214881004	0.558572265927778	0	1	NA
TRINITY_DN11666_c0_g1_i1	1295.60555917381	0.736985307862488	0.108743903063716	0	1	1
TRINITY_DN11667_c0_g1_i1	1.57975563054818	-0.366568093140695	0.515712151708046	0	1	NA
TRINITY_DN11669_c0_g1_i1	0.665860012756474	-0.354960902557695	0.380065306508391	0	1	NA
TRINITY_DN11670_c0_g1_i1	0.490903297867322	-0.213743578781242	0.321764651785465	0	1	NA
TRINITY_DN11673_c0_g1_i1	2.89667892803369	-1.18962099382699	0.564562011879323	-0.335872747080125	0.736966829081547	NA
TRINITY_DN11674_c0_g1_i1	1.21089415002352	-0.0821247958197209	0.503758604492463	0	1	NA
TRINITY_DN11675_c0_g1_i1	5.99379906370878	-1.07814798384677	0.575633431235023	-0.135759981276803	0.892011028398597	1
TRINITY_DN11685_c0_g1_i1	0.802710621063178	-0.433030329177868	0.401320318709486	0	1	NA
TRINITY_DN11687_c0_g1_i1	1.61220124195273	0.442186680580707	0.499150121369305	0	1	NA
TRINITY_DN11695_c0_g1_i1	0.591251415724848	-0.31025508958915	0.367066297481387	0	1	NA
TRINITY_DN11699_c0_g1_i1	0.977288123633544	-0.0813772992470219	0.444628958126606	0	1	NA
TRINITY_DN117_c0_g1_i1	2.34011767261761	-0.130704141039823	0.557247231335816	0	1	NA
TRINITY_DN11707_c0_g1_i1	6.18750883502978	-0.249884364646014	0.575638643303207	0	1	1
TRINITY_DN11709_c0_g1_i1	24.2941541693036	-0.0233909653093259	0.405845695254869	0	1	1
TRINITY_DN1171_c0_g1_i1	4.91162942968322	0.255978973870109	0.578778571312766	0	1	NA
TRINITY_DN11712_c0_g1_i1	1.31700036554248	0.128883262757032	0.478410238415577	0	1	NA
TRINITY_DN11720_c0_g1_i1	6.07453390985111	-0.489713848469614	0.57463560976574	0	1	1
TRINITY_DN11724_c0_g1_i1	4.52847888951547	0.137271948277349	0.580731265256181	0	1	NA
TRINITY_DN11725_c0_g1_i1	5.71797985921934	0.531525174729174	0.579381560231744	0	1	1
TRINITY_DN11726_c0_g1_i1	18.2299876209267	0.581330356081124	0.45642928106297	0	1	1
TRINITY_DN11728_c0_g1_i1	11.465934686031	-0.0115895550481952	0.52477511924086	0	1	1
TRINITY_DN1173_c0_g1_i1	74.4698787860012	4.73186218608806	0.382113150646984	9.76637987928278	1.56960543362272e-22	1.24959252161384e-20
TRINITY_DN11731_c0_g1_i1	9.33851235863084	0.516055616581647	0.532709872301474	0	1	1
TRINITY_DN11736_c0_g1_i1	2.18179758634263	-0.268438901905195	0.546260649306576	0	1	NA
TRINITY_DN11738_c0_g1_i1	6.32589095908476	0.716539300061628	0.571541583278223	0	1	1
TRINITY_DN11740_c0_g1_i1	0.420774255314847	-0.181884025681393	0.309561087643658	0	1	NA
TRINITY_DN11741_c0_g1_i1	0.981237371383333	-0.0681858076068532	0.444748634263805	0	1	NA
TRINITY_DN11742_c0_g1_i1	2.13548850093866	0.764266561625373	0.547960362849478	0	1	NA
TRINITY_DN11746_c0_g1_i1	8.85630140287781	-0.1293018746723	0.543502188687865	0	1	1
TRINITY_DN11750_c0_g1_i1	5.69494763883353	0.00212166433657967	0.578154955432144	0	1	NA
TRINITY_DN11752_c0_g1_i1	3.98686590003172	0.191052956424989	0.580750463412174	0	1	NA
TRINITY_DN11753_c0_g1_i1	2.96130743071144	0.543029990632898	0.551249344442972	0	1	NA
TRINITY_DN11754_c0_g1_i1	2.32722124670421	-0.0276996212665515	0.560558550613835	0	1	NA
TRINITY_DN11757_c0_g1_i1	1.19336935960048	-0.401012905834927	0.467277252543693	0	1	NA
TRINITY_DN1176_c0_g1_i2	1.29008484651276	0.35961504793427	0.450789401079206	0	1	NA
TRINITY_DN11760_c0_g1_i1	8.25020886657344	0.96728728637632	0.562465983618003	0	1	1
TRINITY_DN11762_c0_g1_i1	3.2148682638354	0.434433537784321	0.580283068682747	0	1	NA
TRINITY_DN11767_c0_g1_i1	25.5944953248162	0.731813848777947	0.407246685334671	0	1	1
TRINITY_DN11769_c0_g1_i1	2.00977490960963	-0.575191298271005	0.54926208702011	0	1	NA
TRINITY_DN11770_c0_g1_i1	25.4088732964159	0.0946653229955784	0.417159259944643	0	1	1
TRINITY_DN11771_c0_g1_i1	1.74083289496008	-0.00504927886675396	0.517638414853878	0	1	NA
TRINITY_DN11772_c0_g1_i1	6.70116197159078	-0.642117094447559	0.562577151772777	0	1	1
TRINITY_DN11774_c0_g1_i1	0.990118040927702	-0.58794910440228	0.448869334865384	0	1	NA
TRINITY_DN11775_c0_g1_i1	1.85141813744357	-0.47140402585423	0.533097306161873	0	1	NA
TRINITY_DN11777_c0_g1_i1	15.3140712645197	0.414967176396359	0.481827930825953	0	1	1
TRINITY_DN11778_c0_g1_i1	0.897355605557319	-0.320067934813023	0.434415522081755	0	1	NA
TRINITY_DN11779_c0_g1_i1	16.7748901616003	0.401328673932213	0.486380085016094	0	1	1
TRINITY_DN11780_c0_g1_i2	1.4424052027107	-0.558073787829891	0.508791674081339	0	1	NA
TRINITY_DN11787_c0_g1_i1	54.102795847101	4.41377817938118	0.401476782401794	8.50305255252519	1.84669255170715e-17	1.18777804265029e-15
TRINITY_DN11790_c0_g1_i1	11.906565544683	-0.0740839291405781	0.532403894971956	0	1	1
TRINITY_DN11791_c0_g1_i1	4.85673685565021	-1.19269155026421	0.580815153337149	-0.331760542329307	0.740070080993532	NA
TRINITY_DN11792_c0_g1_i1	0.595621869795726	-0.172683123257934	0.388913915905634	0	1	NA
TRINITY_DN11799_c0_g1_i1	2.96996608928353	0.0206084185126806	0.561967480545872	0	1	NA
TRINITY_DN118_c0_g1_i1	1.05193563828712	-0.463838664366218	0.408977160176932	0	1	NA
TRINITY_DN11803_c0_g1_i1	29.4052490933819	0.411347882765042	0.385818094324287	0	1	1
TRINITY_DN11805_c0_g1_i1	0.836849665975402	-0.50542562869514	0.427852036167464	0	1	NA
TRINITY_DN11806_c0_g1_i1	1.12032316972916	-0.363228801369247	0.462588214841247	0	1	NA
TRINITY_DN11809_c0_g1_i1	1.75477677570219	0.581671625989066	0.508295077444299	0	1	NA
TRINITY_DN11819_c0_g1_i1	14.0225061134503	0.279451482404679	0.505775063573823	0	1	1
TRINITY_DN11824_c0_g1_i2	6.54727057459026	-0.279110236969034	0.561023755372812	0	1	1
TRINITY_DN11825_c0_g1_i1	1.30424320270433	0.0657402465131589	0.455375897853248	0	1	NA
TRINITY_DN11828_c0_g1_i1	0.933106730394208	-0.264247374760541	0.417697476028387	0	1	NA
TRINITY_DN11829_c0_g1_i1	3.3820838893566	-0.655850826591809	0.578222093165527	0	1	NA
TRINITY_DN1183_c0_g1_i1	0.852031251807752	0.184761236754282	0.40412508264033	0	1	NA
TRINITY_DN11831_c0_g1_i2	5.99362549170441	-0.533604025924476	0.565900245612306	0	1	1
TRINITY_DN11832_c0_g1_i2	5.56570423488601	-1.39851132611439	0.58064989433066	-0.686319467213152	0.492511675629094	NA
TRINITY_DN11834_c0_g1_i1	1.75850404644705	-0.845331710545852	0.499208283030016	0	1	NA
TRINITY_DN11836_c0_g1_i1	4.25910485663809	0.718229623315319	0.581460803784592	0	1	NA
TRINITY_DN11845_c0_g1_i1	762.437292173774	0.125259701500135	0.109380018212966	0	1	1
TRINITY_DN11846_c0_g1_i1	14.3160072135835	0.105086029286632	0.511375472257535	0	1	1
TRINITY_DN11847_c0_g1_i2	10.6579365227256	1.65147367117993	0.536480929306334	1.21434637391917	0.2246154840479	1
TRINITY_DN11849_c0_g1_i1	5.57626174558635	0.801287264386986	0.577805618740663	0	1	NA
TRINITY_DN11850_c0_g1_i1	7.65962805350349	0.617754666330744	0.568094496347169	0	1	1
TRINITY_DN11853_c0_g1_i1	7.46586920827899	-0.570212557681643	0.567939515827558	0	1	1
TRINITY_DN11860_c0_g1_i1	15.0644514744566	-0.353141085520884	0.472646700199572	0	1	1
TRINITY_DN11862_c0_g1_i1	1.81206834699387	-0.728145755210441	0.516746198350778	0	1	NA
TRINITY_DN11864_c0_g1_i1	3.500664370587	-0.449537242645434	0.579206870779199	0	1	NA
TRINITY_DN11865_c0_g1_i1	0.86649890998265	0.00391465740760506	0.410375642499926	0	1	NA
TRINITY_DN11871_c0_g1_i1	12.316616226424	0.0878680951166805	0.509238668418914	0	1	1
TRINITY_DN11873_c0_g1_i1	15.4806690547847	1.38188600107605	0.473393682914168	0.80669855737237	0.419840175474251	1
TRINITY_DN11876_c0_g1_i1	54.7044536232483	-1.00340258101339	0.321517124265549	-0.010582892034624	0.991556231450865	1
TRINITY_DN11877_c0_g1_i1	40.6568917248524	0.302868153191669	0.339849696185946	0	1	1
TRINITY_DN11878_c0_g1_i1	7.79713983817854	-0.974092055564917	0.554637593978354	0	1	1
TRINITY_DN1188_c0_g1_i1	15.3483925591208	0.450989984047032	0.472911872517545	0	1	1
TRINITY_DN11884_c0_g1_i1	0.769662351767869	-0.262776044339731	0.416767167842338	0	1	NA
TRINITY_DN11889_c0_g1_i1	1.50161478023104	-0.814798337702922	0.496441400492558	0	1	NA
TRINITY_DN11893_c0_g1_i1	1.63949389654384	0.105693040665168	0.532819235715083	0	1	NA
TRINITY_DN11896_c0_g1_i1	28.755463450572	-0.694249733542749	0.432611734975905	0	1	1
TRINITY_DN11898_c0_g1_i1	3.88684276352156	0.299535350075013	0.575350345509988	0	1	NA
TRINITY_DN11901_c0_g1_i1	2.10117237255393	-0.455920292812918	0.553692893465271	0	1	NA
TRINITY_DN11903_c0_g1_i1	0.887066985545058	-0.16299500809097	0.436279619951634	0	1	NA
TRINITY_DN11904_c0_g1_i1	3.8397126685987	0.0581086143844181	0.580450001374216	0	1	NA
TRINITY_DN11907_c0_g1_i1	1.93416518650941	-1.02427027347924	0.527208023702503	-0.0460354781947312	0.963281972363765	NA
TRINITY_DN11912_c0_g1_i1	1.33116892627542	-0.0422215911490568	0.480308189061642	0	1	NA
TRINITY_DN11914_c0_g1_i1	10.3309461011507	-1.3181364387	0.544888951237863	-0.583855550708571	0.559317500436967	1
TRINITY_DN11918_c0_g1_i1	2.72192607980331	-0.235685908903318	0.565437365287951	0	1	NA
TRINITY_DN11919_c0_g1_i1	0.420774255314847	-0.181884025681393	0.309561087643658	0	1	NA
TRINITY_DN1192_c0_g1_i1	0.753565937297203	-0.262823954726883	0.416729641026918	0	1	NA
TRINITY_DN11920_c0_g1_i1	152.782522047212	1.27223162718549	0.203703496764465	1.33641116382141	0.18141491935904	1
TRINITY_DN11924_c0_g1_i1	16.1646134782042	0.89552583389602	0.480828338276984	0	1	1
TRINITY_DN11928_c0_g1_i1	1.55308860631962	0.496993525786539	0.515587766690789	0	1	NA
TRINITY_DN11934_c0_g1_i1	1.99296561689752	-0.0334678513148767	0.544965886011471	0	1	NA
TRINITY_DN11935_c0_g1_i1	1.26331374651089	-0.291600058921925	0.476096747776682	0	1	NA
TRINITY_DN11938_c0_g1_i1	15.5009112980321	0.296449922312046	0.478707359937462	0	1	1
TRINITY_DN1194_c0_g1_i1	1.64220356417385	-0.0251563103847021	0.52935628446177	0	1	NA
TRINITY_DN11943_c0_g1_i2	2.79245825782836	-0.175079679196432	0.560811557928451	0	1	NA
TRINITY_DN1195_c0_g1_i1	1.70622623313904	0.285678080851585	0.507053627459162	0	1	NA
TRINITY_DN11956_c0_g1_i1	6.35499229665066	0.0295600357824511	0.570160610775819	0	1	1
TRINITY_DN11962_c0_g1_i1	3.81304074561308	-0.216282233338117	0.580969944294191	0	1	NA
TRINITY_DN11963_c0_g1_i1	14.7747935612085	-0.745925830128964	0.496411939174233	0	1	1
TRINITY_DN11967_c0_g1_i1	1.0427857220307	-0.549810207662961	0.436431890893515	0	1	NA
TRINITY_DN11969_c0_g1_i1	1.67732313549928	0.0678888499018949	0.521039566770061	0	1	NA
TRINITY_DN11970_c0_g1_i1	5.72671811997989	0.346324611920088	0.56968560035222	0	1	1
TRINITY_DN11975_c0_g1_i1	1.68523133372724	-0.346360085784019	0.5268953252134	0	1	NA
TRINITY_DN11976_c0_g1_i1	14.0452839333196	0.155583109097511	0.483465111349561	0	1	1
TRINITY_DN11978_c0_g1_i1	72.6314164939408	4.49531194974577	0.367420346326554	9.51311484160223	1.85037301433655e-21	1.40437143878096e-19
TRINITY_DN11980_c0_g1_i1	1.66971131676253	-0.724757060133983	0.52589288692135	0	1	NA
TRINITY_DN11982_c0_g1_i1	5.39543432731298	-0.250208832615435	0.578854761357272	0	1	NA
TRINITY_DN11983_c0_g1_i1	1.46271734263692	-0.0625682444964203	0.484779426625251	0	1	NA
TRINITY_DN11984_c0_g1_i1	23.631312339235	-0.367065248208935	0.427419567468565	0	1	1
TRINITY_DN11989_c0_g1_i2	4.63945254509629	-1.02793941402799	0.581434453037721	-0.0480525601501967	0.961674354012511	NA
TRINITY_DN1199_c0_g1_i1	62.734358921372	2.47579269236317	0.30468295621378	4.84369953180999	1.27443612690383e-06	3.9107326379344e-05
TRINITY_DN11992_c0_g1_i1	16.4513124841938	0.814650633364831	0.462265242339528	0	1	1
TRINITY_DN11996_c0_g1_i1	6.7030966484568	-0.209972397245776	0.571516900261327	0	1	1
TRINITY_DN11999_c0_g1_i1	2.53190328305049	0.471457049056641	0.553344884182795	0	1	NA
TRINITY_DN1200_c0_g1_i2	1.22777514618323	0.0370291304260189	0.482590731656637	0	1	NA
TRINITY_DN12005_c0_g1_i1	919.290935153696	5.63138947908367	0.161664788151134	28.6481028556075	1.69269983278437e-180	2.26712249956867e-177
TRINITY_DN12007_c0_g1_i1	6.97355386766241	1.26531652224927	0.578560554822287	0.458580385471949	0.646535524678791	1
TRINITY_DN12008_c0_g1_i1	8.48698502033661	-0.277220974680866	0.552196943372692	0	1	1
TRINITY_DN1201_c0_g1_i1	1.14518537359332	-0.450786586997939	0.467259058714049	0	1	NA
TRINITY_DN12010_c0_g1_i1	11.357526222391	0.403627361043907	0.532730752786762	0	1	1
TRINITY_DN12012_c0_g1_i1	7.62666440826535	-1.96102399668936	0.570862867286023	-1.68345858832652	0.0922863496128629	1
TRINITY_DN12013_c0_g1_i1	0.420774255314847	-0.181884025681393	0.309561087643658	0	1	NA
TRINITY_DN1202_c0_g1_i1	1.94859729284495	-0.306980515812292	0.544923689233436	0	1	NA
TRINITY_DN12021_c0_g1_i1	3.67738186095517	-0.803599041026908	0.579045817026374	0	1	NA
TRINITY_DN12028_c0_g1_i1	7.82677981289047	-0.917736772867641	0.563470313545549	0	1	1
TRINITY_DN12031_c0_g1_i1	0.879275347690821	0.207253248321521	0.430062695121185	0	1	NA
TRINITY_DN12033_c0_g1_i1	2.60588858133503	-0.431951962349881	0.560536243353582	0	1	NA
TRINITY_DN12034_c0_g1_i1	1.23102947751669	-0.450424837668026	0.491517302757131	0	1	NA
TRINITY_DN1204_c0_g1_i1	0.81661459899882	0.0227842110072311	0.400485083692238	0	1	NA
TRINITY_DN12044_c0_g1_i1	2.0006238623324	-0.929059963628905	0.511505596368972	0	1	NA
TRINITY_DN12045_c0_g1_i1	5.62767593601906	0.0360920281121808	0.569547653793638	0	1	NA
TRINITY_DN12046_c0_g1_i1	2.20271134781495	0.340559224319559	0.542577403742736	0	1	NA
TRINITY_DN12047_c0_g1_i1	19.2396087667653	0.0548390981452504	0.445254637016118	0	1	1
TRINITY_DN12052_c0_g1_i2	1.60777637855921	-0.140142440738542	0.5002124162888	0	1	NA
TRINITY_DN12054_c0_g1_i1	1.08308298961955	-0.617407645110642	0.456266798502974	0	1	NA
TRINITY_DN12056_c0_g1_i1	22.1194925690713	-1.37802652284638	0.439407452587398	-0.860309766300985	0.389618310758932	1
TRINITY_DN12060_c0_g1_i1	2.28198116123087	0.693070528819181	0.552110704390482	0	1	NA
TRINITY_DN12062_c0_g1_i1	3.2391549229832	-0.0555102902810205	0.57785117074996	0	1	NA
TRINITY_DN12065_c0_g1_i2	1.07039965790027	0.0693642628735369	0.431730122204147	0	1	NA
TRINITY_DN12069_c0_g1_i1	2.77852734221479	0.213625944948668	0.575556483667655	0	1	NA
TRINITY_DN12071_c0_g1_i1	9.96750104374508	-1.9835938108812	0.554838926638067	-1.77275559384611	0.0762692145766954	0.992327855255302
TRINITY_DN12073_c0_g1_i1	1.54108977746412	0.264622398529467	0.494326775900921	0	1	NA
TRINITY_DN12076_c0_g1_i1	1.62117979652011	-0.704479633249982	0.522921747655031	0	1	NA
TRINITY_DN12080_c0_g1_i1	1.05960330214797	-0.154337973536482	0.47113039123088	0	1	NA
TRINITY_DN12083_c0_g1_i1	70.7376269688337	-0.39448113372029	0.283375745664322	0	1	1
TRINITY_DN12085_c0_g1_i1	0.490903297867322	-0.213743578781241	0.321764651785465	0	1	NA
TRINITY_DN12089_c0_g1_i1	2.14799078920138	0.0617032493014162	0.563691917178805	0	1	NA
TRINITY_DN12092_c0_g1_i1	4.60184256729395	-0.744452886603357	0.580050716825409	0	1	NA
TRINITY_DN12099_c0_g1_i1	1.09848277858122	0.31204679993994	0.457795757556165	0	1	NA
TRINITY_DN12102_c0_g1_i2	2.52168118346462	0.358099940893743	0.539610232296639	0	1	NA
TRINITY_DN12111_c0_g1_i1	3.02392328104496	-0.213171330909034	0.573342757047041	0	1	NA
TRINITY_DN12112_c0_g1_i1	5.34691949260564	0.278472942738694	0.570880690796518	0	1	NA
TRINITY_DN12118_c0_g1_i1	5.45141303917451	0.467539877864568	0.575355501488537	0	1	NA
TRINITY_DN1212_c0_g1_i1	6.14101964554783	0.269542100802136	0.565502638481877	0	1	1
TRINITY_DN12121_c0_g1_i1	4.2256711415846	0.373499732075716	0.581454697552183	0	1	NA
TRINITY_DN12126_c0_g1_i1	25.7968720898705	0.722451794908515	0.424139578405357	0	1	1
TRINITY_DN12127_c0_g1_i1	6.14141557422856	-0.235916995242793	0.564411930020082	0	1	1
TRINITY_DN12129_c0_g1_i1	1.71619426903151	-0.82878480293357	0.496281320117201	0	1	NA
TRINITY_DN12135_c0_g1_i1	1.72460269673799	-0.691090711399218	0.527641433544561	0	1	NA
TRINITY_DN12136_c0_g1_i2	10.2276029158153	-0.107212169518165	0.521330725779732	0	1	1
TRINITY_DN1214_c0_g1_i1	13.4708611236897	0.960486039703955	0.501936161807143	0	1	1
TRINITY_DN12145_c0_g1_i1	100.262158223006	2.83225083030641	0.307526263080711	5.95803041974834	2.55296004292852e-09	1.01445632142128e-07
TRINITY_DN12147_c0_g1_i1	4.92163378127912	0.349264347848091	0.580919259836619	0	1	NA
TRINITY_DN12149_c0_g1_i1	33.6465667649681	-0.945710413137076	0.36692619697996	0	1	1
TRINITY_DN12153_c0_g1_i3	50.2082356502949	2.3704214048811	0.356486689195139	3.84424284669699	0.000120925212789008	0.00291977324495538
TRINITY_DN12163_c0_g1_i1	11.0244205696973	-0.34683211360415	0.539078537933525	0	1	1
TRINITY_DN1217_c0_g1_i1	10.1368452561946	-2.96414925784781	0.570832081693989	-3.44085295980394	0.00057988356747852	0.0125626726431193
TRINITY_DN12171_c0_g1_i1	0.945013796282266	0.105824647825007	0.420287574190006	0	1	NA
TRINITY_DN12172_c0_g1_i1	2.4900498295175	-0.189995633815036	0.569459273290572	0	1	NA
TRINITY_DN12173_c0_g1_i2	2.84073874838682	-0.853695161554375	0.563908129513498	0	1	NA
TRINITY_DN12174_c0_g1_i1	8.75968157856114	0.361427062935776	0.536613337082071	0	1	1
TRINITY_DN12175_c0_g1_i1	1.82521297618095	0.553741611283005	0.540044554719692	0	1	NA
TRINITY_DN12176_c0_g1_i1	7.36024607160344	-0.261903287073717	0.563606136006758	0	1	1
TRINITY_DN12178_c0_g1_i1	5.65929328843532	-0.0330158907417224	0.571466310123125	0	1	NA
TRINITY_DN12179_c0_g1_i1	1.53693001541198	-0.25683729497071	0.528575046041131	0	1	NA
TRINITY_DN1218_c0_g1_i1	10.2031879840996	0.173414456345861	0.530533797213089	0	1	1
TRINITY_DN12181_c0_g1_i1	3.05861342870161	-0.00151709135264744	0.558836477721803	0	1	NA
TRINITY_DN12184_c0_g1_i1	33.3615864416716	1.9935976588179	0.386672160992717	2.5696126048149	0.0101812297269354	0.171472883364736
TRINITY_DN12184_c0_g1_i2	9.15330195060228	-0.126318537635681	0.563835156745931	0	1	1
TRINITY_DN12186_c0_g1_i1	1.09648289506099	-0.102964703458169	0.456781274658676	0	1	NA
TRINITY_DN1219_c0_g1_i1	3.59745843484611	-0.515206468518423	0.575204973748691	0	1	NA
TRINITY_DN12192_c0_g1_i1	5.07775792589514	-1.26367743897935	0.580619784054477	-0.454130992812694	0.649734547332877	NA
TRINITY_DN12193_c0_g1_i3	2.58937858479079	0.168339154500128	0.562411906595886	0	1	NA
TRINITY_DN12197_c0_g1_i1	0.972791218283552	0.161110447836683	0.4406952969018	0	1	NA
TRINITY_DN122_c0_g1_i1	3.74694398016784	1.14419311819999	0.579702010737579	0.248736619037305	0.803564520959014	NA
TRINITY_DN12206_c0_g1_i1	3.69584880483094	-0.181630594645291	0.567342199551231	0	1	NA
TRINITY_DN12208_c0_g2_i1	11.6757275461004	-0.734277623609476	0.523438562917028	0	1	1
TRINITY_DN12209_c0_g1_i1	1.05423088074268	-0.211151483503751	0.455820229085197	0	1	NA
TRINITY_DN12210_c0_g1_i1	18.3226112847556	-0.0535080343415834	0.452790686461135	0	1	1
TRINITY_DN12214_c0_g1_i1	5.07824876877963	0.571780564413815	0.579452876494611	0	1	NA
TRINITY_DN12217_c0_g1_i1	20.6192016242337	0.809131812618337	0.427414563312276	0	1	1
TRINITY_DN12220_c0_g1_i1	3.40083298756938	-0.056690899645606	0.566847834840812	0	1	NA
TRINITY_DN12224_c0_g1_i2	0.568392386214537	-0.142312147127544	0.360421883597777	0	1	NA
TRINITY_DN12234_c0_g1_i1	15.2159445610165	-0.20581154522291	0.51317257203381	0	1	1
TRINITY_DN12239_c0_g1_i1	5.31278031198102	0.923354458903597	0.57426345214447	0	1	NA
TRINITY_DN1224_c0_g1_i1	5.11878604432225	0.427299840056532	0.581225820723504	0	1	NA
TRINITY_DN12240_c0_g1_i1	15.8002313231395	-0.0319015653407656	0.475890203147831	0	1	1
TRINITY_DN12240_c0_g1_i2	6.6533186659219	-0.325105592532822	0.565609102788763	0	1	1
TRINITY_DN12248_c0_g1_i1	338.747878113633	0.0496596695645948	0.148148429528219	0	1	1
TRINITY_DN1226_c0_g1_i1	9.19574219875301	1.75344369427849	0.559438748997144	1.34678496194467	0.178049499361989	1
TRINITY_DN12261_c0_g1_i2	15.9791374324344	0.701520719017913	0.474628791451385	0	1	1
TRINITY_DN12262_c0_g1_i1	4.21198160870872	0.198109751184931	0.581487150540424	0	1	NA
TRINITY_DN12266_c0_g1_i1	31.696024764488	1.86759970670461	0.398431270748521	2.17753919032178	0.0294403610536233	0.439453151027952
TRINITY_DN12268_c0_g1_i1	43.2298867730607	0.268995963728476	0.371779656437889	0	1	1
TRINITY_DN1227_c0_g1_i1	20.2446045734417	-0.0145836158495375	0.435500332484507	0	1	1
TRINITY_DN12272_c0_g1_i1	2.23570243883982	-0.985484478714594	0.551666185764742	0	1	NA
TRINITY_DN12273_c0_g1_i1	1.58204801949499	-0.344231774202176	0.499634853373514	0	1	NA
TRINITY_DN12277_c0_g1_i1	6.62552940345308	-1.73916350955295	0.575866872952461	-1.28356664408089	0.199293627105487	1
TRINITY_DN1228_c0_g1_i1	15.4436644328538	0.495568209266442	0.483998439010337	0	1	1
TRINITY_DN12282_c0_g1_i1	1.57097151262095	-0.0113147046217298	0.529229622304185	0	1	NA
TRINITY_DN12284_c0_g1_i1	13.4081421627111	-0.613442910960257	0.510670601537192	0	1	1
TRINITY_DN12289_c0_g1_i2	4.51196641754114	0.245530900590967	0.579449916992706	0	1	NA
TRINITY_DN12289_c0_g1_i3	0.679804849780222	-0.355249395055621	0.381499127183217	0	1	NA
TRINITY_DN12290_c0_g1_i1	1.71110145229482	-0.435954893803161	0.520347938544943	0	1	NA
TRINITY_DN12293_c0_g1_i1	1.10382878255601	0.0652642611272452	0.456605730383001	0	1	NA
TRINITY_DN12296_c0_g1_i3	48.1895436545804	0.645016784425987	0.317762882589214	0	1	1
TRINITY_DN12297_c0_g1_i1	36.5208751109091	-1.53205184943316	0.555086215683473	-0.958503083666116	0.337809137279676	1
TRINITY_DN12298_c0_g1_i1	4.73766556527596	0.0211904005624011	0.5805528735191	0	1	NA
TRINITY_DN1230_c0_g1_i2	1896.29204047328	0.311686602351485	0.102275097668552	0	1	1
TRINITY_DN12300_c0_g1_i1	19.489664643621	-1.09476268859097	0.444228536939897	-0.213319678298358	0.831077625716856	1
TRINITY_DN12301_c0_g1_i1	6.40625757130255	-0.641993252486157	0.5738842321143	0	1	1
TRINITY_DN12302_c0_g1_i1	7180.12656580269	0.345092753411463	0.0903244272494827	0	1	1
TRINITY_DN12303_c0_g1_i2	23.2725769532309	-0.472328568283259	0.443505050719069	0	1	1
TRINITY_DN12304_c0_g1_i1	6.17652540811738	0.401984140485194	0.569123002543784	0	1	1
TRINITY_DN12306_c0_g1_i2	5.21674043454575	-0.0877038996950139	0.581256735890774	0	1	NA
TRINITY_DN1231_c0_g1_i1	11.5947643463986	3.03144243511362	0.560808828883845	3.62234389062084	0.000291945648829419	0.00668071404843923
TRINITY_DN12313_c0_g1_i1	4.20292062142194	0.191286092849519	0.570166216439305	0	1	NA
TRINITY_DN12314_c0_g1_i1	35.5956142759897	-0.670140287067703	0.355153230185066	0	1	1
TRINITY_DN12315_c0_g1_i1	51.0379781802437	0.225612729697948	0.329983709816376	0	1	1
TRINITY_DN12316_c0_g1_i1	444.624419814088	0.859671801526018	0.146891721648576	0	1	1
TRINITY_DN12317_c0_g1_i1	0.843636374630029	-0.50942891272248	0.428844447822395	0	1	NA
TRINITY_DN12319_c0_g1_i1	2.27869845551347	0.254539139701292	0.528022671573275	0	1	NA
TRINITY_DN1232_c0_g1_i1	4.60989286443898	-0.808569023413944	0.580277695439815	0	1	NA
TRINITY_DN12321_c0_g1_i1	10.0206598874472	-0.398180493449987	0.536115474850647	0	1	1
TRINITY_DN12324_c0_g1_i1	70.0561966218662	-1.11498620816377	0.279515989991324	-0.411376136897711	0.680796749034861	1
TRINITY_DN12325_c0_g1_i1	3.97141553401023	-0.12381442255594	0.580439899141361	0	1	NA
TRINITY_DN12328_c0_g1_i1	4.54748148635253	0.550215017418019	0.581389504581531	0	1	NA
TRINITY_DN12330_c0_g1_i2	97.2268992029706	2.26510620232364	0.257205064991374	4.91866753232901	8.7135321926446e-07	2.72525294635062e-05
TRINITY_DN12339_c0_g1_i1	3.5038270816007	-0.35377060236874	0.56716604054531	0	1	NA
TRINITY_DN1234_c0_g1_i1	2.12816183893907	0.308546661073753	0.550814587939179	0	1	NA
TRINITY_DN12345_c0_g1_i1	1.02800351563771	-0.191919561504792	0.46991162834525	0	1	NA
TRINITY_DN12350_c0_g1_i1	0.840402285200441	-0.227784434606503	0.42710865152069	0	1	NA
TRINITY_DN12350_c0_g1_i4	4.9203483889792	-1.97755558763883	0.580075250540952	-1.68522202374124	0.0919457434446978	NA
TRINITY_DN12351_c0_g1_i1	6.95205666429867	0.653410882529417	0.572348046142459	0	1	1
TRINITY_DN12351_c0_g1_i2	1.54942816714301	-0.693766652259665	0.471186376870636	0	1	NA
TRINITY_DN12368_c0_g1_i1	1.18402565788743	-0.00861168652601185	0.483922623965893	0	1	NA
TRINITY_DN12370_c0_g1_i1	263.400720968395	0.359458535954307	0.210443195192705	0	1	1
TRINITY_DN12373_c0_g1_i1	30.5802862115676	0.215901447169846	0.371221710428443	0	1	1
TRINITY_DN12375_c0_g1_i1	28.8739087955985	-1.00324731033583	0.393816551929714	-0.00824574365886855	0.993420922996752	1
TRINITY_DN12376_c0_g1_i1	84.1309801930794	-0.108159539887491	0.254160825863014	0	1	1
TRINITY_DN12379_c0_g1_i2	1.34683291057561	-0.681863574335372	0.468493582304961	0	1	NA
TRINITY_DN1238_c0_g1_i1	3.26666940723161	-0.431228461782705	0.572729366352116	0	1	NA
TRINITY_DN12385_c0_g1_i1	15.3803838525005	0.302499420700631	0.471934492599653	0	1	1
TRINITY_DN12389_c0_g1_i2	559.503353126247	-1.06178593606359	0.118933414926787	-0.519500227094484	0.603411954577537	1
TRINITY_DN12395_c0_g1_i1	0.490903297867322	-0.213743578781241	0.321764651785465	0	1	NA
TRINITY_DN1240_c0_g1_i1	17.503190773689	-0.765249344545454	0.460980785505761	0	1	1
TRINITY_DN12403_c0_g1_i1	6.60182889106145	-0.300891490115977	0.577286005354794	0	1	1
TRINITY_DN1241_c0_g1_i3	10.3280270849158	-0.147537165587824	0.540541545445615	0	1	1
TRINITY_DN12414_c0_g1_i1	8.48189321798659	-0.396251286519962	0.557589464867615	0	1	1
TRINITY_DN12416_c0_g1_i1	5.42302963996682	-0.174026896198447	0.571182296287733	0	1	NA
TRINITY_DN12417_c0_g1_i2	2.7481361427781	0.418625137169547	0.569445869497649	0	1	NA
TRINITY_DN12420_c0_g1_i1	8.71887382153621	0.0475499700069708	0.535774069536646	0	1	1
TRINITY_DN12422_c0_g1_i1	2.36324181132144	0.427297708981152	0.540294383192221	0	1	NA
TRINITY_DN12426_c0_g1_i1	8.23767925650092	-0.687732138411992	0.560878756830705	0	1	1
TRINITY_DN12427_c0_g1_i1	6.65365510232808	-0.0919974910516851	0.572614328460762	0	1	1
TRINITY_DN12428_c0_g1_i1	6.94901475444785	-0.859263125174924	0.568198765664786	0	1	1
TRINITY_DN12430_c0_g1_i1	17.5023240100835	-2.18648967733855	0.48801991342689	-2.43123209667201	0.0150475718711022	0.241791223664873
TRINITY_DN12431_c0_g1_i2	0.787383724159804	-0.103268369470461	0.398666583081638	0	1	NA
TRINITY_DN12432_c0_g1_i1	9.42589637899455	-1.97210243816479	0.554698288686012	-1.75248861947553	0.0796898250678715	1
TRINITY_DN12434_c0_g1_i1	418.068181590903	0.749591219893161	0.145669983748712	0	1	1
TRINITY_DN12436_c0_g1_i1	4.70454410234677	-0.457815937215994	0.580676321853865	0	1	NA
TRINITY_DN12437_c0_g1_i1	7.5804145181872	-0.108832075310841	0.556603887556287	0	1	1
TRINITY_DN1244_c0_g1_i2	10.0101195319151	0.743167727842664	0.526222596006719	0	1	1
TRINITY_DN12445_c0_g1_i2	10.1624863658743	-0.0723869002486108	0.535375699864029	0	1	1
TRINITY_DN12445_c0_g1_i3	2.1117255662519	-0.0865529535152859	0.561351888223221	0	1	NA
TRINITY_DN12446_c0_g1_i1	162.815686499605	1.64590051711437	0.210118726184517	3.07397883493339	0.00211224417193471	0.0412631509988151
TRINITY_DN12455_c0_g1_i2	361.086473597166	0.368095763950779	0.143576408373362	0	1	1
TRINITY_DN12458_c0_g1_i2	7.38684929955986	-0.12010723514467	0.56596370473428	0	1	1
TRINITY_DN12460_c0_g1_i1	40.3563355390216	1.39236855510868	0.344514338529989	1.13890341047307	0.254743442995639	1
TRINITY_DN12462_c0_g1_i1	13.0558190341709	-0.615824104972948	0.494250785489956	0	1	1
TRINITY_DN12464_c0_g1_i1	10.2799046051944	-0.658247430763655	0.523900848852383	0	1	1
TRINITY_DN12465_c0_g1_i1	1.41734649777786	-0.0320008559969528	0.503248688234984	0	1	NA
TRINITY_DN12467_c0_g1_i1	3.30123678468787	-0.919720240334077	0.567088182595793	0	1	NA
TRINITY_DN12468_c0_g1_i1	12.2625382573086	0.261438010684447	0.524442589117748	0	1	1
TRINITY_DN12469_c0_g1_i1	0.641169450513848	-0.126944759654855	0.373771016796956	0	1	NA
TRINITY_DN12470_c0_g1_i2	0.825500089787449	-0.224220737818148	0.42499787094973	0	1	NA
TRINITY_DN12471_c0_g1_i2	0.952749680002887	0.0936297264062861	0.459826324744743	0	1	NA
TRINITY_DN12473_c0_g1_i2	25.5467108306074	-0.225385286915038	0.403760039204668	0	1	1
TRINITY_DN12475_c0_g1_i1	4.36241818503184	-1.20378593091694	0.58146857863332	-0.350467657935899	0.725987758131066	NA
TRINITY_DN12475_c0_g1_i2	1.85971402868531	-0.0505824255632125	0.509684813241867	0	1	NA
TRINITY_DN12489_c0_g1_i1	1.14596575893175	-0.120347996924079	0.441916168665057	0	1	NA
TRINITY_DN12490_c0_g1_i1	3.09301613583555	-0.28093853543548	0.573050065849237	0	1	NA
TRINITY_DN12493_c0_g1_i2	124.474890725328	3.98790637676302	0.300222777363318	9.9522974339391	2.46427375202068e-23	2.0038946092771e-21
TRINITY_DN12494_c0_g2_i1	2.45325904932121	0.064442603976152	0.564401274958674	0	1	NA
TRINITY_DN1250_c0_g1_i1	5.85366591474071	0.101322685149943	0.574885461016396	0	1	1
TRINITY_DN12500_c0_g1_i1	16.6422275112403	-0.132474406333785	0.454675089012927	0	1	1
TRINITY_DN12501_c0_g1_i1	12.3052437307254	0.631916671158234	0.53276678257368	0	1	1
TRINITY_DN12507_c0_g1_i1	1.55186925229208	-0.576078083580976	0.50245709765183	0	1	NA
TRINITY_DN1251_c0_g1_i2	29.1723282188249	0.434164005510972	0.376602674363616	0	1	1
TRINITY_DN12512_c0_g1_i1	2.07073743282951	-0.908233260014488	0.545743160332968	0	1	NA
TRINITY_DN12513_c0_g1_i1	0.490903297867322	-0.213743578781242	0.321764651785465	0	1	NA
TRINITY_DN12515_c0_g1_i2	10.1363483550433	0.632418033543407	0.554042816966666	0	1	1
TRINITY_DN12516_c0_g1_i1	5.44524250205775	0.0164608274402883	0.572184219357491	0	1	NA
TRINITY_DN12519_c0_g1_i1	0.836359530537121	0.130697244987095	0.446508541498569	0	1	NA
TRINITY_DN12522_c0_g1_i2	1.75888456215813	-0.544668735885282	0.540443332946801	0	1	NA
TRINITY_DN12523_c0_g1_i2	42.5037529624955	0.465930506409337	0.333012890374744	0	1	1
TRINITY_DN12524_c0_g1_i1	69.1347035046686	0.20205586034441	0.299142168706248	0	1	1
TRINITY_DN12525_c0_g1_i2	3.77352283238846	-0.12306486921249	0.57974569342893	0	1	NA
TRINITY_DN12525_c0_g1_i3	2.34824388428512	0.461755770270005	0.551405960181131	0	1	NA
TRINITY_DN12530_c0_g1_i1	10.6579341154405	-0.507094950255434	0.515352835508492	0	1	1
TRINITY_DN12532_c0_g1_i2	19.1057813191455	0.120640538274381	0.462837631584785	0	1	1
TRINITY_DN12534_c0_g1_i1	14.1915002817172	-0.0395803033979648	0.533341913911601	0	1	1
TRINITY_DN12535_c0_g1_i1	0.846252024803034	-0.240137889497239	0.428730330340319	0	1	NA
TRINITY_DN1254_c0_g1_i1	1.39152859816806	-0.279155691998222	0.482966667520734	0	1	NA
TRINITY_DN12540_c0_g1_i1	0.561032340419796	-0.250648168320973	0.336063143985492	0	1	NA
TRINITY_DN12541_c0_g1_i1	0.561032340419796	-0.250648168320973	0.336063143985492	0	1	NA
TRINITY_DN12543_c0_g1_i1	2.87053346027003	-0.297254555571101	0.571324087519162	0	1	NA
TRINITY_DN12544_c0_g1_i1	1.70386318808673	-0.330453793803494	0.537059793002934	0	1	NA
TRINITY_DN12547_c0_g1_i2	7.04882925407659	0.169481765065439	0.560908720953152	0	1	1
TRINITY_DN12552_c0_g1_i1	2209.42746040576	-0.231321812446949	0.0954368451286292	0	1	1
TRINITY_DN12552_c0_g1_i2	42.824867262466	-0.325748211953065	0.378768398941037	0	1	1
TRINITY_DN12554_c0_g1_i2	495.988230022885	-1.85601625714605	0.133729509876562	-6.40110217958765	1.54259289589508e-10	6.67743301266828e-09
TRINITY_DN12555_c0_g1_i1	2020.46420448414	-1.02380439601917	0.0952304510776304	-0.249966221411312	0.802613470950997	1
TRINITY_DN12557_c0_g1_i1	104.508006676108	-0.554430891341172	0.239461853225963	0	1	1
TRINITY_DN12558_c0_g1_i2	7.05990173850174	-0.26822597839281	0.561038235600846	0	1	1
TRINITY_DN12562_c1_g1_i1	5.05919787049444	0.843361475407512	0.580392520873325	0	1	NA
TRINITY_DN12568_c0_g1_i1	27.1750312231813	0.121277742101872	0.385163573718086	0	1	1
TRINITY_DN12570_c0_g1_i1	25.9198282213096	1.88558712200058	0.446112087778156	1.98512245299431	0.047130849284209	0.657323031153342
TRINITY_DN12571_c0_g1_i3	6.76921015719021	-0.173458031318555	0.571438287672464	0	1	1
TRINITY_DN12577_c0_g1_i1	33.7110042553281	0.762144752325308	0.388260537020389	0	1	1
TRINITY_DN12580_c0_g1_i1	5.33765598168419	-0.831089812096426	0.581070036156181	0	1	NA
TRINITY_DN12581_c0_g1_i1	0.950789378696499	-0.36259218239873	0.442291409942507	0	1	NA
TRINITY_DN12582_c0_g1_i1	4.22554527011831	0.355689188677445	0.581307630490295	0	1	NA
TRINITY_DN12583_c0_g1_i2	17.7182118655809	0.198279678320189	0.451512898729137	0	1	1
TRINITY_DN12586_c0_g1_i1	7.38560121968624	0.371174391190917	0.555749751760315	0	1	1
TRINITY_DN12591_c0_g1_i1	7.99206981265871	-0.127534011358871	0.554732691514039	0	1	1
TRINITY_DN12593_c0_g1_i1	6.42128715367485	-0.7662241141225	0.563457876796818	0	1	1
TRINITY_DN12594_c0_g1_i1	0.60960501144444	-0.320428020239812	0.372037982692914	0	1	NA
TRINITY_DN12595_c0_g1_i1	1.27061554157151	-0.180451933628499	0.479683124577827	0	1	NA
TRINITY_DN12595_c0_g1_i2	2.24067622828799	0.121463785193202	0.557750746698602	0	1	NA
TRINITY_DN12597_c0_g1_i1	1.74850186037639	-0.135259207508395	0.525843898914354	0	1	NA
TRINITY_DN12598_c0_g1_i1	15.2104404019525	0.059983551926347	0.487267008078475	0	1	1
TRINITY_DN12602_c0_g1_i1	1.65740605269281	0.0106514307141791	0.502321018714681	0	1	NA
TRINITY_DN12603_c0_g1_i1	9.78389726566306	-0.285857564682524	0.536545599684745	0	1	1
TRINITY_DN12604_c0_g1_i3	29.3572745589565	-0.210970678767494	0.390495510312738	0	1	1
TRINITY_DN12608_c0_g1_i1	5.53198165111789	-0.46071552014817	0.573615551105221	0	1	NA
TRINITY_DN12612_c0_g1_i2	88.9081771217784	1.46270582629369	0.303300186809408	1.52557052852872	0.127116856449098	1
TRINITY_DN12613_c0_g1_i2	2.89271539986024	0.00834752902700051	0.573476070916545	0	1	NA
TRINITY_DN12618_c0_g1_i2	763.3143338875	2.48486668501746	0.12113164421027	12.2582888616612	1.51668785874304e-34	1.76191152325104e-32
TRINITY_DN1262_c0_g1_i1	4.12268208789706	1.11156091944351	0.579506004829846	0.192510376965409	0.847342440291406	NA
TRINITY_DN1262_c0_g1_i2	6.1176326961747	-0.967652635202641	0.576622964746287	0	1	1
TRINITY_DN12620_c0_g1_i1	1.86456351911887	-1.01075798753967	0.52519142410286	-0.0204839360392113	0.983657326572677	NA
TRINITY_DN12623_c0_g1_i1	2.61370722737275	0.661012078785663	0.544927291034976	0	1	NA
TRINITY_DN12626_c0_g1_i1	10.7165673558553	0.313541597641131	0.515036231526841	0	1	1
TRINITY_DN12627_c0_g1_i2	55.7436542315084	2.87641314739425	0.337528398965844	5.55927487329483	2.70897771810301e-08	9.99687417560576e-07
TRINITY_DN12630_c0_g1_i1	12.8136858326946	1.60358003763025	0.503893954470536	1.1978314728234	0.230982632002541	1
TRINITY_DN12632_c0_g1_i1	2.81476601247264	-1.15169718495918	0.563230138018291	-0.269334282240149	0.78767245312741	NA
TRINITY_DN12633_c0_g1_i1	141.649595843374	0.0020628536845143	0.227437732771385	0	1	1
TRINITY_DN12634_c0_g1_i1	43.9139438052619	-0.544831574951347	0.330742360198536	0	1	1
TRINITY_DN12635_c0_g1_i1	94.1276981559615	-0.823464318514409	0.243468288901686	0	1	1
TRINITY_DN12637_c0_g1_i1	10.8457497648551	-2.52866964469248	0.562600063062521	-2.71715157010673	0.00658464454323734	0.115951872857673
TRINITY_DN12639_c0_g1_i1	10.5807721392669	-0.271878314448181	0.517638973361391	0	1	1
TRINITY_DN12640_c0_g1_i1	24.1766840591276	2.32952738155784	0.444773148214288	2.98922582645949	0.00279685332633594	0.0532454459760394
TRINITY_DN12640_c0_g1_i2	8.84492705719421	0.57452294010001	0.53930948995836	0	1	1
TRINITY_DN12640_c0_g1_i3	4.42480223547488	1.19709635215511	0.581440227638539	0.338979559353156	0.734625128769781	NA
TRINITY_DN12641_c0_g1_i1	11.4312679578466	-0.159141482369853	0.523071035285168	0	1	1
TRINITY_DN12644_c0_g1_i1	58.5706530107794	0.767464125806608	0.302888431822748	0	1	1
TRINITY_DN12645_c0_g1_i2	6.64346498222008	0.0254436250802312	0.561602154393694	0	1	1
TRINITY_DN12649_c0_g1_i1	20.6889676909372	0.779166516478041	0.448459262626186	0	1	1
TRINITY_DN12652_c0_g1_i1	2.880732117261	0.244388187953808	0.552772167007688	0	1	NA
TRINITY_DN12652_c0_g1_i3	11.1933292139465	0.816017537923467	0.52464075805872	0	1	1
TRINITY_DN12653_c0_g1_i1	2.75731065590037	-0.521670643522088	0.546561900992182	0	1	NA
TRINITY_DN12660_c0_g1_i1	31.7658411196192	0.123695186176964	0.399719503452569	0	1	1
TRINITY_DN12662_c0_g2_i1	3.14679997150207	0.025179700028786	0.577025705100774	0	1	NA
TRINITY_DN12664_c0_g1_i2	12.8651124664871	-0.664753107982795	0.535192868205893	0	1	1
TRINITY_DN12669_c0_g1_i1	144.106179147945	-0.381579573305959	0.223220922279396	0	1	1
TRINITY_DN12670_c0_g1_i1	636.107746593813	-0.64070981420836	0.141427441073709	0	1	1
TRINITY_DN12672_c0_g1_i1	2.96825732906634	0.499852005402968	0.572282182734705	0	1	NA
TRINITY_DN1268_c0_g1_i2	16.0816586968629	1.69887498115503	0.515731986694289	1.35511273139106	0.175381643011095	1
TRINITY_DN12682_c0_g1_i3	843.021719854099	-0.832131466159033	0.104753810850712	0	1	1
TRINITY_DN12694_c0_g1_i2	4.55339931460927	-0.0257908823341145	0.579766571069974	0	1	NA
TRINITY_DN12699_c0_g1_i1	6.16129472072439	0.333898358779606	0.568226815520849	0	1	1
TRINITY_DN12702_c0_g1_i1	12.0575813056258	0.561050523536704	0.50765580922087	0	1	1
TRINITY_DN12705_c0_g1_i2	22.1951324541526	0.496251025252496	0.421716981932594	0	1	1
TRINITY_DN12706_c0_g1_i1	363.043209457807	-0.0189425227791222	0.148804223243264	0	1	1
TRINITY_DN12710_c0_g1_i1	7.54896003512491	-0.513165204845933	0.559642532537754	0	1	1
TRINITY_DN12711_c0_g1_i2	22.977175603794	-1.33741463097124	0.446272557353795	-0.75607299936156	0.44960542942097	1
TRINITY_DN12713_c0_g1_i2	9.25453803192062	-2.42653716763741	0.566337890272141	-2.51887996925637	0.0117728782218795	0.19523427839328
TRINITY_DN12713_c0_g1_i3	8.09771852467186	-2.60387512875768	0.578374390842627	-2.77307424767029	0.00555294495205182	0.0993205055877989
TRINITY_DN12713_c1_g1_i1	0.891756298097905	0.242340480167265	0.434727314005357	0	1	NA
TRINITY_DN12714_c0_g1_i1	1.1409380966563	-0.581331828135547	0.445146140579268	0	1	NA
TRINITY_DN12715_c0_g1_i1	2783.49503382448	-0.414073974450572	0.0898129353331779	0	1	1
TRINITY_DN12716_c0_g2_i1	2.83881931251248	-0.0423959741423481	0.572314649464042	0	1	NA
TRINITY_DN12723_c0_g1_i1	5.45281590732996	0.58168782585065	0.58048654740902	0	1	NA
TRINITY_DN12725_c0_g1_i1	18.7147531986168	-0.296135053836147	0.465057160464027	0	1	1
TRINITY_DN12729_c0_g1_i1	2.79100703503997	-0.843115686751598	0.564738898653729	0	1	NA
TRINITY_DN12729_c0_g1_i3	0.887193141524172	0.190843786343373	0.408552173093739	0	1	NA
TRINITY_DN1273_c0_g1_i2	15.0115554900581	-0.96019476225854	0.495901630262057	0	1	1
TRINITY_DN12730_c0_g1_i1	15.2247577883104	-0.25235612693559	0.481412342921455	0	1	1
TRINITY_DN12734_c0_g1_i1	34.7231928935057	0.582620026230191	0.387566497119341	0	1	1
TRINITY_DN12736_c0_g1_i1	12.5171763052274	-1.46042050195049	0.521493781841778	-0.88288780802795	0.377296891526645	1
TRINITY_DN12738_c0_g1_i1	1.57914249826905	-0.634251046274829	0.519395980646864	0	1	NA
TRINITY_DN12738_c0_g2_i1	0.570054862574048	-0.0935045828572996	0.36133958741291	0	1	NA
TRINITY_DN12742_c0_g1_i1	11.7785111456746	0.823055599493069	0.517046542192855	0	1	1
TRINITY_DN12745_c0_g1_i2	1.14795535957912	-0.574419351456466	0.442851860209871	0	1	NA
TRINITY_DN12746_c0_g1_i2	248.823942555012	-1.15974871740405	0.174002629376481	-0.918082203564927	0.358575831124411	1
TRINITY_DN12747_c0_g1_i2	82.0018327805865	0.248174954488005	0.275234892208664	0	1	1
TRINITY_DN12748_c0_g1_i1	10.1879955410351	0.105229820817183	0.563876001936248	0	1	1
TRINITY_DN12749_c0_g1_i1	14.7114683887956	0.417292358330731	0.470161383665597	0	1	1
TRINITY_DN1275_c0_g1_i1	211.165799326838	0.5101104553264	0.188701982082123	0	1	1
TRINITY_DN12752_c0_g1_i3	19.2386793358262	0.694137282123133	0.447398473664054	0	1	1
TRINITY_DN12754_c0_g1_i1	2.01644572645799	-0.323390781873875	0.526880667204568	0	1	NA
TRINITY_DN12756_c0_g1_i2	0.647592306387973	-0.0357956085203378	0.375450192252795	0	1	NA
TRINITY_DN12757_c0_g1_i2	537.624661673446	-0.188045744873446	0.128296641792541	0	1	1
TRINITY_DN12758_c0_g1_i2	1.38858068204799	-0.27639369206159	0.500491074420619	0	1	NA
TRINITY_DN12761_c0_g1_i2	1159.60790761692	0.731730274289892	0.104809887712263	0	1	1
TRINITY_DN12764_c0_g1_i3	44.8405680015324	0.14628368641816	0.323664879867084	0	1	1
TRINITY_DN12767_c0_g1_i1	17.287164506656	-1.43631629221589	0.485890625236887	-0.89797223810024	0.369200350300722	1
TRINITY_DN1277_c0_g1_i1	4.75478048367183	-0.299755610851707	0.580021809262115	0	1	NA
TRINITY_DN12771_c0_g1_i1	8.66035188364318	0.665952388789591	0.541139036725316	0	1	1
TRINITY_DN12772_c0_g1_i1	2.37205987518023	0.15698673474545	0.533506534682878	0	1	NA
TRINITY_DN12775_c0_g1_i1	3.55282211688414	0.0706896369448068	0.58019331288592	0	1	NA
TRINITY_DN12777_c0_g1_i1	38.7391080766462	0.414325769863155	0.360839745474965	0	1	1
TRINITY_DN12779_c0_g1_i2	2.40741159978577	0.0190750475725708	0.565231273445042	0	1	NA
TRINITY_DN1278_c0_g1_i1	28.4603146817023	2.36279349835549	0.418937178222494	3.25297817715219	0.00114202267448023	0.0235959294693652
TRINITY_DN12780_c0_g1_i1	3.56181193214522	-0.237289997968656	0.574429640367181	0	1	NA
TRINITY_DN12783_c0_g1_i1	156.950137265674	1.77321225657695	0.209410719005068	3.69232415728556	0.00022221397907392	0.00516812062260888
TRINITY_DN12787_c0_g1_i1	3.82704502553192	-0.223284159943011	0.581485510746601	0	1	NA
TRINITY_DN12789_c0_g1_i1	12.1074268137909	0.204666647395452	0.495931266268341	0	1	1
TRINITY_DN1279_c0_g1_i1	11.4030434885486	0.0878667091662727	0.534174559841869	0	1	1
TRINITY_DN12791_c0_g1_i1	312.043233358604	-1.12150968868814	0.164171343793791	-0.740139453574575	0.459215381255566	1
TRINITY_DN12793_c0_g1_i3	6.18481383983015	-1.09262515556497	0.570518307656232	-0.162352643766141	0.871028160797034	1
TRINITY_DN12794_c0_g1_i1	10.5239576353616	0.118069623197978	0.529612745741031	0	1	1
TRINITY_DN12799_c0_g2_i1	1.15528861362516	0.00488227710638661	0.442535631495935	0	1	NA
TRINITY_DN1280_c0_g1_i1	1.05244803631198	-0.113677141119602	0.452973740812615	0	1	NA
TRINITY_DN12800_c0_g1_i1	162.700780859989	5.2719747706555	0.300364706904276	14.2226256030039	6.6317282728466e-46	1.03423165098934e-43
TRINITY_DN12803_c0_g1_i1	35.2963027177191	-1.23233266606698	0.375198084053096	-0.619226685694102	0.535767034290294	1
TRINITY_DN12805_c0_g1_i1	3.00539869086257	-0.492659106593841	0.569665863667606	0	1	NA
TRINITY_DN12805_c1_g1_i1	2.89915080501997	0.0370727492746642	0.571889554774468	0	1	NA
TRINITY_DN12806_c0_g1_i1	2.12286729334292	-0.913525285505697	0.546763655713063	0	1	NA
TRINITY_DN12807_c0_g1_i2	413.369404497416	1.33674388587706	0.13810345168659	2.43834518083774	0.014754677397328	0.237756015328917
TRINITY_DN12808_c0_g1_i1	410.821377729517	-0.0240385597412014	0.152334004367766	0	1	1
TRINITY_DN12809_c0_g1_i1	14.322899099894	-1.51065279874256	0.499627265683025	-1.02206751676065	0.306748946069264	1
TRINITY_DN12813_c0_g1_i1	5.7947811983139	-0.196493953048177	0.575692302332236	0	1	1
TRINITY_DN12813_c0_g1_i3	2.82676237882115	-0.552310508651925	0.573287921844877	0	1	NA
TRINITY_DN12815_c0_g1_i1	3.47548696899093	-0.356964010740876	0.578805474488891	0	1	NA
TRINITY_DN12817_c1_g1_i1	0.490903297867322	-0.213743578781241	0.321764651785465	0	1	NA
TRINITY_DN12819_c0_g1_i1	2.20633598460515	0.108894925137311	0.524321191765006	0	1	NA
TRINITY_DN1282_c0_g1_i1	1.88167655219813	-0.353760782177312	0.532795173290642	0	1	NA
TRINITY_DN12822_c0_g1_i1	6.42976337848442	0.409594370986762	0.575299439801152	0	1	1
TRINITY_DN12827_c0_g1_i1	8.46650846822641	-0.0212644457320529	0.564222913402691	0	1	1
TRINITY_DN12828_c0_g1_i2	39.2866996655511	0.15828721573882	0.384767536855541	0	1	1
TRINITY_DN1283_c0_g1_i1	25.187994073563	-1.48414657784102	0.416980533001085	-1.16107717153252	0.24561051746088	1
TRINITY_DN12831_c0_g1_i1	42.0003068199578	-0.196343891965185	0.338497992955743	0	1	1
TRINITY_DN12834_c0_g1_i4	7.10307676362715	-0.204484111968847	0.558733199753821	0	1	1
TRINITY_DN12836_c0_g1_i1	0.420774255314847	-0.181884025681393	0.309561087643658	0	1	NA
TRINITY_DN12843_c0_g1_i1	10.4699484528596	0.214115783295706	0.527873325807685	0	1	1
TRINITY_DN12847_c0_g1_i1	212.588447075782	-0.0973013068590041	0.169741644122538	0	1	1
TRINITY_DN12850_c0_g1_i1	4.81899125993306	0.577336569032469	0.580809014557513	0	1	NA
TRINITY_DN12855_c0_g1_i2	12.7251282741671	-1.03344597773753	0.521305370426983	-0.0641581300229733	0.948844316073843	1
TRINITY_DN12857_c0_g1_i1	16.3016421035978	-0.156250235613809	0.472657733872912	0	1	1
TRINITY_DN12858_c0_g1_i1	0.682308484249439	-0.219628325282606	0.404502101844938	0	1	NA
TRINITY_DN12859_c0_g1_i1	11.193307530218	0.941074422040945	0.515894292414815	0	1	1
TRINITY_DN12860_c0_g1_i1	1.71845925436224	-0.946119640692096	0.516880460567259	0	1	NA
TRINITY_DN12864_c0_g2_i1	66.6221830857371	-0.444846820846535	0.323901177510351	0	1	1
TRINITY_DN1287_c0_g1_i1	3.19352739454669	-0.045969168232764	0.577736985954662	0	1	NA
TRINITY_DN12876_c0_g1_i1	41.7516866906299	-1.39225994350911	0.348261471242499	-1.1263374673909	0.260022704404483	1
TRINITY_DN1288_c0_g1_i1	17.177737017634	0.406745476541009	0.481464997603553	0	1	1
TRINITY_DN12885_c0_g1_i1	2.39995678750238	-0.561903189447531	0.537549731659174	0	1	NA
TRINITY_DN12885_c0_g1_i2	5.33328146880792	0.0611230167618245	0.578865412733617	0	1	NA
TRINITY_DN12891_c0_g1_i1	30.1422485311505	0.48528338966954	0.382302451817932	0	1	1
TRINITY_DN12893_c0_g1_i1	1.01489299253083	0.0692759227600815	0.428401487661162	0	1	NA
TRINITY_DN12894_c0_g1_i1	269.976522110155	-0.49447554179881	0.180979986957083	0	1	1
TRINITY_DN12898_c0_g1_i1	100.479800645023	1.01999453610383	0.248795109890292	0.0803654706583586	0.935946588471452	1
TRINITY_DN12899_c0_g1_i1	0.827215544220711	-0.304238102545933	0.428477266769447	0	1	NA
TRINITY_DN129_c0_g1_i1	13.1826532124451	0.776963264806941	0.504484126231167	0	1	1
TRINITY_DN12900_c0_g1_i3	478.577210460236	-0.455301104588332	0.132768694740454	0	1	1
TRINITY_DN12901_c0_g1_i1	16.9868514723163	0.513587957053381	0.476675681170301	0	1	1
TRINITY_DN12904_c0_g1_i2	10.9528171633195	0.889071874538039	0.524005340749314	0	1	1
TRINITY_DN12905_c0_g1_i1	42.9587102753863	-0.0721565210655376	0.330992782930383	0	1	1
TRINITY_DN12906_c0_g1_i3	12.9485599579023	-1.18605921920189	0.505617222206732	-0.367984338804465	0.712884911942607	1
TRINITY_DN12907_c0_g1_i1	13.1219803910757	-1.15677252880767	0.52354222516384	-0.299445815967575	0.764599908816923	1
TRINITY_DN1291_c0_g1_i1	3.7386622459815	-0.330328660293182	0.580798339081423	0	1	NA
TRINITY_DN12911_c0_g1_i1	49.7703420003669	-0.831703945865254	0.332449695741904	0	1	1
TRINITY_DN12912_c0_g1_i1	49.8845633835403	-0.914686020020261	0.327540925586852	0	1	1
TRINITY_DN12917_c0_g1_i1	7.00835374208577	-1.17947682100437	0.574426438052653	-0.312445265598854	0.754702153963774	1
TRINITY_DN12921_c0_g1_i2	8.37750748488605	-0.547639300772995	0.552321587568776	0	1	1
TRINITY_DN12927_c0_g1_i2	39.9353367729554	0.0934138348539938	0.341941429406518	0	1	1
TRINITY_DN12928_c0_g1_i1	191.195421981004	1.11422179097691	0.183880827274346	0.621172923082902	0.534485852896766	1
TRINITY_DN12930_c0_g1_i1	15.2996003648012	0.24516369647897	0.491593993417932	0	1	1
TRINITY_DN12932_c0_g1_i1	14.6831198858231	0.403088272550403	0.499787915671553	0	1	1
TRINITY_DN12939_c0_g1_i1	4.94666946279968	-1.6444509962731	0.579821777773047	-1.11146393767457	0.266368704336356	NA
TRINITY_DN1294_c0_g1_i1	0.965051079610019	-0.129487261402187	0.46152595951255	0	1	NA
TRINITY_DN12947_c0_g1_i1	1.41829260563757	0.0781803516997484	0.502081872180196	0	1	NA
TRINITY_DN12952_c0_g1_i1	218.366194151411	0.451392810254748	0.1806392176565	0	1	1
TRINITY_DN12953_c0_g1_i3	44.1115414319626	0.0132823230666609	0.364601268272231	0	1	1
TRINITY_DN12955_c0_g1_i1	47.8980325620916	0.0844149834215263	0.345623837930167	0	1	1
TRINITY_DN12962_c0_g1_i1	2.15753368080079	-0.363951420331389	0.557384446020335	0	1	NA
TRINITY_DN12966_c0_g1_i1	10.1132033491252	0.0859162692640026	0.551524665039871	0	1	1
TRINITY_DN12972_c0_g1_i2	1.2167948793015	-0.100150960427864	0.492133641875613	0	1	NA
TRINITY_DN12973_c0_g1_i1	359.271504732062	0.739995727245216	0.152233246379932	0	1	1
TRINITY_DN12976_c0_g1_i1	44.6667135443624	-0.523264737329468	0.337778429192932	0	1	1
TRINITY_DN1298_c0_g1_i1	2.01621374529507	-0.652932527032402	0.551676969325673	0	1	NA
TRINITY_DN12985_c0_g1_i2	6.75089361031816	0.709071619408692	0.565922841647046	0	1	1
TRINITY_DN12988_c0_g1_i1	104.999556740918	0.616915194636592	0.236270118269637	0	1	1
TRINITY_DN12991_c0_g1_i1	41.238212401233	-0.611474370327667	0.338090804054021	0	1	1
TRINITY_DN12995_c0_g1_i1	1.82709989486255	0.175516773201705	0.510550499932444	0	1	NA
TRINITY_DN13_c0_g1_i1	23.7652241503591	0.90875260800091	0.438759012649923	0	1	1
TRINITY_DN130_c0_g1_i1	0.572329948293936	-0.0966260998041448	0.361734381715763	0	1	NA
TRINITY_DN13000_c0_g1_i1	24.0988457519248	0.042047378513057	0.40397838240735	0	1	1
TRINITY_DN13001_c0_g1_i1	1.80503010045069	-0.410000547048327	0.512350322846757	0	1	NA
TRINITY_DN13001_c0_g1_i2	0.900810105928437	-0.317868945173237	0.435271050682855	0	1	NA
TRINITY_DN13002_c0_g1_i3	4.4901246613312	-0.676468471972925	0.580294592847182	0	1	NA
TRINITY_DN13004_c0_g1_i1	1.85938690123605	-0.0265360148714877	0.511143253836641	0	1	NA
TRINITY_DN13008_c0_g1_i1	4.78765347369824	-1.01594586609393	0.581482072220468	-0.0274227991811283	0.978122513968142	NA
TRINITY_DN13010_c0_g1_i1	8.77531939662548	0.11859659688412	0.553639396904967	0	1	1
TRINITY_DN13012_c0_g1_i1	5.04270427676075	-0.990843289324777	0.581133446759712	0	1	NA
TRINITY_DN13016_c0_g1_i1	1.88261218411315	-0.574460383543587	0.532949076413126	0	1	NA
TRINITY_DN13019_c0_g1_i1	21.3205843618472	1.00757556434288	0.459066543235151	0.0165021050967711	0.986833822692995	1
TRINITY_DN1302_c0_g1_i1	1.17908803156113	-0.410686937531905	0.467025073403395	0	1	NA
TRINITY_DN13027_c0_g1_i1	12.7373762607622	-0.120027350860131	0.493733644845229	0	1	1
TRINITY_DN13029_c0_g1_i2	10.4266989589534	0.542424475376958	0.522969966082605	0	1	1
TRINITY_DN13036_c0_g1_i2	113.652585506174	-1.14254463065086	0.24512006044367	-0.581529844570256	0.560883409955046	1
TRINITY_DN13042_c0_g1_i2	32.1515744207016	0.87571605796784	0.378334523974142	0	1	1
TRINITY_DN13043_c0_g1_i1	343.836979856917	0.32029178981492	0.142827871725738	0	1	1
TRINITY_DN13046_c0_g1_i1	291.618992843058	-0.504020814662944	0.185007962420815	0	1	1
TRINITY_DN13050_c0_g1_i2	51.4102916382874	0.346426589916126	0.308325510968056	0	1	1
TRINITY_DN13051_c0_g1_i1	7.75253775936916	-0.138237328359548	0.562212035262601	0	1	1
TRINITY_DN13052_c0_g1_i2	50.494787530322	0.544000750563874	0.304868707424289	0	1	1
TRINITY_DN13054_c0_g1_i3	2.13861308129942	-0.795645780564792	0.53154351334928	0	1	NA
TRINITY_DN13060_c0_g1_i1	2.56887270866664	0.335174250949481	0.557561811197165	0	1	NA
TRINITY_DN13060_c0_g2_i1	2.9646643120356	0.474821607378633	0.564324505773635	0	1	NA
TRINITY_DN13063_c0_g1_i2	1.80978450766888	-0.733528453832446	0.516764084093198	0	1	NA
TRINITY_DN13065_c0_g1_i1	2.03711097696821	0.0294879971867015	0.535387331725357	0	1	NA
TRINITY_DN13066_c0_g1_i1	5.78171006444009	-0.361205660941964	0.572469228780064	0	1	1
TRINITY_DN13067_c0_g1_i1	5.73746446373281	-1.44152991756071	0.580713956332306	-0.760322552516809	0.447061804415224	1
TRINITY_DN1307_c0_g1_i1	1.45864275544669	0.0291207881608019	0.485716965288846	0	1	NA
TRINITY_DN13071_c0_g1_i2	1.96334296019185	0.493386065084169	0.555807285711301	0	1	NA
TRINITY_DN13075_c0_g1_i2	72.5465151229523	0.832707804951898	0.267268522621158	0	1	1
TRINITY_DN13077_c0_g1_i1	11.1164268176211	-3.10523453951966	0.567118780161628	-3.71215804018988	0.000205499600475432	0.00481380699920279
TRINITY_DN13080_c0_g1_i1	7.3424919358082	0.518667978643406	0.552395336219001	0	1	1
TRINITY_DN13086_c0_g1_i1	6.55604149416194	-0.821381836494392	0.567086184939159	0	1	1
TRINITY_DN1309_c0_g1_i1	3.8991042975517	-0.506068281798104	0.579096868066857	0	1	NA
TRINITY_DN1309_c0_g1_i2	4.49863883978744	0.108199516903147	0.580738409506222	0	1	NA
TRINITY_DN13094_c0_g1_i1	5.10830924049672	-0.194346334716999	0.580640554507248	0	1	NA
TRINITY_DN13095_c0_g1_i1	63.274580231411	0.220118449540802	0.305805527300663	0	1	1
TRINITY_DN13096_c0_g1_i1	28.7215106012167	1.28565940204089	0.407323736017862	0.701308018122378	0.483110810924724	1
TRINITY_DN13101_c0_g1_i1	203.925409446069	-0.47608177873613	0.171823317565688	0	1	1
TRINITY_DN13102_c0_g1_i1	69.5337788053457	1.8406883657866	0.297365237501603	2.8271238859319	0.00469681534667747	0.0854167640802711
TRINITY_DN13104_c0_g1_i1	11.6158052222023	-0.0643137157080713	0.506951714071052	0	1	1
TRINITY_DN13105_c0_g1_i1	4.99344630231695	-1.20997291494837	0.579430995347274	-0.36237777515254	0.717069745375592	NA
TRINITY_DN13109_c0_g1_i1	3.00408184374058	-0.125443552239337	0.570653753672575	0	1	NA
TRINITY_DN13112_c0_g1_i1	4.01698452453278	-0.315645236083589	0.581112822419664	0	1	NA
TRINITY_DN13114_c0_g1_i1	15.0450764159585	-0.0661689739607451	0.488030609800285	0	1	1
TRINITY_DN13118_c0_g1_i2	11.1599508051975	-0.761055591148607	0.528704258123674	0	1	1
TRINITY_DN13121_c0_g1_i1	9.94881150234347	-0.895502745484893	0.542100274157497	0	1	1
TRINITY_DN13122_c0_g1_i1	26.879360487728	-1.78507659055992	0.457668569640704	-1.71538235884594	0.0862751476033404	1
TRINITY_DN13123_c0_g1_i2	57.8663839294983	0.586683547654934	0.29422088963031	0	1	1
TRINITY_DN13127_c0_g1_i2	17.4251760201371	-0.0776242422662763	0.449424385484349	0	1	1
TRINITY_DN13130_c0_g1_i3	12.8183197652931	0.735942392362316	0.509204260876136	0	1	1
TRINITY_DN13134_c0_g1_i1	2.57652636398596	-0.522598843858264	0.566684911326642	0	1	NA
TRINITY_DN13138_c0_g1_i2	346.52006389962	-0.102281087500113	0.16734866249215	0	1	1
TRINITY_DN13139_c0_g1_i1	0.969569508018306	-0.375927689720011	0.447845398274436	0	1	NA
TRINITY_DN1314_c0_g1_i1	26.8077783259887	-0.278900196434351	0.401949554771238	0	1	1
TRINITY_DN13143_c0_g1_i1	8.68068853858554	-1.33029644997997	0.560604897729257	-0.58917867346119	0.555741421875402	1
TRINITY_DN13148_c0_g1_i1	51.9643132554754	-3.40131462176986	0.379806870283859	-6.32246230821253	2.57427828947123e-10	1.09763562496199e-08
TRINITY_DN13151_c0_g1_i1	9.25435243233604	-0.479622596828573	0.537460948322045	0	1	1
TRINITY_DN13156_c0_g2_i1	0.855882009225868	-0.0293857993498322	0.406759012245678	0	1	NA
TRINITY_DN13157_c0_g1_i1	1.3014515839621	0.195321902853192	0.480463534798107	0	1	NA
TRINITY_DN13158_c0_g1_i1	33.7884619644615	0.077188044751332	0.360946475102277	0	1	1
TRINITY_DN13164_c0_g1_i1	17.4336194270622	0.0701816297712815	0.451766280830404	0	1	1
TRINITY_DN13167_c0_g1_i1	3.40277138430784	0.694508525769761	0.574919257909726	0	1	NA
TRINITY_DN13172_c0_g1_i2	11.6867081884503	-0.28813363754586	0.549900847111934	0	1	1
TRINITY_DN13175_c0_g1_i2	13.4719497594304	-0.138496083948512	0.539798181688539	0	1	1
TRINITY_DN13176_c0_g1_i1	7.73749375571787	-0.900631020563127	0.561718754629602	0	1	1
TRINITY_DN13178_c0_g1_i1	4.55369128843525	-0.920284035445343	0.581257847205677	0	1	NA
TRINITY_DN13179_c0_g1_i1	10.2053556737056	0.165941135865699	0.521806364092504	0	1	1
TRINITY_DN13182_c0_g1_i1	19.2200443725931	0.82747988624899	0.476162316379188	0	1	1
TRINITY_DN13184_c0_g1_i1	19.6117346759759	0.493674231072177	0.46484448775544	0	1	1
TRINITY_DN13185_c0_g1_i2	3.68896518909293	-0.354848468906456	0.581381947222271	0	1	NA
TRINITY_DN13186_c0_g1_i2	3.49877257442277	-0.635738885475461	0.580021857116142	0	1	NA
TRINITY_DN13187_c0_g1_i1	3.26827756699866	0.445026102010993	0.573144212703168	0	1	NA
TRINITY_DN1319_c0_g1_i1	3.57251794203862	-0.305785937581878	0.577474143466337	0	1	NA
TRINITY_DN13190_c0_g1_i1	31.6990178596904	0.795264864187631	0.378693631050965	0	1	1
TRINITY_DN13191_c0_g1_i2	33.0081912926933	-1.56440469611069	0.407607520642931	-1.3846768460514	0.166151302064478	1
TRINITY_DN13197_c0_g1_i1	32.3579477264932	0.816678997030514	0.404965871689972	0	1	1
TRINITY_DN13201_c0_g1_i1	7.25364960447973	0.208366310119378	0.560340661862666	0	1	1
TRINITY_DN13203_c0_g1_i1	18.2424208309335	-0.15497369752982	0.464114775449797	0	1	1
TRINITY_DN13205_c0_g1_i2	5.38637014930023	-0.669648460819794	0.579631917421514	0	1	NA
TRINITY_DN13208_c0_g1_i1	8.07350666226111	0.811903653752595	0.553714214409369	0	1	1
TRINITY_DN1321_c0_g1_i1	65.5334196159201	-0.0179709126434461	0.286130866180482	0	1	1
TRINITY_DN13210_c0_g1_i3	6.04331409381871	0.163272486668048	0.5761701684806	0	1	1
TRINITY_DN13211_c0_g1_i1	1.11058527557009	-0.57872557206651	0.444064919499526	0	1	NA
TRINITY_DN13212_c0_g1_i2	49.300597042806	1.17092611620208	0.337701944174067	0.506144898336677	0.612754933488995	1
TRINITY_DN13213_c0_g1_i1	5.00830280068576	0.643435748148672	0.580457574729809	0	1	NA
TRINITY_DN13214_c0_g1_i1	1.61283879124899	0.326706262245075	0.520593450423944	0	1	NA
TRINITY_DN13216_c0_g1_i1	2938.17903348962	0.550608610924171	0.121494081047734	0	1	1
TRINITY_DN13219_c0_g1_i1	8.02378016886126	-1.28456164844792	0.55726765095992	-0.510637299613117	0.609605052618364	1
TRINITY_DN13222_c0_g1_i1	28.749582414663	0.498944030995188	0.396020207101307	0	1	1
TRINITY_DN13223_c0_g1_i1	135.760669687	0.263051491808179	0.218048239112856	0	1	1
TRINITY_DN13224_c0_g1_i2	7.44888074679274	-0.219267692701519	0.555960229688637	0	1	1
TRINITY_DN13225_c0_g1_i1	3.98201555692974	-1.12351472044435	0.580039152376655	-0.212942040098949	0.831372171029126	NA
TRINITY_DN13227_c0_g1_i1	22.8727819613356	0.576146404531088	0.410046966632842	0	1	1
TRINITY_DN13228_c0_g2_i1	98.3410258241775	-1.34723436513894	0.250631282229765	-1.38543904834918	0.165918257915984	1
TRINITY_DN13229_c0_g1_i1	7.69699220861528	0.138623070737051	0.562278759910028	0	1	1
TRINITY_DN13231_c0_g1_i2	6.12656770716667	-0.196819770433687	0.567585598820101	0	1	1
TRINITY_DN13235_c0_g1_i1	607.418973801597	-0.338639627095607	0.118131259856737	0	1	1
TRINITY_DN13236_c0_g1_i1	170.789460265599	-1.29548214454851	0.209064523306301	-1.41335382912191	0.15755171397603	1
TRINITY_DN1324_c0_g1_i2	6.80881954997247	0.642162748722461	0.557822791242348	0	1	1
TRINITY_DN1324_c1_g1_i1	3.76175697724857	0.389811564175647	0.58148911290372	0	1	NA
TRINITY_DN13241_c0_g1_i1	7.66552111168971	0.0150509423024642	0.564571780375306	0	1	1
TRINITY_DN13241_c0_g1_i2	1.12425829285677	0.2621391614431	0.461872362637186	0	1	NA
TRINITY_DN13242_c0_g1_i1	23.9283108807336	0.585899770792781	0.415495413527421	0	1	1
TRINITY_DN1325_c0_g1_i1	83.404056883049	-2.45553180988693	0.305013572632205	-4.77202308515646	1.82384593341845e-06	5.47851557493467e-05
TRINITY_DN13253_c0_g1_i1	28.1874652531598	-0.519518800376377	0.456427877530072	0	1	1
TRINITY_DN13254_c0_g1_i1	7.68197130750425	-0.493706365855334	0.57571479531212	0	1	1
TRINITY_DN13257_c0_g1_i1	2.57659567314589	-0.906238789616174	0.56137956221976	0	1	NA
TRINITY_DN13259_c0_g1_i1	1.85659919834927	-0.879490378547327	0.504301123181173	0	1	NA
TRINITY_DN13259_c0_g1_i3	1.02555252454857	-0.531686613651835	0.431654011926543	0	1	NA
TRINITY_DN13263_c0_g1_i2	96.617326456792	0.453959237377665	0.23844764842016	0	1	1
TRINITY_DN13266_c0_g1_i1	1.46892410721231	-0.342216402384224	0.521416590387841	0	1	NA
TRINITY_DN13266_c0_g1_i2	13.2806962832108	0.0282422613573594	0.486709707448057	0	1	1
TRINITY_DN13271_c0_g1_i2	207.974512068838	-0.300945297164314	0.182766966727421	0	1	1
TRINITY_DN13274_c0_g1_i1	11.0903903973223	0.249815526868884	0.519860948919932	0	1	1
TRINITY_DN13275_c0_g1_i1	64.689076026663	0.220326955772948	0.272193773420421	0	1	1
TRINITY_DN13280_c0_g1_i2	4.67433696892605	0.399325718470759	0.579684730872466	0	1	NA
TRINITY_DN13283_c0_g1_i1	1.13534702262747	0.120166317928787	0.482711578130987	0	1	NA
TRINITY_DN13286_c0_g1_i1	3.88519564386663	0.201207828041408	0.57940875284134	0	1	NA
TRINITY_DN13286_c0_g1_i2	1.34646250225932	0.304048634753078	0.456241284044508	0	1	NA
TRINITY_DN13290_c0_g1_i1	76.4107290237105	-0.212679162626444	0.277099630597986	0	1	1
TRINITY_DN13294_c0_g1_i1	3.33711543690322	0.234645943442184	0.580938415177386	0	1	NA
TRINITY_DN13294_c0_g2_i1	3.18828429446305	0.314260246060681	0.575996594322009	0	1	NA
TRINITY_DN13296_c0_g1_i2	15.0820139814834	0.77244356002117	0.482306317681233	0	1	1
TRINITY_DN13297_c0_g1_i1	481.754473403317	-0.103914915656811	0.138129925331776	0	1	1
TRINITY_DN13299_c0_g1_i1	21.6610068837221	-0.388789368149537	0.469447150613099	0	1	1
TRINITY_DN1330_c0_g1_i1	10.9362479476674	-0.293930947176823	0.507784902982552	0	1	1
TRINITY_DN13303_c0_g1_i1	6.41014528833414	-1.28426140381329	0.571086381880965	-0.497755528466682	0.618656364454723	1
TRINITY_DN13304_c0_g1_i1	1.78766160784244	-0.11965775352745	0.526078817093779	0	1	NA
TRINITY_DN13305_c0_g1_i1	7.88159273997936	-0.865605245395653	0.5478091206026	0	1	1
TRINITY_DN13315_c0_g1_i1	20.400480279704	0.366881934625596	0.424967810831212	0	1	1
TRINITY_DN1332_c0_g1_i1	0.904092819137618	-0.0363395394443838	0.435310432692372	0	1	NA
TRINITY_DN13320_c0_g1_i1	1.09445425226935	-0.143910267782588	0.457707603922015	0	1	NA
TRINITY_DN13325_c0_g1_i1	0.907085372357962	-0.141301427358089	0.437599669783404	0	1	NA
TRINITY_DN1333_c0_g1_i1	2.69937457297887	-0.101196555865557	0.5682163251936	0	1	NA
TRINITY_DN13336_c0_g1_i1	308.707577710102	0.37595192974862	0.156849491174302	0	1	1
TRINITY_DN13338_c0_g1_i1	16.9077388729217	0.254121823191166	0.484001653190851	0	1	1
TRINITY_DN13340_c0_g1_i2	13.1258587287705	-0.122177245558401	0.519895712663132	0	1	1
TRINITY_DN13345_c0_g1_i1	1.28375591666944	-0.639520494497736	0.459171007639537	0	1	NA
TRINITY_DN13347_c0_g1_i1	553.264818138357	-0.207549171797749	0.133038891462427	0	1	1
TRINITY_DN13352_c0_g1_i1	2.05980092910738	-0.0392141638756577	0.550794486500677	0	1	NA
TRINITY_DN13352_c0_g1_i2	328.862168683405	-0.621064283187494	0.151010821592825	0	1	1
TRINITY_DN13353_c0_g1_i1	7.43636209619993	-0.701711103214251	0.566860652781627	0	1	1
TRINITY_DN13353_c0_g1_i2	21.5041109021974	-0.506007557143209	0.426863625133865	0	1	1
TRINITY_DN13354_c0_g1_i2	3.86314620040896	0.562045218355629	0.573753004661737	0	1	NA
TRINITY_DN13361_c0_g1_i1	1.17420843149723	-0.680418633577522	0.47097667603373	0	1	NA
TRINITY_DN13361_c0_g1_i3	29.7711866463837	-1.2516748507084	0.444061865921401	-0.566756278849098	0.570879778757203	1
TRINITY_DN13363_c0_g1_i1	11.7592440393456	-0.00873239085756062	0.50766803974907	0	1	1
TRINITY_DN13364_c0_g1_i1	23.4121110361276	1.70768302363866	0.461843258281774	1.53230129691944	0.12544810122982	1
TRINITY_DN13364_c0_g1_i2	25.6986026022081	-0.719926452992824	0.398213781914512	0	1	1
TRINITY_DN13365_c0_g1_i1	50.0674070015478	0.0413268634103293	0.321395907824054	0	1	1
TRINITY_DN1337_c0_g1_i2	88.6301366275423	3.83961099756407	0.325597153883733	8.72124023104349	2.75170918857638e-18	1.85365877262413e-16
TRINITY_DN13371_c0_g1_i1	33.5367204940458	-0.259022471704927	0.395292259674322	0	1	1
TRINITY_DN13373_c0_g1_i1	73.1593954507836	0.823376080923202	0.276456471074782	0	1	1
TRINITY_DN13380_c0_g1_i2	72.6143423614192	0.17232540949111	0.261834566841546	0	1	1
TRINITY_DN13381_c0_g1_i1	204.971066619626	0.124789858584204	0.181531817618219	0	1	1
TRINITY_DN13382_c0_g1_i1	1031.0473580691	0.301942000248033	0.102741894282275	0	1	1
TRINITY_DN13387_c0_g1_i1	5.25622281549559	-0.0838129304933029	0.575769056954214	0	1	NA
TRINITY_DN13387_c0_g1_i2	2.98718863346998	-0.330241424408329	0.574429249474655	0	1	NA
TRINITY_DN13389_c0_g1_i1	18.3495884800552	-0.125649314408344	0.448267167503619	0	1	1
TRINITY_DN13390_c0_g1_i2	289.640494039102	0.554367039871022	0.154044382053102	0	1	1
TRINITY_DN13391_c1_g1_i1	10.9358968381869	0.0443703129860667	0.52816263239548	0	1	1
TRINITY_DN13392_c0_g1_i1	1.71342462338799	-0.0417737181790578	0.522970410995577	0	1	NA
TRINITY_DN13392_c0_g1_i2	9.60098446935602	0.534385837769787	0.531651850437591	0	1	1
TRINITY_DN13393_c0_g1_i1	10.2099932199907	1.22824575322461	0.524223930435144	0.435397432229287	0.663273973876448	1
TRINITY_DN13394_c0_g1_i1	26.553205366596	0.22117778543012	0.40038681878468	0	1	1
TRINITY_DN13399_c0_g1_i2	65.2665807325106	-0.472862051580562	0.307517595872345	0	1	1
TRINITY_DN1340_c0_g1_i1	65.0889245106131	-1.0741676827991	0.285120485105604	-0.260127513362039	0.794765415661032	1
TRINITY_DN13401_c0_g1_i2	22.7621143075028	-0.476988149412294	0.471365835255665	0	1	1
TRINITY_DN13404_c0_g1_i1	8.68749710284878	0.239588671423512	0.5468171676432	0	1	1
TRINITY_DN13406_c0_g1_i1	4.90783422989076	0.567028818746299	0.579550087905827	0	1	NA
TRINITY_DN13407_c0_g1_i1	23.7741331253856	1.64313566786407	0.445431641487063	1.44384818670936	0.148781683998787	1
TRINITY_DN13413_c0_g1_i1	51.1188192951312	0.148295413941347	0.315385813422807	0	1	1
TRINITY_DN13414_c0_g1_i1	5.60300880847853	-1.4741515563391	0.580501898830395	-0.816795874904856	0.414045090009369	NA
TRINITY_DN13414_c0_g1_i2	37.7817529225773	0.0364929506209235	0.364068443563387	0	1	1
TRINITY_DN13416_c0_g1_i1	40.1513474826737	0.00799539426348733	0.365531419632491	0	1	1
TRINITY_DN13418_c0_g1_i1	2.39684349451316	-0.647273109355041	0.556653590995243	0	1	NA
TRINITY_DN1343_c0_g1_i2	2.83849956096897	-0.181669673904883	0.56168532441792	0	1	NA
TRINITY_DN13431_c0_g1_i1	16.262655523336	-2.6562336213472	0.524701445944191	-3.15652574268561	0.00159660793480072	0.0320574656679697
TRINITY_DN13432_c0_g1_i1	39.6997296943052	0.496956132344854	0.353338209887985	0	1	1
TRINITY_DN13438_c0_g1_i2	29.3340990005308	0.0263853952394897	0.3968258443308	0	1	1
TRINITY_DN1344_c0_g1_i1	27.6614437819279	1.50053348716302	0.409785012406274	1.22145386485432	0.221914223311776	1
TRINITY_DN13440_c0_g1_i1	2.90050608701771	0.207358904832182	0.573319107590604	0	1	NA
TRINITY_DN13448_c0_g1_i1	5.37989693731214	-0.143782264568946	0.578878403254406	0	1	NA
TRINITY_DN13451_c0_g1_i2	18.920697916444	0.514199549712413	0.454117596601548	0	1	1
TRINITY_DN13453_c0_g1_i1	25.6064522932919	-0.298029965459428	0.404242159358503	0	1	1
TRINITY_DN13457_c0_g1_i2	53.6120016022345	-0.513982711338301	0.331971000961462	0	1	1
TRINITY_DN13462_c0_g1_i1	2.64675872149636	-1.12938360543166	0.562822231696332	-0.229883608260634	0.818182213962056	NA
TRINITY_DN13463_c0_g1_i1	18.6324496947611	0.0272992142076217	0.445053785187552	0	1	1
TRINITY_DN13464_c0_g1_i1	11.4889860306956	-2.74806230800967	0.552582652880695	-3.16344043537517	0.00155916253791874	0.0314164352441344
TRINITY_DN13468_c0_g1_i1	2.32512056151586	-1.04598971741851	0.526624651140179	-0.0873292150660664	0.930409832459565	NA
TRINITY_DN13469_c0_g1_i3	38.5062635005904	0.237172453700663	0.354962266805942	0	1	1
TRINITY_DN1347_c0_g1_i1	26.2286298735624	0.0442685188053783	0.423641399650161	0	1	1
TRINITY_DN13470_c0_g1_i1	18.4939645456278	0.207667652900191	0.479023793212299	0	1	1
TRINITY_DN13472_c0_g1_i1	0.681336904542636	-0.365217873310295	0.384812284701903	0	1	NA
TRINITY_DN13473_c0_g1_i1	36.1063476447379	-0.032306300569006	0.346402887369555	0	1	1
TRINITY_DN13475_c0_g1_i1	32.3707895431889	-0.930951643826599	0.398191587996469	0	1	1
TRINITY_DN13480_c0_g1_i1	36.2081187175904	-1.25562337450891	0.390793873176726	-0.654113055639711	0.513038970821854	1
TRINITY_DN13482_c0_g1_i1	2.50894868319401	-0.527673771887522	0.562574609594945	0	1	NA
TRINITY_DN13482_c0_g2_i1	0.996740535971733	0.177390550499909	0.44288754402246	0	1	NA
TRINITY_DN13485_c0_g1_i1	6.49895246412643	0.159519273095052	0.566917510747533	0	1	1
TRINITY_DN13486_c0_g1_i1	18.075936718831	0.0867864454242961	0.459947403923696	0	1	1
TRINITY_DN13499_c0_g1_i2	27.2195647203172	0.674183636486298	0.402654682831928	0	1	1
TRINITY_DN13503_c0_g1_i1	84.0325296986233	0.437469336029365	0.250863420808881	0	1	1
TRINITY_DN13506_c0_g1_i2	15.3630868863575	-0.639130616882179	0.482517258923019	0	1	1
TRINITY_DN13506_c0_g1_i3	2.69246473687325	-1.0968822873963	0.563258621412023	-0.172003203703169	0.86343501034656	NA
TRINITY_DN13508_c0_g1_i3	101.805699070813	0.282452432739541	0.249089786043311	0	1	1
TRINITY_DN13511_c0_g1_i2	59.5156575103629	-0.475853505039588	0.290558594788739	0	1	1
TRINITY_DN13518_c0_g1_i1	144.949739413345	0.268192470475356	0.205301381597241	0	1	1
TRINITY_DN13522_c0_g1_i1	7.01884187473588	-0.158494742338212	0.564238033184151	0	1	1
TRINITY_DN13526_c0_g1_i1	0.587314731622009	-0.0973781599340626	0.364375356586971	0	1	NA
TRINITY_DN13526_c0_g1_i2	9.10323423167837	0.832768935273617	0.536348147977824	0	1	1
TRINITY_DN1353_c0_g1_i2	1.0033409635092	-0.343265644778597	0.468735404438024	0	1	NA
TRINITY_DN13532_c0_g1_i2	36.0806300684365	-0.345476831081223	0.36960647712794	0	1	1
TRINITY_DN1354_c0_g1_i1	21.2058826140763	0.814581311291208	0.42272332927922	0	1	1
TRINITY_DN13544_c0_g1_i2	1.33960049927396	0.40159981790626	0.500697114608355	0	1	NA
TRINITY_DN1355_c0_g1_i1	17.1586957959385	0.346588959978408	0.454732991473766	0	1	1
TRINITY_DN13553_c0_g1_i1	41.3126208572729	0.0555779578697198	0.33676770858218	0	1	1
TRINITY_DN13554_c0_g1_i1	4.90999095952028	-0.843873033095467	0.581452994278464	0	1	NA
TRINITY_DN13556_c0_g1_i2	1.53971786813001	0.294891698539878	0.494185257425632	0	1	NA
TRINITY_DN1356_c0_g1_i1	4.77405519824409	0.596536311391015	0.578642367754049	0	1	NA
TRINITY_DN13561_c0_g1_i2	8.6356462192902	-0.404027657440467	0.570577158938282	0	1	1
TRINITY_DN13562_c0_g1_i1	77.4881162291327	-0.774517569932823	0.260925176776971	0	1	1
TRINITY_DN1357_c0_g1_i1	1.51207412814176	-0.039399299831827	0.527176350694304	0	1	NA
TRINITY_DN13574_c0_g1_i1	3.18265668878268	0.540382546329567	0.563669839380044	0	1	NA
TRINITY_DN13580_c0_g1_i2	4.92885317953286	-1.41905381415275	0.580871925476646	-0.721422048085537	0.470649885340381	NA
TRINITY_DN13581_c0_g1_i1	78.485159087936	-0.546092774786898	0.26253847916791	0	1	1
TRINITY_DN13589_c0_g1_i1	27.7677615038882	0.156165795963442	0.38202378218466	0	1	1
TRINITY_DN13590_c0_g1_i2	12.7177426025485	0.0399828157117027	0.498986096708304	0	1	1
TRINITY_DN13591_c0_g1_i3	101.180130374844	-0.680350578943195	0.248969392111624	0	1	1
TRINITY_DN13592_c0_g1_i1	469.115978203877	0.00773217380236444	0.142115585970911	0	1	1
TRINITY_DN13594_c0_g1_i1	4.10416027883517	-0.284168088170794	0.581324334032211	0	1	NA
TRINITY_DN13595_c0_g1_i3	1201.70890684826	0.0307557193052551	0.102435625309805	0	1	1
TRINITY_DN13597_c0_g1_i2	8.60264652338872	0.113570461547893	0.564667128376265	0	1	1
TRINITY_DN13604_c0_g1_i1	266.993834517767	-1.15215287566357	0.171203149840607	-0.888727081278767	0.374149773025481	1
TRINITY_DN13607_c0_g1_i2	13.4168839383197	-1.20364835084313	0.517492887094	-0.393528792224995	0.693928962715581	1
TRINITY_DN13613_c0_g1_i1	2.97120749152805	-0.135554771172721	0.570811456829372	0	1	NA
TRINITY_DN13613_c0_g1_i2	412.194859501261	0.192955992600959	0.149788734242529	0	1	1
TRINITY_DN13614_c0_g1_i1	254.631260066443	0.0697236472642494	0.177996963822349	0	1	1
TRINITY_DN13615_c0_g1_i1	99.7211748702884	0.32675897454296	0.234577946103425	0	1	1
TRINITY_DN13616_c0_g1_i1	23.7141844742256	-0.0928463584599946	0.425365511457321	0	1	1
TRINITY_DN13617_c0_g1_i1	56.5796736465318	-0.797778164097899	0.312474984897777	0	1	1
TRINITY_DN13620_c0_g1_i3	33.6116493309312	-0.238627856371223	0.356602358153459	0	1	1
TRINITY_DN13624_c0_g1_i1	67.9814296936142	-2.24240670220299	0.316965050264392	-3.91969619731466	8.86606598165552e-05	0.00218712303722984
TRINITY_DN13630_c0_g1_i1	2.0799604683124	-0.073161693055935	0.551607220713756	0	1	NA
TRINITY_DN13632_c0_g1_i2	310.474923536885	0.358819926626912	0.147631008064826	0	1	1
TRINITY_DN13635_c0_g1_i1	25.9889449448172	0.118911870408384	0.409870102004888	0	1	1
TRINITY_DN13636_c0_g1_i1	30.7610142033646	-0.0450083116227777	0.393946708554558	0	1	1
TRINITY_DN13638_c0_g1_i2	22.4259793654019	-0.0666848371717696	0.479032606926462	0	1	1
TRINITY_DN13643_c0_g1_i1	20.0887560342216	-0.849308002922752	0.443366016942514	0	1	1
TRINITY_DN13645_c0_g1_i1	14.9448784806969	0.0257302643214072	0.500215533132398	0	1	1
TRINITY_DN13647_c0_g1_i3	1.60976631160262	-0.135941126774804	0.52740050265933	0	1	NA
TRINITY_DN13649_c0_g1_i1	2.89794292345747	-0.0379908892835207	0.56952157593047	0	1	NA
TRINITY_DN1365_c0_g1_i1	11.7388405047085	-1.13581368410793	0.515347158488867	-0.263538241883717	0.792135752192761	1
TRINITY_DN13654_c0_g1_i2	48.5236141932985	0.751673392091078	0.310814364520493	0	1	1
TRINITY_DN13655_c0_g1_i1	2.74771463147165	-0.171910684831347	0.567746394778037	0	1	NA
TRINITY_DN13656_c0_g1_i1	10.8607928817182	-0.014447570157762	0.523743391658481	0	1	1
TRINITY_DN13657_c0_g1_i1	1.17162968734894	0.150472718475791	0.457827796599721	0	1	NA
TRINITY_DN13658_c0_g1_i1	22.2997136079114	-0.9959153138975	0.430489509133288	0	1	1
TRINITY_DN13663_c0_g1_i3	22.1060239440539	0.231652594897164	0.428027398271741	0	1	1
TRINITY_DN13664_c0_g1_i1	1.84368339498534	-0.419980157023673	0.511886510895469	0	1	NA
TRINITY_DN13667_c0_g1_i1	3.76317691935386	-0.176575265365555	0.574807634396981	0	1	NA
TRINITY_DN1367_c1_g1_i1	19.7608383710254	0.357970311295347	0.481508667380705	0	1	1
TRINITY_DN13670_c0_g1_i2	359.647811903116	-0.637600401132199	0.150690568915662	0	1	1
TRINITY_DN13676_c0_g1_i1	8.38400654732318	0.792250121833572	0.546757460466732	0	1	1
TRINITY_DN13677_c0_g1_i1	33.2160803530163	-0.57688607206833	0.371783047811799	0	1	1
TRINITY_DN13678_c0_g1_i1	23.7511157958089	-0.413494906916821	0.450979470021102	0	1	1
TRINITY_DN1368_c0_g1_i1	15.4700226101556	0.204789668429687	0.475910250437455	0	1	1
TRINITY_DN13682_c0_g1_i1	15.2209598356419	-2.20790571402239	0.522606703206184	-2.31130926299244	0.0208157787428444	0.323297725918024
TRINITY_DN13684_c0_g1_i1	4.82869926836166	-1.68698176869026	0.580943468970347	-1.18252774217059	0.236996364448693	NA
TRINITY_DN13693_c0_g1_i1	0.490903297867322	-0.213743578781241	0.321764651785465	0	1	NA
TRINITY_DN13695_c0_g1_i2	59.5812637209144	0.211046604263223	0.301085539586897	0	1	1
TRINITY_DN13699_c0_g1_i1	60.2861934296562	0.369959767255362	0.291267822843679	0	1	1
TRINITY_DN137_c0_g1_i1	13.8582132041119	0.627065123063692	0.49174350496374	0	1	1
TRINITY_DN1370_c0_g1_i1	39.34070889489	0.136545214859338	0.344590983718736	0	1	1
TRINITY_DN13700_c0_g1_i1	45.4686041200743	-0.404118133369273	0.324409665179275	0	1	1
TRINITY_DN13702_c0_g1_i3	10.3119602151129	1.02878128436586	0.547509431069066	0.052567650404963	0.958076392554573	1
TRINITY_DN13706_c0_g1_i2	8.9515500248597	-0.379584167841423	0.544046731627996	0	1	1
TRINITY_DN13709_c0_g1_i2	15.1101065668834	0.199560110743801	0.485264179987977	0	1	1
TRINITY_DN13712_c0_g1_i1	1676.6704942457	0.377147401289024	0.106599875431196	0	1	1
TRINITY_DN13713_c0_g1_i2	569.988574246478	-0.515657086533519	0.119811238382168	0	1	1
TRINITY_DN13714_c0_g1_i1	2.1970887850053	-0.425226058127256	0.542187367541402	0	1	NA
TRINITY_DN13718_c0_g1_i1	620.014302710579	-1.58163236167681	0.127444485580201	-4.5638095601303	5.02336495590003e-06	0.000143689694322723
TRINITY_DN13719_c0_g1_i1	4.02941454440121	-0.945944941774152	0.575449379859238	0	1	NA
TRINITY_DN13719_c0_g1_i2	38.7777441459259	-0.803786831143947	0.353760995069394	0	1	1
TRINITY_DN13721_c0_g1_i1	756.955221882065	-0.357851423711154	0.114502879295846	0	1	1
TRINITY_DN13721_c0_g1_i3	26.9915892400471	-0.199112803230892	0.403459427676968	0	1	1
TRINITY_DN13726_c0_g1_i1	63.2762044072267	-0.45647125353775	0.346758685495751	0	1	1
TRINITY_DN13727_c0_g1_i3	439.181847577026	-0.815468550488298	0.188889627279501	0	1	1
TRINITY_DN1373_c0_g1_i1	18.5334284166329	0.279923326797154	0.460705138728065	0	1	1
TRINITY_DN13732_c0_g1_i1	193.184733775402	-0.00206154778424432	0.183398895955286	0	1	1
TRINITY_DN13740_c0_g1_i1	1600.37467280515	0.0659705080937766	0.111330030231827	0	1	1
TRINITY_DN13742_c0_g1_i1	18.1330853079717	0.172254171872416	0.472897815664092	0	1	1
TRINITY_DN13743_c0_g1_i1	5.00308814540285	-0.941615011827348	0.578971883175889	0	1	NA
TRINITY_DN13744_c0_g1_i1	3.17287881088022	-0.495409528765943	0.572447373530493	0	1	NA
TRINITY_DN13747_c0_g1_i2	17.8431963189182	-0.269022296269489	0.458427571567185	0	1	1
TRINITY_DN13749_c1_g1_i1	63.7530743700595	-0.840337916622134	0.294370507907349	0	1	1
TRINITY_DN13751_c0_g1_i1	0.916808479251623	-0.550439356773964	0.438424531063455	0	1	NA
TRINITY_DN13753_c0_g1_i1	1342.00775292366	-0.805149896431174	0.0983714946761784	0	1	1
TRINITY_DN13754_c0_g1_i1	3.91595808441068	-0.27148056545229	0.581382066360783	0	1	NA
TRINITY_DN13755_c0_g1_i1	923.399118216385	-0.126958268099985	0.11036853164233	0	1	1
TRINITY_DN13756_c0_g1_i1	24.2698336756476	-3.81346952634133	0.512694849257315	-5.48761028205549	4.07407666061815e-08	1.46082915725377e-06
TRINITY_DN13759_c0_g1_i1	2.9224171342095	0.0157443222938243	0.561871835984287	0	1	NA
TRINITY_DN13759_c0_g1_i2	4.0978037808114	0.317977828177833	0.581409508718782	0	1	NA
TRINITY_DN13763_c0_g1_i2	1.03683203823954	-0.547404563378461	0.435753196633305	0	1	NA
TRINITY_DN13764_c0_g1_i2	2.5685326642236	-0.0244094364277295	0.536058368854073	0	1	NA
TRINITY_DN13769_c0_g1_i1	3.99186015691416	-1.76560547747531	0.57615950075751	-1.32880821451131	0.183911251381068	NA
TRINITY_DN13772_c0_g1_i1	10.0261788641351	-0.4420274360815	0.540734302869598	0	1	1
TRINITY_DN13773_c0_g1_i1	15.9451688420681	0.0297918750055834	0.476488670954865	0	1	1
TRINITY_DN13776_c0_g1_i1	1.29115684054012	-0.251930166628095	0.506630392799074	0	1	NA
TRINITY_DN13776_c0_g2_i2	2.8492543843549	-1.00071175860945	0.568177197200431	-0.00125270534078528	0.99900048601077	NA
TRINITY_DN13778_c0_g1_i1	19.7891961328644	-0.376627580206132	0.436034995244687	0	1	1
TRINITY_DN13779_c0_g1_i1	1.86310024990563	0.081350621641989	0.538224326559979	0	1	NA
TRINITY_DN13780_c0_g1_i1	139.452291608058	-0.12302184988228	0.198982987268786	0	1	1
TRINITY_DN13781_c0_g1_i3	2.06062805722169	-0.143506802311951	0.551725243622931	0	1	NA
TRINITY_DN13784_c0_g1_i1	46.2560325453525	0.152508758941701	0.325361247614492	0	1	1
TRINITY_DN13790_c0_g1_i2	23.682136143283	0.258538235669123	0.440386245686315	0	1	1
TRINITY_DN13791_c0_g1_i2	12.9708560785245	0.733028296530904	0.488517810741419	0	1	1
TRINITY_DN13793_c0_g1_i1	2.75198868334967	-0.814595142729999	0.56193091749469	0	1	NA
TRINITY_DN13795_c0_g1_i1	1.30644584079159	-0.664042624333506	0.464870184062763	0	1	NA
TRINITY_DN13795_c0_g2_i1	2.9868302322549	-1.43977876125792	0.562601624899617	-0.781687684134205	0.434398141341705	NA
TRINITY_DN13797_c0_g1_i1	4.91257239578094	0.240218741375399	0.580134466898985	0	1	NA
TRINITY_DN1380_c0_g1_i1	925.423119725117	-0.632426705131326	0.118921032534264	0	1	1
TRINITY_DN13807_c0_g1_i1	9.08930805192676	-0.0596250730195877	0.540609335609301	0	1	1
TRINITY_DN13808_c0_g1_i1	41.2060865800596	-0.00132553658980729	0.3623025338725	0	1	1
[truncated: 50,041 more rows]
