# Supplementary material for: Comprehensive genomic resources related to domestication and crop improvement traits in Lima bean
Source: Nat Commun. 2021 Jan 29;12:702. doi: 10.1038/s41467-021-20921-1 (PMC7846787; doi:10.1038/s41467-021-20921-1)
Supplement: Supplementary file 12 — Source Data [file 41467_2021_20921_MOESM12_ESM.zip › SourceData/SupplFig21_LimaBeanGenomics_Salmon_ExpressionT1WildToDomesticated.tsv]

baseMean	log2FoldChange	lfcSE	stat	pvalue	padj
TRINITY_DN0_c0_g1_i1	22.6951456722749	2.40002210962633	0.438869315470607	3.19006606357308	0.00142240274194581	0.0258859899612218
TRINITY_DN1_c0_g1_i1	64.2527332186904	-3.36412831462665	0.351518923403078	-6.72546528004628	1.75032226427431e-11	8.34963350276267e-10
TRINITY_DN1_c0_g1_i2	2.2254326124922	-0.771282160958668	0.47652466652595	0	1	NA
TRINITY_DN10_c0_g1_i1	0.938400926563999	0.429288635205351	0.359360603608436	0	1	NA
TRINITY_DN10000_c0_g1_i1	3.406954326706	0.854424076433369	0.51494394892364	0	1	NA
TRINITY_DN10000_c0_g2_i1	0.811934367495205	0.378935915967026	0.342895423058759	0	1	NA
TRINITY_DN100003_c0_g1_i1	1.47317461908537	-0.0418636184425641	0.451065000138508	0	1	NA
TRINITY_DN100004_c0_g1_i1	1.67623072740162	-0.132182683806082	0.465247178470092	0	1	NA
TRINITY_DN100005_c0_g1_i1	0.841735482688822	0.192553262735628	0.342701071146003	0	1	NA
TRINITY_DN100008_c0_g1_i1	1.18530571484753	0.391712128493522	0.41576069842515	0	1	NA
TRINITY_DN10001_c0_g1_i1	1.53769116326842	-0.281866750751607	0.438878092277412	0	1	NA
TRINITY_DN100012_c0_g1_i1	1.77249023719887	0.82136872836417	0.448079266727226	0	1	NA
TRINITY_DN100016_c0_g1_i1	1.08358097981675	0.170279576629059	0.39353189951984	0	1	NA
TRINITY_DN100017_c0_g1_i1	0.782202406432056	0.207549495122275	0.354345295317864	0	1	NA
TRINITY_DN100018_c0_g1_i1	1.08117320860092	0.459934894915554	0.369303856306869	0	1	NA
TRINITY_DN100020_c0_g1_i1	0.918263241424539	-0.142247715708094	0.370172686180122	0	1	NA
TRINITY_DN100021_c0_g1_i1	0.406558767909098	0.143780867111257	0.252946424417528	0	1	NA
TRINITY_DN100022_c0_g1_i1	0.694319426269963	0.00513647934404222	0.323276078361944	0	1	NA
TRINITY_DN100023_c0_g1_i1	0.779212345452126	-0.165117924871053	0.353212869814011	0	1	NA
TRINITY_DN100029_c0_g1_i1	0.580423800121589	0.255719690255778	0.305296129472347	0	1	NA
TRINITY_DN100030_c0_g1_i1	0.94307484451896	0.416631404424679	0.355988975170591	0	1	NA
TRINITY_DN100033_c0_g1_i1	2.45365274051502	0.292660105992315	0.48464028791561	0	1	NA
TRINITY_DN100035_c0_g1_i1	2.8706078408595	-0.017252701728946	0.511615352912114	0	1	NA
TRINITY_DN100038_c0_g1_i1	1.59274683681887	0.215503383681348	0.445601948503716	0	1	NA
TRINITY_DN100039_c0_g1_i1	0.870475079541453	0.38597345748802	0.3457895273279	0	1	NA
TRINITY_DN100040_c0_g1_i1	0.924280769960788	0.415101238315302	0.35451528444516	0	1	NA
TRINITY_DN100041_c0_g1_i1	0.571260735631362	0.259848654616166	0.304924785127541	0	1	NA
TRINITY_DN100042_c0_g1_i1	1.5655672554578	-0.231032482495838	0.437950432656339	0	1	NA
TRINITY_DN100043_c0_g1_i1	0.721990700364726	0.171875904059922	0.346739466714195	0	1	NA
TRINITY_DN100051_c0_g1_i1	1.72832290011153	-0.306194521014393	0.467424645398155	0	1	NA
TRINITY_DN100052_c0_g1_i1	2.05364334098614	-0.570578695377166	0.474590778039947	0	1	NA
TRINITY_DN10006_c0_g1_i1	1.1977947829054	0.00582346770610503	0.418014858322702	0	1	NA
TRINITY_DN100066_c0_g1_i1	1.19972008600461	-0.403079948047201	0.395529981463725	0	1	NA
TRINITY_DN100067_c0_g1_i1	0.798173001382124	0.373887162743812	0.340962462920084	0	1	NA
TRINITY_DN100069_c0_g1_i1	4.22229191563339	-0.549176533039194	0.516947667162565	0	1	NA
TRINITY_DN100075_c0_g1_i1	0.755519707757307	0.00304485680332702	0.367779132688066	0	1	NA
TRINITY_DN100080_c0_g1_i1	2.31873876579245	0.547284856941472	0.473797265857668	0	1	NA
TRINITY_DN100083_c0_g1_i1	0.765892471071497	-0.00322369320175078	0.332658937942289	0	1	NA
TRINITY_DN100086_c0_g1_i1	2.75823520577138	-0.321226290021279	0.493724293847387	0	1	NA
TRINITY_DN100095_c0_g1_i1	1.99389650165778	-0.0116794486185562	0.474205653159397	0	1	NA
TRINITY_DN100096_c0_g1_i1	0.570288917836842	0.259362917866506	0.304769839374823	0	1	NA
TRINITY_DN100097_c0_g1_i1	1.57392099226441	0.544093933832777	0.442267795149569	0	1	NA
TRINITY_DN1001_c0_g1_i2	860.027443109312	-0.247020042034817	0.115541075714062	0	1	1
TRINITY_DN100104_c0_g1_i1	1.87066158739417	-0.359384132650723	0.470292466087084	0	1	NA
TRINITY_DN100105_c0_g1_i1	1.57090587578944	-0.151583258991466	0.444081076942816	0	1	NA
TRINITY_DN100107_c0_g1_i1	0.561301618200301	0.0837285997461594	0.301609263486653	0	1	NA
TRINITY_DN100109_c0_g1_i1	0.726614460218898	0.328949813182069	0.328222716804244	0	1	NA
TRINITY_DN100111_c0_g1_i1	1.6779465058096	0.186135995259353	0.435210895038769	0	1	NA
TRINITY_DN100114_c0_g1_i1	1.21520696955062	-0.417177208013941	0.39990913160775	0	1	NA
TRINITY_DN100115_c0_g1_i1	0.738259889018363	0.165455690273013	0.349913728177061	0	1	NA
TRINITY_DN10012_c0_g1_i1	16.8100868866756	0.808307192313196	0.436988899988587	0	1	1
TRINITY_DN100120_c0_g1_i1	2.49366671778304	-0.691933225975255	0.497283055366952	0	1	NA
TRINITY_DN100123_c0_g1_i1	2.72091424936018	-0.681175031687326	0.487655168507611	0	1	NA
TRINITY_DN100127_c0_g1_i1	2.13636454437283	-0.145179350267458	0.489240450312227	0	1	NA
TRINITY_DN100129_c0_g1_i1	0.665547030913074	-0.0369574043129631	0.336246239973571	0	1	NA
TRINITY_DN100131_c0_g1_i1	1.65755181917805	-0.0733248402264	0.430834776498196	0	1	NA
TRINITY_DN100134_c0_g1_i1	0.562490966734259	0.0850504265822871	0.301772331380007	0	1	NA
TRINITY_DN100136_c0_g1_i1	2.13801047180452	0.118348561527057	0.449654967482708	0	1	NA
TRINITY_DN100137_c0_g1_i1	1.94411034087458	-0.459794830082114	0.484406202004309	0	1	NA
TRINITY_DN100140_c0_g1_i1	1.65960342431285	-0.281345065937328	0.444044171187697	0	1	NA
TRINITY_DN100143_c0_g1_i1	1.00524496674596	-0.051379179951401	0.398997918640842	0	1	NA
TRINITY_DN100147_c0_g1_i1	0.879670697895935	0.233139326561287	0.370356255041435	0	1	NA
TRINITY_DN100148_c0_g1_i1	2.48718040431035	1.08395077398276	0.480443240736161	0.174736091310443	0.861287007267777	NA
TRINITY_DN100149_c0_g1_i1	1.29593777288697	0.457210680199003	0.42753520388236	0	1	NA
TRINITY_DN100151_c0_g1_i1	2.07450458055033	-0.094621011417187	0.470801223958765	0	1	NA
TRINITY_DN100156_c0_g1_i1	0.714102257680075	0.334420643225028	0.32641440368368	0	1	NA
TRINITY_DN100164_c0_g1_i1	7.4478536240772	-1.4790700969329	0.513549496279709	-0.932860611106458	0.35089194177934	1
TRINITY_DN100166_c0_g1_i1	1.62086384274975	0.0216816407682333	0.447605299780702	0	1	NA
TRINITY_DN100167_c0_g1_i1	5.65044979004714	-1.40891962010072	0.520995638311659	-0.784881081588066	0.432523295096437	1
TRINITY_DN100168_c0_g1_i1	0.727887886143905	0.329297171683628	0.328345299056606	0	1	NA
TRINITY_DN100170_c0_g1_i1	3.47457572858822	0.174564858723018	0.511258477448573	0	1	NA
TRINITY_DN100172_c0_g1_i1	1.19233912600523	-0.219916491570262	0.429479110718683	0	1	NA
TRINITY_DN100175_c0_g1_i1	3.78373071675953	-0.335168863248397	0.517449914682303	0	1	NA
TRINITY_DN100177_c0_g1_i1	0.868248891683421	0.0315440348731317	0.381656032353578	0	1	NA
TRINITY_DN100178_c0_g1_i1	0.609838151863647	0.240655511905627	0.289303376423691	0	1	NA
TRINITY_DN100179_c0_g1_i1	1.03358016662143	0.300173872071039	0.388296597492068	0	1	NA
TRINITY_DN100180_c0_g1_i1	2.15979896131662	0.59503549605855	0.484139288675781	0	1	NA
TRINITY_DN100181_c0_g1_i1	0.583994202918989	0.258498362410223	0.305836505580801	0	1	NA
TRINITY_DN100182_c0_g1_i1	2.25543440217622	0.115662916052499	0.486640942000912	0	1	NA
TRINITY_DN100183_c0_g1_i1	1.57613623651478	0.185120071226121	0.444134444745232	0	1	NA
TRINITY_DN100190_c0_g1_i1	0.725021628282037	0.152461000880698	0.345210845214254	0	1	NA
TRINITY_DN100192_c0_g1_i1	4.956362615133	-0.107871936440416	0.520818509021889	0	1	1
TRINITY_DN100194_c0_g1_i1	0.694306169988339	0.00538441430867656	0.323280791232589	0	1	NA
TRINITY_DN100195_c0_g1_i1	2.97840805623084	-0.460810891138884	0.510238382739012	0	1	NA
TRINITY_DN100196_c0_g1_i1	2.1192236003399	-0.0025145913188725	0.479069383476612	0	1	NA
TRINITY_DN100198_c0_g1_i1	0.729556114121787	0.156133788359127	0.346098241901324	0	1	NA
TRINITY_DN100201_c0_g1_i1	2.42434211974516	0.00245687088428883	0.491775442352173	0	1	NA
TRINITY_DN100202_c0_g1_i1	2.78006972356054	-0.555298775827138	0.498379688402957	0	1	NA
TRINITY_DN100206_c0_g1_i1	1.06881901319278	-0.0323441305155294	0.386165423549837	0	1	NA
TRINITY_DN10021_c0_g1_i1	3.93978470551512	-0.621211376510932	0.520160046755422	0	1	NA
TRINITY_DN100211_c0_g1_i1	1.97860431440753	-0.334704551241041	0.479626686328475	0	1	NA
TRINITY_DN100214_c0_g1_i1	1.31671628484855	0.0216407527680308	0.437367981339128	0	1	NA
TRINITY_DN100215_c0_g1_i1	4.02708758370217	-0.861865105517378	0.518636867022904	0	1	NA
TRINITY_DN100216_c0_g1_i1	1.34826936882121	-0.112796839251836	0.408255597968508	0	1	NA
TRINITY_DN100217_c0_g1_i1	0.517913040343539	0.0793332991312087	0.294313899623389	0	1	NA
TRINITY_DN100219_c0_g1_i1	4.91486150566926	-0.995157065327587	0.521686076324822	0	1	NA
TRINITY_DN100220_c0_g1_i1	1.02407647788126	0.0906721381772271	0.385119044394033	0	1	NA
TRINITY_DN100224_c0_g1_i1	0.899388529459325	0.253225663636674	0.368794761167238	0	1	NA
TRINITY_DN100225_c0_g1_i1	0.783263475319383	-0.00416202222008218	0.35442364301517	0	1	NA
TRINITY_DN100226_c0_g1_i1	1.133288381324	0.360412926529168	0.407324177515677	0	1	NA
TRINITY_DN100227_c0_g1_i1	2.52918662167522	0.0836396662439503	0.481142476562617	0	1	NA
TRINITY_DN100231_c0_g1_i1	0.406558767909098	0.143780867111257	0.252946424417528	0	1	NA
TRINITY_DN100236_c0_g1_i1	3.61101598363724	-0.663418919744178	0.513719492819177	0	1	NA
TRINITY_DN100238_c0_g1_i1	1.4006436283157	-0.0816364776156178	0.44461737171457	0	1	NA
TRINITY_DN100239_c0_g1_i1	1.4587555184032	-0.110210226158253	0.434194703163619	0	1	NA
TRINITY_DN10024_c0_g1_i1	2.74189568017177	0.408664212600623	0.488262347954678	0	1	NA
TRINITY_DN100240_c0_g1_i1	0.406558767909098	0.143780867111257	0.252946424417528	0	1	NA
TRINITY_DN100245_c0_g1_i1	1.60529822309228	-0.174857240117791	0.461417812180205	0	1	NA
TRINITY_DN100246_c0_g1_i1	0.701018294063613	0.141665766634685	0.323331724303564	0	1	NA
TRINITY_DN100247_c0_g1_i1	0.668849693606443	0.343995704445511	0.339074418631157	0	1	NA
TRINITY_DN10025_c0_g1_i2	26.2322369132979	3.94683174304166	0.484392596409946	6.08356065902322	1.17542417887506e-09	4.77470941193547e-08
TRINITY_DN100255_c0_g1_i1	0.502862015432552	0.223030906614382	0.293198960689496	0	1	NA
TRINITY_DN100257_c0_g1_i1	0.91302369331879	0.0791761458966699	0.389120512561434	0	1	NA
TRINITY_DN100259_c0_g1_i1	1.32497335027116	-0.27059922242754	0.428585607315818	0	1	NA
TRINITY_DN100263_c0_g1_i1	3.8955149204834	-0.0696327612792197	0.516644394516414	0	1	NA
TRINITY_DN100266_c0_g1_i1	0.830193561280016	0.037219625313268	0.377865515951066	0	1	NA
TRINITY_DN10027_c0_g1_i1	2.70330015770079	-0.938538552744806	0.501675764240373	0	1	NA
TRINITY_DN10027_c0_g1_i2	0.984346267534338	0.437916652937034	0.36226036922189	0	1	NA
TRINITY_DN100270_c0_g1_i1	6.04210826439515	-0.0551177600678796	0.520879253079986	0	1	1
TRINITY_DN100274_c0_g1_i1	1.29904524639395	-0.108189071875288	0.422436083486521	0	1	NA
TRINITY_DN100280_c0_g1_i1	11.3518925139282	0.112641904161764	0.478254427237949	0	1	1
TRINITY_DN100281_c0_g1_i1	2.08097931275333	-0.598412632829061	0.472123086548248	0	1	NA
TRINITY_DN100284_c0_g1_i1	4.08405533955019	-0.942460581186498	0.516242003693606	0	1	NA
TRINITY_DN100289_c0_g1_i1	1.05138838564699	-0.206623771521407	0.387754616114596	0	1	NA
TRINITY_DN100290_c0_g1_i1	1.19193383596761	0.524436137587642	0.386669455160621	0	1	NA
TRINITY_DN100291_c0_g1_i1	1.90074224634344	0.148139849298559	0.458756614720952	0	1	NA
TRINITY_DN100293_c0_g1_i1	2.16577256868243	-0.252233139150065	0.479790644138372	0	1	NA
TRINITY_DN100295_c0_g1_i1	0.705883436769139	-0.0472471781479883	0.323133213790368	0	1	NA
TRINITY_DN100297_c0_g1_i1	2.64403383256503	-0.317631392361109	0.504272663691894	0	1	NA
TRINITY_DN100298_c0_g1_i1	6.91579647548231	-0.162704028371072	0.511081568473014	0	1	1
TRINITY_DN100299_c0_g1_i1	2.17093628811006	-0.400077546923817	0.483630340005055	0	1	NA
TRINITY_DN10030_c0_g1_i2	3.62760529221334	0.914204353466202	0.517122570083634	0	1	NA
TRINITY_DN100303_c0_g1_i1	1.42425029289727	0.376365099230862	0.405841159413206	0	1	NA
TRINITY_DN100304_c0_g1_i1	1.77777025103681	0.39792708504011	0.462182033309102	0	1	NA
TRINITY_DN100305_c0_g1_i1	2.85595474834262	0.246913711481308	0.500670695878689	0	1	NA
TRINITY_DN100307_c0_g1_i1	1.06539905368677	-0.27741235858091	0.387118021290532	0	1	NA
TRINITY_DN10031_c0_g1_i1	5.03808591846099	0.129303678202894	0.521624175772987	0	1	1
TRINITY_DN100310_c0_g1_i1	0.738666337234369	0.33999213900062	0.328922519048132	0	1	NA
TRINITY_DN100312_c0_g1_i1	0.517331033471444	0.0785659171298459	0.294205390474571	0	1	NA
TRINITY_DN100313_c0_g1_i1	3.19021736848508	0.535367319283291	0.508215027464447	0	1	NA
TRINITY_DN100315_c0_g1_i1	0.406558767909098	0.143780867111257	0.252946424417528	0	1	NA
TRINITY_DN100317_c0_g1_i1	0.474318562560615	0.1778503895147	0.266446986182143	0	1	NA
TRINITY_DN100318_c0_g1_i1	0.562297494705319	0.0808540043312547	0.30180236505942	0	1	NA
TRINITY_DN100321_c0_g1_i1	2.12328191471893	-0.0101003453200207	0.486976812955165	0	1	NA
TRINITY_DN100326_c0_g1_i1	0.721489785533333	0.170599139137608	0.326066954658042	0	1	NA
TRINITY_DN10033_c0_g1_i1	2.93723810496201	-0.409595555545239	0.500626261641767	0	1	NA
TRINITY_DN100341_c0_g1_i1	2.04714766223805	0.346737945159657	0.478406162662221	0	1	NA
TRINITY_DN100343_c0_g1_i1	1.98890848623759	0.0932473941724374	0.460337673663235	0	1	NA
TRINITY_DN100345_c0_g1_i1	0.406558767909098	0.143780867111257	0.252946424417528	0	1	NA
TRINITY_DN100346_c0_g1_i1	0.504222893531993	0.223797563096758	0.293438381917974	0	1	NA
TRINITY_DN100347_c0_g1_i1	3.16132623348118	-1.00143855189524	0.51050837682854	-0.00281788107803684	0.997751659169131	NA
TRINITY_DN100348_c0_g1_i1	3.13828042041502	0.0959970573676099	0.507907392366932	0	1	NA
TRINITY_DN100356_c0_g1_i1	0.586161322216564	0.259763785154302	0.306219942566613	0	1	NA
TRINITY_DN100357_c0_g1_i1	1.64767938871672	0.0207696288939524	0.461464517407384	0	1	NA
TRINITY_DN10036_c0_g1_i1	1.98991594752886	0.108799542963377	0.473640936977818	0	1	NA
TRINITY_DN100365_c0_g1_i1	1.40539483689816	0.311420294551935	0.436242073624111	0	1	NA
TRINITY_DN100367_c0_g1_i1	1.19290776853861	0.0569023269534438	0.401919625155445	0	1	NA
TRINITY_DN100369_c0_g1_i1	0.992824953718884	-0.257978444866279	0.380830584051536	0	1	NA
TRINITY_DN10037_c0_g1_i1	5.71751571939122	-0.0398985703004016	0.521702114241882	0	1	1
TRINITY_DN100371_c0_g1_i1	1.37709662577518	-0.0966700040284121	0.438046464906231	0	1	NA
TRINITY_DN100372_c0_g1_i1	0.698281333968989	-0.0450180787447486	0.322125307715436	0	1	NA
TRINITY_DN100374_c0_g1_i1	0.474318562560614	0.1778503895147	0.266446986182143	0	1	NA
TRINITY_DN100378_c0_g1_i1	0.973490572059356	0.0972495255251507	0.393004854692437	0	1	NA
TRINITY_DN100382_c0_g1_i1	5.21691028955061	-0.744883191045597	0.521699821048452	0	1	1
TRINITY_DN100387_c0_g1_i1	2.38777887884711	0.911516497635009	0.457984353240396	0	1	NA
TRINITY_DN100388_c0_g1_i1	0.671695498232964	0.308539998605551	0.321630143905402	0	1	NA
TRINITY_DN10039_c0_g1_i1	1.54708316387269	0.169462843360503	0.442560704372908	0	1	NA
TRINITY_DN100395_c0_g1_i1	1.49682795563772	0.285932628731212	0.432542778356187	0	1	NA
TRINITY_DN100397_c0_g1_i1	1.34650726354571	0.0132166145659679	0.438681963686159	0	1	NA
TRINITY_DN100399_c0_g1_i1	1.1746279444931	0.361265775225005	0.402660817132942	0	1	NA
TRINITY_DN1004_c0_g1_i1	13.7957389944802	0.726598514391169	0.454022891447166	0	1	1
TRINITY_DN10040_c0_g1_i2	397.725384736997	0.405622634425551	0.157872976173183	0	1	1
TRINITY_DN100403_c0_g1_i1	0.884853135266499	0.0286400412270488	0.383287947821101	0	1	NA
TRINITY_DN100408_c0_g1_i1	0.997958762750057	-0.103280852867332	0.379027103706869	0	1	NA
TRINITY_DN10041_c0_g1_i1	0.677597946515163	0.272042820654022	0.299381296779832	0	1	NA
TRINITY_DN100410_c0_g1_i1	0.585119154955344	0.111755319836602	0.305190323830961	0	1	NA
TRINITY_DN100413_c0_g1_i1	0.874941437432719	0.233422045873693	0.369702737851	0	1	NA
TRINITY_DN100414_c0_g1_i1	1.17055648613416	0.322110569985082	0.397129415714885	0	1	NA
TRINITY_DN100415_c0_g1_i1	0.501534207970519	0.222280353731717	0.292964351442562	0	1	NA
TRINITY_DN100417_c0_g1_i1	0.844992752311276	0.0149824914984343	0.342588869524252	0	1	NA
TRINITY_DN100418_c0_g1_i1	2.60600831776924	-0.93111235147895	0.49254574813209	0	1	NA
TRINITY_DN10042_c0_g1_i1	7.61504131298493	0.328724714311841	0.518119450033099	0	1	1
TRINITY_DN100424_c0_g1_i1	0.921770821120543	-0.132166183548406	0.350684614548725	0	1	NA
TRINITY_DN100429_c0_g1_i1	6.86718709166167	1.22113497358256	0.520239286786574	0.425063964216288	0.670790046500589	1
TRINITY_DN10043_c0_g1_i1	1.12301489306492	0.0132818396608584	0.391488060655039	0	1	NA
TRINITY_DN100430_c0_g1_i1	0.755480387426827	0.00182323786213364	0.367719984721547	0	1	NA
TRINITY_DN100432_c0_g1_i1	0.587943628963337	0.267984321796113	0.309100552387106	0	1	NA
TRINITY_DN100435_c0_g1_i1	1.1462029313502	-0.0285724525635053	0.410807291423572	0	1	NA
TRINITY_DN100438_c0_g1_i1	0.406558767909098	0.143780867111257	0.252946424417528	0	1	NA
TRINITY_DN100439_c0_g1_i1	0.959408053960281	0.0488488148363536	0.4035371151293	0	1	NA
TRINITY_DN10044_c0_g1_i1	3.47661797854705	0.302980996045332	0.507546924521295	0	1	NA
TRINITY_DN100440_c0_g1_i1	1.67601502072611	0.139110126666451	0.443957624060159	0	1	NA
TRINITY_DN100441_c0_g1_i1	0.973468560470627	0.238461070888234	0.357904981874385	0	1	NA
TRINITY_DN100443_c0_g1_i1	2.83748197266789	-0.377477416649762	0.501835919219481	0	1	NA
TRINITY_DN100444_c0_g1_i1	1.21502437893271	-0.378086259293485	0.419062618482597	0	1	NA
TRINITY_DN10045_c0_g1_i1	6.01638972585021	0.163608555177436	0.516090842961873	0	1	1
TRINITY_DN100451_c0_g1_i1	1.04564813975439	-0.0665118359116539	0.402088842466054	0	1	NA
TRINITY_DN100456_c0_g1_i1	0.777617378076307	0.360229019111081	0.335728597946447	0	1	NA
TRINITY_DN10046_c0_g1_i1	0.657888281036918	0.306191078368743	0.320281499510079	0	1	NA
TRINITY_DN100461_c0_g1_i1	0.406558767909098	0.143780867111257	0.252946424417528	0	1	NA
TRINITY_DN100468_c0_g1_i1	1.40561548068924	0.303228646440263	0.437202660509274	0	1	NA
TRINITY_DN100470_c0_g1_i1	5.42092128305646	1.3972797756934	0.52014124302037	0.763792106517964	0.444991141497541	1
TRINITY_DN100471_c0_g1_i1	0.580317150279281	0.255631925562671	0.305280179555135	0	1	NA
TRINITY_DN100475_c0_g1_i1	0.674972243815692	0.309883683312799	0.322028622647701	0	1	NA
TRINITY_DN100478_c0_g1_i1	1.51087360395348	0.685501263611451	0.424503842549094	0	1	NA
TRINITY_DN100479_c0_g1_i1	1.24097235385494	-0.306194854749781	0.417786989134811	0	1	NA
TRINITY_DN10048_c0_g1_i1	6.41654167530411	1.23464021087196	0.518977688490241	0.452120035361349	0.651182510852917	1
TRINITY_DN100481_c0_g1_i1	0.727031827752373	0.343589354275363	0.330410485036403	0	1	NA
TRINITY_DN100486_c0_g1_i1	1.09688983489791	-0.0460897196691041	0.40602566849406	0	1	NA
TRINITY_DN100488_c0_g1_i1	0.653597068517927	0.129354948596705	0.335665759402717	0	1	NA
TRINITY_DN100489_c0_g1_i1	2.2174656775629	-0.225231458710176	0.490224949610836	0	1	NA
TRINITY_DN100493_c0_g1_i1	2.24766920792247	0.118234043261556	0.474388257091089	0	1	NA
TRINITY_DN100494_c0_g1_i1	0.502645103432246	0.222908470766571	0.293160703204747	0	1	NA
TRINITY_DN100496_c0_g1_i1	3.74328175536159	0.0966526698592185	0.517721207534357	0	1	NA
TRINITY_DN100497_c0_g1_i1	3.5680448323599	-0.222437085369022	0.518888764109019	0	1	NA
TRINITY_DN100499_c0_g1_i1	1.55507212077368	-0.39174268055646	0.457213189282084	0	1	NA
TRINITY_DN100504_c0_g1_i1	1.61249831943253	-0.217215258674771	0.425908252550775	0	1	NA
TRINITY_DN100507_c0_g1_i1	1.42551703213016	0.679218170581449	0.422764643100844	0	1	NA
TRINITY_DN10051_c0_g1_i1	26.831292573757	-0.832848276906708	0.374547159698169	0	1	1
TRINITY_DN100513_c0_g1_i1	1.03386192939666	0.308214733912793	0.400959916491699	0	1	NA
TRINITY_DN100518_c0_g1_i1	0.474318562560614	0.1778503895147	0.266446986182143	0	1	NA
TRINITY_DN100524_c0_g1_i1	1.68915207297895	-0.4425495452128	0.434462552807239	0	1	NA
TRINITY_DN100529_c0_g1_i1	1.06161993301701	-0.213506642001952	0.388547505122552	0	1	NA
TRINITY_DN100536_c0_g1_i1	0.560503987982825	0.0828248326592257	0.301499918704584	0	1	NA
TRINITY_DN100542_c0_g1_i1	0.474318562560615	0.1778503895147	0.266446986182143	0	1	NA
TRINITY_DN100543_c0_g1_i1	0.677597946515164	0.272042820654022	0.299381296779832	0	1	NA
TRINITY_DN100546_c0_g1_i1	0.652764882725018	0.128160771781468	0.335513689003287	0	1	NA
TRINITY_DN100550_c0_g1_i1	0.808170819963851	0.208832328121784	0.360651959196717	0	1	NA
TRINITY_DN100554_c0_g1_i1	0.760847702879396	0.347857415380735	0.332196296911008	0	1	NA
TRINITY_DN100557_c0_g1_i1	1.60433645266004	-0.156524952466808	0.405949810721483	0	1	NA
TRINITY_DN10056_c0_g1_i1	1.76271260699033	0.450441567166402	0.45989963236125	0	1	NA
TRINITY_DN100562_c0_g1_i1	3.21149762836635	0.429755895506069	0.508483785566234	0	1	NA
TRINITY_DN100566_c0_g1_i1	1.73233126777212	-0.699806627108476	0.457348029218911	0	1	NA
TRINITY_DN100568_c0_g1_i1	1.01864264544715	0.278286236634977	0.383756970873954	0	1	NA
TRINITY_DN100572_c0_g1_i1	0.815013501137365	-0.190425687053903	0.373592551482945	0	1	NA
TRINITY_DN100578_c0_g1_i1	2.93318487517578	-0.161059494317347	0.492613261406865	0	1	NA
TRINITY_DN100579_c0_g1_i1	0.847490372411396	0.432279449068616	0.362339362822251	0	1	NA
TRINITY_DN10058_c0_g1_i1	32.1231268285078	-0.245403003207536	0.354207692170465	0	1	1
TRINITY_DN100589_c0_g1_i1	2.34497733801875	0.580974027975553	0.481432311844323	0	1	NA
TRINITY_DN100597_c0_g1_i1	0.978166235135933	0.282792513669277	0.396640706510794	0	1	NA
TRINITY_DN10060_c0_g1_i1	4.82946272871037	1.13146417089635	0.51965869420133	0.25298175968825	0.800282308484818	NA
TRINITY_DN10060_c0_g1_i2	5.49369365790078	0.372860564269402	0.521700040176224	0	1	1
TRINITY_DN100600_c0_g1_i1	2.57286288531605	-0.0962932407741377	0.49493114774025	0	1	NA
TRINITY_DN100601_c0_g1_i1	0.749603302152102	0.201052826289056	0.350583095153364	0	1	NA
TRINITY_DN100605_c0_g1_i1	1.50147182532565	0.514417245483779	0.437623035884078	0	1	NA
TRINITY_DN100607_c0_g1_i1	1.5881426184372	0.580039858624721	0.450904195484412	0	1	NA
TRINITY_DN100608_c0_g1_i1	1.09231666160586	-0.0385958530263848	0.405718542220669	0	1	NA
TRINITY_DN100609_c0_g1_i1	1.05297605331293	0.341565155028286	0.404185690384504	0	1	NA
TRINITY_DN100612_c0_g1_i1	81.5534019624557	0.806845623265838	0.436790050135837	0	NA	NA
TRINITY_DN100613_c0_g1_i1	4.82181409526405	-1.15639758431912	0.521706985314892	-0.299780506532273	0.76434458540148	NA
TRINITY_DN100615_c0_g1_i1	4.55216624455416	-0.549561044536045	0.521612361678814	0	1	NA
TRINITY_DN100616_c0_g1_i1	2.07434038886574	0.189423815514185	0.481154197886387	0	1	NA
TRINITY_DN10062_c0_g1_i2	27.9356369736219	-0.300534211422443	0.364596517528028	0	1	1
TRINITY_DN100623_c0_g1_i1	1.00404388573207	0.454392242662907	0.366967333668056	0	1	NA
TRINITY_DN100625_c0_g1_i1	1.39003412356853	-0.0778978241407771	0.443998109979201	0	1	NA
TRINITY_DN100628_c0_g1_i1	2.0963613764998	0.164490797032365	0.472524874359458	0	1	NA
TRINITY_DN10063_c0_g1_i1	5.01454370980299	-0.625967370561055	0.52170678231275	0	1	1
TRINITY_DN100630_c0_g1_i1	0.817537144336082	0.41895033218873	0.358760679882795	0	1	NA
TRINITY_DN100631_c0_g1_i1	2.50600537203158	-0.669197978142001	0.498072211194925	0	1	NA
TRINITY_DN100635_c0_g1_i1	0.406558767909098	0.143780867111257	0.252946424417528	0	1	NA
TRINITY_DN100637_c0_g1_i1	4.52630767085775	-1.08659005253367	0.52027933625942	-0.166429928115566	0.867818623148236	NA
TRINITY_DN100638_c0_g1_i1	0.926186637934419	0.0692527048371274	0.372856539511068	0	1	NA
TRINITY_DN100639_c0_g1_i1	1.63415827432857	-0.338371801823067	0.461442326186426	0	1	NA
TRINITY_DN100640_c0_g1_i1	1.08647054430205	-0.244081799708813	0.406846272180462	0	1	NA
TRINITY_DN100641_c0_g1_i1	1.53682084378196	0.33799587137754	0.444178010106685	0	1	NA
TRINITY_DN100642_c0_g1_i1	0.610949808461699	0.133209890555907	0.329170118392726	0	1	NA
TRINITY_DN100645_c0_g1_i1	1.19093276272263	-0.136011606657428	0.415779623549391	0	1	NA
TRINITY_DN100655_c0_g1_i1	0.584621012943455	0.111225775498683	0.305114045469388	0	1	NA
TRINITY_DN100656_c0_g1_i1	2.12015003167182	0.55702977384322	0.478973451720702	0	1	NA
TRINITY_DN10066_c0_g1_i1	2.33739664942357	-0.188595638209185	0.458364879205069	0	1	NA
TRINITY_DN100667_c0_g1_i1	0.847386390250626	-0.184431363198884	0.36094278197115	0	1	NA
TRINITY_DN100668_c0_g1_i1	0.6755726568004	0.310135573555795	0.322104211846578	0	1	NA
TRINITY_DN100671_c0_g1_i1	1.22618300203281	-0.303977536808439	0.416814213585754	0	1	NA
TRINITY_DN100674_c0_g1_i1	8.4591287583722	0.604052817219746	0.502126659784312	0	1	1
TRINITY_DN100675_c0_g1_i1	1.08334752674475	0.171057245581026	0.393529278195095	0	1	NA
TRINITY_DN100679_c0_g1_i1	1.17978526052604	0.198297829159892	0.400762379155392	0	1	NA
TRINITY_DN10068_c0_g1_i1	6.45353355271249	-0.812074416834615	0.520696348784392	0	1	1
TRINITY_DN100681_c0_g1_i1	0.762099238297345	0.0343750248857432	0.333172014639337	0	1	NA
TRINITY_DN100684_c0_g1_i1	1.0151352593113	-0.110091875180962	0.380090719057249	0	1	NA
TRINITY_DN100686_c0_g1_i1	0.542078357212131	0.20997570435262	0.278508825585482	0	1	NA
TRINITY_DN100688_c0_g1_i1	0.542078357212131	0.20997570435262	0.278508825585482	0	1	NA
TRINITY_DN10069_c0_g1_i1	1.62348444741066	0.680473652401776	0.421444047623965	0	1	NA
TRINITY_DN100691_c0_g1_i1	0.648381373695019	0.131517259176547	0.334917746681045	0	1	NA
TRINITY_DN100692_c0_g1_i1	0.502042601675202	0.222568032094486	0.293054297977571	0	1	NA
TRINITY_DN100693_c0_g1_i1	1.6607008891844	-0.349140154580676	0.462329707141627	0	1	NA
TRINITY_DN100694_c0_g1_i1	1.25962283348	0.249806633915305	0.425138533082293	0	1	NA
TRINITY_DN100695_c0_g1_i1	1.26208872769572	0.422889553587726	0.426088218909909	0	1	NA
TRINITY_DN100697_c0_g1_i1	2.92067472753708	-0.167767935785745	0.509573187051417	0	1	NA
TRINITY_DN100698_c0_g1_i1	7.10736874922407	-0.619874289452408	0.521193931449331	0	1	1
TRINITY_DN100699_c0_g1_i1	0.501264337710251	0.222127508781836	0.292916545232139	0	1	NA
TRINITY_DN10070_c0_g1_i1	6.0620543806517	-0.334611659749796	0.519014366183174	0	1	1
TRINITY_DN100700_c0_g1_i1	0.948745739280026	-0.310571168845762	0.371997906348478	0	1	NA
TRINITY_DN100702_c0_g1_i1	2.39335272477719	0.820604357913086	0.48113666344174	0	1	NA
TRINITY_DN100715_c0_g1_i1	0.906913859291263	0.458789424552014	0.370680545491314	0	1	NA
TRINITY_DN100716_c0_g1_i1	0.958790993165661	-0.099647549733268	0.393349034279241	0	1	NA
TRINITY_DN100721_c0_g1_i1	0.888830461340795	-0.290857409005831	0.366107801736453	0	1	NA
TRINITY_DN100723_c0_g1_i1	0.933724682761696	0.295209588320361	0.391482495449867	0	1	NA
TRINITY_DN100726_c0_g1_i1	1.19246106097006	0.389406415506934	0.419343105277905	0	1	NA
TRINITY_DN100728_c0_g1_i1	10.8217161397916	-1.89432026916801	0.490471898469624	-1.82338737847873	0.0682447405595763	0.743817675952452
TRINITY_DN10073_c0_g1_i1	7.50936584799331	0.56999859182075	0.51117261756072	0	1	1
TRINITY_DN100731_c0_g1_i1	3.32211772982421	0.944935454849482	0.509397756824264	0	1	NA
TRINITY_DN100738_c0_g1_i1	0.503638054551304	0.223468394421157	0.293335616594587	0	1	NA
TRINITY_DN100742_c0_g1_i1	1.21488389424492	-0.378134867760986	0.419051642898795	0	1	NA
TRINITY_DN100747_c0_g1_i1	0.967958162293412	0.439553676064748	0.362801571153899	0	1	NA
TRINITY_DN100750_c0_g1_i1	1.04844260161734	-0.133427232966919	0.365704617326092	0	1	NA
TRINITY_DN100752_c0_g1_i1	0.501739271721736	0.222396436740762	0.293000649791223	0	1	NA
TRINITY_DN100755_c0_g1_i1	6.02232467865106	-0.41782943467732	0.520586126936409	0	1	1
TRINITY_DN100772_c0_g1_i1	1.41197433179836	-0.0275815036041354	0.434805287847212	0	1	NA
TRINITY_DN100773_c0_g1_i1	0.898583047925404	0.41043192297362	0.353589202933791	0	1	NA
TRINITY_DN100774_c0_g1_i1	0.708948124148417	-0.0465630900471766	0.341956690495588	0	1	NA
TRINITY_DN100778_c0_g1_i1	0.517971564971263	0.0794100746131217	0.294324799343948	0	1	NA
TRINITY_DN100779_c0_g1_i1	0.745214484366971	0.389432326246207	0.349897340580438	0	1	NA
TRINITY_DN100784_c0_g1_i1	3.62209728130365	0.40685861738705	0.514850711885042	0	1	NA
TRINITY_DN100785_c0_g1_i1	8.97680818457079	1.69227611384581	0.509359952877689	1.35910981995093	0.174111791546653	1
TRINITY_DN100788_c0_g1_i1	2.38522073638244	0.447434970899145	0.479450841650804	0	1	NA
TRINITY_DN100791_c0_g1_i1	5.76326003289172	-1.04973614380085	0.521113043879999	-0.0954421394454729	0.923963646387694	1
TRINITY_DN100797_c0_g1_i1	2.52686563442901	0.325109882875604	0.481815610352848	0	1	NA
TRINITY_DN10080_c0_g1_i1	223.2437057291	0.0343574381840882	0.157300259600253	0	1	1
TRINITY_DN100801_c0_g1_i1	2.15823185023529	-0.311199608804339	0.478932825509849	0	1	NA
TRINITY_DN100806_c0_g1_i1	0.406558767909098	0.143780867111257	0.252946424417528	0	1	NA
TRINITY_DN100808_c0_g1_i1	0.779265521476161	0.205077823813823	0.353988797886882	0	1	NA
TRINITY_DN100810_c0_g1_i1	2.20377380196813	0.42388743923064	0.484886551891198	0	1	NA
TRINITY_DN100812_c0_g1_i1	0.888102284110581	0.24468715712146	0.385094106865837	0	1	NA
TRINITY_DN100817_c0_g1_i1	5.54551026059638	0.403369040721904	0.518508046624445	0	1	1
TRINITY_DN100818_c0_g1_i1	1.14256567795228	-0.187608644352595	0.413520358068021	0	1	NA
TRINITY_DN100819_c0_g1_i1	0.474318562560615	0.1778503895147	0.266446986182143	0	1	NA
TRINITY_DN10082_c0_g1_i1	5.64739183445131	-0.439868335664597	0.521517852563528	0	1	1
TRINITY_DN100822_c0_g1_i1	1.97500411849979	0.508143685289444	0.475350786708998	0	1	NA
TRINITY_DN100826_c0_g1_i1	0.738942468046284	0.340115243055273	0.328961106535419	0	1	NA
TRINITY_DN100827_c0_g1_i1	1.78245282121693	0.642288478080113	0.460322574664313	0	1	NA
TRINITY_DN100828_c0_g1_i1	0.8756489160589	0.0740587871823226	0.369339443145445	0	1	NA
TRINITY_DN100831_c0_g1_i1	1.25052196260622	-0.127182084588282	0.381815141193001	0	1	NA
TRINITY_DN100838_c0_g1_i1	1.76833037982991	-0.0439028077862536	0.45090287500973	0	1	NA
TRINITY_DN100839_c0_g1_i1	2.41509067477718	0.326871623398414	0.455640346824401	0	1	NA
TRINITY_DN100851_c0_g1_i1	2.50295238698379	-0.131025998684681	0.501737249757841	0	1	NA
TRINITY_DN100859_c0_g1_i1	1.08073014813715	0.534543528062284	0.39115081918137	0	1	NA
TRINITY_DN10086_c0_g1_i1	0.516785261348364	0.0778397616028464	0.294103444401291	0	1	NA
TRINITY_DN100860_c0_g1_i1	0.672888367000184	0.309040953274579	0.321780766038984	0	1	NA
TRINITY_DN100863_c0_g1_i1	1.53407525850289	-0.22220404392809	0.43668927169409	0	1	NA
TRINITY_DN100867_c0_g1_i1	1.90254049143855	0.635190540390215	0.459876685732284	0	1	NA
TRINITY_DN100875_c0_g1_i1	9.57074729632526	-1.66782813030858	0.498773655117528	-1.33894026570272	0.18059011993873	1
TRINITY_DN100878_c0_g1_i1	1.65994953495145	-0.394795993931957	0.444694464926466	0	1	NA
TRINITY_DN10088_c0_g1_i1	0.953388978175735	0.0565967384896289	0.376735820128551	0	1	NA
TRINITY_DN100880_c0_g1_i1	0.996883308582415	-0.104278661636751	0.378912308700957	0	1	NA
TRINITY_DN100881_c0_g1_i1	1.06818654971929	-0.246490708952131	0.364959772157593	0	1	NA
TRINITY_DN100885_c0_g1_i1	1.58871306473165	-0.191637833084235	0.452898873437487	0	1	NA
TRINITY_DN100886_c0_g1_i1	4.44808354677396	-0.464779876458755	0.520604138381919	0	1	NA
TRINITY_DN100887_c0_g1_i1	2.61736724193772	-0.261054074356356	0.496413945734194	0	1	NA
TRINITY_DN100888_c0_g1_i1	1.50091855261674	0.162054588203038	0.452478412188335	0	1	NA
TRINITY_DN100889_c0_g1_i1	1.08509212356732	-0.274475371102047	0.403288441842376	0	1	NA
TRINITY_DN100890_c0_g1_i1	1.39553547740104	0.204747990187266	0.41378800785985	0	1	NA
TRINITY_DN100894_c0_g1_i1	0.788172966742858	0.0448813530607592	0.356864316208776	0	1	NA
TRINITY_DN100896_c0_g1_i1	2.38650028822019	-0.637086466752442	0.49041200254458	0	1	NA
TRINITY_DN100897_c0_g1_i1	0.657482075094586	0.305865108084488	0.320200501526476	0	1	NA
TRINITY_DN10090_c0_g1_i1	0.854390815204806	0.389214201338533	0.345957759006713	0	1	NA
TRINITY_DN100901_c0_g1_i1	0.665630509394546	-0.0358841815051278	0.33628827706389	0	1	NA
TRINITY_DN100904_c0_g1_i1	1.45904923857419	-0.271817230298849	0.435434499245638	0	1	NA
TRINITY_DN100911_c0_g1_i1	1.16581957551047	-0.195796022872398	0.412707899844206	0	1	NA
TRINITY_DN100928_c0_g1_i1	0.829536279189708	-0.15666617804653	0.339251131354522	0	1	NA
TRINITY_DN100931_c0_g1_i1	0.893329414951051	0.392789000667033	0.348047853441543	0	1	NA
TRINITY_DN100933_c0_g1_i1	1.13349208987403	-0.226491688569516	0.394226512274614	0	1	NA
TRINITY_DN100934_c0_g1_i1	0.63025212343646	0.106889900795858	0.31220506443939	0	1	NA
TRINITY_DN100936_c0_g1_i1	1.388513311546	0.65027246432273	0.417619017888378	0	1	NA
TRINITY_DN100938_c0_g1_i1	2.00696009778287	-0.410232236304282	0.473596550399585	0	1	NA
TRINITY_DN100939_c0_g1_i1	0.9722016848058	-0.131526894383173	0.391864528847605	0	1	NA
TRINITY_DN100943_c0_g1_i1	0.406558767909098	0.143780867111257	0.252946424417528	0	1	NA
TRINITY_DN100956_c0_g1_i1	0.893007355104029	-0.147492121795484	0.384476442341958	0	1	NA
TRINITY_DN10096_c0_g1_i1	2.88673472768227	0.672757251297914	0.508142144434315	0	1	NA
TRINITY_DN100961_c0_g1_i1	1.27304389524918	0.0558371572347876	0.436992943130365	0	1	NA
TRINITY_DN100963_c0_g1_i1	0.992569808045538	-0.325135391479788	0.378345841805885	0	1	NA
TRINITY_DN100964_c0_g1_i1	1.21158557278619	-0.380424750326503	0.418771822343732	0	1	NA
TRINITY_DN100969_c0_g1_i1	1.57876078109405	0.00182357635848095	0.454816258111056	0	1	NA
TRINITY_DN10097_c0_g1_i1	23.0888372806777	2.22328036262694	0.43563589897387	2.808033877622	0.00498449828904861	0.0798996614629717
TRINITY_DN100970_c0_g1_i1	1.68250885960368	-0.119898075208934	0.444217545913342	0	1	NA
TRINITY_DN100974_c0_g1_i1	0.808788849571471	0.198874014753249	0.3606601064481	0	1	NA
TRINITY_DN100980_c0_g1_i1	3.75315584797322	-0.773490114008038	0.518531686505175	0	1	NA
TRINITY_DN100983_c0_g1_i1	1.44449592328976	0.253595626520656	0.432226398121668	0	1	NA
TRINITY_DN100985_c0_g1_i1	0.87865180852468	0.231709336476464	0.370191506950268	0	1	NA
TRINITY_DN100986_c0_g1_i1	0.766928666184636	-0.00856914745375542	0.332673291053877	0	1	NA
TRINITY_DN100989_c0_g1_i1	0.837257748841269	0.0215038921793455	0.341843613451711	0	1	NA
TRINITY_DN10099_c0_g1_i1	1.31817797434436	0.61697541044668	0.410776397689033	0	1	NA
TRINITY_DN100996_c0_g1_i1	597.382903269128	1.11673276463422	0.137484541825104	0.849061015039162	0.395847341811567	1
TRINITY_DN100999_c0_g1_i1	2.4365151291829	0.0416889051596831	0.488206759482323	0	1	NA
TRINITY_DN1010_c0_g1_i1	12.2797472622353	2.0034538057438	0.492371500151547	2.03800139820227	0.0415497930417558	0.496262555728026
TRINITY_DN101000_c0_g1_i1	1.45802036391525	0.68002670072129	0.423499133183584	0	1	NA
TRINITY_DN101004_c0_g1_i1	1.01417194995387	0.09893449307295	0.384452130473555	0	1	NA
TRINITY_DN101013_c0_g1_i1	1.28275427863497	-0.455303987536089	0.407461616205811	0	1	NA
TRINITY_DN101017_c0_g1_i1	1.69202245462167	0.0537919084449048	0.45269739116811	0	1	NA
TRINITY_DN101018_c0_g1_i1	3.47043692751742	-0.240210959596608	0.518780947454013	0	1	NA
TRINITY_DN101027_c0_g1_i1	1.19606942598643	-0.0101631651554808	0.427152593188221	0	1	NA
TRINITY_DN10103_c0_g1_i1	19.9986377895495	-2.61627091316711	0.453047733759383	-3.567551038729	0.000360333208657481	0.00743273110821723
TRINITY_DN101034_c0_g1_i1	0.542078357212131	0.20997570435262	0.278508825585482	0	1	NA
TRINITY_DN101037_c0_g1_i1	0.720875393822543	0.00729828984346902	0.346820252590104	0	1	NA
TRINITY_DN101038_c0_g1_i1	1.29745676563249	0.421140901828072	0.425556635068079	0	1	NA
TRINITY_DN101040_c0_g1_i1	1.70611066622893	0.229995553390022	0.45164244792272	0	1	NA
TRINITY_DN101041_c0_g1_i1	6.75567984489552	-0.636583316880702	0.519701573156575	0	1	1
TRINITY_DN101042_c0_g1_i1	0.794956870727577	0.196280951722439	0.357182282541764	0	1	NA
TRINITY_DN101044_c0_g1_i1	9.18482467413278	-1.07995426191616	0.513260483354809	-0.15577716288142	0.876208672228879	1
TRINITY_DN101047_c0_g1_i1	1.59138017247493	0.0356372716960043	0.458847277108324	0	1	NA
TRINITY_DN101049_c0_g1_i1	1.20208038054938	-0.373886560102901	0.418240441202765	0	1	NA
TRINITY_DN10105_c0_g1_i1	18.1046790832733	0.480677431948303	0.441430759365221	0	1	1
TRINITY_DN101051_c0_g1_i1	2.92680172771488	-0.371934960171459	0.506816362446264	0	1	NA
TRINITY_DN101052_c0_g1_i1	1.94349226161243	-0.223930287817667	0.445369549189304	0	1	NA
TRINITY_DN101054_c0_g1_i1	1.64874100830496	0.365213961967456	0.449786300084866	0	1	NA
TRINITY_DN101056_c0_g1_i1	1.27061064275698	0.240782488254844	0.423396736696221	0	1	NA
TRINITY_DN101060_c0_g1_i1	0.923802164430089	-0.306578624146456	0.371776286682504	0	1	NA
TRINITY_DN101063_c0_g1_i1	1.15481354620888	-0.195080905203927	0.414289978098533	0	1	NA
TRINITY_DN101068_c0_g1_i1	0.50251697753985	0.222836118398696	0.293138092713841	0	1	NA
TRINITY_DN101071_c0_g1_i1	0.518010946252548	0.0794616973345405	0.294332132592677	0	1	NA
TRINITY_DN101075_c0_g1_i1	0.867849061286433	0.0302170200798782	0.381585371043691	0	1	NA
TRINITY_DN101076_c0_g1_i1	0.890254567622063	0.454619553768485	0.369239691200047	0	1	NA
TRINITY_DN101077_c0_g1_i1	1.87073573416638	0.475209306586315	0.470880248197467	0	1	NA
TRINITY_DN101088_c0_g1_i1	1.04212584537655	0.105699466010122	0.399953956570029	0	1	NA
TRINITY_DN10109_c0_g1_i1	13.9931243328245	0.113652636034261	0.449436494121248	0	1	1
TRINITY_DN101090_c0_g1_i1	1.65059143486856	0.030685781636613	0.459828628862012	0	1	NA
TRINITY_DN101091_c0_g1_i1	1.37411317721772	0.236514330270842	0.416207987630708	0	1	NA
TRINITY_DN101092_c0_g1_i1	2.12138078437121	0.247589716041955	0.482069876855741	0	1	NA
TRINITY_DN101097_c0_g1_i1	0.892334378608268	-0.147204501746226	0.384417616345192	0	1	NA
TRINITY_DN101098_c0_g1_i1	1.17583448744938	0.560304802812141	0.397382875514029	0	1	NA
TRINITY_DN101104_c0_g1_i1	0.859479681970384	0.0231357891608188	0.364446929758455	0	1	NA
TRINITY_DN101107_c0_g1_i1	0.800018540658203	-0.169786277914823	0.355711633634968	0	1	NA
TRINITY_DN10111_c0_g1_i1	1.73271496627181	-0.113431846311768	0.463774364412976	0	1	NA
TRINITY_DN101110_c0_g1_i1	1.05397736927049	-0.00666113219999181	0.387936044861054	0	1	NA
TRINITY_DN101111_c0_g1_i1	1.16128254099605	-0.393728953506615	0.39271724560214	0	1	NA
TRINITY_DN101112_c0_g1_i1	2.00240390326593	-0.600918696651744	0.465452562121987	0	1	NA
TRINITY_DN10112_c0_g1_i1	2.65645188022584	0.0941064224197779	0.50080064260831	0	1	NA
TRINITY_DN10112_c0_g2_i1	3.68259076981354	-0.330762646403604	0.516939214204941	0	1	NA
TRINITY_DN101121_c0_g1_i1	1.46652694133916	0.0733506711359237	0.433171668168509	0	1	NA
TRINITY_DN101127_c0_g1_i1	1.21587651813925	-0.371113334374823	0.416712753183323	0	1	NA
TRINITY_DN10113_c0_g1_i2	7.77382915213908	-0.587977170137659	0.50936286083395	0	1	1
TRINITY_DN101132_c0_g1_i1	1.90874480747176	0.319190064495521	0.481570213245997	0	1	NA
TRINITY_DN101139_c0_g1_i1	1.17124274063297	-0.448156300954645	0.413604047886002	0	1	NA
TRINITY_DN101140_c0_g1_i1	1.49242282591182	-0.196931131563802	0.441421389195907	0	1	NA
TRINITY_DN101141_c0_g1_i1	1.30133230357994	-0.0562429521740512	0.4062079362267	0	1	NA
TRINITY_DN101145_c0_g1_i1	0.899382769626125	-0.118315462241021	0.348523630690541	0	1	NA
TRINITY_DN101151_c0_g1_i1	1.38351978478644	0.0530398753221044	0.425854407324074	0	1	NA
TRINITY_DN101153_c0_g1_i1	1.72830765861961	-0.421439029705244	0.453357827896829	0	1	NA
TRINITY_DN101155_c0_g1_i1	4.30795981736983	-0.76220403907994	0.520446065433816	0	1	NA
TRINITY_DN101156_c0_g1_i1	0.955063657942623	0.248336782018078	0.375407429244189	0	1	NA
TRINITY_DN101158_c0_g1_i1	1.31690994632078	0.388166059743579	0.410634874547354	0	1	NA
TRINITY_DN101160_c0_g1_i1	3.03516576669149	1.00390587058889	0.495891140941352	0.00787646776966154	0.99371555295286	NA
TRINITY_DN101161_c0_g1_i1	1.32372727271227	0.238612304736498	0.427699028722769	0	1	NA
TRINITY_DN101169_c0_g1_i1	0.981064566709276	0.261317900483355	0.378499537182223	0	1	NA
TRINITY_DN101172_c0_g1_i1	3.12195201150241	-0.346989851393551	0.507371941564043	0	1	NA
TRINITY_DN101174_c0_g1_i1	1.02403407894005	-0.144137339615365	0.3959327730129	0	1	NA
TRINITY_DN10118_c0_g1_i2	21.2214712176239	-2.47357260240503	0.431049760063857	-3.41856727210969	0.000629517541616459	0.0124151081695428
TRINITY_DN101181_c0_g1_i1	1.28981404090492	0.542551051118558	0.391079441844285	0	1	NA
TRINITY_DN101183_c0_g1_i1	4.18352290314404	-0.846760447614229	0.517921861107029	0	1	NA
TRINITY_DN101188_c0_g1_i1	0.695082613101297	-0.0385536820842064	0.321842299496428	0	1	NA
TRINITY_DN10119_c0_g1_i1	1.89876057564786	-0.166485308878325	0.472470946035571	0	1	NA
TRINITY_DN101191_c0_g1_i1	1.60645136377702	-0.169622788542352	0.458658302724773	0	1	NA
TRINITY_DN101194_c0_g1_i1	0.657711002770558	0.306052268050477	0.320246789816945	0	1	NA
TRINITY_DN101196_c0_g1_i1	0.406558767909098	0.143780867111257	0.252946424417528	0	1	NA
TRINITY_DN101197_c0_g1_i1	2.31762561365027	-0.0507400976247122	0.490061263269556	0	1	NA
TRINITY_DN10120_c0_g1_i1	4.31034923540591	-1.57655452673744	0.517427016163002	-1.11427217506519	0.265162440199013	NA
TRINITY_DN101202_c0_g1_i1	0.759963437817627	-0.00262133700937344	0.36814455260951	0	1	NA
TRINITY_DN101207_c0_g1_i1	1.52224073469014	-0.321525302205738	0.426404599526015	0	1	NA
TRINITY_DN101213_c0_g1_i1	3.49095601367935	-0.105521381275774	0.507606004947532	0	1	NA
TRINITY_DN101214_c0_g1_i1	1.02679418549044	-0.199731976895213	0.383319328911969	0	1	NA
TRINITY_DN101215_c0_g1_i1	1.65405728309484	-0.151876456399772	0.460776053078613	0	1	NA
TRINITY_DN101216_c0_g1_i1	1.19675771182113	-0.179178535079192	0.396367099824496	0	1	NA
TRINITY_DN101217_c0_g1_i1	1.31154055180589	0.209320662423826	0.423233468160225	0	1	NA
TRINITY_DN101218_c0_g1_i1	1.63138017197791	-0.320704782277324	0.449841320380613	0	1	NA
TRINITY_DN101221_c0_g1_i1	4.2729989187435	-0.892800673304593	0.515361418381414	0	1	NA
TRINITY_DN101229_c0_g1_i1	2.8628101619613	-0.147687569233727	0.49338402713767	0	1	NA
TRINITY_DN101230_c0_g1_i1	2.86212784785025	-0.733983622538301	0.495121465808414	0	1	NA
TRINITY_DN101235_c0_g1_i1	2.44557099896647	0.371336895870296	0.50161026840719	0	1	NA
TRINITY_DN101236_c0_g1_i1	0.54207835721213	0.20997570435262	0.278508825585482	0	1	NA
TRINITY_DN101238_c0_g1_i1	0.848678083534838	0.239277865631205	0.364977803169203	0	1	NA
TRINITY_DN101242_c0_g1_i1	2.2062395995972	0.0896261789276072	0.486589891567098	0	1	NA
TRINITY_DN101243_c0_g1_i1	2.13453546112541	-0.458687406398639	0.456582830435692	0	1	NA
TRINITY_DN101244_c0_g1_i1	1.05938526484919	-0.0655900416637759	0.365327000482748	0	1	NA
TRINITY_DN101246_c0_g1_i1	2.00869268370464	-0.155956531094906	0.476680693607131	0	1	NA
TRINITY_DN101248_c0_g1_i1	1.11264030042709	0.121095018644396	0.393111833587233	0	1	NA
TRINITY_DN101249_c0_g1_i1	1.05376652939563	0.14643477629124	0.405055819579124	0	1	NA
TRINITY_DN10125_c0_g1_i1	5.98826190389582	-0.50656417960149	0.519265884796523	0	1	1
TRINITY_DN101250_c0_g1_i1	5.67332301297079	-0.911428650858218	0.520862895411716	0	1	1
TRINITY_DN101254_c0_g1_i1	1.94787303339796	-0.36175384154983	0.460186557426534	0	1	NA
TRINITY_DN101255_c0_g1_i1	1.18975034307616	-0.336585512728034	0.400388686412608	0	1	NA
TRINITY_DN101259_c0_g1_i1	1.08622222752927	-0.243126974043546	0.406799222262721	0	1	NA
TRINITY_DN101260_c0_g1_i1	0.82970651450235	0.0165041890548293	0.375815137778313	0	1	NA
TRINITY_DN101262_c0_g1_i1	0.888018619667299	-0.290380235136278	0.366025695139728	0	1	NA
TRINITY_DN101263_c0_g1_i1	1.81332283498093	-0.0995356966550816	0.458132493614674	0	1	NA
TRINITY_DN101265_c0_g1_i1	1.38999142549067	-0.0619651299513162	0.412317989660937	0	1	NA
TRINITY_DN10127_c0_g1_i1	0.877391957446788	0.396676114234768	0.349234429669669	0	1	NA
TRINITY_DN101271_c0_g1_i1	0.886389726311821	0.254029855625477	0.38509176596232	0	1	NA
TRINITY_DN101274_c0_g1_i1	0.889348989815084	0.244590013592131	0.385301460866142	0	1	NA
TRINITY_DN101278_c0_g1_i1	37.0713845285898	3.73795767688607	0.432576553901874	6.32941765379904	2.46088180213373e-10	1.07091097656291e-08
TRINITY_DN101280_c0_g1_i1	4.12297837703694	-0.979937363249806	0.512976064735577	0	1	NA
TRINITY_DN101282_c0_g1_i1	0.585485175302458	0.112142980330115	0.305246322544399	0	1	NA
TRINITY_DN101286_c0_g1_i1	1.01653613493267	-0.10421614457352	0.377496934819351	0	1	NA
TRINITY_DN101287_c0_g1_i1	1.0924688534068	0.114746436343798	0.388442009867978	0	1	NA
TRINITY_DN101292_c0_g1_i1	1.33222514262782	-0.520133218172509	0.427901644012017	0	1	NA
TRINITY_DN101295_c0_g1_i1	1.14857561119249	0.507038388935385	0.381710496366118	0	1	NA
TRINITY_DN101296_c0_g1_i1	9.79861732291698	-0.666983681916912	0.501567707511402	0	1	1
TRINITY_DN1013_c0_g1_i2	17.1880803726503	1.89828805967489	0.457379558535934	1.96398820828438	0.04953145938886	0.573662208000813
TRINITY_DN10130_c0_g1_i1	5.6478518699795	-0.137335522070713	0.521705609637833	0	1	1
TRINITY_DN101303_c0_g1_i1	3.10858175866272	-0.293447400413158	0.509139348067408	0	1	NA
TRINITY_DN101304_c0_g1_i1	1.16348263751407	-0.193138045148753	0.412588191390125	0	1	NA
TRINITY_DN101306_c0_g1_i1	0.854647387341156	0.0334145785798088	0.364162606753949	0	1	NA
TRINITY_DN101307_c0_g1_i1	2.97058562684142	-0.562778940034697	0.508811053733643	0	1	NA
TRINITY_DN101319_c0_g1_i1	0.848507726809833	-0.185637176770741	0.36103727224342	0	1	NA
TRINITY_DN101326_c0_g1_i1	1.41361615904195	-0.0884604399393737	0.447691069678823	0	1	NA
TRINITY_DN10133_c0_g1_i1	0.573785522242318	0.261107197587845	0.305325527580248	0	1	NA
TRINITY_DN101337_c0_g1_i1	0.828883694473959	0.433144522947287	0.362590850280023	0	1	NA
TRINITY_DN101338_c0_g1_i1	1.20272391911077	-0.00827643012702142	0.428920911664628	0	1	NA
TRINITY_DN101342_c0_g1_i1	1.77645899802625	-0.478328989926149	0.46764641434428	0	1	NA
TRINITY_DN101347_c0_g1_i1	1.05472415654603	0.534055997636801	0.390908285083508	0	1	NA
TRINITY_DN10135_c0_g1_i1	2.67408592886059	0.0913077138401805	0.50336211439301	0	1	NA
TRINITY_DN101351_c0_g1_i1	1.95983745548081	0.0146056598464841	0.478395962597318	0	1	NA
TRINITY_DN101354_c0_g1_i1	2.33324901080873	-0.651530390460966	0.482967164864283	0	1	NA
TRINITY_DN101361_c0_g1_i1	1.03488489574689	0.297590545289316	0.388529447550848	0	1	NA
TRINITY_DN101363_c0_g1_i1	1.22741923561427	0.57974024066026	0.4022647637263	0	1	NA
TRINITY_DN101365_c0_g1_i1	1.97902820252577	-0.183967238418028	0.474687090750883	0	1	NA
TRINITY_DN101376_c0_g1_i1	0.735969282500771	0.167281340265223	0.349487088249538	0	1	NA
TRINITY_DN101378_c0_g1_i1	2.17249719935755	-0.306449593484379	0.455426650409763	0	1	NA
TRINITY_DN101379_c0_g1_i1	1.64690249307084	0.332455081908082	0.432894761703827	0	1	NA
TRINITY_DN101380_c0_g1_i1	1.04730694945752	-0.263841620597307	0.383426660134479	0	1	NA
TRINITY_DN101383_c0_g1_i1	0.99024056250892	0.320858572926989	0.397085837750474	0	1	NA
TRINITY_DN101384_c0_g1_i1	3.0903731312446	-0.328186098873159	0.507245963403748	0	1	NA
TRINITY_DN101387_c0_g1_i1	0.790996539077818	0.193794962877391	0.356656223234962	0	1	NA
TRINITY_DN101393_c0_g1_i1	2.52243081578041	0.0394982715553656	0.493366186178693	0	1	NA
TRINITY_DN101394_c0_g1_i1	2.55487906581504	0.5775459465204	0.502293677706033	0	1	NA
TRINITY_DN101395_c0_g1_i1	0.975578686118383	-0.108298435478519	0.39469593283716	0	1	NA
TRINITY_DN101396_c0_g1_i1	1.4748954272033	0.122149006655781	0.449869334197867	0	1	NA
TRINITY_DN101400_c0_g1_i1	0.825023153290104	0.197643472536725	0.360375920164216	0	1	NA
TRINITY_DN101408_c0_g1_i1	1.00262624324774	-0.10897699326247	0.396994359835231	0	1	NA
TRINITY_DN101410_c0_g1_i1	0.86608129829332	-0.138112094570288	0.381882474793752	0	1	NA
TRINITY_DN101413_c0_g1_i1	2.09789934256568	0.700898123332864	0.424201410667166	0	1	NA
TRINITY_DN101414_c0_g1_i1	4.02408349720592	-0.285568518767388	0.51867056077149	0	1	NA
TRINITY_DN101416_c0_g1_i1	0.938560494507331	-0.0873086773940791	0.373722922866304	0	1	NA
TRINITY_DN101417_c0_g1_i1	1.11350077354798	-0.0217012590343357	0.410359613677392	0	1	NA
TRINITY_DN10142_c0_g1_i2	1.87268320804404	0.617574603042231	0.449510005185756	0	1	NA
TRINITY_DN101420_c0_g1_i1	0.807721227061136	0.420972618117194	0.358356060768054	0	1	NA
TRINITY_DN101422_c0_g1_i1	0.474318562560615	0.1778503895147	0.266446986182143	0	1	NA
TRINITY_DN10143_c0_g1_i1	0.951683308279605	0.435976900616985	0.361611127026646	0	1	NA
TRINITY_DN101431_c0_g1_i1	1.45868004168253	0.108473308384374	0.456461956615002	0	1	NA
TRINITY_DN101436_c0_g1_i1	1.49076623661609	0.703003163463897	0.427180343135666	0	1	NA
TRINITY_DN10144_c0_g1_i1	12.8581014773962	-1.52336352248372	0.475088996296418	-1.10161154344476	0.270630587688687	1
TRINITY_DN101440_c0_g1_i1	1.83432709415917	-0.392505670393488	0.460941470468448	0	1	NA
TRINITY_DN101443_c0_g1_i1	3.42510740805548	-0.151574808491715	0.507425513285271	0	1	NA
TRINITY_DN101447_c0_g1_i1	1.35014380871434	0.270094934138378	0.441777023896355	0	1	NA
TRINITY_DN10145_c0_g1_i1	1.27887127652341	0.0822770179034188	0.409013367757029	0	1	NA
TRINITY_DN101460_c0_g1_i1	1.41900045553958	-0.422379611982932	0.417734919444193	0	1	NA
TRINITY_DN101461_c0_g1_i1	1.23240443125306	0.130354288341878	0.398130421602634	0	1	NA
TRINITY_DN101464_c0_g1_i1	2.65016934068624	-0.424517974390733	0.504907124367685	0	1	NA
TRINITY_DN10147_c0_g1_i2	18.9844894681299	-0.54353808178458	0.436518251079676	0	1	1
TRINITY_DN101473_c0_g1_i1	1.09599118975058	-0.0456523333061246	0.405952784313985	0	1	NA
TRINITY_DN10148_c0_g1_i1	9.92825273747837	-0.578407524355388	0.498437450890472	0	1	1
TRINITY_DN101483_c0_g1_i1	0.885150836658736	-0.143498939877307	0.382959637561801	0	1	NA
TRINITY_DN101489_c0_g1_i1	2.90610073961382	-0.547385952432179	0.502982106665301	0	1	NA
TRINITY_DN101491_c0_g1_i1	0.743342012061864	0.388241647075451	0.349626318549312	0	1	NA
TRINITY_DN101494_c0_g1_i1	1.89647447603295	0.105088064343869	0.469847370576975	0	1	NA
TRINITY_DN10153_c0_g1_i2	10.1209571447357	0.22056331061603	0.481072420751297	0	1	1
TRINITY_DN10155_c0_g1_i1	0.947974310202389	0.419755266439204	0.356247350440424	0	1	NA
TRINITY_DN10157_c0_g1_i1	1.97352515098835	0.137177222750626	0.483650483437997	0	1	NA
TRINITY_DN1016_c0_g1_i1	0.844897509268223	0.0176488709373589	0.342627249693144	0	1	NA
TRINITY_DN10160_c0_g1_i1	7.34336442178673	2.07310239102054	0.520492882076415	2.06170425758674	0.039235900983912	0.473751378681403
TRINITY_DN10162_c0_g1_i1	0.653223822691087	0.128905657700075	0.335598767639549	0	1	NA
TRINITY_DN10163_c0_g1_i1	3.26471876912109	0.301814156125065	0.511470468580172	0	1	NA
TRINITY_DN10165_c0_g1_i1	2.69181414056416	-0.0276137116472714	0.498857941252219	0	1	NA
TRINITY_DN10165_c0_g1_i2	2.95047766564434	0.0280831602275334	0.508947026100004	0	1	NA
TRINITY_DN10167_c0_g1_i1	0.952315192741016	-0.0958029407679834	0.374888992175289	0	1	NA
TRINITY_DN10171_c0_g1_i1	33.9660070458447	-1.7496188432123	0.362104774850278	-2.07017110868602	0.0384363237733059	0.467043517661957
TRINITY_DN10172_c0_g1_i1	7.20779786580126	1.1149826876129	0.517063419562619	0.222376372535051	0.82402090334982	1
TRINITY_DN10176_c0_g1_i1	5.09878812571494	0.185016763960542	0.521371550924222	0	1	1
TRINITY_DN10178_c0_g1_i1	37.3245015497956	-1.02858086645908	0.363035478608337	-0.0787274747047888	0.93724939164543	1
TRINITY_DN10187_c0_g1_i1	5.12817977082105	0.828207053364656	0.521705170823472	0	1	1
TRINITY_DN10189_c0_g1_i1	2.87462810406889	-0.0171736173945333	0.485381114333903	0	1	NA
TRINITY_DN10195_c0_g1_i1	1.95483759480341	0.342141017849673	0.473820858523072	0	1	NA
TRINITY_DN10196_c0_g1_i1	0.807034727269577	0.0392388079975121	0.356924973087319	0	1	NA
TRINITY_DN10197_c0_g1_i1	7.10487483049071	-0.23609294884424	0.509640388631191	0	1	1
TRINITY_DN10199_c0_g1_i1	6.26806586061254	-0.602426680655799	0.515483500546938	0	1	1
TRINITY_DN10200_c0_g1_i1	87.8968187224261	0.165487439168127	0.245993197296397	0	1	1
TRINITY_DN10203_c0_g1_i1	8.28304925437329	0.771188315877648	0.506954752827559	0	1	1
TRINITY_DN10206_c0_g1_i1	8.66368319815232	-0.31549592728135	0.520612618694563	0	1	1
TRINITY_DN10208_c0_g1_i1	6.21096431780349	0.460873138614007	0.521702649010694	0	1	1
TRINITY_DN10209_c0_g1_i1	2.63798562021351	0.567039807257052	0.493010167866956	0	1	NA
TRINITY_DN1021_c0_g1_i1	3.8350242515423	1.46443916176416	0.506289797353675	0.917338576032424	0.358965248901756	NA
TRINITY_DN10214_c0_g1_i1	7.80885129866569	1.23143752066706	0.509857940725089	0.453925499989123	0.649882449191032	1
TRINITY_DN10216_c0_g1_i1	13.9590405510199	-0.856809577631989	0.454168310558012	0	1	1
TRINITY_DN10220_c0_g1_i1	1.26327242158938	0.41166908062797	0.426001885616249	0	1	NA
TRINITY_DN10221_c0_g1_i1	27.0844386789466	-0.96948998743516	0.392407344533182	0	1	1
TRINITY_DN10223_c0_g1_i1	0.57212223073496	0.260278634939736	0.305061816173415	0	1	NA
TRINITY_DN10224_c0_g1_i1	8.8374152405953	-0.820808316723184	0.500322604691017	0	1	1
TRINITY_DN1023_c0_g1_i1	7.16687809431208	-0.49998190437132	0.518757950933657	0	1	1
TRINITY_DN10231_c0_g1_i1	1.59547345338419	0.3817074994435	0.459827499554803	0	1	NA
TRINITY_DN10234_c0_g1_i1	6.58483442470354	0.0333970943719574	0.517130365634954	0	1	1
TRINITY_DN10235_c0_g1_i1	331.437788419803	-0.0523420560932793	0.15669395329143	0	1	1
TRINITY_DN10237_c0_g1_i1	6.11518014479304	0.0163681947883901	0.516352241839835	0	1	1
TRINITY_DN10239_c0_g1_i1	14.6968636688009	0.328408426192735	0.464587098274738	0	1	1
TRINITY_DN10245_c0_g1_i1	1.88267826040292	0.29909924952884	0.47191492126892	0	1	NA
TRINITY_DN1025_c0_g1_i1	7.12639419626055	-0.384572386061165	0.510446789703421	0	1	1
TRINITY_DN10257_c0_g1_i1	17.998321124293	-0.875959021625383	0.44073469641364	0	1	1
TRINITY_DN10259_c0_g1_i1	1.14977166485937	-0.0318042972552317	0.40703094488259	0	1	NA
TRINITY_DN10261_c0_g1_i1	2.85097983575205	0.654844862273287	0.498474323760264	0	1	NA
TRINITY_DN10265_c0_g1_i1	1.42535521361673	0.275351175071802	0.431303289654181	0	1	NA
TRINITY_DN10267_c0_g1_i1	2.91909650810435	-0.0614919131868729	0.495057592723202	0	1	NA
TRINITY_DN10269_c0_g1_i1	1.45859999222333	-0.233643456564187	0.433518776945967	0	1	NA
TRINITY_DN1027_c0_g1_i1	25.4209377661946	-3.75220937150251	0.456639816072089	-6.02709022436193	1.6693782153634e-09	6.6674293688776e-08
TRINITY_DN10274_c0_g1_i1	2.48655886144465	0.0385971637313759	0.500687725151937	0	1	NA
TRINITY_DN10276_c0_g1_i1	0.62659329832242	0.107621896410953	0.31171323153018	0	1	NA
TRINITY_DN10277_c0_g1_i1	81.8525087040718	1.16750220827865	0.275213232048725	0.608627016338365	0.542771692939424	1
TRINITY_DN10282_c0_g1_i1	2.36000588248958	0.843994292590865	0.480065415256774	0	1	NA
TRINITY_DN10283_c0_g1_i1	1.6965838470991	-0.793856290665244	0.454170658307258	0	1	NA
TRINITY_DN10284_c0_g1_i2	1.4769505324008	-0.0402525105413748	0.416329378344939	0	1	NA
TRINITY_DN10286_c0_g1_i1	0.642906497914419	0.297505482254332	0.316127683684549	0	1	NA
TRINITY_DN10288_c0_g1_i1	0.86541442298132	0.21764022917761	0.364844987401091	0	1	NA
TRINITY_DN10290_c0_g1_i1	0.978699220741499	0.0810522196421755	0.358025494896025	0	1	NA
TRINITY_DN10294_c0_g1_i1	4.72321168100807	1.20884601245654	0.521041427256779	0.400824198482813	0.688549561522086	NA
TRINITY_DN10295_c0_g1_i1	12.7386343782588	-1.64144240110027	0.480483815753652	-1.33499273038812	0.181878725744741	1
TRINITY_DN10297_c0_g1_i2	7.27140190727921	-0.886878130262785	0.508543757082131	0	1	1
TRINITY_DN10303_c0_g1_i1	4.86176460149118	0.998047114148777	0.520903693096026	0	1	NA
TRINITY_DN10305_c0_g1_i1	0.588045206077776	0.267995916203699	0.309109218078106	0	1	NA
TRINITY_DN10306_c0_g1_i1	8.75796897943051	-0.202474286169837	0.501542648219827	0	1	1
TRINITY_DN10311_c0_g1_i1	1.25330539240023	0.363266248929038	0.402932119321199	0	1	NA
TRINITY_DN10314_c0_g1_i1	9.93431936062859	0.440051177628967	0.489516078483656	0	1	1
TRINITY_DN10316_c0_g1_i1	2.04145362172198	0.93739178531262	0.464287943377928	0	1	NA
TRINITY_DN10317_c0_g1_i1	8.18727219286418	0.187322515306509	0.505331167783837	0	1	1
TRINITY_DN10318_c0_g1_i1	0.805327074350237	0.200303242730656	0.360142113370621	0	1	NA
TRINITY_DN10319_c0_g1_i1	2.83670654437097	-0.190685601700186	0.510646201022964	0	1	NA
TRINITY_DN1032_c0_g1_i1	0.74535774116668	0.296835417835918	0.309355840820136	0	1	NA
TRINITY_DN10321_c0_g1_i1	10.8381631813557	-0.79149131746922	0.480410780592055	0	1	1
TRINITY_DN10325_c0_g1_i1	0.802984649985802	0.366663876451806	0.338809661389506	0	1	NA
TRINITY_DN10327_c0_g1_i1	1.3749832973558	-0.0771832008346595	0.410357193199748	0	1	NA
TRINITY_DN10328_c0_g1_i1	1.42194186903149	-0.0758725037892677	0.430927790305361	0	1	NA
TRINITY_DN10331_c0_g1_i1	5.62271403332605	-0.568062083107675	0.520438147611787	0	1	1
TRINITY_DN10333_c0_g1_i1	3.22139919305756	-0.105072468266383	0.511246114424288	0	1	NA
TRINITY_DN10334_c0_g1_i1	2.93367276344548	0.00807285305160316	0.493695080433823	0	1	NA
TRINITY_DN10335_c0_g1_i1	48.1734261906368	-1.39446923751886	0.332964527519493	-1.18471850577465	0.236128763113913	1
TRINITY_DN10336_c0_g1_i1	6.43332486397152	-1.47299528403073	0.52117951792749	-0.907547721582837	0.364117225565057	1
TRINITY_DN10341_c0_g1_i1	2.14327281715355	0.811534373587736	0.444010248555602	0	1	NA
TRINITY_DN10342_c0_g1_i2	10.4037280719681	1.54762868483605	0.494868843863843	1.10661378590794	0.268460944354039	1
TRINITY_DN10347_c0_g1_i1	22.3592518900496	3.60429538358949	0.481211858290572	5.41195180193779	6.2341470976416e-08	2.09601182926922e-06
TRINITY_DN10348_c0_g1_i1	16.0313824879831	0.14643062312278	0.441859282042572	0	1	1
TRINITY_DN10349_c0_g1_i1	1.49657977364599	0.317626151749387	0.452056892065755	0	1	NA
TRINITY_DN1035_c0_g1_i1	87.3815254240616	-0.372550982216975	0.238465424033668	0	1	1
TRINITY_DN10355_c0_g1_i1	0.5879504098772	0.267985026598485	0.309101118332217	0	1	NA
TRINITY_DN10359_c0_g1_i1	12.2884961538805	-0.0524664550277183	0.468459118004445	0	1	1
TRINITY_DN10363_c0_g1_i1	2.40009244019783	0.00849997527661707	0.49214897316008	0	1	NA
TRINITY_DN10366_c0_g1_i1	2.12166976745152	0.513358269637092	0.470319208847128	0	1	NA
TRINITY_DN10367_c0_g1_i1	7.52453423156627	0.159607717416262	0.508446296115847	0	1	1
TRINITY_DN10368_c0_g1_i1	0.835789975835675	0.192069316233285	0.341921249516886	0	1	NA
TRINITY_DN10370_c0_g1_i1	2.57618446305323	1.038661477246	0.474619500391699	0.0814578356222131	0.935077855698831	NA
TRINITY_DN10372_c0_g1_i2	8.82286867665972	-0.968099284814801	0.512782117732007	0	1	1
TRINITY_DN10375_c0_g1_i1	1.43094186895997	0.113350162312712	0.413272997229938	0	1	NA
TRINITY_DN10377_c0_g1_i1	1.32251468314874	0.0750136229285231	0.42471886901896	0	1	NA
TRINITY_DN1038_c0_g1_i1	4.42518858337448	0.287356559549308	0.519271896392674	0	1	NA
TRINITY_DN10380_c0_g1_i1	2.14294273920892	-0.128647637761181	0.45321337428256	0	1	NA
TRINITY_DN10381_c0_g1_i1	18.5349746716561	-0.534011407988418	0.428695870685265	0	1	1
TRINITY_DN10385_c0_g1_i1	2.75087356017286	-0.00443343920398452	0.502741936601892	0	1	NA
TRINITY_DN10389_c0_g1_i1	1.98503792159893	0.892254284982899	0.45729837364176	0	1	NA
TRINITY_DN10392_c0_g1_i2	0.908008569855636	0.053218229980333	0.350306394458626	0	1	NA
TRINITY_DN10393_c0_g1_i1	3.10552604903183	-0.597258210423524	0.498156364595696	0	1	NA
TRINITY_DN10396_c0_g1_i1	1.32590734919401	0.24155547244931	0.427904890663903	0	1	NA
TRINITY_DN10398_c0_g1_i1	11.3616339169566	-1.27154182375758	0.479870614457909	-0.565864663466268	0.571485784646545	1
TRINITY_DN104_c0_g1_i1	1.08493920911044	-0.0737320107011715	0.387254080604836	0	1	NA
TRINITY_DN1040_c0_g1_i1	308.934279057106	0.913782099833487	0.16068120089986	0	1	1
TRINITY_DN10401_c0_g1_i1	0.722192660550875	0.171133211278148	0.326168914407428	0	1	NA
TRINITY_DN10405_c0_g1_i1	0.847149373443822	0.386675852807011	0.345069561942638	0	1	NA
TRINITY_DN10416_c0_g1_i2	0.406558767909098	0.143780867111257	0.252946424417528	0	1	NA
TRINITY_DN1042_c0_g1_i1	1.81718772766681	0.442280002389859	0.447100051659014	0	1	NA
TRINITY_DN10420_c0_g1_i1	1.25055899902954	0.59849421924872	0.405534406732422	0	1	NA
TRINITY_DN10421_c0_g1_i1	7.41166834413829	-0.176389190798188	0.508199622046042	0	1	1
TRINITY_DN10422_c0_g1_i1	19.1732429821277	-0.00220161379709301	0.432787805745572	0	1	1
TRINITY_DN10425_c0_g1_i1	20.3144340320487	1.25212970746367	0.419175118700053	0.601490155822161	0.547513566538995	1
TRINITY_DN10426_c0_g1_i1	0.474318562560615	0.1778503895147	0.266446986182143	0	1	NA
TRINITY_DN10427_c0_g1_i1	1.99349787872944	0.532710005121778	0.476779100540502	0	1	NA
TRINITY_DN10431_c0_g1_i1	4.18625680917237	0.345229784291122	0.517995920934835	0	1	NA
TRINITY_DN10432_c0_g1_i1	9.95796802144625	-0.174879033447861	0.495719871702786	0	1	1
TRINITY_DN10434_c0_g1_i1	0.474318562560614	0.1778503895147	0.266446986182143	0	1	NA
TRINITY_DN10435_c0_g1_i1	1.31423658956458	0.419853980266753	0.426440076436937	0	1	NA
TRINITY_DN10440_c0_g1_i1	3.45976397448857	0.00871566582500717	0.509513310224603	0	1	NA
TRINITY_DN10441_c0_g1_i1	1.43165914938092	0.0958303252704704	0.445931076540414	0	1	NA
TRINITY_DN10442_c0_g1_i1	0.406558767909098	0.143780867111257	0.252946424417528	0	1	NA
TRINITY_DN10444_c0_g1_i1	0.937418733338276	0.428930260102964	0.359244572179714	0	1	NA
TRINITY_DN10445_c0_g1_i2	2.30419890360849	0.841491718990796	0.481928245711069	0	1	NA
TRINITY_DN10446_c0_g1_i1	0.813372292964953	0.379364012228027	0.343031341909565	0	1	NA
TRINITY_DN10446_c0_g2_i1	6.02569161878715	0.0593260841608615	0.51959316248611	0	1	1
TRINITY_DN1045_c0_g1_i1	17.1308840112865	1.00664578505255	0.43941176917013	0.0151242764050356	0.987933033405366	1
TRINITY_DN10452_c0_g1_i1	2.88821950397302	-0.959325709236666	0.500512370635043	0	1	NA
TRINITY_DN10456_c0_g1_i1	1.73202033827087	0.529091184478194	0.438629506849277	0	1	NA
TRINITY_DN10458_c0_g1_i1	10.6965045379333	-1.36594907773792	0.483113166879169	-0.757481068259607	0.448761703805658	1
TRINITY_DN10459_c0_g1_i1	4.64342563482303	1.73075081780664	0.516647743954729	1.41440822370196	0.157242076884682	NA
TRINITY_DN10461_c0_g1_i1	3.66143604375744	-0.163604264365944	0.510027474983912	0	1	NA
TRINITY_DN10464_c0_g1_i1	2.01484045059283	-0.185988419010383	0.473285889496379	0	1	NA
TRINITY_DN1047_c0_g1_i1	1.86100898123016	0.673212730530679	0.466090342920064	0	1	NA
TRINITY_DN10470_c0_g1_i1	5.06341279132418	0.428667552849708	0.521575880354248	0	1	1
TRINITY_DN10473_c0_g1_i1	15.3136916576089	-1.06140625330527	0.452803416418894	-0.135613493800275	0.892126837498093	1
TRINITY_DN10480_c0_g1_i1	10.2161240861065	1.98128583916315	0.508815436282755	1.92856931843915	0.0537843510401514	0.611405297115455
TRINITY_DN10485_c0_g1_i1	6.37556491207608	0.310523030937789	0.519882700920872	0	1	1
TRINITY_DN10486_c0_g1_i1	0.740598536772001	0.340851857462067	0.329191776016954	0	1	NA
TRINITY_DN10494_c0_g1_i1	0.474318562560615	0.1778503895147	0.266446986182143	0	1	NA
TRINITY_DN1050_c0_g1_i1	5.83780410484431	-0.830575393085281	0.517569779088679	0	1	1
TRINITY_DN10500_c0_g1_i1	10.0356218384543	-0.261928060169442	0.484815148464437	0	1	1
TRINITY_DN10501_c0_g1_i1	4.04733759671577	-0.069859229822751	0.518837407179961	0	1	NA
TRINITY_DN10506_c0_g1_i1	1.2542883862946	0.535416705554646	0.389368504433928	0	1	NA
TRINITY_DN10507_c0_g1_i1	4.45841083835204	0.535879812422056	0.520412429306547	0	1	NA
TRINITY_DN10510_c0_g1_i1	2.08159505313252	-0.618053580073748	0.467570690105142	0	1	NA
TRINITY_DN10511_c0_g1_i1	2.72073345067222	-0.0282342193095333	0.505574681653722	0	1	NA
TRINITY_DN10512_c0_g1_i2	4.55435475128344	-0.218545279724693	0.520885823871736	0	1	NA
TRINITY_DN10514_c0_g1_i1	3.35814602305318	-0.0359230952710764	0.513410332139086	0	1	NA
TRINITY_DN10517_c0_g1_i2	4.5796861277858	-0.539657384575737	0.520145931652299	0	1	NA
TRINITY_DN10518_c0_g1_i1	3.08304203475353	-0.542420595579919	0.510924841647032	0	1	NA
TRINITY_DN1052_c0_g1_i1	45.3867058813316	-0.586059059008822	0.308983481657088	0	1	1
TRINITY_DN10520_c0_g1_i1	4.45791067897694	0.786054626048915	0.521029021338311	0	1	NA
TRINITY_DN10522_c0_g1_i2	2.10138215211977	0.209673423071896	0.481698324295712	0	1	NA
TRINITY_DN10524_c0_g1_i1	1.20587419149256	0.389438035416378	0.404916088097632	0	1	NA
TRINITY_DN10528_c0_g1_i1	395.214251150923	0.629725465172184	0.132681459714607	0	1	1
TRINITY_DN10529_c0_g1_i1	6.27440629822043	2.03358701653138	0.521226232331104	1.98299117047279	0.0473684158086865	0.553266815461223
TRINITY_DN10531_c0_g1_i1	6.07618543512685	-0.51371762653291	0.516723411395019	0	1	1
TRINITY_DN10532_c0_g1_i1	3.35963656759938	-0.473473057567696	0.510971425470351	0	1	NA
TRINITY_DN10536_c0_g1_i1	19.3769054849505	-0.647087842672465	0.424497016612383	0	1	1
TRINITY_DN10540_c0_g1_i1	0.726543271175389	0.32893060470885	0.328215892673075	0	1	NA
TRINITY_DN10541_c0_g1_i1	8.64859263711112	-0.431729588249872	0.500082199099877	0	1	1
TRINITY_DN10541_c0_g1_i2	0.782405322179335	0.36196959215364	0.336378265976024	0	1	NA
TRINITY_DN10542_c0_g1_i1	4.27392276931305	-0.138378074540503	0.519854392066954	0	1	NA
TRINITY_DN10545_c0_g1_i1	0.654902722935757	0.144630152636517	0.315849888253957	0	1	NA
TRINITY_DN10547_c0_g1_i1	1.6883970653215	0.0181937528806732	0.460953622318803	0	1	NA
TRINITY_DN10549_c0_g1_i1	9.44380061261099	-1.42998829061699	0.497869383947296	-0.863656823417981	0.387776438816817	1
TRINITY_DN10551_c0_g1_i1	8.72212935248266	0.642215768216542	0.511469869395552	0	1	1
TRINITY_DN10552_c0_g1_i1	1.00735001607502	-0.049618225350736	0.38075615809283	0	1	NA
TRINITY_DN10557_c0_g1_i2	1.19841223513638	0.401326215591789	0.419900920376213	0	1	NA
TRINITY_DN1056_c0_g1_i1	14.7595132023917	-0.17303825703601	0.480661938524919	0	1	1
TRINITY_DN10561_c0_g1_i1	0.707280588260989	-0.0518750410391206	0.341585218265717	0	1	NA
TRINITY_DN10563_c0_g1_i1	3.43223252264859	-0.0151249503968217	0.510724792803318	0	1	NA
TRINITY_DN10569_c0_g1_i1	7.89156830868622	-0.284179884840671	0.503715184690133	0	1	1
TRINITY_DN10570_c0_g1_i1	1.22490362195467	0.204647275571145	0.415939060415778	0	1	NA
TRINITY_DN10571_c0_g1_i1	1.5797347232141	0.169683610118071	0.445061276897915	0	1	NA
TRINITY_DN10574_c0_g1_i1	1.26540563586177	0.0739111293418767	0.402727806594474	0	1	NA
TRINITY_DN10576_c0_g1_i1	27.8090208603895	-1.5192607766113	0.416774889245535	-1.24590226045357	0.212800280126193	1
TRINITY_DN10577_c0_g1_i1	6.93542823710003	0.946540078787715	0.518714810013751	0	1	1
TRINITY_DN10579_c0_g1_i1	41.3506498156129	-0.388301469045576	0.338869205832363	0	1	1
TRINITY_DN10581_c0_g1_i1	14.4396225041265	-0.164156600732993	0.448340506668323	0	1	1
TRINITY_DN10583_c0_g1_i1	0.609838151863647	0.240655511905627	0.289303376423691	0	1	NA
TRINITY_DN10585_c0_g1_i2	15.3057575645217	0.348891740417452	0.453692564893595	0	1	1
TRINITY_DN10587_c0_g1_i1	0.406558767909098	0.143780867111257	0.252946424417528	0	1	NA
TRINITY_DN10593_c0_g1_i1	2.16152086731309	-0.261293367063558	0.446739551452748	0	1	NA
TRINITY_DN10594_c0_g1_i1	6.76969714039816	0.0585831949427264	0.520054173718891	0	1	1
TRINITY_DN10599_c0_g1_i1	10.198716140968	-0.594567557362252	0.49039430518352	0	1	1
TRINITY_DN1060_c0_g1_i1	5.43617211761388	-0.471181830024284	0.518835149386884	0	1	1
TRINITY_DN10603_c0_g1_i1	6.31493801752448	0.178791930346875	0.518069016180236	0	1	1
TRINITY_DN10604_c0_g1_i1	1.52069450453839	0.554371299754166	0.446335968658049	0	1	NA
TRINITY_DN10606_c0_g1_i2	3.44194887466548	0.165815994807028	0.508540683775037	0	1	NA
TRINITY_DN10607_c0_g1_i2	39.7834144804637	-0.071235814205658	0.325719386416721	0	1	1
TRINITY_DN10608_c0_g1_i1	4.1253342105784	-0.61318664314781	0.519532333249278	0	1	NA
TRINITY_DN10610_c0_g1_i1	8.41565082073275	0.0240036649872749	0.497750820724212	0	1	1
TRINITY_DN10611_c0_g1_i1	11.5069456772542	-0.832002884187508	0.48769603258544	0	1	1
TRINITY_DN10614_c0_g1_i1	2.38492742820624	1.02352123104908	0.472995579455203	0.0497282259512231	0.96033896322356	NA
TRINITY_DN10618_c0_g1_i2	4.27397996532149	-0.620998080807979	0.520655802985971	0	1	NA
TRINITY_DN1062_c0_g1_i1	3.20317078156504	0.275032711638782	0.513599582833972	0	1	NA
TRINITY_DN10620_c0_g1_i1	194.258759039779	0.852983356865203	0.187633457658127	0	1	1
TRINITY_DN10622_c0_g1_i1	5.53065322226975	0.614341829666532	0.521214243588724	0	1	1
TRINITY_DN10623_c0_g1_i1	1.78355262363589	-0.126435098008892	0.447549442147999	0	1	NA
TRINITY_DN10629_c0_g1_i1	5.50211278397075	-0.224414651009238	0.521686409645261	0	1	1
TRINITY_DN10633_c0_g1_i1	1.7389907530943	0.569079778864275	0.441335771703055	0	1	NA
TRINITY_DN10634_c0_g1_i1	4.1054771120538	-0.269477998596846	0.5162915238611	0	1	NA
TRINITY_DN1064_c0_g1_i2	4.19301102043181	0.424559062236663	0.520026095991663	0	1	NA
TRINITY_DN10642_c0_g1_i1	6.96807480411042	0.254868267081421	0.511345657211094	0	1	1
TRINITY_DN10644_c0_g1_i1	20.349920078224	-1.52108546373093	0.443537238999002	-1.17484039199717	0.240058576919018	1
TRINITY_DN10645_c0_g1_i1	1.89780412914317	0.450100208932085	0.458035494169924	0	1	NA
TRINITY_DN10647_c0_g1_i1	0.894538941668932	0.0785929228729814	0.385937403759188	0	1	NA
TRINITY_DN10649_c0_g1_i1	1.83139085348498	-0.314997443536607	0.453298085849513	0	1	NA
TRINITY_DN1065_c0_g1_i1	18.6540078784894	-0.693165001698492	0.429239541883821	0	1	1
TRINITY_DN10653_c0_g1_i1	2.27922199246069	0.0863769545050396	0.48979405817837	0	1	NA
TRINITY_DN10655_c0_g1_i1	12.2153290723685	2.76329272500701	0.506819286720202	3.47913501164857	0.000503035085355475	0.0100388613532764
TRINITY_DN10657_c0_g1_i1	2.22923601108436	0.868333735260031	0.452227395383842	0	1	NA
TRINITY_DN10659_c0_g1_i1	3.29495704349893	-0.145513455173169	0.515856404659975	0	1	NA
TRINITY_DN1066_c0_g1_i1	4.48018674212298	0.817970997066088	0.521564201738873	0	1	NA
TRINITY_DN10660_c0_g1_i1	2.8104897413076	1.20263173428341	0.490339129716094	0.413248141955819	0.679424819791562	NA
TRINITY_DN10677_c0_g1_i1	7.62739451521605	-0.7741122639172	0.509269000278275	0	1	1
TRINITY_DN10678_c0_g1_i1	11.1733592914404	-1.14502089152365	0.477529628643916	-0.303689829540996	0.761364207133012	1
TRINITY_DN10681_c0_g1_i1	3.22347618089383	0.756248239299815	0.503557943941869	0	1	NA
TRINITY_DN10682_c0_g1_i1	9.9918568920253	-1.33003967761554	0.497156181512255	-0.6638551221703	0.506783041784531	1
TRINITY_DN10683_c0_g1_i1	0.474318562560614	0.1778503895147	0.266446986182143	0	1	NA
TRINITY_DN10685_c0_g1_i1	2.4008816286337	0.889925059715813	0.454817240938705	0	1	NA
TRINITY_DN10688_c0_g1_i1	0.982868609182568	0.503036297457786	0.3828667784776	0	1	NA
TRINITY_DN10689_c0_g1_i1	10.9774589157425	-0.45778056848812	0.492395563111978	0	1	1
TRINITY_DN10690_c0_g1_i1	14.8344813599719	-0.349781715226622	0.467777863695693	0	1	1
TRINITY_DN10694_c0_g1_i2	4.65949007291372	-0.515935595340649	0.519034723041499	0	1	NA
TRINITY_DN10695_c0_g1_i1	2.43229616241636	-0.0665572559071489	0.472541429786357	0	1	NA
TRINITY_DN10695_c0_g1_i2	0.847801867261808	0.432673961908294	0.36254832810402	0	1	NA
TRINITY_DN107_c0_g1_i1	2.21424164926583	0.993618183354495	0.47060259593829	0	1	NA
TRINITY_DN107_c0_g1_i2	1.80316709134487	0.829570528701488	0.448640282828149	0	1	NA
TRINITY_DN10702_c0_g1_i1	5.88012696182079	0.14245733031111	0.519452317114088	0	1	1
TRINITY_DN10703_c0_g1_i1	5.69577779428074	-0.731140733517535	0.521435040872206	0	1	1
TRINITY_DN10704_c0_g1_i1	0.971089307822063	0.298182907667408	0.381152473389194	0	1	NA
TRINITY_DN10705_c0_g1_i1	6.35484782375227	-0.24283730424386	0.518506361625099	0	1	1
TRINITY_DN10707_c0_g1_i1	25.6280277576845	-0.507820420533308	0.512532383827563	0	1	1
TRINITY_DN10708_c0_g1_i1	0.802232620109378	0.36654914538849	0.338788029334352	0	1	NA
TRINITY_DN10709_c0_g1_i2	23.9166172515077	0.0598304753943121	0.387606038533344	0	1	1
TRINITY_DN10712_c0_g1_i1	13.6552186501688	-0.827624360449027	0.468052687176486	0	1	1
TRINITY_DN10714_c0_g1_i1	10.6167806288584	1.76554487242753	0.501960219174521	1.52511064260526	0.127231503143212	1
TRINITY_DN10719_c0_g1_i2	17.7112780545815	1.03136042134811	0.439249103046695	0.0713955273456159	0.943082969188826	1
TRINITY_DN1072_c0_g1_i1	8.54693042725556	-0.82643349481338	0.507419373634868	0	1	1
TRINITY_DN10721_c0_g1_i1	2.00778247160825	0.729971866608818	0.472865016967187	0	1	NA
TRINITY_DN10724_c0_g1_i2	7.52358999055731	-0.854898849939562	0.510463746772009	0	1	1
TRINITY_DN10725_c0_g1_i1	1.49595836432444	0.00302082893726917	0.438710737114963	0	1	NA
TRINITY_DN10726_c0_g1_i1	15.8787452566441	1.54385160563642	0.46337888929656	1.17366504646342	0.240529215944287	1
TRINITY_DN10729_c0_g1_i1	3.53541104138496	0.891606758690405	0.514319582090356	0	1	NA
TRINITY_DN10730_c0_g1_i2	5.94240794256158	-1.27575577331199	0.519052726402459	-0.531267363189177	0.595233518256121	1
TRINITY_DN10732_c0_g1_i1	1.64388950222996	0.0636877753202781	0.44947180398692	0	1	NA
TRINITY_DN10735_c0_g1_i1	2.40178548709348	-0.474117309292463	0.478551788577252	0	1	NA
TRINITY_DN10738_c0_g1_i1	4.26503803651439	0.669740077242986	0.512965940034984	0	1	NA
TRINITY_DN10739_c0_g1_i1	6.30508055508478	0.291605069074719	0.517279917074912	0	1	1
TRINITY_DN10740_c0_g1_i1	3.45742739123391	-0.134095713227005	0.510854449667585	0	1	NA
TRINITY_DN10744_c0_g1_i1	7.9482285445599	-0.0250676352341377	0.501711473078531	0	1	1
TRINITY_DN10745_c0_g1_i1	6.65689809326617	0.857724778167516	0.521037870668226	0	1	1
TRINITY_DN10749_c0_g1_i1	1.5908421955329	0.76304348518277	0.438851595524229	0	1	NA
TRINITY_DN10752_c0_g1_i1	1.56289606217617	0.168361682026498	0.449525678432431	0	1	NA
TRINITY_DN10753_c0_g1_i1	1.69212259412884	0.224759328979824	0.465816916962352	0	1	NA
TRINITY_DN10759_c0_g1_i1	5.42050479927953	-0.492013141511492	0.520982897183577	0	1	1
TRINITY_DN10760_c0_g1_i1	73.1040949297462	-0.978122566481483	0.251899906775663	0	1	1
TRINITY_DN10762_c0_g1_i1	2.04384998594091	-0.266151919095981	0.468075298630571	0	1	NA
TRINITY_DN10765_c0_g1_i1	3.62345261954809	0.0686688349776248	0.510343058482632	0	1	NA
TRINITY_DN10769_c0_g1_i1	11.6515303912594	0.302604707320283	0.485794596925133	0	1	1
TRINITY_DN1077_c0_g1_i1	6.19571851332224	0.166485099854689	0.518830697692156	0	1	1
TRINITY_DN10773_c0_g1_i1	52.5741508073956	-1.62510551447831	0.294099271002528	-2.12549154694417	0.0335456186666557	0.416329461283146
TRINITY_DN10774_c0_g1_i1	3.07740441109535	1.05495445316066	0.500796381041052	0.109734125966367	0.912620235229839	NA
TRINITY_DN10781_c0_g1_i1	2.89066494123867	0.287930902228106	0.495320220805339	0	1	NA
TRINITY_DN10781_c0_g1_i2	0.588012784599586	0.267991984454847	0.309106410279143	0	1	NA
TRINITY_DN10784_c0_g1_i1	11.3172023615085	-0.390470819470884	0.485112665079484	0	1	1
TRINITY_DN10785_c0_g1_i1	83.8104581468299	0.676519638434922	0.264595607935979	0	1	1
TRINITY_DN1079_c0_g1_i1	45.0771032982908	-1.29943922987032	0.311318759564717	-0.961841266131846	0.336129345583565	1
TRINITY_DN10805_c0_g1_i1	5.53928142838181	-0.990085504659096	0.521538546626507	0	1	1
TRINITY_DN10808_c0_g1_i1	4.38173366003162	-0.236927450225719	0.521462466982704	0	1	NA
TRINITY_DN10809_c0_g1_i1	1.9555826701662	0.292209308557519	0.423448796200072	0	1	NA
TRINITY_DN10810_c0_g1_i1	26.9360655526866	1.40283123234479	0.387486509171389	1.03960066430756	0.298525468158785	1
TRINITY_DN10811_c0_g1_i1	1.12431874067226	0.32716097840524	0.396333101171869	0	1	NA
TRINITY_DN10814_c0_g1_i1	7.01912081687326	0.757311161129553	0.513850904661994	0	1	1
TRINITY_DN10815_c0_g1_i1	674.100244798765	-7.63234117228355	0.277145181401468	-23.9309272445046	1.45991867846192e-126	1.33661170085029e-123
TRINITY_DN10818_c0_g1_i1	1.57664202441231	0.337753558516769	0.446512060916919	0	1	NA
TRINITY_DN1082_c0_g1_i1	5.32276781318736	-0.585337764158089	0.521694917691215	0	1	1
TRINITY_DN10827_c0_g1_i1	1.40267949635288	0.444727119720889	0.421495078790198	0	1	NA
TRINITY_DN1083_c0_g1_i1	5.78399658074325	0.96698963293658	0.520705981808478	0	1	1
TRINITY_DN10830_c0_g1_i2	17.2281397805292	1.9929216392301	0.469343979344159	2.11555209596502	0.0343829197370213	0.424067886746142
TRINITY_DN10831_c0_g1_i1	9.5830251120455	-1.91710561629468	0.510158262031887	-1.79768845189723	0.0722263924627339	0.778658082510379
TRINITY_DN10836_c0_g1_i1	3.56502844880948	0.100585674737303	0.517978057583676	0	1	NA
TRINITY_DN1084_c0_g1_i2	0.876753131124927	0.204524846027766	0.3657440733204	0	1	NA
TRINITY_DN1084_c0_g1_i3	15.5065916597234	0.512090740939145	0.454327171180379	0	1	1
TRINITY_DN10840_c0_g1_i1	1.44434855609302	0.15062045071108	0.437097167147945	0	1	NA
TRINITY_DN10841_c0_g1_i1	5.5021845912784	-0.438013051484773	0.520380204153502	0	1	1
TRINITY_DN10850_c0_g1_i1	15.6582946986705	-1.06795821101827	0.450291630808668	-0.150920439929626	0.880038476435582	1
TRINITY_DN10853_c0_g1_i1	4.6171704621305	0.922386649055826	0.519889522220779	0	1	NA
TRINITY_DN10854_c0_g1_i1	0.609838151863647	0.240655511905627	0.289303376423691	0	1	NA
TRINITY_DN10855_c0_g1_i1	135.745649053179	-1.47003999930137	0.263899303568125	-1.78113391337554	0.074890576666733	0.803377776915238
TRINITY_DN10857_c0_g1_i1	16.5620569969204	1.48437928773863	0.455260599077081	1.06396048487522	0.28734660069758	1
TRINITY_DN10859_c0_g1_i1	4.94727730121341	1.01533327789337	0.521415236278324	0.0294070384341101	0.976539959375051	1
TRINITY_DN10860_c0_g1_i1	8.84154914338319	-0.278406467119959	0.50678233613975	0	1	1
TRINITY_DN10863_c0_g1_i1	2.63336488578831	-0.508743135714192	0.49906729833491	0	1	NA
TRINITY_DN10864_c0_g1_i1	3.67038070914051	-0.803247398130519	0.489203393255245	0	1	NA
TRINITY_DN10865_c0_g1_i2	2.88961569706951	-0.161149085663572	0.503729597900114	0	1	NA
TRINITY_DN10867_c0_g1_i1	7.79324604021724	-0.111757055804212	0.510512812346685	0	1	1
TRINITY_DN1087_c0_g1_i1	3.63562072228423	0.590654870739692	0.518720737765577	0	1	NA
TRINITY_DN10870_c0_g1_i1	2.54151851273962	-0.337934607350492	0.494516667854393	0	1	NA
TRINITY_DN10871_c0_g1_i2	26.589931517334	-0.0629933346209391	0.388938346583547	0	1	1
TRINITY_DN1088_c0_g1_i1	20.3367805157076	0.277486955076711	0.420144883810061	0	1	1
TRINITY_DN10880_c0_g1_i1	3.80276175366761	0.280482326211494	0.518146304519051	0	1	NA
TRINITY_DN10880_c1_g1_i1	2.61388146304035	0.0475950714494622	0.494471724751909	0	1	NA
TRINITY_DN10881_c0_g1_i1	0.725756430448998	0.153100156350825	0.34536810468618	0	1	NA
TRINITY_DN10884_c0_g1_i1	7.12635734467815	-1.53968265665092	0.516341538181083	-1.04520480485079	0.295928323229865	1
TRINITY_DN1089_c0_g1_i1	21.4236343357212	0.395590568802611	0.408650854004328	0	1	1
TRINITY_DN10891_c0_g1_i1	8.9802658789292	-0.660090004568788	0.495310734673502	0	1	1
TRINITY_DN10892_c0_g1_i1	5.07778995446903	-1.01243262193355	0.520455304439873	-0.0238879723724447	0.980941968203084	1
TRINITY_DN10896_c0_g1_i1	1.09164690973816	0.490471862893373	0.377468646636961	0	1	NA
TRINITY_DN10899_c0_g1_i1	7.94056691146652	-0.66978184738436	0.512771802982068	0	1	1
TRINITY_DN10904_c0_g1_i1	1.34285197587501	-0.305164194285412	0.427476978106401	0	1	NA
TRINITY_DN10905_c0_g1_i1	1.39318925362417	0.664799008199578	0.420453676680196	0	1	NA
TRINITY_DN10906_c0_g1_i1	0.817364977230666	0.233658165473067	0.359928355423416	0	1	NA
TRINITY_DN10907_c0_g1_i1	0.797810975684671	0.373745184378014	0.340909653023325	0	1	NA
TRINITY_DN10911_c0_g1_i1	0.909178609126622	0.0576024442528625	0.350513141855556	0	1	NA
TRINITY_DN10914_c0_g1_i1	0.797608398642167	-0.00601107290192055	0.372419640257352	0	1	NA
TRINITY_DN10917_c0_g1_i1	10.7235392881271	0.468541963746151	0.479070672151083	0	1	1
TRINITY_DN10918_c0_g1_i1	15.4103530527902	-0.348535325624534	0.439752573639429	0	1	1
TRINITY_DN1092_c0_g1_i1	13.2593840092241	-0.384871170432893	0.454380567798184	0	1	1
TRINITY_DN10921_c0_g1_i1	0.730116957451435	0.329919671417375	0.328561772500957	0	1	NA
TRINITY_DN10925_c0_g1_i1	24.8374946009901	1.41756650922404	0.397222754142215	1.05121497917649	0.293159865023104	1
TRINITY_DN1093_c1_g1_i1	5.73015428070036	-1.38224526588094	0.521664364656373	-0.732741762287578	0.46371594732725	1
TRINITY_DN10933_c0_g1_i1	58.2633316706184	-2.07940737774226	0.314755469775787	-3.42935224767077	0.000605023749757097	0.0119617818432043
TRINITY_DN10935_c0_g1_i1	1.17234577886536	0.38441294008246	0.414688500187657	0	1	NA
TRINITY_DN10936_c0_g1_i1	27.8990396069805	0.567644957123567	0.369812196973071	0	1	1
TRINITY_DN10940_c0_g1_i1	3.61144199492374	-0.433657712842061	0.510657074498955	0	1	NA
TRINITY_DN10941_c0_g1_i1	15.8714173428693	-0.502365334817176	0.454962499427144	0	1	1
TRINITY_DN10947_c0_g1_i1	2.61014534678017	1.0484688035515	0.474826200110578	0.102076935814024	0.918695607926643	NA
TRINITY_DN10949_c0_g1_i2	13.9764465111263	0.0200719260055708	0.464901303072583	0	1	1
TRINITY_DN10950_c0_g1_i1	19.0304154871286	-1.255594520524	0.447445585155681	-0.571230399859831	0.567843473854876	1
TRINITY_DN10955_c0_g1_i1	16.0894630412769	0.628614375624559	0.450815850384244	0	1	1
TRINITY_DN10961_c0_g1_i1	3.25424933307428	-0.274040967143494	0.51083157714708	0	1	NA
TRINITY_DN10964_c0_g1_i1	3.33588236785682	0.0466983347532647	0.514214449330714	0	1	NA
TRINITY_DN10967_c0_g1_i1	8.77230106419827	-0.512854734380002	0.504236685937514	0	1	1
TRINITY_DN10968_c0_g1_i1	6.11513863937546	-0.717497831256025	0.516947388364789	0	1	1
TRINITY_DN10969_c0_g1_i1	3.55387518209813	0.592902662021111	0.507509148680262	0	1	NA
TRINITY_DN10971_c0_g1_i1	2.36737262760285	0.440058130006834	0.48860300071397	0	1	NA
TRINITY_DN10974_c0_g1_i1	4.72329222939328	1.09015100146845	0.518919718092185	0.173728224858926	0.862079054585903	NA
TRINITY_DN10975_c0_g1_i1	6.03648270199094	-0.256366912884423	0.520306592098269	0	1	1
TRINITY_DN10978_c0_g1_i1	13.5428110286657	-0.379865263695704	0.467861478619321	0	1	1
TRINITY_DN1098_c0_g1_i1	11.9923535966534	-0.488179052818569	0.475637562353824	0	1	1
TRINITY_DN10980_c0_g1_i2	1.17433500881464	0.173064913100286	0.426328732546789	0	1	NA
TRINITY_DN10987_c0_g1_i1	14.609619272956	-0.408323937909732	0.445345188770658	0	1	1
TRINITY_DN1099_c0_g1_i1	4.1112630866647	-0.706574032596035	0.519250990828279	0	1	NA
TRINITY_DN10992_c0_g1_i1	15.8011621092542	0.636163725136443	0.453911534213522	0	1	1
TRINITY_DN10996_c0_g1_i1	1.60673845492749	-0.172069522513329	0.458661040104087	0	1	NA
TRINITY_DN10999_c0_g1_i1	1.90596165789698	0.0778569726288168	0.459452188902017	0	1	NA
TRINITY_DN11_c0_g1_i1	0.744671275346647	0.348876962911392	0.33258433772607	0	1	NA
TRINITY_DN110_c0_g1_i1	0.72713419970629	0.343642111632975	0.330426692741347	0	1	NA
TRINITY_DN1100_c0_g1_i1	3.50751609073068	1.20882676230489	0.50660619384576	0.412207282188249	0.680187500044578	NA
TRINITY_DN11000_c0_g1_i1	2.99200085927193	0.985700410791072	0.495201879386696	0	1	NA
TRINITY_DN11009_c0_g1_i1	11.8802385695729	-0.332863606520526	0.46491620065041	0	1	1
TRINITY_DN11010_c0_g1_i1	1.2824992755626	-0.101739440054578	0.424477235090832	0	1	NA
TRINITY_DN11012_c0_g1_i1	1.77159564323902	0.636098899363887	0.460581784039853	0	1	NA
TRINITY_DN11013_c0_g1_i1	7.31624319412068	-0.470161254665708	0.50616164238781	0	1	1
TRINITY_DN11014_c0_g1_i1	0.632211731224836	0.109185667406117	0.312513169137517	0	1	NA
TRINITY_DN11015_c0_g1_i1	2.81438960427018	0.236075825159871	0.497590759706977	0	1	NA
TRINITY_DN11016_c0_g1_i1	4.13924161204732	1.60206305487937	0.512814965700106	1.17403565642321	0.240380743925626	NA
TRINITY_DN11018_c0_g1_i1	1.9177812965395	-0.165200242162243	0.472963161549894	0	1	NA
TRINITY_DN1102_c0_g1_i1	3.35999676271893	-0.344483546290191	0.506417297646674	0	1	NA
TRINITY_DN11022_c0_g1_i1	14.7694355156328	-0.594714701904362	0.451073535758566	0	1	1
TRINITY_DN11025_c0_g1_i1	0.944819493280015	0.0953357111755771	0.372707990307072	0	1	NA
TRINITY_DN11027_c0_g1_i1	1.85083581725896	0.656582901731193	0.463323502934608	0	1	NA
TRINITY_DN11029_c0_g1_i1	2.38431403171866	-0.196964044571064	0.491974773018918	0	1	NA
TRINITY_DN1103_c0_g1_i1	4.35941180392245	-0.0281285959732249	0.521707707421633	0	1	NA
TRINITY_DN11032_c0_g1_i1	12.3677140376111	-0.760416030565182	0.497639346116932	0	1	1
TRINITY_DN11036_c0_g1_i1	0.892787913524542	0.45771916272193	0.369700965530725	0	1	NA
TRINITY_DN11039_c0_g1_i2	21.2805780511466	-0.633446123572936	0.433421238826151	0	1	1
TRINITY_DN1104_c0_g1_i1	8.33055574790325	0.357023001293696	0.506191964168613	0	1	1
TRINITY_DN11044_c0_g1_i1	18.2409876567661	-1.43035980280995	0.447770421122388	-0.961117087035824	0.336493299142515	1
TRINITY_DN11046_c0_g1_i1	0.609838151863647	0.240655511905627	0.289303376423691	0	1	NA
TRINITY_DN11048_c0_g1_i1	4.91261215886389	0.161994489028525	0.521586081705446	0	1	NA
TRINITY_DN11049_c0_g1_i1	1.4180901889188	0.676866569105286	0.422293847677954	0	1	NA
TRINITY_DN11051_c0_g1_i1	14.3000746960616	-0.902802871927526	0.456274637400101	0	1	1
TRINITY_DN11053_c0_g1_i1	1.80039510022796	0.827054837131143	0.448150914991899	0	1	NA
TRINITY_DN11054_c0_g1_i2	110.171290667976	0.296659106266597	0.23120501376774	0	1	1
TRINITY_DN11059_c0_g1_i1	3.09152663397926	0.264208114240632	0.497421622264225	0	1	NA
TRINITY_DN1106_c0_g1_i1	0.474318562560615	0.1778503895147	0.266446986182143	0	1	NA
TRINITY_DN11064_c0_g1_i1	4.43721362918185	-0.159969240125874	0.521575138404654	0	1	NA
TRINITY_DN11065_c0_g1_i1	1.3907459546701	0.418041961098321	0.41656130458428	0	1	NA
TRINITY_DN11067_c0_g1_i1	1.09868473674721	0.480504210464534	0.374834786238955	0	1	NA
TRINITY_DN11068_c0_g1_i1	1.82513094792183	-0.316622992718679	0.480313700715197	0	1	NA
TRINITY_DN11069_c0_g1_i1	2.10112658970815	0.404027460733758	0.490697746178611	0	1	NA
TRINITY_DN11071_c0_g1_i1	4.40891015884739	0.400469964780324	0.517560819211422	0	1	NA
TRINITY_DN11072_c0_g1_i1	1.01162123345997	-0.0542218026505517	0.381072179150623	0	1	NA
TRINITY_DN11073_c0_g1_i1	1.02381248390812	0.305167395106096	0.387167047976513	0	1	NA
TRINITY_DN11075_c0_g1_i1	13.0394292564069	0.543387684020933	0.459657497565077	0	1	1
TRINITY_DN11076_c0_g1_i1	26.688681596173	0.200515962388062	0.3974284441661	0	1	1
TRINITY_DN11077_c0_g1_i1	2.44653256492761	0.0559854447372564	0.492828514886367	0	1	NA
TRINITY_DN11078_c0_g1_i1	6.00093694008639	-0.543395900964453	0.516382549136857	0	1	1
TRINITY_DN1108_c0_g1_i1	8.31123953196331	-1.10553943045761	0.503075968873553	-0.209788256620411	0.833832938976247	1
TRINITY_DN11087_c0_g1_i2	4.80096510054896	-0.366848773932473	0.520133493400207	0	1	NA
TRINITY_DN11088_c0_g1_i1	2.8422607488592	0.594534759175098	0.481344812454165	0	1	NA
TRINITY_DN11090_c0_g1_i1	2.37041877304611	0.106975718139098	0.499229025479213	0	1	NA
TRINITY_DN11091_c0_g1_i2	3.49591161489081	-0.560689353393765	0.498673521551852	0	1	NA
TRINITY_DN11092_c0_g1_i1	4.37042316004582	-0.268270710912445	0.520602833585659	0	1	NA
TRINITY_DN11095_c0_g1_i1	1.0618360064893	-0.0104203875168223	0.386117795312587	0	1	NA
TRINITY_DN11103_c0_g1_i1	24.9037157613015	1.69727651815674	0.408398943612736	1.7073416301927	0.087758572617126	0.905507179270944
TRINITY_DN11106_c0_g1_i1	4.51603446199466	-0.735892780080257	0.519249095093556	0	1	NA
TRINITY_DN11108_c0_g1_i1	3.10297780226843	-0.0270251850653317	0.514027199639712	0	1	NA
TRINITY_DN11110_c0_g1_i1	1.92403930482328	0.102384835810571	0.472760868423008	0	1	NA
TRINITY_DN11111_c0_g1_i1	0.965760731727578	0.438872439209637	0.362601630448681	0	1	NA
TRINITY_DN11113_c0_g1_i1	1.39876460883036	-0.217046886715181	0.430621071846996	0	1	NA
TRINITY_DN11114_c0_g1_i1	108.662145666088	-0.714015217312453	0.234783263396377	0	1	1
TRINITY_DN11116_c0_g1_i1	1.29341873775547	0.205595150237599	0.406272733156536	0	1	NA
TRINITY_DN11117_c0_g1_i1	1.88797529413909	0.467458937253648	0.450651816091129	0	1	NA
TRINITY_DN11124_c0_g1_i1	1.4863103438619	0.500186971238463	0.427123677321376	0	1	NA
TRINITY_DN11125_c0_g1_i1	2.69209846456862	-0.38734828241428	0.494557853371572	0	1	NA
TRINITY_DN11126_c0_g1_i1	16.0296484551148	0.0645988889819257	0.450047848970887	0	1	1
TRINITY_DN11130_c0_g1_i1	6.48172745519256	1.52161156867024	0.521167863486575	1.00085136712132	0.316898671411203	1
TRINITY_DN11133_c0_g1_i1	1.31367776369087	0.550875592900286	0.393604280464467	0	1	NA
TRINITY_DN11136_c0_g1_i1	0.652339339810604	0.127651129123494	0.335436782914716	0	1	NA
TRINITY_DN1114_c0_g1_i1	5.15820825578765	0.873131568400072	0.519704567331137	0	1	1
TRINITY_DN11141_c0_g1_i2	6.18680841188176	0.668430384600862	0.516754820488994	0	1	1
TRINITY_DN11145_c0_g1_i1	1.85436902745293	-0.0716686498804936	0.47329828443695	0	1	NA
TRINITY_DN11146_c0_g1_i1	1.48799340017788	0.334621729437057	0.43993091521227	0	1	NA
TRINITY_DN11153_c0_g1_i1	1.1948231846402	0.362725341792656	0.399823710540805	0	1	NA
TRINITY_DN11156_c0_g1_i1	3.13199321948078	0.387189084678958	0.510175371070472	0	1	NA
TRINITY_DN11157_c0_g1_i1	16.5204054159931	0.884439543806744	0.446516360691104	0	1	1
TRINITY_DN11162_c0_g1_i1	0.813642608344511	0.37944482659918	0.343057088423137	0	1	NA
TRINITY_DN11164_c0_g1_i1	3.2333890971522	0.282633345569169	0.515258904607911	0	1	NA
TRINITY_DN11167_c0_g1_i2	2.4522788985079	0.111577944134497	0.485298978489464	0	1	NA
TRINITY_DN11172_c0_g1_i1	0.571791101183251	0.260113432808705	0.305009182045326	0	1	NA
TRINITY_DN1118_c0_g1_i1	0.913801382149663	0.0733530107568631	0.389139063157819	0	1	NA
TRINITY_DN11181_c0_g1_i1	0.406558767909098	0.143780867111257	0.252946424417528	0	1	NA
TRINITY_DN11182_c0_g1_i1	1.34243354982904	0.221297713392061	0.409742870670354	0	1	NA
TRINITY_DN11185_c0_g1_i1	8.9890331772379	0.877134699957738	0.502493481005356	0	1	1
TRINITY_DN11187_c0_g1_i1	20.1113134155733	0.426950691506991	0.410491097995226	0	1	1
TRINITY_DN11190_c0_g1_i1	4.61723713037335	-0.362612421818387	0.520803784203707	0	1	NA
TRINITY_DN11193_c0_g1_i1	2.91550090441441	0.367876809543381	0.504117754352074	0	1	NA
TRINITY_DN11196_c0_g1_i1	4.26798211833866	-0.0835580964912549	0.507658112469747	0	1	NA
TRINITY_DN11199_c0_g1_i1	8.19386027739588	1.64062530978177	0.515821603848529	1.24195129673143	0.214254532036717	1
TRINITY_DN112_c0_g1_i1	1.38150792833382	0.0582293819209134	0.426957524364534	0	1	NA
TRINITY_DN11203_c0_g1_i1	0.571405495363909	0.259920945676784	0.30494783215913	0	1	NA
TRINITY_DN11204_c0_g1_i1	0.80448959307241	0.0351015848570393	0.356539553706459	0	1	NA
TRINITY_DN11211_c0_g1_i1	8.81993613085185	-0.60949117118428	0.492479592357413	0	1	1
TRINITY_DN11212_c0_g1_i1	2.94014720543237	1.19589814380992	0.48969039589977	0.400044896633042	0.689123448897592	NA
TRINITY_DN11214_c0_g1_i1	8.15573366686751	-0.336571094899632	0.500144209547652	0	1	1
TRINITY_DN1122_c0_g1_i1	16.5260790509165	-1.0519926236064	0.434726953379108	-0.119598343747192	0.904801331805608	1
TRINITY_DN11220_c0_g1_i1	7.74635640599463	1.39591278462161	0.511985679458435	0.773288786202757	0.439351490797789	1
TRINITY_DN11223_c0_g1_i1	2.93370673835211	0.643536759777394	0.500947694254283	0	1	NA
TRINITY_DN11224_c0_g1_i1	1.1607205801123	-0.0542849826309346	0.410391096036104	0	1	NA
TRINITY_DN11227_c0_g1_i1	4.56509091346599	0.582862555686056	0.519789015530978	0	1	NA
TRINITY_DN11229_c0_g1_i1	4.15968440079177	0.180279782916958	0.51597653746296	0	1	NA
TRINITY_DN1123_c0_g1_i1	1.96379817136092	0.110349556013458	0.447197322535628	0	1	NA
TRINITY_DN11233_c0_g1_i1	0.642952961390798	0.297529121656134	0.316134642297771	0	1	NA
TRINITY_DN11238_c0_g1_i1	7.34483858872869	-0.640486933851498	0.511259275275963	0	1	1
TRINITY_DN11239_c0_g1_i1	10.0504839059828	0.849028444749782	0.504585473961815	0	1	1
TRINITY_DN1124_c0_g1_i1	8.44181682799735	1.36268517252835	0.509014420262708	0.71252435705291	0.476140134102151	1
TRINITY_DN11240_c0_g1_i1	0.572745775573656	0.260589496769395	0.305160809304833	0	1	NA
TRINITY_DN11245_c0_g1_i1	2.85176587379109	-0.442110155300467	0.502957657737601	0	1	NA
TRINITY_DN11253_c0_g1_i1	1.11038155269427	0.339305759899925	0.39649316651204	0	1	NA
TRINITY_DN11254_c0_g1_i1	1.14150590437348	0.456794988516649	0.368010146659441	0	1	NA
TRINITY_DN1126_c0_g1_i1	0.854180053489538	0.0346517071356643	0.364140357720897	0	1	NA
TRINITY_DN11262_c0_g1_i1	0.901883671935157	0.268365589485938	0.37303531858362	0	1	NA
TRINITY_DN11265_c0_g1_i1	2.13514734534398	0.0281795925274146	0.493443847393472	0	1	NA
TRINITY_DN11266_c0_g1_i1	5.24931656394249	0.213592625672786	0.521707561151033	0	1	1
TRINITY_DN1127_c0_g1_i1	3.62759419619395	-0.0308626852798202	0.505258797110351	0	1	NA
TRINITY_DN11272_c0_g1_i1	1.1937309610029	0.213455086554943	0.417808780272628	0	1	NA
TRINITY_DN11275_c0_g1_i1	1.74485218996998	0.40905014717237	0.450734797317923	0	1	NA
TRINITY_DN11277_c0_g1_i1	81.0579461014491	1.64877065198291	0.260741403582406	2.48817657291575	0.0128399966024167	0.184734993031869
TRINITY_DN1128_c0_g1_i1	3.69350306791395	0.549058417394544	0.51291920689528	0	1	NA
TRINITY_DN11281_c0_g1_i1	1.9824620808324	0.901464981511683	0.458956897284799	0	1	NA
TRINITY_DN11284_c0_g1_i1	8.12879350621544	1.54049318576261	0.512276112988694	1.05508176559179	0.291387930772887	1
TRINITY_DN11285_c0_g1_i1	10.0308641569093	0.84856814865155	0.489943486244209	0	1	1
TRINITY_DN11286_c0_g1_i1	0.609838151863647	0.240655511905627	0.289303376423691	0	1	NA
TRINITY_DN11288_c0_g1_i1	19.8996988787676	-1.30927157642276	0.427118164808304	-0.724089027123362	0.46901108068474	1
TRINITY_DN11294_c0_g1_i1	16.4287899384077	0.0747170800097167	0.440932131404709	0	1	1
TRINITY_DN11296_c0_g1_i1	5.36352913300896	-0.578704550910293	0.521089983931466	0	1	1
TRINITY_DN11299_c0_g1_i1	1.78302707027044	0.416105985415154	0.442231218555835	0	1	NA
TRINITY_DN1130_c0_g1_i1	1.98142628004753	-0.516964918408455	0.464118118538029	0	1	NA
TRINITY_DN11305_c0_g1_i1	4.1474181984342	0.195611456587403	0.51909919424272	0	1	NA
TRINITY_DN11307_c0_g1_i1	1.90386012466779	0.774243763828012	0.438009373410782	0	1	NA
TRINITY_DN11311_c0_g1_i2	10.5244551449232	0.448239066806161	0.482280688296872	0	1	1
TRINITY_DN11313_c0_g1_i1	12.3854725416504	-0.940497214708563	0.47773631038352	0	1	1
TRINITY_DN11315_c0_g1_i1	8.7429225960492	-0.478855497010001	0.500981078835749	0	1	1
TRINITY_DN11317_c0_g1_i1	1.92352413781638	0.625254600213771	0.45209567640838	0	1	NA
TRINITY_DN11324_c0_g1_i1	2.98198822307105	0.714075058165485	0.510688793208572	0	1	NA
TRINITY_DN11326_c0_g1_i1	0.802942747004424	0.366656928622958	0.33880817351979	0	1	NA
TRINITY_DN11328_c0_g1_i1	3.83476446074237	-0.231816243957633	0.510896753273008	0	1	NA
TRINITY_DN1133_c0_g1_i2	8.94217152717373	-0.884315578701606	0.494449951107562	0	1	1
TRINITY_DN11330_c0_g1_i1	7.5150680345154	-0.821409052242194	0.513955072188927	0	1	1
TRINITY_DN11333_c0_g1_i1	0.502280262391467	0.222702383440131	0.293096294874443	0	1	NA
TRINITY_DN11335_c0_g1_i1	7.89727268318036	-0.381985416136299	0.50249744154835	0	1	1
TRINITY_DN11336_c0_g1_i1	1.44318220988676	0.121351410504418	0.446427279653858	0	1	NA
TRINITY_DN11346_c0_g1_i1	7.9962445453085	0.0819801044895349	0.515111889068864	0	1	1
TRINITY_DN11352_c0_g1_i2	5.94443249628559	0.8881640703096	0.518425401055064	0	1	1
TRINITY_DN11354_c0_g1_i1	0.588371583759549	0.268044853097332	0.309139177247256	0	1	NA
TRINITY_DN11355_c0_g1_i1	37.3211605764131	-0.0649357822370168	0.333733857098393	0	1	1
TRINITY_DN11358_c0_g1_i1	8.06069813797538	-0.55165984829478	0.505265286276031	0	1	1
TRINITY_DN11358_c0_g1_i2	0.951942981498433	-0.311449306510734	0.37231788881928	0	1	NA
TRINITY_DN1136_c0_g1_i1	6.05318434785795	0.63322332149399	0.518360180475356	0	1	1
TRINITY_DN11362_c0_g1_i1	1.84708583933677	-0.411218009668036	0.443061212604468	0	1	NA
TRINITY_DN11363_c0_g1_i1	17.1119495109343	-0.401729123094251	0.429987597418124	0	1	1
TRINITY_DN11364_c0_g1_i1	0.880709185404489	0.451888820105063	0.368484482687798	0	1	NA
TRINITY_DN11369_c0_g1_i1	5.29055949964839	-0.0767936332472902	0.520889091672865	0	1	1
TRINITY_DN11370_c0_g1_i1	0.729977457014857	0.156832948173762	0.346173146991672	0	1	NA
TRINITY_DN11372_c0_g1_i1	1.76948470777148	0.234961634971276	0.451012027432028	0	1	NA
TRINITY_DN11374_c0_g1_i2	13.6474411201121	2.51712174683445	0.498862874294718	3.04115985576061	0.0023566867401313	0.0410377257952344
TRINITY_DN11376_c0_g2_i1	1.58072410388103	0.569770979866239	0.445845420906265	0	1	NA
TRINITY_DN11377_c0_g1_i1	2.73748198324999	-0.162488428230576	0.503125340788564	0	1	NA
TRINITY_DN11378_c0_g1_i1	1.38709535838783	0.582484221841455	0.400834923880977	0	1	NA
TRINITY_DN1138_c0_g1_i1	9.37530591711022	-0.809359587045618	0.503339157222763	0	1	1
TRINITY_DN11381_c0_g1_i1	8.26162187320299	-0.359346579155334	0.499846571453377	0	1	1
TRINITY_DN11385_c0_g1_i2	2.17688005136022	0.984195581000665	0.469870122440422	0	1	NA
TRINITY_DN11389_c0_g1_i1	1.31696171234568	0.633183448426179	0.413999238475954	0	1	NA
TRINITY_DN1139_c0_g1_i1	2.33829057831445	0.152406939486255	0.479268248683756	0	1	NA
TRINITY_DN11392_c0_g1_i1	1.94731753016019	0.34209176123117	0.463637515028005	0	1	NA
TRINITY_DN11393_c0_g1_i1	1.038777755202	0.517737601879116	0.386237793599441	0	1	NA
TRINITY_DN11397_c0_g1_i1	14.1933029525877	0.454056503384776	0.477107378951337	0	1	1
TRINITY_DN11398_c0_g1_i1	2.43615174203649	-0.230153157416631	0.489730500775808	0	1	NA
TRINITY_DN114_c0_g1_i1	5.4112744143318	0.782925184721534	0.521076215697797	0	1	1
TRINITY_DN11401_c0_g1_i1	136.59377561896	-0.821733439758777	0.209435209360227	0	1	1
TRINITY_DN11407_c0_g1_i2	1.69904379333888	0.195368330267517	0.450290426002503	0	1	NA
TRINITY_DN11409_c0_g1_i1	116.066408625207	0.62892347129361	0.233503326936188	0	1	1
TRINITY_DN11410_c0_g1_i1	3.05128199592767	-0.293191793224326	0.512365576612937	0	1	NA
TRINITY_DN11414_c0_g1_i1	3.2835858152142	0.0487809152572519	0.514761918732857	0	1	NA
TRINITY_DN11415_c0_g1_i1	1.86362548443483	0.272485962699253	0.471621376499086	0	1	NA
TRINITY_DN11418_c0_g1_i1	27.5859650109772	0.825662395779142	0.386818366201567	0	1	1
TRINITY_DN11422_c0_g1_i1	3.78796365398577	0.959703786379965	0.516753348296771	0	1	NA
TRINITY_DN11427_c0_g1_i1	11.3893477058761	0.469948437391174	0.474013789015817	0	1	1
TRINITY_DN11429_c0_g1_i1	7.88930175429894	1.36933520412347	0.514558779325491	0.717770678420097	0.47289869551373	1
TRINITY_DN11430_c0_g1_i1	3.07121101969813	-1.07643295706283	0.502034158110241	-0.152246527109902	0.878992498327815	NA
TRINITY_DN11437_c0_g1_i1	66.4671925214093	0.670476506251168	0.270320775842809	0	1	1
TRINITY_DN11439_c0_g1_i2	5.80188105982086	-1.26803470141483	0.520273113927107	-0.515180766101209	0.606426708194335	1
TRINITY_DN11444_c0_g1_i1	1.30494504282127	-0.0539769995828873	0.406454568814802	0	1	NA
TRINITY_DN11445_c0_g1_i1	13.850005528658	-1.50582345764304	0.464754407750937	-1.08836720901872	0.276433031091894	1
TRINITY_DN11446_c0_g1_i1	3.31946269726909	-0.221054089413798	0.513450706511719	0	1	NA
TRINITY_DN11448_c0_g1_i1	6.7310063235141	0.17540859808756	0.52023763911218	0	1	1
TRINITY_DN11451_c0_g1_i1	5.5860037779249	0.996570264134933	0.521707418124909	0	1	1
TRINITY_DN11457_c0_g1_i1	5.36862728618513	-0.201021920832721	0.521477033198418	0	1	1
TRINITY_DN11459_c0_g1_i1	8.37373587248791	2.07134524442587	0.516719435789637	2.07335968074952	0.0381388183116851	0.463902110930686
TRINITY_DN11465_c0_g1_i1	1.5175738394821	-0.299648098414653	0.443015479703668	0	1	NA
TRINITY_DN11466_c0_g1_i1	5.16218183938991	-0.465104584930716	0.520879719147196	0	1	1
TRINITY_DN11468_c0_g1_i1	0.760018086657144	-0.00295317685662201	0.368151991309998	0	1	NA
TRINITY_DN1147_c0_g1_i2	1.76061089421988	0.794854905294756	0.442596789894567	0	1	NA
TRINITY_DN11470_c0_g1_i1	4.14410136237797	0.226261590650933	0.517141240948617	0	1	NA
TRINITY_DN11475_c0_g1_i1	0.806389543446586	0.0383612212573089	0.356833490697289	0	1	NA
TRINITY_DN11476_c0_g1_i1	0.406558767909098	0.143780867111257	0.252946424417528	0	1	NA
TRINITY_DN1148_c0_g1_i1	3.0030321988051	-0.230353681642254	0.502578331543499	0	1	NA
TRINITY_DN11480_c0_g1_i1	1.37923045097286	0.576176571913999	0.399642378587308	0	1	NA
TRINITY_DN11483_c0_g1_i1	2.87789778656117	-0.602374361163907	0.507357315709864	0	1	NA
TRINITY_DN11487_c0_g1_i1	0.737529997563925	0.384408545764916	0.348757842507904	0	1	NA
TRINITY_DN1149_c0_g1_i1	3.60063321685408	0.730550646923423	0.516747446543696	0	1	NA
TRINITY_DN11491_c0_g1_i1	13.2278275609341	-0.197690001842696	0.45848281426664	0	1	1
TRINITY_DN11492_c0_g1_i1	0.406558767909098	0.143780867111257	0.252946424417528	0	1	NA
TRINITY_DN11493_c0_g1_i1	0.573541990264821	0.260986013214857	0.305286986000658	0	1	NA
TRINITY_DN11497_c0_g1_i1	0.748100035528371	0.203909128643259	0.350412352046164	0	1	NA
TRINITY_DN1150_c0_g1_i1	6.49628421875238	1.93419434659572	0.521503863028958	1.7913469349389	0.0732376387312546	0.788132347359306
TRINITY_DN11507_c0_g1_i1	4.32671331414677	-0.660227233265636	0.519839168561401	0	1	NA
TRINITY_DN11509_c0_g1_i1	0.890287503650287	0.454626675484352	0.369241291445452	0	1	NA
TRINITY_DN1151_c0_g1_i1	15.453870820205	3.27541018502201	0.503254517459544	4.52139048151698	6.14347422653474e-06	0.00016693979507812
TRINITY_DN11510_c0_g1_i1	4.6899519166502	1.73394928593164	0.516694563849608	1.4204703073773	0.155470806999514	NA
TRINITY_DN11511_c0_g1_i1	5.54278318320355	-0.465722359725792	0.521597449620244	0	1	1
TRINITY_DN11514_c0_g1_i1	5.64970245031163	-0.89868952318334	0.521434427278353	0	1	1
TRINITY_DN11515_c0_g1_i1	0.802040341757855	0.366524144554723	0.338784702881015	0	1	NA
TRINITY_DN11516_c0_g1_i1	570.221277179067	0.80898575123126	0.117359819389675	0	1	1
TRINITY_DN11517_c0_g1_i1	1.31294889434901	0.632188888106187	0.413802781726642	0	1	NA
TRINITY_DN11520_c0_g1_i1	15.3739191173783	-0.675307837243845	0.444740709864523	0	1	1
TRINITY_DN11524_c0_g1_i1	2.11424938671823	0.0644160379333569	0.489699104387279	0	1	NA
TRINITY_DN11525_c0_g1_i1	8.10137232638149	0.306060716639093	0.514670816052939	0	1	1
TRINITY_DN11526_c0_g1_i1	7.32121154393793	2.03928286461078	0.521114676068167	1.99434579822663	0.0461142774845557	0.541808618579647
TRINITY_DN11528_c0_g1_i1	1.64294502774653	0.731611448681146	0.432890094613188	0	1	NA
TRINITY_DN11538_c0_g1_i1	0.74535774116668	0.296835417835918	0.309355840820136	0	1	NA
TRINITY_DN1154_c0_g1_i1	4.83288341364785	0.658990405733373	0.521681009643715	0	1	NA
TRINITY_DN11541_c0_g1_i1	5.28385288105102	0.977515984900059	0.521698924501859	0	1	1
TRINITY_DN11547_c0_g1_i2	1.99878827348222	0.134412236618057	0.464356632054828	0	1	NA
TRINITY_DN11550_c0_g1_i1	4.76843286575961	0.589645927098937	0.521670261020043	0	1	NA
TRINITY_DN11552_c0_g1_i1	2.18406648098893	0.222742312580317	0.471938516350356	0	1	NA
TRINITY_DN11553_c0_g1_i1	1.23453057092787	0.203997826017675	0.420205709717493	0	1	NA
TRINITY_DN11559_c0_g1_i1	0.878011554661526	0.230654019189925	0.370088727438799	0	1	NA
TRINITY_DN1156_c0_g1_i1	2.39847797046043	-0.258052560118625	0.476201519919894	0	1	NA
TRINITY_DN11561_c0_g1_i1	0.918171156101951	0.413025396986856	0.35383137793027	0	1	NA
TRINITY_DN11566_c0_g1_i1	4.6968976044429	0.60310632323858	0.521639350333457	0	1	NA
TRINITY_DN11571_c0_g1_i1	70.4946553629915	-0.756598137696398	0.269488847463239	0	1	1
TRINITY_DN11578_c0_g1_i1	0.768443207243073	0.162843031914515	0.333085234380804	0	1	NA
TRINITY_DN11581_c0_g1_i1	8.89205569731897	-1.53812705373544	0.509149346401653	-1.05691396353267	0.290550855076445	1
TRINITY_DN11582_c0_g1_i1	1.66224055598641	0.201902726093013	0.44814274828251	0	1	NA
TRINITY_DN11587_c0_g1_i1	21.909504139784	-0.518359152804067	0.403821323657601	0	1	1
TRINITY_DN11589_c0_g1_i1	0.758383886219866	0.19119196573027	0.350348190688685	0	1	NA
TRINITY_DN1159_c0_g1_i1	8.64084019192014	0.0984734296293648	0.50315378250508	0	1	1
TRINITY_DN11590_c0_g1_i1	5.12585470116768	0.787868978065984	0.521228731919842	0	1	1
TRINITY_DN11591_c0_g1_i1	14.4834269959566	1.39737544223564	0.483732887174556	0.821477002642254	0.411374618252641	1
TRINITY_DN11599_c0_g1_i1	10.9494803532454	-1.01000812228095	0.479970115090841	-0.0208515529744112	0.983364073336522	1
TRINITY_DN11602_c0_g1_i1	1.30257497377918	0.55236169858432	0.393425197471811	0	1	NA
TRINITY_DN11603_c0_g1_i1	7.22653553130425	0.554670964333336	0.513531666009658	0	1	1
TRINITY_DN11605_c0_g1_i1	4.75978490568643	1.72233790074843	0.516287569355433	1.39909992729487	0.161783019530901	NA
TRINITY_DN11611_c0_g1_i1	4.26809380633359	0.454627885444045	0.521275038802457	0	1	NA
TRINITY_DN11615_c0_g1_i1	2.2860734088445	0.987461207568599	0.46982130742271	0	1	NA
TRINITY_DN11616_c0_g1_i1	4.69830559255288	0.398946041568057	0.518846691871154	0	1	NA
TRINITY_DN11617_c0_g1_i1	12.088784583561	2.35649236611512	0.503209075722545	2.69568342774296	0.00702443906524394	0.108577758122771
TRINITY_DN11619_c0_g1_i1	21.7484854404451	-0.287098888145205	0.405053051455492	0	1	1
TRINITY_DN1162_c0_g1_i1	5.48737234562863	-0.587819245867453	0.519522367964676	0	1	1
TRINITY_DN11622_c0_g1_i1	8.18862254696729	-0.142264742714065	0.512950945847198	0	1	1
TRINITY_DN11623_c0_g1_i1	16.625160648157	-1.34663354534951	0.433478246584873	-0.799656149023487	0.423910046012984	1
TRINITY_DN11624_c0_g1_i1	1.13059267564076	0.186305091608958	0.42371862748586	0	1	NA
TRINITY_DN11627_c0_g1_i1	2.60294920111606	1.13286979195506	0.484928542313276	0.273998703646565	0.784085617890845	NA
TRINITY_DN11629_c0_g1_i1	2.27173634907763	0.811606178348879	0.481933157166595	0	1	NA
TRINITY_DN1163_c0_g1_i1	0.735482016786136	0.00192234201317358	0.347256556311838	0	1	NA
TRINITY_DN11630_c0_g1_i1	21.1536737508582	0.0400460583672072	0.407854559338683	0	1	1
TRINITY_DN11633_c0_g1_i1	5.41224992438566	-0.350465174974439	0.518606547116213	0	1	1
TRINITY_DN11636_c0_g1_i1	0.609838151863647	0.240655511905627	0.289303376423691	0	1	NA
TRINITY_DN11638_c0_g1_i1	0.610232618410714	0.134814498134082	0.329087653282023	0	1	NA
TRINITY_DN1164_c0_g1_i1	27.6184435902523	-0.136621067900594	0.370345872915112	0	1	1
TRINITY_DN11642_c0_g1_i1	4.62161426140143	1.72141094520619	0.516356992679266	1.3971166371989	0.162378499546177	NA
TRINITY_DN11648_c0_g1_i1	0.706670183137163	-0.048663959198668	0.323205291985351	0	1	NA
TRINITY_DN1165_c0_g1_i1	83.63933723223	-0.831290547049955	0.260380908502731	0	1	1
TRINITY_DN11652_c0_g1_i1	5.06308286499807	0.0796992952281764	0.521648806216191	0	1	1
TRINITY_DN11654_c0_g1_i1	1.79235044429745	0.656515724319606	0.460251973710952	0	1	NA
TRINITY_DN11659_c0_g1_i1	22.1866002783558	1.37682396128173	0.416639188645459	0.904437152219963	0.36576364552856	1
TRINITY_DN11661_c0_g1_i1	1.06442752586951	0.46495621933965	0.369679307376292	0	1	NA
TRINITY_DN11665_c0_g1_i1	1.10486432439523	0.549465867415537	0.394736428434317	0	1	NA
TRINITY_DN11666_c0_g1_i1	708.319547189662	0.946658160612428	0.106689014502911	0	1	1
TRINITY_DN11667_c0_g1_i1	1.49177816630476	0.343822958957165	0.451408095417541	0	1	NA
TRINITY_DN11669_c0_g1_i1	1.08004222137788	0.119391079943273	0.388407378399386	0	1	NA
TRINITY_DN11670_c0_g1_i1	0.474318562560615	0.1778503895147	0.266446986182143	0	1	NA
TRINITY_DN11673_c0_g1_i1	3.13801128151468	0.848374147624529	0.500331251039766	0	1	NA
TRINITY_DN11674_c0_g1_i1	0.668805747399872	0.343957124624048	0.339065393994315	0	1	NA
TRINITY_DN11675_c0_g1_i1	22.3192343790638	-1.5454548921005	0.414601460133873	-1.31561256905457	0.188304112724249	1
TRINITY_DN11685_c0_g1_i1	2.1886401703854	-0.201146489371204	0.468875821376256	0	1	NA
TRINITY_DN11695_c0_g1_i1	0.570936961428014	0.259686907085176	0.3048732061888	0	1	NA
TRINITY_DN11699_c0_g1_i1	0.680471256636631	0.169298383145293	0.340056694455704	0	1	NA
TRINITY_DN117_c0_g1_i1	1.21743920548275	0.531333541180339	0.387989590721191	0	1	NA
TRINITY_DN1170_c0_g1_i1	1.06073079485613	-0.212432500313712	0.388489257817452	0	1	NA
TRINITY_DN11707_c0_g1_i1	21.8654778090669	-1.86085676455749	0.415921448342543	-2.06975804683319	0.0384750078995219	0.46727504491848
TRINITY_DN11709_c0_g1_i1	16.6407340951102	0.955831062237544	0.446257757553059	0	1	1
TRINITY_DN1171_c0_g1_i1	2.21378101033821	0.779697423399626	0.476175412481201	0	1	NA
TRINITY_DN11712_c0_g1_i1	0.474318562560614	0.177850389514699	0.266446986182143	0	1	NA
TRINITY_DN11720_c0_g1_i1	4.45424598271056	0.921629766759403	0.517013606876805	0	1	NA
TRINITY_DN11724_c0_g1_i1	3.59363378987731	0.124687703061884	0.511583733668459	0	1	NA
TRINITY_DN11725_c0_g1_i1	3.14793320067313	0.150396556622841	0.506724495309665	0	1	NA
TRINITY_DN11726_c0_g1_i1	14.2326450030263	-0.133669587669799	0.45691891400789	0	1	1
TRINITY_DN11728_c0_g1_i1	5.69498698640634	1.85952452629396	0.518929868552253	1.65634043901138	0.0976528954894457	0.984789906294967
TRINITY_DN1173_c0_g1_i1	1.50034947211175	0.728321177765788	0.432752770522212	0	1	NA
TRINITY_DN11731_c0_g1_i1	14.8833940740635	-1.33028866060113	0.45539909408736	-0.725272985584309	0.468284575172549	1
TRINITY_DN11736_c0_g1_i1	3.32126287329572	-0.193402607903814	0.503613681310626	0	1	NA
TRINITY_DN11738_c0_g1_i1	1.78386298761799	0.825020168867363	0.447994259470664	0	1	NA
TRINITY_DN11740_c0_g1_i1	0.406558767909098	0.143780867111257	0.252946424417528	0	1	NA
TRINITY_DN11741_c0_g1_i1	1.25584624403476	-0.0957002303150957	0.420996972851767	0	1	NA
TRINITY_DN11746_c0_g1_i1	6.70125521897254	0.595733349853067	0.520035029763961	0	1	1
TRINITY_DN11750_c0_g1_i1	2.8802684051575	0.916106617058929	0.483600517327275	0	1	NA
TRINITY_DN11752_c0_g1_i1	2.34468384059955	0.423929037653259	0.480739933939429	0	1	NA
TRINITY_DN11753_c0_g1_i1	3.93188858895914	-0.876900763523638	0.51305205004014	0	1	NA
TRINITY_DN11754_c0_g1_i1	2.55253444244835	-0.0983094639140508	0.479686564615465	0	1	NA
TRINITY_DN11757_c0_g1_i1	1.16462899156321	0.340577050095849	0.395814767895417	0	1	NA
TRINITY_DN11760_c0_g1_i1	1.83989223673274	0.741663726792297	0.432050888750203	0	1	NA
TRINITY_DN11762_c0_g1_i1	2.01815623104247	0.0351853010597696	0.476399911738221	0	1	NA
TRINITY_DN11767_c0_g1_i1	13.5230175037099	0.649841540543208	0.467080449589487	0	1	1
TRINITY_DN11769_c0_g1_i1	2.31467364818162	0.277785676056486	0.497128428915693	0	1	NA
TRINITY_DN11770_c0_g1_i1	25.8519620860112	-0.204022151986328	0.376929884724084	0	1	1
TRINITY_DN11771_c0_g1_i1	1.79485248351729	-0.0702046697282091	0.464007022766059	0	1	NA
TRINITY_DN11772_c0_g1_i1	10.7528087411188	-0.386051702822317	0.482137743155547	0	1	1
TRINITY_DN11774_c0_g1_i1	1.17299599506387	0.370372324054126	0.416223685068638	0	1	NA
TRINITY_DN11775_c0_g1_i1	1.33564715120404	0.657013611626938	0.41902456321876	0	1	NA
TRINITY_DN11777_c0_g1_i1	15.3679232779822	-0.469263514685667	0.456529237278689	0	1	1
TRINITY_DN11778_c0_g1_i1	0.738088111907	0.339734137044996	0.328841617147852	0	1	NA
TRINITY_DN11779_c0_g1_i1	26.6421870157299	-1.33401903256212	0.375747516118153	-0.888945417425157	0.374032414973039	1
TRINITY_DN11780_c0_g1_i2	1.59535557808502	0.350876006942306	0.456521670553699	0	1	NA
TRINITY_DN11787_c0_g1_i1	1.41611383486353	0.684328978796612	0.424682395473387	0	1	NA
TRINITY_DN11790_c0_g1_i1	14.8718703108541	-0.450164196884678	0.446536177061813	0	1	1
TRINITY_DN11791_c0_g1_i1	5.11817674429587	0.896311059960236	0.521625422930956	0	1	1
TRINITY_DN11799_c0_g1_i1	2.69328838055955	0.0103130693405901	0.490852267395329	0	1	NA
TRINITY_DN118_c0_g1_i1	2.21080427998495	-0.0172930492899897	0.454029060234566	0	1	NA
TRINITY_DN11803_c0_g1_i1	32.6429287610147	-0.705425170402348	0.348326306852259	0	1	1
TRINITY_DN11805_c0_g1_i1	0.807893891162585	0.421048253817592	0.358382115671911	0	1	NA
TRINITY_DN11806_c0_g1_i1	2.28419256850253	-0.228363425404811	0.489704301819884	0	1	NA
TRINITY_DN11819_c0_g1_i1	8.13866992703923	0.744082059868996	0.51541958964681	0	1	1
TRINITY_DN11824_c0_g1_i2	5.10110149209371	0.67808350837601	0.52143540012041	0	1	1
TRINITY_DN11825_c0_g1_i1	0.542078357212131	0.20997570435262	0.278508825585482	0	1	NA
TRINITY_DN11828_c0_g1_i1	2.23425028613667	-0.221117070605277	0.449207398371204	0	1	NA
TRINITY_DN11829_c0_g1_i1	5.11702365228328	-0.0674165794639359	0.519939544752674	0	1	1
TRINITY_DN11831_c0_g1_i2	4.3534892621789	1.08240483258381	0.519874748493474	0.158509011685234	0.874055720136351	NA
TRINITY_DN11832_c0_g1_i2	8.19871264446636	0.320346044456835	0.501958341521627	0	1	1
TRINITY_DN11834_c0_g1_i1	2.45742780240655	0.361450267055181	0.482014594247875	0	1	NA
TRINITY_DN11836_c0_g1_i1	2.83295722157974	-0.26943571819766	0.497831467708631	0	1	NA
TRINITY_DN11845_c0_g1_i1	712.423925800117	-0.0356402615089889	0.105319882981627	0	1	1
TRINITY_DN11846_c0_g1_i1	27.2618999970947	-1.36239999632321	0.415864722387789	-0.871437216993068	0.383515472232491	1
TRINITY_DN11847_c0_g1_i2	9.13577443792366	-1.36321730626029	0.506094810576861	-0.717686288555856	0.472950739479747	1
TRINITY_DN11849_c0_g1_i1	1.49103055297216	0.718107514186287	0.431204512042014	0	1	NA
TRINITY_DN11850_c0_g1_i1	3.80549991004849	0.349023831946751	0.51961353853173	0	1	NA
TRINITY_DN11853_c0_g1_i1	7.60126083428689	0.472172449934	0.51155159217389	0	1	1
TRINITY_DN11860_c0_g1_i1	10.0624193318781	1.48214343233633	0.496747095521638	0.970601412032463	0.33174680255048	1
TRINITY_DN11862_c0_g1_i1	2.21661210426543	0.432063569514741	0.474902410777898	0	1	NA
TRINITY_DN11864_c0_g1_i1	3.51309396767893	0.356552846999042	0.517242108596714	0	1	NA
TRINITY_DN11865_c0_g1_i1	0.406558767909098	0.143780867111257	0.252946424417528	0	1	NA
TRINITY_DN11871_c0_g1_i1	12.9878104698304	-0.263928973702296	0.454884169480786	0	1	1
TRINITY_DN11873_c0_g1_i1	4.18277300319854	0.900226707416696	0.520657674882183	0	1	NA
TRINITY_DN11876_c0_g1_i1	50.1565518567765	1.22401862445015	0.311044681928904	0.720213646029664	0.471393463277196	1
TRINITY_DN11877_c0_g1_i1	44.0750969713784	-0.546854377519388	0.318304465347437	0	1	1
TRINITY_DN11878_c0_g1_i1	14.1611525806157	-0.429668019844306	0.453951018798525	0	1	1
TRINITY_DN1188_c0_g1_i1	21.1388560484233	-1.070904744933	0.405758454680558	-0.174746192260668	0.861279069985651	1
TRINITY_DN11884_c0_g1_i1	1.2333024086316	0.00724127850759762	0.400725780989219	0	1	NA
TRINITY_DN11889_c0_g1_i1	1.44928874895662	0.677886275873131	0.423107193172205	0	1	NA
TRINITY_DN11893_c0_g1_i1	1.69236040410875	-0.132456606938567	0.45998200018377	0	1	NA
TRINITY_DN11896_c0_g1_i1	20.4531372879644	2.01866351315209	0.431808875271131	2.35906108347698	0.0183212397488278	0.249210737703484
TRINITY_DN11898_c0_g1_i1	2.12910007958233	0.295249595030174	0.463970328844382	0	1	NA
TRINITY_DN11901_c0_g1_i1	2.07773000468001	0.386070927363337	0.482020118282496	0	1	NA
TRINITY_DN11903_c0_g1_i1	2.29187966994441	-0.418485152279433	0.475423436752834	0	1	NA
TRINITY_DN11904_c0_g1_i1	1.69602696727679	0.705250736580946	0.426082421601896	0	1	NA
TRINITY_DN11907_c0_g1_i1	2.30125972050617	0.575054454306035	0.481297088184799	0	1	NA
TRINITY_DN11912_c0_g1_i1	0.878352440391598	0.239447306695802	0.370185458325832	0	1	NA
TRINITY_DN11914_c0_g1_i1	9.64279732693521	1.33164991881266	0.506627856379304	0.654622351764953	0.51271092945424	1
TRINITY_DN11918_c0_g1_i1	3.79364995848392	-0.231522881091176	0.520311928115828	0	1	NA
TRINITY_DN11919_c0_g1_i1	2.18940870605641	-0.515192817706651	0.473782475038133	0	1	NA
TRINITY_DN1192_c0_g1_i1	4.68872870892643	-1.19438987893784	0.521313727787982	-0.372884634676075	0.709234308375098	NA
TRINITY_DN11920_c0_g1_i1	67.2194779672073	0.696368169631305	0.269078589391042	0	1	1
TRINITY_DN11924_c0_g1_i1	5.18584655184172	1.47390412589023	0.521364745248894	0.908968491269954	0.363366758117633	1
TRINITY_DN11934_c0_g1_i1	1.52421835724457	0.176906100947599	0.437201090662342	0	1	NA
TRINITY_DN11935_c0_g1_i1	0.943557300906985	0.416770196833372	0.356031748592689	0	1	NA
TRINITY_DN11938_c0_g1_i1	10.455160109599	0.489503574919968	0.500400295738329	0	1	1
TRINITY_DN1194_c0_g1_i1	0.811423375715366	0.422612652679457	0.358922780931736	0	1	NA
TRINITY_DN11943_c0_g1_i2	1.65520289153642	0.782433106153341	0.442241991933374	0	1	NA
TRINITY_DN1195_c0_g1_i1	0.9062927885735	0.0452608007883716	0.349972944673284	0	1	NA
TRINITY_DN11956_c0_g1_i1	6.77590282061897	-0.171405776343249	0.520500862831854	0	1	1
TRINITY_DN11962_c0_g1_i1	6.66899215297784	-0.633400477495526	0.510525898809261	0	1	1
TRINITY_DN11963_c0_g1_i1	13.6375142900968	0.876104796242149	0.466172622319562	0	1	1
TRINITY_DN11967_c0_g1_i1	1.23671069569595	0.389779292516528	0.40692701233158	0	1	NA
TRINITY_DN11969_c0_g1_i1	0.708486398117322	0.33196139367834	0.325628182710423	0	1	NA
TRINITY_DN11970_c0_g1_i1	11.0755191402177	-1.36804249930413	0.480931251471277	-0.765270500052149	0.4441104865581	1
TRINITY_DN11975_c0_g1_i1	1.95483771613914	0.161789169556756	0.477249356949061	0	1	NA
TRINITY_DN11976_c0_g1_i1	34.8167189465347	-1.88957518349325	0.352878940733628	-2.52090754309066	0.011705260338554	0.17041713584033
TRINITY_DN11978_c0_g1_i1	2.32941150618945	0.677567969865542	0.491968191086441	0	1	NA
TRINITY_DN11980_c0_g1_i1	2.29719888564922	0.271166463995308	0.496947969600002	0	1	NA
TRINITY_DN11982_c0_g1_i1	5.37837681751234	0.209345397361257	0.520121148354846	0	1	1
TRINITY_DN11983_c0_g1_i1	3.37291722721774	-0.684692649837312	0.510363861559771	0	1	NA
TRINITY_DN11984_c0_g1_i1	20.3809295845275	0.662340812938797	0.430855324504257	0	1	1
TRINITY_DN11989_c0_g1_i2	4.01674641678695	1.17521377236103	0.514961009647705	0.340246677085124	0.73367076954069	NA
TRINITY_DN1199_c0_g1_i1	18.5489819760086	-0.271074230822802	0.422620645737391	0	1	1
TRINITY_DN11992_c0_g1_i1	11.4555789013089	-0.156937095399637	0.482023227367112	0	1	1
TRINITY_DN11996_c0_g1_i1	8.6138116747538	-0.290148852050176	0.51035527356691	0	1	1
TRINITY_DN11999_c0_g1_i1	1.07030557458908	0.133503424487356	0.387969791621511	0	1	NA
TRINITY_DN12005_c0_g1_i1	45.27314275421	-0.820251511024207	0.309231407693264	0	1	1
TRINITY_DN12007_c0_g1_i1	3.17593664900442	-0.377167269977368	0.507477794133223	0	1	NA
TRINITY_DN12008_c0_g1_i1	6.34791349734573	0.854442817975528	0.517087596759482	0	1	1
TRINITY_DN1201_c0_g1_i1	0.967742468470377	0.439486834461596	0.362781963767529	0	1	NA
TRINITY_DN12010_c0_g1_i1	16.7561110734082	-1.11519115811432	0.444201614312411	-0.259321790832814	0.795386967676803	1
TRINITY_DN12012_c0_g1_i1	57.6040095567338	-2.67062761234664	0.31523543096969	-5.29961878716379	1.1604471702539e-07	3.80486011580219e-06
TRINITY_DN12013_c0_g1_i1	0.626014893059347	0.106925206430358	0.311625990382753	0	1	NA
TRINITY_DN1202_c0_g1_i1	1.6140831613656	0.388456082145665	0.459202641879352	0	1	NA
TRINITY_DN12021_c0_g1_i1	5.78558519304263	-0.0571261111006296	0.51906954170229	0	1	1
TRINITY_DN12028_c0_g1_i1	5.65611461435954	1.93358311418196	0.520337544919063	1.79418749098179	0.0727832480526735	0.783951328799023
TRINITY_DN12033_c0_g1_i1	2.24367584065489	0.5157148589549	0.468334731702403	0	1	NA
TRINITY_DN12034_c0_g1_i1	0.961966317213104	0.487496921103637	0.378652590020165	0	1	NA
TRINITY_DN12044_c0_g1_i1	4.23870420279047	-0.0711647646190809	0.510888033808334	0	1	NA
TRINITY_DN12045_c0_g1_i1	2.88732747273051	1.0283735766171	0.499435025881515	0.0568113471157071	0.95469547484713	NA
TRINITY_DN12046_c0_g1_i1	1.06987270115442	0.132446493954704	0.387910570833128	0	1	NA
TRINITY_DN12047_c0_g1_i1	14.3966842944945	0.564413192577828	0.450258194978651	0	1	1
TRINITY_DN12052_c0_g1_i2	1.4603904533184	0.15493957454497	0.439106037085164	0	1	NA
TRINITY_DN12054_c0_g1_i1	1.04515200837345	0.51018175250475	0.38496506841646	0	1	NA
TRINITY_DN12056_c0_g1_i1	28.8400163438001	0.282666241417906	0.36530101317841	0	1	1
TRINITY_DN12060_c0_g1_i1	0.949136563684046	-0.0943937193662594	0.37461846047599	0	1	NA
TRINITY_DN12062_c0_g1_i1	2.42525330139368	0.336325782325829	0.495357172605598	0	1	NA
TRINITY_DN12065_c0_g1_i2	0.406558767909098	0.143780867111257	0.252946424417528	0	1	NA
TRINITY_DN12069_c0_g1_i1	7.08272016748583	-1.37607505622945	0.513610813575873	-0.732217948471778	0.464035550960075	1
TRINITY_DN12071_c0_g1_i1	10.0341212864115	1.66912072612266	0.504094970331924	1.32737036769495	0.184386196917687	1
TRINITY_DN12073_c0_g1_i1	0.406558767909098	0.143780867111257	0.252946424417528	0	1	NA
TRINITY_DN12076_c0_g1_i1	2.26338768734532	0.229563790183505	0.48740107035592	0	1	NA
TRINITY_DN12080_c0_g1_i1	1.01708041340099	0.115381741166489	0.382518460949016	0	1	NA
TRINITY_DN12083_c0_g1_i1	79.9498198066398	-0.0773214924315934	0.259328456647967	0	1	1
TRINITY_DN12085_c0_g1_i1	0.474318562560614	0.1778503895147	0.266446986182143	0	1	NA
TRINITY_DN12089_c0_g1_i1	1.19790827767533	0.390179058854391	0.419786407038249	0	1	NA
TRINITY_DN12092_c0_g1_i1	8.11999572276195	-0.385781968657412	0.50655189994862	0	1	1
TRINITY_DN12101_c0_g1_i1	0.849558379620711	-0.123395995085209	0.363220465800872	0	1	NA
TRINITY_DN12102_c0_g1_i1	1.449632486144	-0.540175575607577	0.434245531402296	0	1	NA
TRINITY_DN12102_c0_g1_i2	1.12369973114179	0.12548203496021	0.371817419401241	0	1	NA
TRINITY_DN12111_c0_g1_i1	4.71922884839171	-0.353094254264875	0.52165748887616	0	1	NA
TRINITY_DN12112_c0_g1_i1	8.59787431597379	-1.00895846564686	0.499293717193979	-0.0179422759357094	0.985684903114582	1
TRINITY_DN12118_c0_g1_i1	2.01210145069927	0.752619534466686	0.471743590660642	0	1	NA
TRINITY_DN1212_c0_g1_i1	2.66980931574259	0.960220008877899	0.492499796993796	0	1	NA
TRINITY_DN12121_c0_g1_i1	2.63984642898215	0.127743620883645	0.499842884416741	0	1	NA
TRINITY_DN12126_c0_g1_i1	8.88327167077971	2.45325533314923	0.520428624885044	2.7924200623481	0.00523153920955858	0.0831318820723181
TRINITY_DN12127_c0_g1_i1	6.06303953091605	0.182448157519984	0.517541183423617	0	1	1
TRINITY_DN12129_c0_g1_i1	4.98708711680223	-0.418139559026266	0.521401755058534	0	1	1
TRINITY_DN12135_c0_g1_i1	1.43696518484448	0.691648601722075	0.425563982624579	0	1	NA
TRINITY_DN12136_c0_g1_i2	36.8776959466678	-2.26618427795323	0.349072315925306	-3.62728357474261	0.000286418675452069	0.00599640294675554
TRINITY_DN1214_c0_g1_i1	15.7307342975803	-1.22860124756063	0.454330709036742	-0.50316045782005	0.614851463297321	1
TRINITY_DN12142_c0_g1_i1	0.56153000014323	0.0839894235575366	0.301647244219332	0	1	NA
TRINITY_DN12145_c0_g1_i1	15.2490323721825	0.815288591809938	0.444256820538894	0	1	1
TRINITY_DN12147_c0_g1_i1	1.97132708810423	0.693543703280242	0.464171966536187	0	1	NA
TRINITY_DN12149_c0_g1_i1	46.0427673870959	-0.110593153843247	0.320385806939179	0	1	1
TRINITY_DN12153_c0_g1_i3	9.47371694987424	0.83791657692054	0.500820948893438	0	1	1
TRINITY_DN12163_c0_g1_i1	6.23740249368577	2.0583855972235	0.521411205629469	2.02984820003201	0.0423719717961971	0.50455827710132
TRINITY_DN12166_c1_g1_i1	1.61542682790645	-0.306945727049083	0.446423268803278	0	1	NA
TRINITY_DN1217_c0_g1_i1	18.8993208528748	0.0494442168814252	0.413877259000351	0	1	1
TRINITY_DN12171_c0_g1_i1	0.69430499507397	0.00540690742587631	0.32328122265653	0	1	NA
TRINITY_DN12172_c0_g1_i1	2.36046236594538	0.159216791501636	0.489954594591242	0	1	NA
TRINITY_DN12173_c0_g1_i2	3.01999623593422	0.537977452458354	0.504955196473179	0	1	NA
TRINITY_DN12174_c0_g1_i1	3.4081870536347	1.39047478328945	0.502994717291067	0.776299968700249	0.437571891561845	NA
TRINITY_DN12175_c0_g1_i1	1.76128669678646	-0.47414755508245	0.464460089803308	0	1	NA
TRINITY_DN12176_c0_g1_i1	7.1069390882936	0.218342535177926	0.516918029368517	0	1	1
TRINITY_DN12178_c0_g1_i1	6.950380850215	-0.317710899523496	0.514814809012273	0	1	1
TRINITY_DN12179_c0_g1_i1	0.988647959451184	0.502644303760219	0.382811355699967	0	1	NA
TRINITY_DN1218_c0_g1_i1	9.33953513119557	-0.0655725799312086	0.495178510695314	0	1	1
TRINITY_DN12181_c0_g1_i1	3.65781165860312	-0.153955878887522	0.496654403108583	0	1	NA
TRINITY_DN12184_c0_g1_i1	9.64108349271214	0.295612058293722	0.50149474203759	0	1	1
TRINITY_DN12184_c0_g1_i2	5.7745922586204	1.12899559023663	0.52100653117021	0.247589199979698	0.804452267772565	1
TRINITY_DN12186_c0_g1_i1	1.22254055283037	0.00942608443910165	0.429829578183953	0	1	NA
TRINITY_DN1219_c0_g1_i1	2.37051504734215	1.01540931663892	0.471981716489417	0.0326481219516923	0.973955194496829	NA
TRINITY_DN12192_c0_g1_i1	4.78485842757177	1.18665519686223	0.520980801113651	0.358276536224045	0.720136375605277	NA
TRINITY_DN12193_c0_g1_i3	1.87876746410763	0.0831103440763276	0.44156368716214	0	1	NA
TRINITY_DN122_c0_g1_i1	1.08478379405705	-0.0718539400342257	0.38726901645806	0	1	NA
TRINITY_DN12206_c0_g1_i1	2.01130176691349	0.892074808961464	0.4575260503862	0	1	NA
TRINITY_DN12208_c0_g2_i1	7.63265330730591	2.2833870564202	0.521513789000755	2.46088805989048	0.0138593600411635	0.196725227441775
TRINITY_DN12209_c0_g1_i1	1.12542878410559	0.150095004686877	0.408245401178853	0	1	NA
TRINITY_DN12210_c0_g1_i1	13.8932262155387	0.648054624375866	0.455286765792955	0	1	1
TRINITY_DN12214_c0_g1_i1	2.53507900121257	0.297439276529975	0.491342115287598	0	1	NA
TRINITY_DN12217_c0_g1_i1	14.057398895907	-0.0729855431515992	0.453943733309513	0	1	1
TRINITY_DN12220_c0_g1_i1	1.71122725459285	0.706296149212468	0.426299275294301	0	1	NA
TRINITY_DN12224_c0_g1_i2	1.11747778809531	-0.10325238773891	0.372014431500522	0	1	NA
TRINITY_DN12234_c0_g1_i1	9.64835860276626	1.40211221321113	0.500564657729285	0.803317227858702	0.42179140286455	1
TRINITY_DN12239_c0_g1_i1	1.80523566271534	0.285360434894207	0.460173384288694	0	1	NA
TRINITY_DN1224_c0_g1_i1	6.96697372589988	-0.926628930945238	0.51533441379406	0	1	1
TRINITY_DN12240_c0_g1_i1	13.4633053914217	0.272632287329264	0.478485461675854	0	1	1
TRINITY_DN12240_c0_g1_i2	8.6581989420483	-0.217663228848775	0.494224431824007	0	1	1
TRINITY_DN12248_c0_g1_i1	352.547367199997	-0.252779143691684	0.145990192476526	0	1	1
TRINITY_DN1226_c0_g1_i1	1.57568010465916	0.152700830271978	0.427844853820482	0	1	NA
TRINITY_DN12261_c0_g1_i2	6.56321690829423	1.12921159969316	0.519293303115325	0.248822002744879	0.80349847053972	1
TRINITY_DN12262_c0_g1_i1	5.29191067427416	-0.435529924591728	0.516757369782295	0	1	1
TRINITY_DN12266_c0_g1_i1	9.39331093744995	0.385416096140873	0.511204547435827	0	1	1
TRINITY_DN12268_c0_g1_i1	29.0032599890984	0.749190368446358	0.366882646861923	0	1	1
TRINITY_DN1227_c0_g1_i1	35.2483988980043	-1.20641077398408	0.34136341991456	-0.604665766577285	0.5454010987253	1
TRINITY_DN12272_c0_g1_i1	2.66924760354099	0.529412020102035	0.492295694342044	0	1	NA
TRINITY_DN12273_c0_g1_i1	1.42526183155796	0.308223008232562	0.421390312021767	0	1	NA
TRINITY_DN12277_c0_g1_i1	5.95223013540797	1.81052647534762	0.52160546179379	1.55390718601803	0.120206557384431	1
TRINITY_DN1228_c0_g1_i1	20.7192402179827	-1.10788959580087	0.419994042134955	-0.25688363399736	0.797268604915745	1
TRINITY_DN12282_c0_g1_i1	2.56803884668282	-0.41136174709989	0.498033844159878	0	1	NA
TRINITY_DN12284_c0_g1_i1	9.37449081298785	1.63459084224526	0.512931836345452	1.23718357348729	0.216018938453536	1
TRINITY_DN12289_c0_g1_i2	3.3450173945705	0.128758113550827	0.515085729298523	0	1	NA
TRINITY_DN12289_c0_g1_i3	0.65651321968973	0.297512702366762	0.317318505488161	0	1	NA
TRINITY_DN12290_c0_g1_i1	1.20692319377022	0.527979542776698	0.387116650242006	0	1	NA
TRINITY_DN12293_c0_g1_i1	0.406558767909098	0.143780867111257	0.252946424417528	0	1	NA
TRINITY_DN12296_c0_g1_i3	44.2461069184561	-0.525055687166635	0.316376219572742	0	1	1
TRINITY_DN12297_c0_g1_i1	101.891102705052	-0.491621745006442	0.520830350738279	0	1	1
TRINITY_DN12298_c0_g1_i1	4.27743354153325	0.0628093497165838	0.519467220729942	0	1	NA
TRINITY_DN1230_c0_g1_i2	1656.7002442844	-0.0457534266419893	0.0824061646269064	0	1	1
TRINITY_DN12300_c0_g1_i1	21.9396489362736	0.530570636718852	0.400514396588561	0	1	1
TRINITY_DN12301_c0_g1_i1	4.97211660144689	1.07352830042272	0.521362945808113	0.141030928672449	0.887845508977482	1
TRINITY_DN12302_c0_g1_i1	5360.06213962544	0.397745786454597	0.0672437912534093	0	1	1
TRINITY_DN12303_c0_g1_i2	28.8675773412821	-0.16689134361107	0.384659497357734	0	1	1
TRINITY_DN12304_c0_g1_i1	3.56733495438308	0.395225905505942	0.518692380275138	0	1	NA
TRINITY_DN12306_c0_g1_i2	6.25003590607056	-0.240077932464396	0.518195436278418	0	1	1
TRINITY_DN12313_c0_g1_i1	2.76637721846534	0.202143289943323	0.482221161229484	0	1	NA
TRINITY_DN12314_c0_g1_i1	32.216785016523	0.86729939471955	0.356805009119646	0	1	1
TRINITY_DN12315_c0_g1_i1	29.4666679633497	1.42976245420372	0.386869456528385	1.11087201884647	0.266623441179243	1
TRINITY_DN12316_c0_g1_i1	153.702207316775	5.35972718913388	0.346582728009542	12.5791819291521	2.74861447253021e-36	4.27634110484374e-34
TRINITY_DN12317_c0_g1_i1	1.03083607073416	0.323283915271367	0.401549626698714	0	1	NA
TRINITY_DN12319_c0_g1_i1	1.49298221819169	-0.00726551106579126	0.417703900241908	0	1	NA
TRINITY_DN1232_c0_g1_i1	3.3872626935788	1.35579535327137	0.501126987384663	0.70999040608098	0.477710085586764	NA
TRINITY_DN12321_c0_g1_i1	6.83560191559128	1.17603458164799	0.520246592050375	0.338367582484703	0.735086200314177	1
TRINITY_DN12324_c0_g1_i1	87.9482587774544	0.189444748629518	0.266103218288843	0	1	1
TRINITY_DN12325_c0_g1_i1	4.06349352809533	0.0565981779165861	0.518640310067143	0	1	NA
TRINITY_DN12328_c0_g1_i1	5.02136510920083	-0.668259931168142	0.521685085104251	0	1	1
TRINITY_DN12330_c0_g1_i2	20.3908720316042	1.26333555287187	0.42975098993705	0.612763109424001	0.540032986754414	1
TRINITY_DN12339_c0_g1_i1	3.27595461793165	0.395925625417473	0.497210182131547	0	1	NA
TRINITY_DN1234_c0_g1_i1	0.644357619929227	0.298260135118278	0.316352586097529	0	1	NA
TRINITY_DN12345_c0_g1_i1	0.862455613227676	0.225476106631478	0.365951928808512	0	1	NA
TRINITY_DN12350_c0_g1_i1	1.56999270399904	-0.187564650901383	0.454120443204429	0	1	NA
TRINITY_DN12350_c0_g1_i4	6.06271159580873	0.887998818788824	0.5212648744377	0	1	1
TRINITY_DN12351_c0_g1_i1	3.86471910652716	0.114336712281919	0.505198556933664	0	1	NA
TRINITY_DN12351_c0_g1_i2	1.83809968119768	0.377367726583362	0.434099092675259	0	1	NA
TRINITY_DN12368_c0_g1_i1	1.37220574184864	-0.0916524384902226	0.429986226571605	0	1	NA
TRINITY_DN12370_c0_g1_i1	112.753573495429	4.96461699979028	0.369880971500027	10.7186292490583	8.32276120338696e-27	9.12972385647112e-25
TRINITY_DN12373_c0_g1_i1	30.7138796705988	-0.307337946290926	0.34916239097658	0	1	1
TRINITY_DN12375_c0_g1_i1	55.5843875459731	-0.854374707134996	0.294756569360308	0	1	1
TRINITY_DN12376_c0_g1_i1	96.2561301176482	-0.339023672050587	0.234129757447257	0	1	1
TRINITY_DN12379_c0_g1_i2	4.28526303376983	-0.478450249225018	0.520033238494659	0	1	NA
TRINITY_DN1238_c0_g1_i1	5.18637287632621	-0.235555466687353	0.521603722645545	0	1	1
TRINITY_DN12385_c0_g1_i1	6.40972985954833	2.0992357344983	0.521546777565759	2.10764553014558	0.0350616621496372	0.431099073248949
TRINITY_DN12389_c0_g1_i2	838.311313258081	-0.364126090985789	0.0936700984881579	0	1	1
TRINITY_DN12395_c0_g1_i1	0.474318562560614	0.1778503895147	0.266446986182143	0	1	NA
TRINITY_DN1240_c0_g1_i1	20.35736574296	0.230323381614927	0.416823770432855	0	1	1
TRINITY_DN12403_c0_g1_i1	4.60404441485407	0.763659725652335	0.512501486918468	0	1	NA
TRINITY_DN1241_c0_g1_i3	5.23614917944035	1.75792711905677	0.516355097902034	1.46784087566144	0.142147451378456	1
TRINITY_DN12414_c0_g1_i1	6.39926413128182	0.933709268797659	0.519284975024441	0	1	1
TRINITY_DN12416_c0_g1_i1	3.94782754339808	0.655866294182623	0.519738815335447	0	1	NA
TRINITY_DN12417_c0_g1_i2	0.782530455187081	0.362015001195445	0.336395172357462	0	1	NA
TRINITY_DN12420_c0_g1_i1	5.96757109210644	0.630692474718438	0.517682184650878	0	1	1
TRINITY_DN12422_c0_g1_i1	0.783338637349943	0.208581371108624	0.354484470924569	0	1	NA
TRINITY_DN12426_c0_g1_i1	13.8276162952395	-0.444576965538047	0.472992624170817	0	1	1
TRINITY_DN12427_c0_g1_i1	3.44706521046755	1.4007682143696	0.5038610407573	0.795394328895215	0.426384157775359	NA
TRINITY_DN12428_c0_g1_i1	6.82243998209917	0.739163878042935	0.519932690737282	0	1	1
TRINITY_DN12430_c0_g1_i1	15.0423093838636	3.24393503572784	0.504157454954235	4.45086155858101	8.55264668798304e-06	0.000229006976108828
TRINITY_DN12431_c0_g1_i2	1.9457858055832	-0.346310549348044	0.460960375019167	0	1	NA
TRINITY_DN12432_c0_g1_i1	8.25960754798545	2.40377036618641	0.520809725993681	2.69536127327131	0.00703123496504267	0.108612275864942
TRINITY_DN12434_c0_g1_i1	228.647395664663	0.890685600454808	0.164668682781416	0	1	1
TRINITY_DN12436_c0_g1_i1	4.45917292429039	0.442484467209403	0.518668604275965	0	1	NA
TRINITY_DN12437_c0_g1_i1	8.5099070090269	-0.173184796751117	0.50656611597135	0	1	1
TRINITY_DN1244_c0_g1_i2	3.22514822527801	1.31509629909854	0.498751778405944	0.6317697755497	0.527537326214456	NA
TRINITY_DN12445_c0_g1_i2	22.1631177081875	-1.36348347454825	0.421805889973187	-0.861731623926254	0.388835219069476	1
TRINITY_DN12445_c0_g1_i3	4.82268179499775	-0.863692215824483	0.521643526612948	0	1	NA
TRINITY_DN12446_c0_g1_i1	70.2833520195795	0.141718301672734	0.269947602233544	0	1	1
TRINITY_DN12455_c0_g1_i2	203.236182782868	1.52805387327191	0.177804416212132	2.96985803008349	0.00297937404637673	0.0502629481218652
TRINITY_DN12458_c0_g1_i2	7.6301300190582	-0.0074358452336416	0.511435076831519	0	1	1
TRINITY_DN12460_c0_g1_i1	12.8519492023321	1.28372481055177	0.469037773767435	0.604908232172472	0.545239973024078	1
TRINITY_DN12462_c0_g1_i1	9.03321059385655	1.73303735426589	0.50760678357833	1.44410472432697	0.148709519374355	1
TRINITY_DN12464_c0_g1_i1	19.3373633436271	-0.784494591550172	0.415247012335311	0	1	1
TRINITY_DN12465_c0_g1_i1	1.76056228247356	-0.119244045333812	0.462214615236769	0	1	NA
TRINITY_DN12467_c0_g1_i1	3.35155097844567	0.68507940531109	0.500084529439657	0	1	NA
TRINITY_DN12468_c0_g1_i1	6.14895780242597	1.20176421991618	0.519246776855727	0.388570962612337	0.697593550455689	1
TRINITY_DN12469_c0_g1_i1	0.762476659678608	0.0364624275667372	0.333256558470285	0	1	NA
TRINITY_DN12470_c0_g1_i2	0.807067945858969	0.18338550407678	0.357268101983296	0	1	NA
TRINITY_DN12471_c0_g1_i2	0.516946529185833	0.0780550024470388	0.294133587585806	0	1	NA
TRINITY_DN12473_c0_g1_i2	25.7113224010673	0.104562764312843	0.410205720400946	0	1	1
TRINITY_DN12475_c0_g1_i1	3.7878348812066	1.31422172941776	0.512835303250975	0.612714700851997	0.540065000362654	NA
TRINITY_DN12475_c0_g1_i2	1.70482976960519	0.0641729162039073	0.449407846228538	0	1	NA
TRINITY_DN12489_c0_g1_i1	1.68261433628413	-0.0710628199827849	0.444937126538266	0	1	NA
TRINITY_DN12490_c0_g1_i1	7.64984445395495	-0.912343375097435	0.51615626760694	0	1	1
TRINITY_DN12493_c0_g1_i2	6.76753845450143	1.46910432369168	0.517949149834952	0.905695711328356	0.365096933112062	1
TRINITY_DN12494_c0_g2_i1	6.24491277821989	-1.18659045693909	0.516923132941767	-0.360963642461158	0.71812662638677	1
TRINITY_DN1250_c0_g1_i1	3.27538828554195	0.682447335425343	0.499642350149476	0	1	NA
TRINITY_DN12500_c0_g1_i1	31.6155177362977	-1.25157687312352	0.359865340121124	-0.699086144386243	0.484498196966746	1
TRINITY_DN12501_c0_g1_i1	20.8638847856796	-1.49406746237834	0.43922472318319	-1.12486259607085	0.260647264141136	1
TRINITY_DN12507_c0_g1_i1	1.68803470210667	0.366683110544735	0.438746311460554	0	1	NA
TRINITY_DN1251_c0_g1_i2	28.2759734511087	-0.43128794552388	0.365242588433279	0	1	1
TRINITY_DN12512_c0_g1_i1	1.87945725163533	0.877472971463022	0.456402256863594	0	1	NA
TRINITY_DN12513_c0_g1_i1	0.474318562560615	0.1778503895147	0.266446986182143	0	1	NA
TRINITY_DN12515_c0_g1_i2	4.57952070769243	0.534142043643636	0.518053353994641	0	1	NA
TRINITY_DN12516_c0_g1_i1	4.0544390289865	0.378180304840609	0.520044872288854	0	1	NA
TRINITY_DN12519_c0_g1_i1	4.12991825262516	-1.39213202701863	0.518892759869911	-0.755709189538396	0.44982357316874	NA
TRINITY_DN12522_c0_g1_i2	1.33606652546444	0.657302790119002	0.41909465573598	0	1	NA
TRINITY_DN12523_c0_g1_i2	18.4810588932158	2.387368829734	0.458552523713449	3.02553962302685	0.00248189883060541	0.0428730912654072
TRINITY_DN12524_c0_g1_i1	69.3779983361429	-0.288725430590538	0.257030128443799	0	1	1
TRINITY_DN12525_c0_g1_i2	4.02916320703233	-0.0173393440650666	0.50623907042922	0	1	NA
TRINITY_DN12525_c0_g1_i3	2.85551945121297	-0.535459599502773	0.478478416142692	0	1	NA
TRINITY_DN12530_c0_g1_i1	56.1095458400719	-2.66875304983899	0.307249726223757	-5.43125968035432	5.5957635962234e-08	1.88938378219152e-06
TRINITY_DN12531_c0_g1_i2	0.755607025960586	0.00121671642406984	0.367712413664959	0	1	NA
TRINITY_DN12532_c0_g1_i2	21.1594994584384	-0.38570276302894	0.407049203043503	0	1	1
TRINITY_DN12534_c0_g1_i1	14.1227608511621	0.00384691674768403	0.449506739095299	0	1	1
TRINITY_DN1254_c0_g1_i1	1.09474712855237	0.343450561663507	0.390169973453148	0	1	NA
TRINITY_DN12540_c0_g1_i1	0.777957634828016	0.174807995204586	0.334351497514741	0	1	NA
TRINITY_DN12541_c0_g1_i1	0.720051064207135	0.16950119840709	0.325857859050997	0	1	NA
TRINITY_DN12543_c0_g1_i1	2.17216856812054	0.561429196117732	0.474744074847505	0	1	NA
TRINITY_DN12544_c0_g1_i1	1.13074503002287	0.565633154608163	0.398624682301293	0	1	NA
TRINITY_DN12547_c0_g1_i2	18.1429342132994	-1.71666240610556	0.434996829707074	-1.6475117912656	0.0994528946110989	0.996370666381565
TRINITY_DN12552_c0_g1_i1	2066.66439638258	0.328826619988248	0.0811538289529189	0	1	1
TRINITY_DN12552_c0_g1_i2	32.1857014114966	1.07148827869422	0.417091574838587	0.171397081616639	0.863911549358548	1
TRINITY_DN12554_c0_g1_i2	652.943645357211	0.434526189906822	0.117596676985336	0	1	1
TRINITY_DN12555_c0_g1_i1	2234.97790803536	0.496286037373223	0.0816822326997011	0	1	1
TRINITY_DN12557_c0_g1_i1	130.727208049749	-0.198136162770165	0.203833247650061	0	1	1
TRINITY_DN12558_c0_g1_i2	14.5972078314659	-1.08923827331804	0.467989779419146	-0.190684235516425	0.848772990301327	1
TRINITY_DN12562_c1_g1_i1	1.43559095497733	0.269803665737483	0.420761343289496	0	1	NA
TRINITY_DN12568_c0_g1_i1	26.1853531772282	-0.11219785990695	0.371664711598813	0	1	1
TRINITY_DN12570_c0_g1_i1	9.1525801853889	-0.155239153481474	0.497455508470144	0	1	1
TRINITY_DN12571_c0_g1_i2	0.900620216310347	-0.119556122885821	0.348637787133782	0	1	NA
TRINITY_DN12571_c0_g1_i3	6.61329050476193	0.186420230119141	0.516382440655341	0	1	1
TRINITY_DN12577_c0_g1_i1	19.6215170571103	0.406017473400195	0.41090446301614	0	1	1
TRINITY_DN12580_c0_g1_i1	9.63212115447908	-0.401111373298568	0.488265575750696	0	1	1
TRINITY_DN12581_c0_g1_i1	1.39477766158914	0.12169464106581	0.441679390045032	0	1	NA
TRINITY_DN12582_c0_g1_i1	5.4688893690175	-0.664178659141361	0.521541235959619	0	1	1
TRINITY_DN12583_c0_g1_i2	19.0746240581363	-0.422925193575424	0.417418993898057	0	1	1
TRINITY_DN12586_c0_g1_i1	2.99311530392937	1.08168034115595	0.501337052445046	0.162925003762621	0.870577483706091	NA
TRINITY_DN1259_c0_g1_i1	2.51330714799066	-0.82382023781175	0.479157968015466	0	1	NA
TRINITY_DN12591_c0_g1_i1	5.97642386671552	0.546448997759606	0.521205443900984	0	1	1
TRINITY_DN12593_c0_g1_i1	4.64234888545798	1.53132708527146	0.519134918484341	1.02348554557399	0.306078330693958	NA
TRINITY_DN12594_c0_g1_i1	0.588330217373076	0.268037861220021	0.309135237357661	0	1	NA
TRINITY_DN12595_c0_g1_i1	2.89375068873499	-0.430848719353739	0.492478322391312	0	1	NA
TRINITY_DN12595_c0_g1_i2	1.80853261972826	0.0748202568375705	0.478358062878786	0	1	NA
TRINITY_DN12597_c0_g1_i1	1.21084083555585	0.362317202657431	0.402254140134851	0	1	NA
TRINITY_DN12598_c0_g1_i1	7.16094672092651	2.21006142339648	0.521692837805539	2.31949019750111	0.020368472029204	0.272388263024254
TRINITY_DN12602_c0_g1_i1	1.15409168614239	0.184477172766375	0.392376274451057	0	1	NA
TRINITY_DN12603_c0_g1_i1	17.1868970647572	-0.908986258869484	0.425175446590293	0	1	1
TRINITY_DN12604_c0_g1_i3	44.9428625962796	-0.836441548558789	0.324675183569796	0	1	1
TRINITY_DN12608_c0_g1_i1	4.85622259359288	0.634219860816313	0.521354248334029	0	1	NA
TRINITY_DN12612_c0_g1_i2	33.9782672028851	0.712379040874764	0.391128209106364	0	1	1
TRINITY_DN12613_c0_g1_i2	2.18492616577595	0.245563538975373	0.492351862246613	0	1	NA
TRINITY_DN12618_c0_g1_i2	325.62026717219	-0.952427307295611	0.139420773491726	0	1	1
TRINITY_DN1262_c0_g1_i1	0.651813370974753	0.14195644844217	0.31535382291946	0	1	NA
TRINITY_DN1262_c0_g1_i2	6.03646554568923	0.901318804780734	0.519668667732036	0	1	1
TRINITY_DN12620_c0_g1_i1	2.18149931859658	0.622806012302523	0.486732991180942	0	1	NA
TRINITY_DN12623_c0_g1_i1	0.406558767909098	0.143780867111257	0.252946424417528	0	1	NA
TRINITY_DN12626_c0_g1_i1	7.28801115359182	0.376651861654114	0.513322488318132	0	1	1
TRINITY_DN12627_c0_g1_i2	8.39125188670349	0.411567305505912	0.502083806949687	0	1	1
TRINITY_DN12630_c0_g1_i1	4.93635440478891	-0.140427541333993	0.520825335325994	0	1	1
TRINITY_DN12632_c0_g1_i1	2.75791826169241	0.969703212166049	0.49317963354033	0	1	NA
TRINITY_DN12633_c0_g1_i1	164.188383085366	-0.47660401580555	0.206612348125771	0	1	1
TRINITY_DN12634_c0_g1_i1	34.3467518460559	1.31804438639962	0.370694579867554	0.857968806863197	0.390909688018816	1
TRINITY_DN12635_c0_g1_i1	72.1469145051762	1.93066177872818	0.282145952401889	3.29851189005377	0.00097198763555379	0.0182039289352655
TRINITY_DN12637_c0_g1_i1	25.7436773070995	-0.570095466812284	0.398265617689281	0	1	1
TRINITY_DN12639_c0_g1_i1	9.17163155885949	0.477752436551831	0.495741496320812	0	1	1
TRINITY_DN12640_c0_g1_i1	9.31020483244179	-0.753713004625047	0.496029887122616	0	1	1
TRINITY_DN12640_c0_g1_i2	3.36494435037118	0.970613791127509	0.506396757666835	0	1	NA
TRINITY_DN12640_c0_g1_i3	2.44209730510842	-0.385725084217129	0.458512455067592	0	1	NA
TRINITY_DN12641_c0_g1_i1	6.03903266412526	1.95615192916709	0.520433044634407	1.8372237101869	0.0661768768189251	0.725264445579048
TRINITY_DN12644_c0_g1_i1	30.3617453779147	0.842478893593431	0.370908754930069	0	1	1
TRINITY_DN12645_c0_g1_i2	6.46716457517295	-0.0392635279756588	0.517045323509714	0	1	1
TRINITY_DN12649_c0_g1_i1	11.1113576274736	0.378458888271528	0.49077719616635	0	1	1
TRINITY_DN12652_c0_g1_i1	1.02219090859368	0.452219215289173	0.36667179015148	0	1	NA
TRINITY_DN12652_c0_g1_i3	3.7899763597646	1.12128684461839	0.515702883599602	0.235187447027265	0.814063248597207	NA
TRINITY_DN12653_c0_g1_i1	2.43161745879165	0.593244306039011	0.46803065341633	0	1	NA
TRINITY_DN12660_c0_g1_i1	29.7099478809927	-0.0317429058683194	0.396561511510233	0	1	1
TRINITY_DN12662_c0_g2_i1	8.73765700885474	-1.42254482855331	0.503696998733584	-0.838886929276302	0.401532763213024	1
TRINITY_DN12664_c0_g1_i2	20.4009274996874	-0.399727082891071	0.426748484656035	0	1	1
TRINITY_DN12669_c0_g1_i1	175.224428946255	-0.280831546242139	0.194534451949743	0	1	1
TRINITY_DN12670_c0_g1_i1	834.344292280176	-0.29754716901651	0.117180505039342	0	1	1
TRINITY_DN12672_c0_g1_i1	0.795812234955463	0.372957806596781	0.340615926150586	0	1	NA
TRINITY_DN1268_c0_g1_i2	2.51203331361896	0.79610720927889	0.471826113016764	0	1	NA
TRINITY_DN12682_c0_g1_i3	1046.77062819795	-0.00645817899664902	0.0928791410193396	0	1	1
TRINITY_DN12694_c0_g1_i2	3.82405336566277	0.22409814835495	0.519724002078124	0	1	NA
TRINITY_DN12699_c0_g1_i1	3.87549283564957	0.277245025838424	0.518578391434436	0	1	NA
TRINITY_DN127_c0_g1_i1	0.648372565860696	0.131414871122321	0.334915063636522	0	1	NA
TRINITY_DN12702_c0_g1_i1	6.98224092082743	0.395415160591981	0.516518176386253	0	1	1
TRINITY_DN12705_c0_g1_i2	18.2207974172096	-0.122081436956475	0.429597025003417	0	1	1
TRINITY_DN12706_c0_g1_i1	308.115329019657	0.411646955349972	0.140153910158437	0	1	1
TRINITY_DN12710_c0_g1_i1	4.91648239663332	1.53439504362296	0.518428053236278	1.03079885489802	0.302635155375095	NA
TRINITY_DN12711_c0_g1_i2	18.0281234325251	2.46090583039423	0.465790534931944	3.136400851528	0.00171035256948849	0.0306439846951999
TRINITY_DN12713_c0_g1_i2	10.7389722893363	1.3822579188292	0.489074932628307	0.781593766777077	0.434453351267455	1
TRINITY_DN12713_c0_g1_i3	8.03602709562238	2.13155328575518	0.520103126652881	2.17563253856457	0.0295827482635295	0.373574397700295
TRINITY_DN12714_c0_g1_i1	1.10176125563649	0.4816143745704	0.375165666865558	0	1	NA
TRINITY_DN12715_c0_g1_i1	3326.31876109123	-0.222336748355144	0.0721962184841024	0	1	1
TRINITY_DN12716_c0_g2_i1	1.42917345494554	0.698816631544	0.427434099066216	0	1	NA
TRINITY_DN12723_c0_g1_i1	4.02597458201233	-0.216906276312539	0.516480619328316	0	1	NA
TRINITY_DN12725_c0_g1_i1	13.8260050213493	0.995278908997401	0.479632598222709	0	1	1
TRINITY_DN12727_c0_g1_i1	0.561183978463724	0.0794545252562613	0.301633473408075	0	1	NA
TRINITY_DN12729_c0_g1_i1	2.61125530153573	0.737956602486747	0.492724286821411	0	1	NA
TRINITY_DN1273_c0_g1_i2	10.7004191358201	2.23095415237245	0.505849422450278	2.43343986914099	0.0149561193600585	0.209791081465428
TRINITY_DN12730_c0_g1_i1	37.7153985784038	-1.60170864901633	0.341339479818985	-1.76278656466994	0.0779364942450376	0.830438813343275
TRINITY_DN12734_c0_g1_i1	39.1607355177887	-0.883041942693437	0.348892435516903	0	1	1
TRINITY_DN12736_c0_g1_i1	36.511483181751	-1.26635909210993	0.344104213931939	-0.774065185271509	0.438892244230257	1
TRINITY_DN12738_c0_g1_i1	1.29217125884727	0.633754845967848	0.414019989956892	0	1	NA
TRINITY_DN12742_c0_g1_i1	4.50422697888121	0.896107598458897	0.519632077497376	0	1	NA
TRINITY_DN12745_c0_g1_i2	1.10885558669608	0.47585066194112	0.373056806094618	0	1	NA
TRINITY_DN12746_c0_g1_i2	167.07944049819	6.04382635763063	0.384147416133768	13.129923945328	2.21879253288596e-39	3.79972211890773e-37
TRINITY_DN12747_c0_g1_i2	98.1604736417853	-0.751005877401468	0.229353991207036	0	1	1
TRINITY_DN12748_c0_g1_i1	18.2009748360696	-1.24562155664409	0.429451324164718	-0.571942715793988	0.567360783878206	1
TRINITY_DN12749_c0_g1_i1	11.8161144772855	-0.034838787465805	0.480292321923593	0	1	1
TRINITY_DN1275_c0_g1_i1	139.301063798728	0.54747707517998	0.209044053758123	0	1	1
TRINITY_DN12752_c0_g1_i3	24.0169475442096	-1.14838539181049	0.399252805963771	-0.37165773062582	0.710147700171763	1
TRINITY_DN12754_c0_g1_i1	3.0922055357275	-0.133085494935278	0.495428028030734	0	1	NA
TRINITY_DN12756_c0_g1_i2	0.949471559712758	-0.0946668433582006	0.374644817291791	0	1	NA
TRINITY_DN12757_c0_g1_i2	463.225328852877	0.558545433673474	0.120457883498072	0	1	1
TRINITY_DN12758_c0_g1_i2	0.893604439413517	0.458047025698281	0.369803615201391	0	1	NA
TRINITY_DN12761_c0_g1_i2	754.893447381536	0.318412378954095	0.0996452993412261	0	1	1
TRINITY_DN12764_c0_g1_i3	78.7480835006015	-1.4250103117572	0.249654769578591	-1.70239211722094	0.0886818867597216	0.913055204337549
TRINITY_DN12767_c0_g1_i1	26.5823873857813	-0.0160324548859724	0.379263996171481	0	1	1
TRINITY_DN1277_c0_g1_i1	5.76228930077322	0.011938770935465	0.521671249653823	0	1	1
TRINITY_DN12771_c0_g1_i1	3.91699269269322	0.593300515030267	0.517209502569016	0	1	NA
TRINITY_DN12772_c0_g1_i1	1.59180431514872	0.0723449554410255	0.404911053602215	0	1	NA
TRINITY_DN12775_c0_g1_i1	4.30270271078103	-0.311701331683152	0.519477239930578	0	1	NA
TRINITY_DN12777_c0_g1_i1	85.0068669399034	-1.98112294884361	0.260196217611605	-3.77070411649154	0.00016278759147048	0.00356813612096068
TRINITY_DN12779_c0_g1_i2	2.34225194286602	-0.0322316709116541	0.491609266008394	0	1	NA
TRINITY_DN1278_c0_g1_i1	6.57099734795148	0.112270125798021	0.515790076885723	0	1	1
TRINITY_DN12780_c0_g1_i1	3.35426570602047	0.219257578524755	0.503072796633727	0	1	NA
TRINITY_DN12783_c0_g1_i1	78.4987225174937	-0.416197473018209	0.260720684340065	0	1	1
TRINITY_DN12787_c0_g1_i1	2.12753894276453	0.963168367947207	0.467076743745831	0	1	NA
TRINITY_DN12789_c0_g1_i1	7.33301864038241	0.839382844196659	0.508217046094479	0	1	1
TRINITY_DN1279_c0_g1_i1	8.78163809387383	0.309297216878728	0.508370881527352	0	1	1
TRINITY_DN12791_c0_g1_i1	457.656104254145	-0.266272277720292	0.134995086441321	0	1	1
TRINITY_DN12793_c0_g1_i3	8.0525894312587	0.312752211496072	0.502053028064412	0	1	1
TRINITY_DN12794_c0_g1_i1	20.8946315416953	-1.34999201631867	0.417857815131155	-0.83758638380094	0.402263042709019	1
TRINITY_DN12799_c0_g2_i1	0.946991342881317	0.102140265799746	0.373058275050648	0	1	NA
TRINITY_DN1280_c0_g1_i1	0.966481969529133	0.116930850713874	0.39392423534193	0	1	NA
TRINITY_DN12800_c0_g1_i1	2.61139758853087	1.12829497125553	0.483910247827073	0.26512141834486	0.790915928092824	NA
TRINITY_DN12803_c0_g1_i1	38.0727292930296	0.783189537366756	0.343835908991698	0	1	1
TRINITY_DN12805_c0_g1_i1	2.4731166517289	0.661695500494515	0.481702081970223	0	1	NA
TRINITY_DN12805_c1_g1_i1	1.27744951424265	0.552309537305698	0.393154695258945	0	1	NA
TRINITY_DN12806_c0_g1_i1	2.52212988560192	0.528124538038124	0.496591135343416	0	1	NA
TRINITY_DN12807_c0_g1_i2	216.85988233076	0.10237921184064	0.161525747697939	0	1	1
TRINITY_DN12808_c0_g1_i1	345.869595597501	0.438830735495388	0.142917136606321	0	1	1
TRINITY_DN12809_c0_g1_i1	21.6398322077629	0.0534336491014896	0.40493444859301	0	1	1
TRINITY_DN12813_c0_g1_i1	3.42548492066345	1.00742689729198	0.508971715427925	0.0145919646747686	0.9883577098323	NA
TRINITY_DN12813_c0_g1_i3	1.95211917571662	0.877917236672264	0.455330206495301	0	1	NA
TRINITY_DN12815_c0_g1_i1	5.06011543520682	-0.216122789201575	0.521672374938469	0	1	1
TRINITY_DN12817_c1_g1_i1	1.05660747536469	-0.0157139390471974	0.385626842678296	0	1	NA
TRINITY_DN12819_c0_g1_i1	3.15027675963848	-0.423281910404507	0.49265416639311	0	1	NA
TRINITY_DN1282_c0_g1_i1	2.87160787497839	-0.094786529677644	0.503334890677957	0	1	NA
TRINITY_DN12822_c0_g1_i1	5.65649403071494	-0.242880147394491	0.521681338383055	0	1	1
TRINITY_DN12827_c0_g1_i1	17.0169955341732	-1.24965002034997	0.431056001039407	-0.579159134191358	0.562481802199828	1
TRINITY_DN12828_c0_g1_i2	51.6158429679695	-0.800474485535281	0.330749125579091	0	1	1
TRINITY_DN1283_c0_g1_i1	27.7364520215206	0.906264391045804	0.371366163379656	0	1	1
TRINITY_DN12831_c0_g1_i1	38.750791092629	0.312571228707657	0.332794738143908	0	1	1
TRINITY_DN12834_c0_g1_i4	9.51610529787082	-0.375752426352794	0.490751526648054	0	1	1
TRINITY_DN12836_c0_g1_i1	0.406558767909098	0.143780867111257	0.252946424417528	0	1	NA
TRINITY_DN12843_c0_g1_i1	4.858018262608	1.54348718221882	0.519210099056252	1.04675772525745	0.295211332562795	NA
TRINITY_DN12847_c0_g1_i1	237.522534523672	-0.305435677504657	0.152218798186843	0	1	1
TRINITY_DN12850_c0_g1_i1	2.47753943638043	0.14831114281454	0.483053138425483	0	1	NA
TRINITY_DN12855_c0_g1_i2	15.329825413311	0.356144125384966	0.461331235651737	0	1	1
TRINITY_DN12857_c0_g1_i1	9.79630669241343	1.5972069576557	0.507199799180814	1.17745897892755	0.239012361229728	1
TRINITY_DN12858_c0_g1_i1	1.53375930089627	-0.219646969041304	0.456890512298892	0	1	NA
TRINITY_DN12859_c0_g1_i1	16.9572495081929	-1.64511129989828	0.438930881817493	-1.46973322366167	0.141634020820935	1
TRINITY_DN12860_c0_g1_i1	1.65834434627559	0.791018231505688	0.443349207766844	0	1	NA
TRINITY_DN12864_c0_g2_i1	48.5749258986161	1.54935011607779	0.344977754520763	1.59242185584093	0.111289948616519	1
TRINITY_DN1287_c0_g1_i1	1.91469602934949	0.498284019760206	0.462498878207883	0	1	NA
TRINITY_DN12876_c0_g1_i1	49.2066389121317	0.585468957918516	0.308911934561037	0	1	1
TRINITY_DN1288_c0_g1_i1	18.9939164134591	-0.666647061434032	0.430607351148046	0	1	1
TRINITY_DN12885_c0_g1_i1	1.90680894275796	0.746562456097591	0.433536709664893	0	1	NA
TRINITY_DN12885_c0_g1_i2	2.45565618555317	1.05371416380717	0.476786155677733	0.112658816048931	0.910301053343794	NA
TRINITY_DN12891_c0_g1_i1	17.7452520569665	0.735025182844824	0.434400511485907	0	1	1
TRINITY_DN12893_c0_g1_i1	0.406558767909098	0.143780867111257	0.252946424417528	0	1	NA
TRINITY_DN12894_c0_g1_i1	253.759753792252	0.57456408279465	0.158371649216018	0	1	1
TRINITY_DN12898_c0_g1_i1	36.2373967600256	2.23100295363089	0.366014144453356	3.36326607123176	0.000770260860686332	0.0148584193904193
TRINITY_DN12899_c0_g1_i1	0.83457224842909	0.240844062205121	0.364315756496439	0	1	NA
TRINITY_DN129_c0_g1_i1	9.76642173512059	-0.288742787359674	0.487949079328837	0	1	1
TRINITY_DN12900_c0_g1_i3	333.373741674035	1.9813920082309	0.149454095419378	6.56651131223302	5.15077362169666e-11	2.3669694071596e-09
TRINITY_DN12901_c0_g1_i1	25.6458757433228	-1.32592380319484	0.383646145426359	-0.84954275464602	0.395579350239583	1
TRINITY_DN12904_c0_g1_i2	3.24338699009633	1.14162274591914	0.503881958474721	0.281063339413542	0.778661819097817	NA
TRINITY_DN12905_c0_g1_i1	44.6461435031124	-0.125468191181661	0.307941312073542	0	1	1
TRINITY_DN12906_c0_g1_i3	57.6799204769754	-2.11589479580547	0.304916119612031	-3.6596779377401	0.00025253243740725	0.00534336190225972
TRINITY_DN12907_c0_g1_i1	13.8392770918713	0.765460241391727	0.474892342315876	0	1	1
TRINITY_DN1291_c0_g1_i1	2.71826036163913	0.7414663211451	0.492701637848361	0	1	NA
TRINITY_DN12911_c0_g1_i1	54.0064356671237	0.439913127028772	0.302831723665734	0	1	1
TRINITY_DN12912_c0_g1_i1	38.3056727901291	2.01499433501962	0.366308823923391	2.77087055711193	0.00559066468056733	0.0883080172901292
TRINITY_DN12917_c0_g1_i1	10.1976958529262	0.089462918209935	0.492200746623069	0	1	1
TRINITY_DN12921_c0_g1_i2	9.8133045328551	0.097286239772314	0.497742489050985	0	1	1
TRINITY_DN12927_c0_g1_i2	20.3207125137324	2.50509990301095	0.455631457510978	3.30332745511692	0.00095544747264484	0.0179364918287364
TRINITY_DN12928_c0_g1_i1	88.1200933509812	0.84118843478538	0.241210263171759	0	1	1
TRINITY_DN12930_c0_g1_i1	16.2485942468085	-0.428256256432941	0.441383687195639	0	1	1
TRINITY_DN12932_c0_g1_i1	23.1548100379495	-1.25197226795047	0.421997877350534	-0.597093685713418	0.550444833381448	1
TRINITY_DN12939_c0_g1_i1	5.04261068740112	1.28162739757404	0.516458410969933	0.545305084769802	0.585543707546591	1
TRINITY_DN1294_c0_g1_i1	0.588811848110612	0.261283529860475	0.306681983020698	0	1	NA
TRINITY_DN12947_c0_g1_i1	0.570385547003817	0.259411248579205	0.304785263335776	0	1	NA
TRINITY_DN12952_c0_g1_i1	205.07080387983	-0.390653178226521	0.171369106511521	0	1	1
TRINITY_DN12953_c0_g1_i3	35.327828211191	0.51887225228862	0.342355759369452	0	1	1
TRINITY_DN12955_c0_g1_i1	74.5854287949484	-1.13769050062582	0.26049324832033	-0.528576082158183	0.59709955578505	1
TRINITY_DN12962_c0_g1_i1	1.59870116054765	0.593585394213343	0.451420335356232	0	1	NA
TRINITY_DN12966_c0_g1_i1	13.3575650944097	-0.657210259463743	0.46677403803527	0	1	1
TRINITY_DN12972_c0_g1_i2	1.66179367726512	-0.13301614324895	0.464752031592116	0	1	NA
TRINITY_DN12973_c0_g1_i1	282.59171494536	-0.242169425869752	0.154507506969149	0	1	1
TRINITY_DN12976_c0_g1_i1	46.5106438976666	0.27616661728046	0.318151777919016	0	1	1
TRINITY_DN1298_c0_g1_i1	3.20900625643292	-0.0278727103289534	0.516640664893469	0	1	NA
TRINITY_DN12985_c0_g1_i2	5.67120111547196	-0.475032180270865	0.519988550166355	0	1	1
TRINITY_DN12988_c0_g1_i1	65.1858564735415	0.561198658249054	0.275417717046651	0	1	1
TRINITY_DN12991_c0_g1_i1	97.9729708203128	-1.48496815689322	0.230390136981461	-2.10498662506653	0.0352924723300501	0.433557386295033
TRINITY_DN12995_c0_g1_i1	0.609838151863647	0.240655511905627	0.289303376423691	0	1	NA
TRINITY_DN12999_c1_g1_i1	0.782075430807238	-0.00473073951725003	0.352837998553315	0	1	NA
TRINITY_DN13_c0_g1_i1	12.5026372498431	0.384569317720923	0.465620084145595	0	1	1
TRINITY_DN130_c0_g1_i1	1.12999439749791	-0.171609136092667	0.395205142703723	0	1	NA
TRINITY_DN13000_c0_g1_i1	11.765198299083	2.68926327708309	0.50882410694231	3.31993562025671	0.000900382092952378	0.0170506725064745
TRINITY_DN13001_c0_g1_i1	2.73014371974022	-0.0377764719908118	0.482749599745766	0	1	NA
TRINITY_DN13001_c0_g1_i2	0.73383357148522	0.330987694768525	0.328926306213471	0	1	NA
TRINITY_DN13002_c0_g1_i3	5.52926562062888	0.190300709427719	0.519694398851068	0	1	1
TRINITY_DN13004_c0_g1_i1	4.14573246808579	-0.656433810248574	0.512939415603973	0	1	NA
TRINITY_DN13008_c0_g1_i1	3.97896181642794	1.30555673767156	0.512721785447857	0.595950369857329	0.551208382390522	NA
TRINITY_DN13010_c0_g1_i1	9.96042010609468	-0.388664086424765	0.495036076582896	0	1	1
TRINITY_DN13012_c0_g1_i1	7.23371141642878	0.142339766704605	0.511737406013683	0	1	1
TRINITY_DN13016_c0_g1_i1	2.09687469819664	0.39877626129186	0.479133703306568	0	1	NA
TRINITY_DN13019_c0_g1_i1	7.49347722140775	1.0814730697839	0.515240881764287	0.15812617489691	0.874357375495076	1
TRINITY_DN1302_c0_g1_i1	1.14852691032576	0.341337916407992	0.395459587048743	0	1	NA
TRINITY_DN13027_c0_g1_i1	6.75262160874546	1.79963813026943	0.520878109322884	1.5351732314282	0.124741281792226	1
TRINITY_DN13029_c0_g1_i2	10.3730338463005	-0.55575645242885	0.489478093380247	0	1	1
TRINITY_DN13036_c0_g1_i2	82.6258987081012	3.31078727439713	0.309896603872279	7.45663955500946	8.87570793896956e-14	5.04241889687903e-12
TRINITY_DN13042_c0_g1_i2	29.8418038960669	-0.788712014382952	0.36568605323585	0	1	1
TRINITY_DN13043_c0_g1_i1	168.18748216026	2.70631910335125	0.21279618044833	8.01856076437218	1.0699135262623e-15	6.84629612342683e-14
TRINITY_DN13046_c0_g1_i1	208.35848884028	1.88031073791375	0.179488575021366	4.90455026348588	9.36416413965018e-07	2.78282850412276e-05
TRINITY_DN13050_c0_g1_i2	25.495577047823	1.95096329006612	0.408192962824623	2.32969055489252	0.0198225121088438	0.266283904198035
TRINITY_DN13051_c0_g1_i1	48.5564429808666	-2.92315343692034	0.360260375242	-5.33823192636295	9.38573502779051e-08	3.10734404174583e-06
TRINITY_DN13052_c0_g1_i2	47.7634722083287	-0.48919859009475	0.301978353673148	0	1	1
TRINITY_DN13054_c0_g1_i3	1.97052358549246	0.663532187010112	0.452995227245303	0	1	NA
TRINITY_DN13060_c0_g1_i1	1.25122206695101	0.183053774703881	0.407170979721904	0	1	NA
TRINITY_DN13060_c0_g2_i1	3.12624230524586	-0.422137965259897	0.480575796577075	0	1	NA
TRINITY_DN13063_c0_g1_i2	3.62695601789554	-0.0970821330197584	0.516132381952791	0	1	NA
TRINITY_DN13065_c0_g1_i1	1.05402493035339	0.330964931531611	0.390598417321064	0	1	NA
TRINITY_DN13066_c0_g1_i1	7.8676871937002	-0.260551733850982	0.501801181381861	0	1	1
TRINITY_DN13067_c0_g1_i1	10.6420631890061	-0.189367348290001	0.476962210268932	0	1	1
TRINITY_DN1307_c0_g1_i1	0.609838151863647	0.240655511905627	0.289303376423691	0	1	NA
TRINITY_DN13071_c0_g1_i2	1.5396367770721	-0.244651862207994	0.44857398911446	0	1	NA
TRINITY_DN13075_c0_g1_i2	43.6019493156748	0.328764896980712	0.338220008337947	0	1	1
TRINITY_DN13077_c0_g1_i1	12.3864038214323	1.43293816806489	0.507690458701844	0.852760103414015	0.393792352792856	1
TRINITY_DN13080_c0_g1_i1	14.6193304477558	-1.63224171705557	0.456298412265623	-1.38558824677112	0.165872669131802	1
TRINITY_DN13086_c0_g1_i1	15.3050246960626	-0.935179982316513	0.466166106707701	0	1	1
TRINITY_DN1309_c0_g1_i1	5.49768382000463	-0.112222504082631	0.520951017328011	0	1	1
TRINITY_DN1309_c0_g1_i2	6.17921112475899	-0.573428744596138	0.517424002831847	0	1	1
TRINITY_DN13094_c0_g1_i1	2.80896107138987	1.14507574880054	0.484756918488035	0.29927525171386	0.764730036007604	NA
TRINITY_DN13095_c0_g1_i1	37.8466087855915	1.28726768600223	0.348396821997489	0.82454163719179	0.409631867635326	1
TRINITY_DN13096_c0_g1_i1	8.11553276058642	1.50489240205368	0.515403824497006	0.979605462855103	0.327280907328559	1
TRINITY_DN1310_c0_g1_i1	1.07358562268646	-0.211233457548089	0.387180821129225	0	1	NA
TRINITY_DN13101_c0_g1_i1	199.85490891402	0.423643124108818	0.16448872743553	0	1	1
TRINITY_DN13102_c0_g1_i1	18.4459776001043	1.20057519239219	0.443980987769509	0.451765273553376	0.651438089240305	1
TRINITY_DN13104_c0_g1_i1	10.340154306283	0.215112321700131	0.496811495980331	0	1	1
TRINITY_DN13105_c0_g1_i1	8.27430137605056	-0.0577186248607638	0.496595811344654	0	1	1
TRINITY_DN13109_c0_g1_i1	3.36788942198932	-0.00815124856539288	0.50944482700746	0	1	NA
TRINITY_DN13112_c0_g1_i1	3.02203321733317	0.634203688236955	0.499361943607567	0	1	NA
TRINITY_DN13114_c0_g1_i1	13.5690481620444	0.228573663476662	0.456468260288137	0	1	1
TRINITY_DN13118_c0_g1_i2	13.8657288783428	0.15953321085742	0.462372489552988	0	1	1
TRINITY_DN13121_c0_g1_i1	15.3093416076899	-0.189389773286864	0.448020093539029	0	1	1
TRINITY_DN13122_c0_g1_i1	23.5332384321425	2.50138824281444	0.444674101218251	3.37637887770204	0.000734467024388753	0.0142255923910088
TRINITY_DN13123_c0_g1_i2	36.4329726224193	0.50044194907431	0.334826570542965	0	1	1
TRINITY_DN13127_c0_g1_i2	30.3437564177778	-1.11910511765577	0.379524047787565	-0.313827591031707	0.753651987654478	1
TRINITY_DN13130_c0_g1_i3	5.20455500710993	0.939088911437634	0.521376659991005	0	1	1
TRINITY_DN13134_c0_g1_i1	2.29117173662907	0.578611303405317	0.480323518344104	0	1	NA
TRINITY_DN13138_c0_g1_i2	337.791064813982	0.0771682965531848	0.151857538058651	0	1	1
TRINITY_DN13139_c0_g1_i1	0.795980870846525	0.373024480216905	0.340640856302806	0	1	NA
TRINITY_DN1314_c0_g1_i1	31.864278258621	-0.237026258511519	0.373536424397472	0	1	1
TRINITY_DN13143_c0_g1_i1	11.6987487253275	0.350748767088634	0.484692886326831	0	1	1
TRINITY_DN13148_c0_g1_i1	98.0401296726659	-0.105450441932473	0.220901448653464	0	1	1
TRINITY_DN1315_c0_g1_i1	1.2706487501784	-0.120125860214292	0.420624571804391	0	1	NA
TRINITY_DN13151_c0_g1_i1	10.8383057837761	0.0481711055114982	0.482104413417163	0	1	1
TRINITY_DN13156_c0_g2_i1	1.04088213358555	-0.0495186572167474	0.363847123928252	0	1	NA
TRINITY_DN13157_c0_g1_i1	0.406558767909098	0.143780867111257	0.252946424417528	0	1	NA
TRINITY_DN13158_c0_g1_i1	22.9022321819839	0.963461039656561	0.394881643788838	0	1	1
TRINITY_DN13164_c0_g1_i1	9.11720943708081	1.74483071182898	0.506297345060843	1.47113295990021	0.141255162958971	1
TRINITY_DN13167_c0_g1_i1	0.936530420784426	0.257705057244902	0.374653380964112	0	1	NA
TRINITY_DN13172_c0_g1_i2	20.8044253152987	-0.87770942039899	0.421602003613234	0	1	1
TRINITY_DN13175_c0_g1_i2	17.067855370957	-0.444687148359452	0.431406029631888	0	1	1
TRINITY_DN13176_c0_g1_i1	6.43204098675173	1.20257040028481	0.520566360605106	0.389134634149901	0.697176554264316	1
TRINITY_DN13178_c0_g1_i1	5.64786486327624	0.347575152107229	0.518178194918286	0	1	1
TRINITY_DN13179_c0_g1_i1	15.9797831215016	-1.05354979876767	0.439866427406261	-0.121741045533833	0.903104105351578	1
TRINITY_DN13182_c0_g1_i1	29.4612325000991	-1.63017584189448	0.37962415093442	-1.65999934499252	0.0969145843031651	0.979598626221886
TRINITY_DN13184_c0_g1_i1	8.63370321099784	1.53058360884491	0.515107122009873	1.03004518123268	0.302988796755831	1
TRINITY_DN13185_c0_g1_i2	5.0557341259342	-0.185867208990563	0.521678908777728	0	1	1
TRINITY_DN13186_c0_g1_i1	1.12134686172009	-0.271983605841271	0.422308086900662	0	1	NA
TRINITY_DN13186_c0_g1_i2	3.98276179887013	0.313923180134773	0.518965925274463	0	1	NA
TRINITY_DN13187_c0_g1_i1	1.14858126216222	0.341365500055405	0.395464093681745	0	1	NA
TRINITY_DN1319_c0_g1_i1	7.95280911946569	-0.825630165706554	0.508267173667302	0	1	1
TRINITY_DN13190_c0_g1_i1	26.8049613260661	-0.52050615248078	0.390139902371228	0	1	1
TRINITY_DN13191_c0_g1_i2	49.7968120076605	0.00605132533527116	0.306280179964043	0	1	1
TRINITY_DN13197_c0_g1_i1	20.6951668858025	0.0439797683620058	0.432869943129972	0	1	1
TRINITY_DN13201_c0_g1_i1	8.85303676560918	-0.543204414156898	0.497471684136942	0	1	1
TRINITY_DN13203_c0_g1_i1	12.3915531320845	1.72979802993829	0.511392179886339	1.42708093444154	0.153556567293152	1
TRINITY_DN13205_c0_g1_i2	6.66573592985572	0.186118146920475	0.517149755928953	0	1	1
TRINITY_DN13208_c0_g1_i1	6.45498087177456	-0.485045128554187	0.515689759069244	0	1	1
TRINITY_DN1321_c0_g1_i1	45.8675084622565	1.06343615788361	0.319902913138299	0.198298156341522	0.842811794075909	1
TRINITY_DN13210_c0_g1_i3	4.29789166757859	0.304291700811806	0.521289516622174	0	1	NA
TRINITY_DN13211_c0_g1_i1	2.24842031234005	-0.00358493963231069	0.476148088378137	0	1	NA
TRINITY_DN13212_c0_g1_i2	32.2485780676073	-0.327034169484302	0.37527259020197	0	1	1
TRINITY_DN13213_c0_g1_i1	3.34759882592315	-0.219284269449121	0.50209122199844	0	1	NA
TRINITY_DN13214_c0_g1_i1	0.406558767909098	0.143780867111257	0.252946424417528	0	1	NA
TRINITY_DN13216_c0_g1_i1	1529.88867303268	1.5696984879044	0.0955284130445795	5.96365489332004	2.46657411694007e-09	9.60954669061235e-08
TRINITY_DN13219_c0_g1_i1	13.4340813228404	-0.127811957392093	0.488964542397589	0	1	1
TRINITY_DN13222_c0_g1_i1	45.4002335140999	-1.43302626100108	0.32617540059595	-1.32758712094752	0.184314541528837	1
TRINITY_DN13223_c0_g1_i1	94.5879699651102	0.725352388387709	0.249083582840949	0	1	1
TRINITY_DN13224_c0_g1_i2	12.8751395954647	-0.8240221122962	0.467657242059567	0	1	1
TRINITY_DN13225_c0_g1_i1	3.40181379338404	1.33376776089944	0.499199518763669	0.668605934809499	0.503746885755561	NA
TRINITY_DN13227_c0_g1_i1	13.4234947937154	0.590368453095888	0.460779229245986	0	1	1
TRINITY_DN13228_c0_g2_i1	72.5663746883594	3.71155712555653	0.346081180035098	7.83503201555641	4.68723260583396e-15	2.85357762018597e-13
TRINITY_DN13229_c0_g1_i1	5.16958489326065	0.478588359847793	0.520700902015772	0	1	1
TRINITY_DN13231_c0_g1_i2	3.27086260479894	1.35247630964154	0.500880296040591	0.703713666574293	0.48161110764172	NA
TRINITY_DN13235_c0_g1_i1	610.224854310936	0.211007042636905	0.111819010676971	0	1	1
TRINITY_DN13236_c0_g1_i1	218.363031203105	0.240246206284317	0.163391956118807	0	1	1
TRINITY_DN1324_c0_g1_i2	4.4342373168679	-0.0135177354306707	0.52169089303167	0	1	NA
TRINITY_DN1324_c1_g1_i1	1.75667259700313	0.445726303510225	0.467802342221087	0	1	NA
TRINITY_DN13241_c0_g1_i1	7.71777151539765	-0.116106191975729	0.514789742298831	0	1	1
TRINITY_DN13241_c0_g1_i2	3.2850862327536	-0.882016346846019	0.487297974500212	0	1	NA
TRINITY_DN13242_c0_g1_i1	8.99424230267002	2.49492473543315	0.519799275682002	2.87596540697701	0.00402793852994011	0.0660337801423515
TRINITY_DN1325_c0_g1_i1	69.9274755548883	5.10453288601024	0.434334911569677	9.4501564960011	3.38324490494943e-21	2.85584261409277e-19
TRINITY_DN13253_c0_g1_i1	23.1270196577975	1.03343414459747	0.416955020390273	0.0801864540836425	0.936088963543626	1
TRINITY_DN13254_c0_g1_i1	6.79062226824012	0.669103603738331	0.521479280844047	0	1	1
TRINITY_DN13257_c0_g1_i1	3.91650158885797	0.179855992004461	0.517577008627614	0	1	NA
TRINITY_DN13259_c0_g1_i1	4.05523532708735	-0.0909838481417211	0.518042565374006	0	1	NA
TRINITY_DN13259_c0_g1_i3	2.93379267274819	-0.342378100637113	0.501605475577095	0	1	NA
TRINITY_DN13263_c0_g1_i2	67.7582757440247	0.402060358651418	0.265911431420759	0	1	1
TRINITY_DN13266_c0_g1_i1	1.98660226994486	-0.0131397013514483	0.48746313367575	0	1	NA
TRINITY_DN13266_c0_g1_i2	7.23981993928051	1.49289775501867	0.518422942927217	0.95076377645553	0.3417243047655	1
TRINITY_DN13271_c0_g1_i2	227.860009504512	-0.0754527446931821	0.164473712092326	0	1	1
TRINITY_DN13274_c0_g1_i1	6.50073585638535	0.667174315351175	0.52049266423638	0	1	1
TRINITY_DN13275_c0_g1_i1	48.6327454494626	0.479278343044818	0.307353837582837	0	1	1
TRINITY_DN13280_c0_g1_i2	2.20420775532076	0.453653907007726	0.484647831579113	0	1	NA
TRINITY_DN13283_c0_g1_i1	0.883346235802958	0.0203381321160671	0.367056742820789	0	1	NA
TRINITY_DN13286_c0_g1_i1	10.8767208086281	-1.68165813930232	0.487375446574333	-1.39863044823772	0.161923830794872	1
TRINITY_DN13290_c0_g1_i1	55.965961492207	1.15938451308248	0.308546400925371	0.516565782664984	0.605459306947692	1
TRINITY_DN13294_c0_g1_i1	1.33952152457617	0.659016066636312	0.41948790664589	0	1	NA
TRINITY_DN13294_c0_g2_i1	1.10568876339278	0.495081690026351	0.378855652810298	0	1	NA
TRINITY_DN13296_c0_g1_i2	10.4911380584408	-0.131272186854141	0.48306961610752	0	1	1
TRINITY_DN13297_c0_g1_i1	300.753243792294	1.95875929549567	0.152269459603052	6.29646481963644	3.0451035023904e-10	1.31077113509767e-08
TRINITY_DN13299_c0_g1_i1	53.560665286549	-1.57510284595363	0.344692849693678	-1.66845017662744	0.0952263946546976	0.967877497164997
TRINITY_DN1330_c0_g1_i1	7.02916286142835	1.37842496617351	0.515606594339936	0.733941284552334	0.462984524022465	1
TRINITY_DN13303_c0_g1_i1	28.2197548672671	-1.85707995035409	0.381512987925833	-2.24652889280064	0.0246701510176665	0.321251791479504
TRINITY_DN13304_c0_g1_i1	1.99079301947325	0.00388083053987964	0.475145127092067	0	1	NA
TRINITY_DN13305_c0_g1_i1	9.26264677152482	0.339675168239874	0.499264522443624	0	1	1
TRINITY_DN13315_c0_g1_i1	14.5243372991003	0.328466877141885	0.448676777842686	0	1	1
TRINITY_DN13320_c0_g1_i1	1.84228904809845	-0.199232169887489	0.456731159987612	0	1	NA
TRINITY_DN13325_c0_g1_i1	0.588472955813783	0.261090757726794	0.306623298197925	0	1	NA
TRINITY_DN1333_c0_g1_i1	1.72059857880617	0.415689586356521	0.44089726792632	0	1	NA
TRINITY_DN13336_c0_g1_i1	431.672638182901	-1.21062986959913	0.134069466291598	-1.57105025793876	0.11617097533905	1
TRINITY_DN13338_c0_g1_i1	9.63348844726784	0.957912877402215	0.503488921747907	0	1	1
TRINITY_DN13340_c0_g1_i2	7.55074803390574	1.51049359543966	0.519510982388454	0.982642547983621	0.32578339588596	1
TRINITY_DN13345_c0_g1_i1	1.45275957142755	0.441104908706637	0.420808043454951	0	1	NA
TRINITY_DN13347_c0_g1_i1	543.390366123656	0.148955644015941	0.114162549426961	0	1	1
TRINITY_DN13352_c0_g1_i1	1.25223994042302	0.407333223076364	0.422946795515896	0	1	NA
TRINITY_DN13352_c0_g1_i2	336.254283348459	0.418826665687489	0.138884056170878	0	1	1
TRINITY_DN13353_c0_g1_i1	8.82850596676985	0.270146230524183	0.49982369793071	0	1	1
TRINITY_DN13353_c0_g1_i2	23.6199231568645	0.134466854204666	0.389734528820465	0	1	1
TRINITY_DN13354_c0_g1_i2	1.57152531664249	0.194686359766219	0.456515382084971	0	1	NA
TRINITY_DN13361_c0_g1_i1	1.79334621763526	0.212461078133397	0.467765569313935	0	1	NA
TRINITY_DN13361_c0_g1_i3	34.9051345491233	0.579620085138985	0.384054762272462	0	1	1
TRINITY_DN13363_c0_g1_i1	10.8666309144513	0.0868600020480459	0.496038395370495	0	1	1
TRINITY_DN13364_c0_g1_i1	4.17534358562855	1.4320584362911	0.503677428106827	0.857807819411486	0.390998591285765	NA
TRINITY_DN13364_c0_g1_i2	37.3275483610413	-0.386495472428856	0.331208341554967	0	1	1
TRINITY_DN13365_c0_g1_i1	43.3376317915303	0.249734677220947	0.317632925308297	0	1	1
TRINITY_DN1337_c0_g1_i2	4.6440377986538	0.866105355087927	0.515494200513464	0	1	NA
TRINITY_DN13371_c0_g1_i1	23.7432822651327	1.28412425412284	0.409587584250583	0.693683756656595	0.487880554797499	1
TRINITY_DN13373_c0_g1_i1	35.931186370224	1.07191749660366	0.345843226657256	0.207948258228965	0.835269368066515	1
TRINITY_DN13380_c0_g1_i2	54.9999125349995	0.512113055416058	0.283871100422433	0	1	1
TRINITY_DN13381_c0_g1_i1	201.176708109863	-0.174666166544048	0.166551104422392	0	1	1
TRINITY_DN13382_c0_g1_i1	770.841438499653	0.446086849759403	0.103121478447883	0	1	1
TRINITY_DN13387_c0_g1_i1	7.2090571707908	-0.465723564774447	0.507346182205354	0	1	1
TRINITY_DN13387_c0_g1_i2	3.07569029347205	0.216655026392149	0.502423515742198	0	1	NA
TRINITY_DN13389_c0_g1_i1	20.7661179273968	-0.224872895792215	0.399721441796333	0	1	1
TRINITY_DN13390_c0_g1_i2	207.264818349515	0.255442734402092	0.167815438310635	0	1	1
TRINITY_DN13391_c1_g1_i1	11.5554642296592	-0.219248781133829	0.49156293205584	0	1	1
TRINITY_DN13392_c0_g1_i1	1.51819697938234	0.13167396285196	0.453796024254581	0	1	NA
TRINITY_DN13392_c0_g1_i2	3.72514321851271	1.25021532373927	0.51072123393258	0.489925437038521	0.624186662394912	NA
TRINITY_DN13393_c0_g1_i1	6.64772193266616	-0.554045924328193	0.511640214786708	0	1	1
TRINITY_DN13394_c0_g1_i1	15.6218179069945	1.18065823677357	0.460182844520182	0.392579251757939	0.694630266416087	1
TRINITY_DN13399_c0_g1_i2	78.6229954570779	-0.157864606878318	0.25157411001557	0	1	1
TRINITY_DN1340_c0_g1_i1	44.6658920752792	3.9019239429696	0.414008774226181	7.0093295689048	2.39462788640794e-12	1.20511040608995e-10
TRINITY_DN13401_c0_g1_i2	27.5150690598819	-0.0584256943196902	0.389777031761521	0	1	1
TRINITY_DN13404_c0_g1_i1	7.11536384924445	0.0714771876318559	0.513757125011592	0	1	1
TRINITY_DN13406_c0_g1_i1	2.15857587713694	0.402869104154816	0.486111810541842	0	1	NA
TRINITY_DN13407_c0_g1_i1	6.99371738476797	0.419138347470813	0.515804973777472	0	1	1
TRINITY_DN13413_c0_g1_i1	32.574367898096	1.13567905305684	0.356347084274464	0.380749721393357	0.703388970464316	1
TRINITY_DN13414_c0_g1_i1	6.59861778239161	0.650874341501634	0.519697105196026	0	1	1
TRINITY_DN13414_c0_g1_i2	34.1254790329577	0.143508056660581	0.347083455104664	0	1	1
TRINITY_DN13416_c0_g1_i1	40.1496579649473	-0.0809228800529983	0.345348367195893	0	1	1
TRINITY_DN13418_c0_g1_i1	1.89073920343746	0.879065112529038	0.456361440874887	0	1	NA
TRINITY_DN1343_c0_g1_i2	3.53601910855023	-0.0689886499394465	0.482679844431757	0	1	NA
TRINITY_DN13431_c0_g1_i1	29.6156971067744	-0.0404951244086387	0.380272477322198	0	1	1
TRINITY_DN13432_c0_g1_i1	26.1534020945516	0.466499034691549	0.385476069503019	0	1	1
TRINITY_DN13438_c0_g1_i2	27.4102980386006	0.0508973536376429	0.374148913073389	0	1	1
TRINITY_DN1344_c0_g1_i1	20.8893545758413	-1.02660195307156	0.40813578380345	-0.0651791735183108	0.948031342987544	1
TRINITY_DN13440_c0_g1_i1	1.07706042938746	0.481278368598717	0.374699792704712	0	1	NA
TRINITY_DN13448_c0_g1_i1	5.87633176451974	-0.0581880798854068	0.520362775281217	0	1	1
TRINITY_DN13451_c0_g1_i2	9.7207576791674	0.857575962825585	0.504293362914997	0	1	1
TRINITY_DN13453_c0_g1_i1	26.0646808411881	0.129943758547125	0.372645463919926	0	1	1
TRINITY_DN13457_c0_g1_i2	51.2615801727324	0.530260164123058	0.296635158614465	0	1	1
TRINITY_DN13462_c0_g1_i1	4.07485702573094	0.269266273041534	0.521419072306239	0	1	NA
TRINITY_DN13463_c0_g1_i1	26.2178723972864	-0.785201709200982	0.388963337584752	0	1	1
TRINITY_DN13464_c0_g1_i1	19.6684085981549	0.225669311362967	0.411525574667793	0	1	1
TRINITY_DN13468_c0_g1_i1	7.4859743143369	-0.636009969762097	0.51502208201632	0	1	1
TRINITY_DN13469_c0_g1_i3	28.896070853302	0.414597736409614	0.374286766538206	0	1	1
TRINITY_DN1347_c0_g1_i1	30.8184334605725	-0.471789694691641	0.375574704495421	0	1	1
TRINITY_DN13470_c0_g1_i1	14.5161727615794	0.236492688249668	0.466974859118305	0	1	1
TRINITY_DN13472_c0_g1_i1	1.49944570284832	-0.0440815458747162	0.421453760376773	0	1	NA
TRINITY_DN13473_c0_g1_i1	27.0911829544388	0.754940144766132	0.374006913990257	0	1	1
TRINITY_DN13475_c0_g1_i1	26.1992949966149	1.69053978022475	0.398841293802839	1.73136480839446	0.0833867191195454	0.870049161816127
TRINITY_DN13480_c0_g1_i1	46.6018436282195	0.262456830657499	0.300086946737815	0	1	1
TRINITY_DN13482_c0_g1_i1	1.76699812808545	0.8155322968943	0.44709115515659	0	1	NA
TRINITY_DN13485_c0_g1_i1	5.41215556648126	0.0679243884313991	0.520899371152378	0	1	1
TRINITY_DN13486_c0_g1_i1	9.06422337218262	1.99495572334573	0.512008374719094	1.94324111181112	0.0519870329152876	0.594380082380166
TRINITY_DN13499_c0_g1_i2	13.9893699126872	0.838923189027148	0.464171782801206	0	1	1
TRINITY_DN13503_c0_g1_i1	35.1398228094756	3.68193200870592	0.433470340407363	6.18711768418923	6.12742217815514e-10	2.58154261112929e-08
TRINITY_DN13506_c0_g1_i2	13.7435416880239	0.827493247432779	0.474847656414634	0	1	1
TRINITY_DN13506_c0_g1_i3	3.64692939445537	0.327525519500062	0.505468896143439	0	1	NA
TRINITY_DN13508_c0_g1_i3	92.3596215358364	-0.119663844823601	0.237417073012285	0	1	1
TRINITY_DN13511_c0_g1_i2	69.9964908524151	-0.0851923651601529	0.251487920544447	0	1	1
TRINITY_DN13518_c0_g1_i1	82.0637684659961	1.6220149330035	0.266405058590956	2.33484655394085	0.0195514382191572	0.263833580141053
TRINITY_DN13522_c0_g1_i1	6.19407921013075	0.303483016452271	0.519249479450566	0	1	1
TRINITY_DN13526_c0_g1_i1	0.557385372839493	0.0791057569833005	0.301022970214358	0	1	NA
TRINITY_DN13526_c0_g1_i2	6.67147300648692	-0.336963809335606	0.514594424493858	0	1	1
TRINITY_DN1353_c0_g1_i2	4.13439141275039	-0.957787373148618	0.519912887973859	0	1	NA
TRINITY_DN13532_c0_g1_i2	39.2369992395703	0.0128793274113776	0.320883844399514	0	1	1
TRINITY_DN1354_c0_g1_i1	11.213811129492	0.459642535580069	0.479970715465183	0	1	1
TRINITY_DN1355_c0_g1_i1	13.5953907208443	0.0500780616167301	0.468628618309332	0	1	1
TRINITY_DN13553_c0_g1_i1	24.2004283883129	1.61283975596755	0.428863884418992	1.42898429602623	0.153008747117698	1
TRINITY_DN13554_c0_g1_i1	5.67254234650449	0.439180945915786	0.520982148920163	0	1	1
TRINITY_DN13556_c0_g1_i2	0.584124472185451	0.110695661599974	0.305037936448565	0	1	NA
TRINITY_DN1356_c0_g1_i1	4.56428469374262	-0.537030213988481	0.521705895564367	0	1	NA
TRINITY_DN13561_c0_g1_i2	10.7591939065002	-0.116706502224023	0.491133585597778	0	1	1
TRINITY_DN13562_c0_g1_i1	62.9938296677792	1.49892640717733	0.281431184236192	1.77281849035822	0.0762587884753138	0.816215917655742
TRINITY_DN1357_c0_g1_i1	2.33562599512651	-0.325991181797231	0.491005946044162	0	1	NA
TRINITY_DN13574_c0_g1_i1	0.80493122399309	0.366468912100173	0.338287263932676	0	1	NA
TRINITY_DN13580_c0_g1_i2	12.9888318181697	-0.732530409403511	0.458886698203257	0	1	1
TRINITY_DN13581_c0_g1_i1	48.6735508929437	3.23405842673994	0.374171539221888	5.97067973525136	2.36267135531693e-09	9.25016923387569e-08
TRINITY_DN13589_c0_g1_i1	27.3885977803706	-0.208076329233982	0.371610074087993	0	1	1
TRINITY_DN13590_c0_g1_i2	7.48120807043162	1.13736990091417	0.517146360048656	0.265630605813881	0.790523712103725	1
TRINITY_DN13591_c0_g1_i3	130.509769256174	-0.194206682194262	0.20874016287935	0	1	1
TRINITY_DN13592_c0_g1_i1	411.994514924717	0.268902307911937	0.131161553230684	0	1	1
TRINITY_DN13594_c0_g1_i1	4.62313511892377	0.0470425145430928	0.521658852827489	0	1	NA
TRINITY_DN13595_c0_g1_i3	1101.26250665349	0.118205490721562	0.0925927840432871	0	1	1
TRINITY_DN13597_c0_g1_i2	11.5726001042631	-0.613291991710648	0.496049806535258	0	1	1
TRINITY_DN13604_c0_g1_i1	323.918349874926	0.286814790280035	0.142409737038553	0	1	1
TRINITY_DN13607_c0_g1_i2	66.7799097450886	-2.23194348086779	0.302103275658489	-4.07788852399083	4.54465458522145e-05	0.00110163908092272
TRINITY_DN13613_c0_g1_i1	2.89132735202214	0.0907067791149511	0.46954734516275	0	1	NA
TRINITY_DN13613_c0_g1_i2	266.699094052944	1.16084150907297	0.158467096940831	1.0149836286395	0.310113631516843	1
TRINITY_DN13614_c0_g1_i1	195.171960405342	0.645036096893932	0.175104607119387	0	1	1
TRINITY_DN13615_c0_g1_i1	100.207687119313	-0.428836963016046	0.223443638149552	0	1	1
TRINITY_DN13616_c0_g1_i1	17.8726674170129	0.737677149947995	0.43326437393423	0	1	1
TRINITY_DN13617_c0_g1_i1	79.2655327900347	-0.289688768605225	0.243130799597172	0	1	1
TRINITY_DN13620_c0_g1_i3	33.0671150752172	0.178549537395247	0.343575834154605	0	1	1
TRINITY_DN13624_c0_g1_i1	109.69869519352	0.0187567671153703	0.22422932815792	0	1	1
TRINITY_DN13630_c0_g1_i1	1.45797181825003	0.310624563007459	0.435672606613609	0	1	NA
TRINITY_DN13632_c0_g1_i2	272.985326131282	-0.116459183641946	0.144442378359786	0	1	1
TRINITY_DN13635_c0_g1_i1	22.6190140134729	0.114916778881807	0.42517298247676	0	1	1
TRINITY_DN13636_c0_g1_i1	30.4444949364415	-0.0311512896772862	0.381977341452183	0	1	1
TRINITY_DN13638_c0_g1_i2	26.8060962360783	-0.372089397338907	0.427610676723161	0	1	1
TRINITY_DN13643_c0_g1_i1	23.1980655781674	0.26763945033621	0.404988002827518	0	1	1
TRINITY_DN13645_c0_g1_i1	13.5233731111317	0.121498407126287	0.478303875003379	0	1	1
TRINITY_DN13647_c0_g1_i3	1.50972760101292	0.106619590353584	0.451077261622223	0	1	NA
TRINITY_DN13649_c0_g1_i1	4.12768076254517	-0.348211085929923	0.512366324718216	0	1	NA
TRINITY_DN1365_c0_g1_i1	15.53892716373	0.198708909085875	0.439606408447856	0	1	1
TRINITY_DN13654_c0_g1_i2	33.5911937227318	0.0190575548065602	0.338752823765356	0	1	1
TRINITY_DN13655_c0_g1_i1	2.40594398422744	0.271665962461812	0.479430191425963	0	1	NA
TRINITY_DN13656_c0_g1_i1	17.2186869268934	-0.907531158764026	0.450487918300483	0	1	1
TRINITY_DN13657_c0_g1_i1	1.69367183591586	-0.386019623304021	0.445793629383198	0	1	NA
TRINITY_DN13658_c0_g1_i1	27.2128847159603	0.233827038895597	0.367790336601649	0	1	1
TRINITY_DN13663_c0_g1_i3	16.9453273954382	0.300702844175715	0.436383276360317	0	1	1
TRINITY_DN13664_c0_g1_i1	1.54406647570402	0.479887628242902	0.426549207182409	0	1	NA
TRINITY_DN13667_c0_g1_i1	3.48287609242702	0.194061901220133	0.515126117731109	0	1	NA
TRINITY_DN1367_c1_g1_i1	15.0289345225255	0.174308801019659	0.445396324458024	0	1	1
TRINITY_DN13670_c0_g1_i2	412.52843162417	0.0724297997177219	0.126252634908643	0	1	1
TRINITY_DN13676_c0_g1_i1	7.2973048235912	-0.553136577959226	0.514495942961074	0	1	1
TRINITY_DN13677_c0_g1_i1	19.6999805796162	3.60734255745681	0.493866608814605	5.27944694158416	1.29574392472835e-07	4.21941017568177e-06
TRINITY_DN13678_c0_g1_i1	29.7686809263097	-0.219384711313422	0.380104376021335	0	1	1
TRINITY_DN1368_c0_g1_i1	13.9592014530207	-0.0534963457584195	0.452399619000034	0	1	1
TRINITY_DN13682_c0_g1_i1	13.647637446599	2.62183525742586	0.505705626728088	3.20707378306056	0.00134092598984446	0.024547357915616
TRINITY_DN13684_c0_g1_i1	9.24007682389503	-0.0824347987103186	0.49808116108439	0	1	1
TRINITY_DN13693_c0_g1_i1	0.474318562560614	0.1778503895147	0.266446986182143	0	1	NA
TRINITY_DN13695_c0_g1_i2	67.477096915774	-0.600824567597072	0.265712049156581	0	1	1
TRINITY_DN13699_c0_g1_i1	32.479296914646	1.54748729762795	0.369102899283361	1.48329178310691	0.137996904524646	1
TRINITY_DN137_c0_g1_i1	18.5636401743375	-1.18652322108495	0.433326689728905	-0.430444801822945	0.666872111197565	1
TRINITY_DN1370_c0_g1_i1	36.0983657340155	0.00379849274779695	0.330905529095409	0	1	1
TRINITY_DN13700_c0_g1_i1	26.1102871072187	3.24325587552307	0.451514453880014	4.96829250148257	6.75450247136309e-07	2.04300097621763e-05
TRINITY_DN13702_c0_g1_i3	19.9881280186214	-2.00743871034916	0.455760846605713	-2.21045471073718	0.027073620365927	0.347043866015361
TRINITY_DN13706_c0_g1_i2	11.6588091763085	-0.217298329456017	0.472774144615749	0	1	1
TRINITY_DN13709_c0_g1_i2	17.1925908282174	-0.525717557324975	0.434784662266295	0	1	1
TRINITY_DN13712_c0_g1_i1	715.25895115193	5.7024317208554	0.202105824081393	23.2671757096995	9.53343137383877e-120	8.40495557121697e-117
TRINITY_DN13713_c0_g1_i2	584.163369337384	0.309759878435948	0.107755341362529	0	1	1
TRINITY_DN13714_c0_g1_i1	1.79044791075602	0.434863370078406	0.444312172065818	0	1	NA
TRINITY_DN13718_c0_g1_i1	595.101917808644	1.6077510761763	0.114770764740607	5.29534744801844	1.18790327603089e-07	3.88952538963403e-06
TRINITY_DN13719_c0_g1_i1	6.35528797809422	0.0478655033278839	0.519265836837864	0	1	1
TRINITY_DN13719_c0_g1_i2	46.0446338241889	0.130068188135121	0.321921126937943	0	1	1
TRINITY_DN13721_c0_g1_i1	742.775805498369	0.302008546227516	0.109031582719443	0	1	1
TRINITY_DN13721_c0_g1_i3	27.4015805380475	0.0659937225244945	0.386787771713527	0	1	1
TRINITY_DN13726_c0_g1_i1	50.1868535994373	1.16282262511201	0.309350666480275	0.526336752283649	0.598654251770027	1
TRINITY_DN13727_c0_g1_i3	604.85580608435	-0.278987931951969	0.132791188374525	0	1	1
TRINITY_DN1373_c0_g1_i1	26.6229485326833	-1.04220806946737	0.385491682062361	-0.10949151805703	0.912812648932994	1
TRINITY_DN13732_c0_g1_i1	217.036411538603	-0.397564347826251	0.160315615965734	0	1	1
TRINITY_DN13740_c0_g1_i1	1101.46507841674	1.10810967493753	0.101016871634352	1.07021404631151	0.284522973246837	1
TRINITY_DN13742_c0_g1_i1	17.3278577212532	-0.157024748341738	0.437318700915613	0	1	1
TRINITY_DN13743_c0_g1_i1	3.9660639997948	1.32353963741947	0.513390510499252	0.630201826490406	0.528562544425611	NA
TRINITY_DN13744_c0_g1_i1	2.77086886223634	0.486429670714198	0.475530485637147	0	1	NA
TRINITY_DN13747_c0_g1_i2	16.9662439919545	0.288434413628052	0.435003914327965	0	1	1
TRINITY_DN13749_c1_g1_i1	43.3717263312021	3.04604991906393	0.382828090762006	5.34456579450933	9.06340509781733e-08	3.00899992954594e-06
TRINITY_DN13751_c0_g1_i1	1.10357381012633	0.347343433280705	0.40857361911781	0	1	NA
TRINITY_DN13753_c0_g1_i1	1876.6713963965	-0.350982449137739	0.0796797514966864	0	1	1
TRINITY_DN13754_c0_g1_i1	15.5427942671282	-1.82064567343742	0.456161328470422	-1.79902508656131	0.0720147124907093	0.777079880384789
TRINITY_DN13755_c0_g1_i1	897.840120804221	0.103075765176931	0.101941472646365	0	1	1
TRINITY_DN13756_c0_g1_i1	32.8811661152373	1.07543437156742	0.35391460479774	0.213142861427075	0.83121553408013	1
TRINITY_DN13759_c0_g1_i1	2.65787810930689	0.011253125314619	0.489109976525104	0	1	NA
TRINITY_DN13759_c0_g1_i2	1.96780978963334	0.46808620449599	0.466349172623725	0	1	NA
TRINITY_DN13763_c0_g1_i2	2.82678828550757	-0.263570100734438	0.503907951657246	0	1	NA
TRINITY_DN13764_c0_g1_i2	2.70367000098792	-0.0228372706786857	0.496491125701158	0	1	NA
TRINITY_DN13768_c0_g1_i2	2.05627772341247	-0.241408041863091	0.473591767218277	0	1	NA
TRINITY_DN13769_c0_g1_i1	3.85186881275633	1.51615666471789	0.509485844750483	1.01309323906863	0.311015627338607	NA
TRINITY_DN13772_c0_g1_i1	8.71022773901641	0.636376239493368	0.507886793440368	0	1	1
TRINITY_DN13773_c0_g1_i1	10.7630891310592	0.813263246727616	0.490899629755033	0	1	1
TRINITY_DN13776_c0_g1_i1	0.81071892953824	0.422304466817702	0.358816850664305	0	1	NA
TRINITY_DN13776_c0_g2_i2	2.47933185778279	1.09591592932263	0.48156021849661	0.199177435424523	0.842123949704141	NA
TRINITY_DN13778_c0_g1_i1	33.6875226966085	-0.865031363000292	0.374753048487172	0	1	1
TRINITY_DN13779_c0_g1_i1	2.04894301207827	-0.181626052200518	0.489138759758446	0	1	NA
TRINITY_DN13780_c0_g1_i1	151.451581458966	-0.201572660246261	0.183706932476302	0	1	1
TRINITY_DN13781_c0_g1_i3	1.91265662612048	0.131864392272639	0.484517145384977	0	1	NA
TRINITY_DN13784_c0_g1_i1	55.5074717167164	-0.638639354781865	0.282174881327197	0	1	1
TRINITY_DN13790_c0_g1_i2	17.4001544879517	0.361897046328712	0.452227535557655	0	1	1
[truncated: 50,103 more rows]
