# Supplementary material for: Comprehensive genomic resources related to domestication and crop improvement traits in Lima bean
Source: Nat Commun. 2021 Jan 29;12:702. doi: 10.1038/s41467-021-20921-1 (PMC7846787; doi:10.1038/s41467-021-20921-1)
Supplement: Supplementary file 12 — Source Data [file 41467_2021_20921_MOESM12_ESM.zip › SourceData/SupplFig21_LimaBeanGenomics_Salmon_ExpressionT2WildToDomesticated.tsv]

baseMean	log2FoldChange	lfcSE	stat	pvalue	padj
TRINITY_DN0_c0_g1_i1	10.8483656118125	1.38547927478841	0.498102153488044	0.773896021306119	0.438992282630402	1
TRINITY_DN10000_c0_g1_i1	22.7626411062119	0.218370538736112	0.408108719947929	0	1	1
TRINITY_DN10000_c0_g2_i1	6.74944805965759	-0.8205354357291	0.536153277170507	0	1	NA
TRINITY_DN100004_c0_g1_i1	2.75748965960083	-0.542917835911182	0.525375370209257	0	1	NA
TRINITY_DN100008_c0_g1_i1	1.31838821934993	0.098768463471742	0.445326794694497	0	1	NA
TRINITY_DN10001_c0_g1_i1	3.42698177901917	0.215100055192417	0.54460237003235	0	1	NA
TRINITY_DN100016_c0_g1_i1	0.936816059231594	0.56622145032938	0.416543014430375	0	1	NA
TRINITY_DN100029_c0_g1_i1	5.12341237377936	0.936290438967466	0.550817047496901	0	1	NA
TRINITY_DN100030_c0_g1_i1	0.97177722367703	0.5031767758898	0.398178742584798	0	1	NA
TRINITY_DN100035_c0_g1_i1	1.13790842933292	-0.671077280098555	0.438958342874562	0	1	NA
TRINITY_DN100038_c0_g1_i1	5.49763152890983	-0.170335736687876	0.545809664653041	0	1	NA
TRINITY_DN100039_c0_g1_i1	1.49497861105437	0.72002503248305	0.449149415440027	0	1	NA
TRINITY_DN100051_c0_g1_i1	1.70969406455805	-0.385004560033911	0.505877924949963	0	1	NA
TRINITY_DN100052_c0_g1_i1	1.63837548738825	-0.0556955147333348	0.501689157329596	0	1	NA
TRINITY_DN10006_c0_g1_i1	5.36160692002491	0.634965291512395	0.550561190731903	0	1	NA
TRINITY_DN100066_c0_g1_i1	1.56723926702426	-0.140506912997322	0.483251219908975	0	1	NA
TRINITY_DN100069_c0_g1_i1	4.09628141710168	-1.14785288437519	0.550822404028604	-0.268422059984892	0.788374460945653	NA
TRINITY_DN100080_c0_g1_i1	2.47992172873062	-0.583390378165113	0.52055811320084	0	1	NA
TRINITY_DN1001_c0_g1_i2	634.429451359418	-0.703074933654385	0.129162310292119	0	1	1
TRINITY_DN100101_c0_g1_i1	1.3030961098902	0.00191935223315778	0.444323377805945	0	1	NA
TRINITY_DN100105_c0_g1_i1	6.40197919212919	-1.12960200499587	0.542328156211849	-0.238973402932168	0.811126206676043	NA
TRINITY_DN100106_c0_g1_i1	1.50061353620747	0.59342795172822	0.467930762748247	0	1	NA
TRINITY_DN100109_c0_g1_i1	1.07005966885783	-0.0749892586594979	0.444792571891044	0	1	NA
TRINITY_DN100111_c0_g1_i1	1.22477880319214	-0.0657826721007573	0.436563365238144	0	1	NA
TRINITY_DN10012_c0_g1_i1	13.4234774747704	1.65299205388704	0.476953113938099	1.36909066070547	0.170970937293643	1
TRINITY_DN100123_c0_g1_i1	2.69042560376415	0.141446690608768	0.537334624127581	0	1	NA
TRINITY_DN100127_c0_g1_i1	5.65598163391722	-1.13547501135048	0.54373588778348	-0.249155912630183	0.803240180782542	NA
TRINITY_DN100129_c0_g1_i1	1.34165950447211	0.742072737332751	0.454591379253143	0	1	NA
TRINITY_DN100131_c0_g1_i1	3.73730152221675	0.237326589149299	0.550800344087094	0	1	NA
TRINITY_DN100134_c0_g1_i1	1.4794361161369	0.420308979224078	0.4606546009769	0	1	NA
TRINITY_DN100137_c0_g1_i1	1.91574566913294	-0.158631965224561	0.521349555914479	0	1	NA
TRINITY_DN100140_c0_g1_i1	2.51266290507009	-0.0151705008679618	0.539587007727353	0	1	NA
TRINITY_DN100143_c0_g1_i1	1.07397455591274	-0.557778290685851	0.411713331065684	0	1	NA
TRINITY_DN100149_c0_g1_i1	2.74368660865417	0.646414095612283	0.513276992342117	0	1	NA
TRINITY_DN100151_c0_g1_i1	2.39033131884809	-0.00863371988786355	0.524548716261021	0	1	NA
TRINITY_DN100156_c0_g1_i1	3.51510171859931	0.213055702861341	0.549901140343158	0	1	NA
TRINITY_DN100164_c0_g1_i1	5.46315331167906	-1.35407990521138	0.550202217602563	-0.643545034686037	0.519870502719229	NA
TRINITY_DN100165_c0_g1_i1	1.7313546137741	-0.758050000034605	0.498616350650206	0	1	NA
TRINITY_DN100167_c0_g1_i1	2.08725676486785	-0.771237128039169	0.494643191866938	0	1	NA
TRINITY_DN100170_c0_g1_i1	2.2228845446896	0.529091554882866	0.523951181053357	0	1	NA
TRINITY_DN100175_c0_g1_i1	1.63643712637345	0.496418022575132	0.502510357508231	0	1	NA
TRINITY_DN100176_c0_g1_i1	1.15366704803526	-0.212165907475159	0.431143475449879	0	1	NA
TRINITY_DN100183_c0_g1_i1	0.953565178480475	-0.141042861669794	0.41440627031403	0	1	NA
TRINITY_DN100189_c0_g1_i1	1.22359945815841	-0.465204308761081	0.445977230071479	0	1	NA
TRINITY_DN100192_c0_g1_i1	3.80809722249547	-0.772263627701599	0.549984264300255	0	1	NA
TRINITY_DN100194_c0_g1_i1	2.67666077465447	1.34811387331321	0.526126508593685	0.661654312465089	0.508192791197077	NA
TRINITY_DN100195_c0_g1_i1	2.46750271539008	-0.298889754142691	0.533269197655802	0	1	NA
TRINITY_DN100201_c0_g1_i1	1.64254482303313	-0.493892921598778	0.490792024126595	0	1	NA
TRINITY_DN100202_c0_g1_i1	1.7035025113117	-0.606725346919889	0.493347032573253	0	1	NA
TRINITY_DN10021_c0_g1_i1	5.23556177792861	-0.472713150267644	0.550670816685782	0	1	NA
TRINITY_DN100211_c0_g1_i1	1.29703671086927	-0.74252593426613	0.453055927557278	0	1	NA
TRINITY_DN100214_c0_g1_i1	1.21570765858895	0.667963971840634	0.439744953672254	0	1	NA
TRINITY_DN100215_c0_g1_i1	2.45698744741951	-0.306183046784662	0.527385788795321	0	1	NA
TRINITY_DN100216_c0_g1_i1	2.64562956127121	-0.174249353671403	0.522996485091139	0	1	NA
TRINITY_DN100217_c0_g1_i1	1.19878091323752	0.00254439460455893	0.459015102282947	0	1	NA
TRINITY_DN100219_c0_g1_i1	3.16558875499802	-1.31617999294451	0.539629250800117	-0.585920782603436	0.55792875057226	NA
TRINITY_DN100224_c0_g1_i1	2.49426058998528	0.580874693314652	0.516486627675892	0	1	NA
TRINITY_DN100227_c0_g1_i1	3.36158851371262	-0.0373606162072264	0.548866825381112	0	1	NA
TRINITY_DN100236_c0_g1_i1	6.08163435334154	-1.2552345570487	0.541170642888651	-0.471634151635265	0.637187945628807	NA
TRINITY_DN100238_c0_g1_i1	1.42443804468608	0.196610223190835	0.471606431554735	0	1	NA
TRINITY_DN10024_c0_g1_i1	6.62681230020218	-0.905918254313318	0.548973664267056	0	1	NA
TRINITY_DN100240_c0_g1_i1	1.24594212041477	-0.226168573898085	0.434141620149021	0	1	NA
TRINITY_DN100241_c0_g1_i1	0.96315954069364	-0.337361368479031	0.415956751197292	0	1	NA
TRINITY_DN10025_c0_g1_i2	130.020726320403	0.351065629713479	0.193791202167337	0	1	1
TRINITY_DN100263_c0_g1_i1	2.58150018008155	-0.81262625514705	0.529350549997705	0	1	NA
TRINITY_DN100266_c0_g1_i1	1.51530897953295	-0.203573668239594	0.460151218885475	0	1	NA
TRINITY_DN10027_c0_g1_i1	3.17738928462763	-0.532107153804529	0.536000712342219	0	1	NA
TRINITY_DN100270_c0_g1_i1	7.19475646630824	0.553778710656136	0.542778422306911	0	1	1
TRINITY_DN100274_c0_g1_i1	2.72688931877851	0.274347150259204	0.542674267154793	0	1	NA
TRINITY_DN100280_c0_g1_i1	5.14989559005145	0.50216978937119	0.546585515241855	0	1	NA
TRINITY_DN100284_c0_g1_i1	0.953994317167749	-0.49868460971626	0.395434215395791	0	1	NA
TRINITY_DN100289_c0_g1_i1	1.27873679800294	0.0801611364156973	0.457732327682263	0	1	NA
TRINITY_DN100290_c0_g1_i1	1.30289791057433	0.142912751476001	0.448600242523271	0	1	NA
TRINITY_DN100291_c0_g1_i1	1.13592180031892	0.381641578299321	0.434665977074842	0	1	NA
TRINITY_DN100293_c0_g1_i1	2.42273346902196	-1.16168286659495	0.509252090543386	-0.317490825462151	0.750871199886382	NA
TRINITY_DN100298_c0_g1_i1	10.472298278398	-0.678578246310703	0.507514870968179	0	1	1
TRINITY_DN10030_c0_g1_i2	12.9260783488105	0.0285463242201484	0.479988273468883	0	1	1
TRINITY_DN100305_c0_g1_i1	4.39850797252386	0.297261027125741	0.549725909533947	0	1	NA
TRINITY_DN10031_c0_g1_i1	3.2006325583185	-0.2721214878267	0.536913735205516	0	1	NA
TRINITY_DN100313_c0_g1_i1	1.65380170222528	0.504328784850368	0.490797365226195	0	1	NA
TRINITY_DN100321_c0_g1_i1	1.00202061356174	-0.0198293404696065	0.449731737782596	0	1	NA
TRINITY_DN100322_c0_g1_i1	0.910915794178155	-0.233050449775927	0.428891288385752	0	1	NA
TRINITY_DN100326_c0_g1_i1	1.00161766012085	0.417778505248208	0.438410218540844	0	1	NA
TRINITY_DN10033_c0_g1_i1	3.30501561877989	-0.174500086694665	0.539579592289781	0	1	NA
TRINITY_DN100331_c0_g1_i1	1.52183777833565	0.812750486140082	0.46682997330507	0	1	NA
TRINITY_DN100341_c0_g1_i1	2.47653683319218	-0.767737451038153	0.537534538501522	0	1	NA
TRINITY_DN100348_c0_g1_i1	23.9360101994278	-1.19310522804831	0.39011127170992	-0.495000380793668	0.620599851712706	1
TRINITY_DN100356_c0_g1_i1	2.33898626496253	1.20347188506108	0.515048698751364	0.395053682407816	0.692803270474507	NA
TRINITY_DN100363_c0_g1_i1	1.68776065607903	0.645161373011914	0.47273159893882	0	1	NA
TRINITY_DN100367_c0_g1_i1	1.76713814678222	0.911864611473944	0.48192997237828	0	1	NA
TRINITY_DN100369_c0_g1_i1	1.30099963403937	-0.20120267465061	0.48023494772865	0	1	NA
TRINITY_DN10037_c0_g1_i1	6.58487750210365	0.747383672317827	0.544132025774403	0	1	NA
TRINITY_DN100374_c0_g1_i1	1.26178803727161	0.106806494200397	0.462959915471683	0	1	NA
TRINITY_DN100377_c0_g1_i1	2.51814616086881	0.495282678606708	0.51947525600454	0	1	NA
TRINITY_DN100378_c0_g1_i1	1.00537943589644	-0.448563899418349	0.379552370703951	0	1	NA
TRINITY_DN100382_c0_g1_i1	2.5111482962058	-0.482056843069368	0.539683095768773	0	1	NA
TRINITY_DN100387_c0_g1_i1	1.16392079338712	-0.257222000237578	0.452931797519398	0	1	NA
TRINITY_DN100388_c0_g1_i1	1.1641278657716	-0.0428894565138919	0.447469047882001	0	1	NA
TRINITY_DN10039_c0_g1_i2	1.74151168937846	-0.173331663905116	0.501727251679839	0	1	NA
TRINITY_DN100395_c0_g1_i1	1.5277977584272	0.214689947516338	0.459167791425251	0	1	NA
TRINITY_DN100397_c0_g1_i1	1.66683309443158	-0.253808529342586	0.491232991420206	0	1	NA
TRINITY_DN1004_c0_g1_i1	42.0814721659909	1.75686578192304	0.336539083792236	2.2489684508391	0.0245145033711344	0.272085239737776
TRINITY_DN10040_c0_g1_i2	205.082958390338	-0.123364620699203	0.158624834711147	0	1	1
TRINITY_DN100403_c0_g1_i1	3.02776558411311	-0.388451007226779	0.539310507470602	0	1	NA
TRINITY_DN100410_c0_g1_i1	2.28442495106302	-0.0624747322175736	0.519119518791836	0	1	NA
TRINITY_DN100417_c0_g1_i1	1.67011201155328	0.423301964096312	0.492691428173079	0	1	NA
TRINITY_DN100418_c0_g1_i1	1.79435777507903	-0.373542201402152	0.504869320182406	0	1	NA
TRINITY_DN10042_c0_g1_i1	7.79072985982896	0.371168133094321	0.530468684089711	0	1	1
TRINITY_DN100423_c0_g1_i1	1.20668712671151	-0.0565513035497816	0.435324946368083	0	1	NA
TRINITY_DN100425_c0_g1_i1	0.955667311591788	0.402612248587583	0.434341756800354	0	1	NA
TRINITY_DN100429_c0_g1_i1	10.479728871651	0.439796956885944	0.502430417486021	0	1	1
TRINITY_DN10043_c0_g1_i1	1.38908927440541	0.367661520336521	0.483154960489561	0	1	NA
TRINITY_DN100435_c0_g1_i1	1.03755085504182	-0.36836591665525	0.42283086955978	0	1	NA
TRINITY_DN100443_c0_g1_i1	1.79097156941688	-0.768833002749526	0.498548589340101	0	1	NA
TRINITY_DN100444_c0_g1_i1	1.5138538416473	-0.157000989903422	0.49075037023092	0	1	NA
TRINITY_DN10045_c0_g1_i1	3.88037382918019	0.986594025502563	0.546520102721563	0	1	NA
TRINITY_DN100450_c0_g1_i1	1.37674133293715	0.22862652171247	0.456951507865021	0	1	NA
TRINITY_DN100451_c0_g1_i1	0.782347058618553	0.107166135016359	0.37363349990581	0	1	NA
TRINITY_DN100456_c0_g1_i1	1.78342838248845	-0.568857827731709	0.507972718431972	0	1	NA
TRINITY_DN10046_c0_g1_i1	1.18551580615968	0.407013041093237	0.44270387728357	0	1	NA
TRINITY_DN100468_c0_g1_i1	3.07734537796711	-1.03991870620569	0.538333301650645	-0.0741523997926355	0.94088912098326	NA
TRINITY_DN100470_c0_g1_i1	11.5601414832861	2.43065295097795	0.52000904907822	2.75120779823727	0.00593759653762031	0.0792126666327844
TRINITY_DN100471_c0_g1_i1	9.85925366874847	-0.386705424429099	0.494798818397539	0	1	1
TRINITY_DN100475_c0_g1_i1	0.963592587502597	0.207400345626999	0.417896552283154	0	1	NA
TRINITY_DN100478_c0_g1_i1	1.16872184993626	0.66885518385657	0.440244612124462	0	1	NA
TRINITY_DN100479_c0_g1_i1	1.11669677670889	-0.202854032530599	0.427069675812961	0	1	NA
TRINITY_DN10048_c0_g1_i1	4.91704434777253	0.929087541965395	0.550440136937459	0	1	NA
TRINITY_DN100481_c0_g1_i1	2.03171875419111	0.471735404461317	0.511486668029461	0	1	NA
TRINITY_DN100486_c0_g1_i1	2.60422022887986	0.274678137417366	0.542532264211905	0	1	NA
TRINITY_DN100488_c0_g1_i1	1.45037236411158	-0.215876286472795	0.486824979679934	0	1	NA
TRINITY_DN100496_c0_g1_i1	1.80373549451178	-0.186385935085947	0.495618934565542	0	1	NA
TRINITY_DN100497_c0_g1_i1	3.56200527026828	-0.38099428155058	0.549483152386586	0	1	NA
TRINITY_DN100499_c0_g1_i1	1.37058319405384	-0.29694086738093	0.448002649365929	0	1	NA
TRINITY_DN100504_c0_g1_i1	1.88770195687753	0.316886267615989	0.512584988719927	0	1	NA
TRINITY_DN100507_c0_g1_i1	1.29876607702815	-0.545169602949234	0.465142340655504	0	1	NA
TRINITY_DN10051_c0_g1_i1	19.579728874118	-0.911352942792347	0.427839771276761	0	1	1
TRINITY_DN100510_c0_g1_i1	2.18728568724056	0.163080334971661	0.51466955107818	0	1	NA
TRINITY_DN100518_c0_g1_i1	5.07284600662312	-0.957571522011609	0.550593629301633	0	1	NA
TRINITY_DN100524_c0_g1_i1	1.0731168116698	-0.557500240925355	0.411644938091283	0	1	NA
TRINITY_DN100537_c0_g1_i1	0.98341826691663	-0.234975276767629	0.449546993284229	0	1	NA
TRINITY_DN100542_c0_g1_i1	2.46568480219544	1.24699973473294	0.518566256894456	0.476312778645003	0.633851562881712	NA
TRINITY_DN10056_c0_g1_i1	1.77075544798204	0.0285808887542937	0.474732627848844	0	1	NA
TRINITY_DN100562_c0_g1_i1	3.65072414882932	0.213716351847559	0.548947495021259	0	1	NA
TRINITY_DN100566_c0_g1_i1	4.05815424247458	-1.62396821903022	0.547789156157968	-1.13906639446196	0.254675462739511	NA
TRINITY_DN100568_c0_g1_i1	1.39238875168879	0.737203446897744	0.453366244898104	0	1	NA
TRINITY_DN100569_c0_g1_i1	1.44761441591409	-0.605586971192693	0.461845489143696	0	1	NA
TRINITY_DN100578_c0_g1_i1	1.15184277421269	-0.224175111928882	0.433568024224004	0	1	NA
TRINITY_DN10058_c0_g1_i1	25.6647434165341	-0.0320008759227523	0.391115430084851	0	1	1
TRINITY_DN100589_c0_g1_i1	2.41373048634016	0.0591709043703728	0.527828313824195	0	1	NA
TRINITY_DN100594_c0_g1_i1	1.07365781543416	0.0354099387956306	0.458309828444086	0	1	NA
TRINITY_DN10060_c0_g1_i2	8.45763739682271	0.591654807487796	0.514997001768193	0	1	1
TRINITY_DN100600_c0_g1_i1	3.84114049939395	-1.21601178095241	0.548978753142298	-0.393479309929546	0.693965502471316	NA
TRINITY_DN100608_c0_g1_i1	1.87053703788381	0.259238512950731	0.50506811877817	0	1	NA
TRINITY_DN100609_c0_g1_i1	1.58846541682586	0.458074032988974	0.481581745324436	0	1	NA
TRINITY_DN100612_c0_g1_i1	12.0017001058549	2.27477885883815	0.518129987777193	2.46034564474259	0.0138803264740759	0.16529608241192
TRINITY_DN100613_c0_g1_i1	4.18252864416283	-0.414243654726685	0.550546543456528	0	1	NA
TRINITY_DN100615_c0_g1_i1	4.01958153184075	-1.33285715642315	0.548250211007041	-0.607126362636048	0.543767056091056	NA
TRINITY_DN100616_c0_g1_i1	1.4500786719109	-0.630963381018169	0.480772985997669	0	1	NA
TRINITY_DN10062_c0_g1_i2	18.9029436896794	-0.0653689513896547	0.415788881020281	0	1	1
TRINITY_DN100622_c0_g1_i1	4.08287616343397	-0.196370616946985	0.549687880901568	0	1	NA
TRINITY_DN100625_c0_g1_i1	1.51274411851348	-0.810730315051341	0.464566812974939	0	1	NA
TRINITY_DN100627_c0_g1_i1	1.30702137132462	-0.0827282930036667	0.465218594330936	0	1	NA
TRINITY_DN10063_c0_g1_i1	7.89423850189347	-0.554237663675084	0.518475916671596	0	1	1
TRINITY_DN100630_c0_g1_i1	1.12402650631102	0.65652597621166	0.437670765225213	0	1	NA
TRINITY_DN100631_c0_g1_i1	2.159001623998	-0.444169637691159	0.521232516185046	0	1	NA
TRINITY_DN100637_c0_g1_i1	3.82435771256926	-0.460990179430242	0.549172997359199	0	1	NA
TRINITY_DN100639_c0_g1_i1	2.37337644029483	-0.174733693715832	0.534159833355294	0	1	NA
TRINITY_DN100641_c0_g1_i1	2.68415948082913	1.26220928772782	0.518943127182366	0.505275576442271	0.613365294545414	NA
TRINITY_DN100642_c0_g1_i1	0.967104625907879	0.326138615752789	0.43481305209829	0	1	NA
TRINITY_DN100655_c0_g1_i1	1.31296368576719	0.0345977640786783	0.465341044885318	0	1	NA
TRINITY_DN100656_c0_g1_i1	3.60069108941289	1.45028632964185	0.54515467412095	0.825979031305055	0.408815986709668	NA
TRINITY_DN10066_c0_g1_i1	1.91995814127519	0.0602818409191384	0.521126318374136	0	1	NA
TRINITY_DN100665_c0_g1_i1	1.96739856415922	0.858399130720641	0.50914149886608	0	1	NA
TRINITY_DN100674_c0_g1_i1	8.65869064793326	-0.117589740719843	0.516791464374467	0	1	1
TRINITY_DN100675_c0_g1_i1	1.25396320054139	0.269882919277289	0.444064397824073	0	1	NA
TRINITY_DN100679_c0_g1_i1	2.56003932918245	0.0998126335625074	0.519619901831164	0	1	NA
TRINITY_DN10068_c0_g1_i1	1.94550109465376	-1.06206865695997	0.499765943380759	-0.124195451454935	0.90116052357049	NA
TRINITY_DN100688_c0_g1_i1	1.83698117471362	0.525789711433075	0.486287270519407	0	1	NA
TRINITY_DN10069_c0_g1_i1	2.01590044773762	0.122398066042458	0.514073196871548	0	1	NA
TRINITY_DN100694_c0_g1_i1	1.35297683017662	0.672108368718218	0.439349250444111	0	1	NA
TRINITY_DN100697_c0_g1_i1	2.49030984866181	-0.50655640434797	0.531084489519329	0	1	NA
TRINITY_DN100698_c0_g1_i1	5.89725981204241	-1.2845259499046	0.545828064789178	-0.521273947345479	0.602175947149159	NA
TRINITY_DN10070_c0_g1_i1	3.26777637678272	0.145683117680985	0.543516664993928	0	1	NA
TRINITY_DN100702_c0_g1_i1	9.68462827829254	-0.97789969629747	0.508868231025601	0	1	1
TRINITY_DN100715_c0_g1_i1	3.01499750440008	1.44823585047817	0.532158961855471	0.842296912402477	0.399621778894245	NA
TRINITY_DN100721_c0_g1_i1	1.85737261775502	-0.551688419245512	0.498115445603095	0	1	NA
TRINITY_DN100723_c0_g1_i1	2.2745800936616	-0.0738855849427077	0.526525453547773	0	1	NA
TRINITY_DN100728_c0_g1_i1	7.00671688146896	-2.44180575291692	0.550326019544856	-2.61991201889629	0.00879524548468767	0.11134359321662
TRINITY_DN10073_c0_g1_i1	12.0836647824046	0.244914837193807	0.501314694547984	0	1	1
TRINITY_DN100731_c0_g1_i1	3.03927704661981	0.857380882966048	0.541001349469498	0	1	NA
TRINITY_DN100740_c0_g1_i1	1.25457361068127	-0.600524909652864	0.422051719679966	0	1	NA
TRINITY_DN100742_c0_g1_i1	1.20102326400286	-0.0779824681141523	0.453419399411786	0	1	NA
TRINITY_DN100750_c0_g1_i1	1.16084707921894	-0.122646594033275	0.477383837736244	0	1	NA
TRINITY_DN100755_c0_g1_i1	4.14888772777265	-0.395895596714838	0.550639202175215	0	1	NA
TRINITY_DN100768_c0_g1_i1	1.25395331524849	-0.172516159404137	0.457001052028461	0	1	NA
TRINITY_DN100773_c0_g1_i1	0.949528807533577	0.169667829027201	0.432529659972532	0	1	NA
TRINITY_DN100784_c0_g1_i1	2.79272396550918	0.557691542095914	0.539792760743031	0	1	NA
TRINITY_DN100785_c0_g1_i1	7.96569322055993	1.55028603423457	0.535585237677052	1.02744809887084	0.304209512650359	1
TRINITY_DN100791_c0_g1_i1	5.40747104638834	-1.00736964761715	0.549640272704769	-0.0134081288856222	0.989302181512461	NA
TRINITY_DN100797_c0_g1_i1	1.23794962494383	-0.325250659457987	0.458254225262527	0	1	NA
TRINITY_DN10080_c0_g1_i1	206.461421832179	0.171809190252767	0.157031014827068	0	1	1
TRINITY_DN100801_c0_g1_i1	1.95718022167213	0.438545193662724	0.510763535985119	0	1	NA
TRINITY_DN100810_c0_g1_i1	2.45581690528114	0.303557543569451	0.52406597013648	0	1	NA
TRINITY_DN100817_c0_g1_i1	7.32467346265289	0.257377881444815	0.541668568155353	0	1	1
TRINITY_DN100818_c0_g1_i1	1.37511413310179	-0.247819136779468	0.470036425011157	0	1	NA
TRINITY_DN10082_c0_g1_i1	5.04991868034132	1.18585771940091	0.549038124914453	0.338515143060185	0.734975017464406	NA
TRINITY_DN100822_c0_g1_i1	1.17469738366468	-0.464011569766613	0.451630512899716	0	1	NA
TRINITY_DN100827_c0_g1_i1	1.24534842320099	-0.334242731203991	0.458830782223982	0	1	NA
TRINITY_DN100828_c0_g1_i1	4.05389162932566	0.473493625469416	0.550629077385557	0	1	NA
TRINITY_DN100831_c0_g1_i1	4.49348133649721	0.384695702003053	0.550192599886759	0	1	NA
TRINITY_DN100838_c0_g1_i1	1.2226582271211	0.142521303650822	0.461015357943292	0	1	NA
TRINITY_DN100849_c0_g1_i1	1.19069186569591	-0.0761162235293064	0.437350188472472	0	1	NA
TRINITY_DN100851_c0_g1_i1	1.52915993792227	-0.46326664619062	0.492832339742355	0	1	NA
TRINITY_DN100854_c0_g1_i1	1.01975556889969	-0.218221444356837	0.419763212588728	0	1	NA
TRINITY_DN100868_c0_g1_i1	0.998823482439644	-0.219169281259779	0.434834436564645	0	1	NA
TRINITY_DN100875_c0_g1_i1	13.6080100636666	-0.937390323136753	0.466262536441804	0	1	1
TRINITY_DN100878_c0_g1_i1	3.14964818814771	-0.486141100938626	0.534713866808878	0	1	NA
TRINITY_DN100885_c0_g1_i1	1.94739809615418	-0.80966903790688	0.492765560766797	0	1	NA
TRINITY_DN100888_c0_g1_i1	3.21717270988666	0.723897002259615	0.538439671312712	0	1	NA
TRINITY_DN100889_c0_g1_i1	1.05334732327831	-0.178306430375994	0.423298166865611	0	1	NA
TRINITY_DN100890_c0_g1_i1	0.947955191885681	-0.0448205081770618	0.445569066887742	0	1	NA
TRINITY_DN100894_c0_g1_i1	1.73894315538217	0.0918891058566425	0.486111965854975	0	1	NA
TRINITY_DN100899_c0_g1_i1	1.48543670722877	-0.322827470906701	0.481808424245431	0	1	NA
TRINITY_DN100904_c0_g1_i1	1.42566199880402	-0.300477862111432	0.450944971542253	0	1	NA
TRINITY_DN100926_c0_g1_i1	1.6101365190601	-0.578285244939482	0.492168976195535	0	1	NA
TRINITY_DN100936_c0_g1_i1	3.37744132566399	1.57966639763475	0.538503076301409	1.07644027145781	0.281730399860099	NA
TRINITY_DN100938_c0_g1_i1	2.7855293591943	0.187178251546956	0.545657533271646	0	1	NA
TRINITY_DN100943_c0_g1_i1	1.02128886167028	0.59785465652509	0.424036363052873	0	1	NA
TRINITY_DN10096_c0_g1_i1	1.73163645622154	-0.473135770456504	0.498072155312371	0	1	NA
TRINITY_DN100962_c0_g1_i1	1.38243639231947	-0.358114983480295	0.472193945121129	0	1	NA
TRINITY_DN10097_c0_g1_i1	47.8498306660743	2.96190579642832	0.355177802924574	5.52372862344934	3.31879947277499e-08	1.07823391285399e-06
TRINITY_DN100980_c0_g1_i1	4.57966155092055	-1.01220007254033	0.550792154249752	-0.0221500477924377	0.982328263888644	NA
TRINITY_DN100992_c0_g1_i1	0.932720110800574	0.488632575930515	0.393930133653229	0	1	NA
TRINITY_DN100996_c0_g1_i1	398.666622048458	1.51681919824961	0.182433060009743	2.83292511906561	0.00461241893233067	0.0637797157874209
TRINITY_DN100999_c0_g1_i1	1.56234507330218	-0.532618095997554	0.481505518501267	0	1	NA
TRINITY_DN1010_c0_g1_i1	12.813928179529	1.57310949671142	0.491075151276239	1.16705049160395	0.243189979600319	1
TRINITY_DN101014_c0_g1_i1	1.15559134873402	-0.0777624755157244	0.432114267889582	0	1	NA
TRINITY_DN101017_c0_g1_i1	3.36001944722367	1.20342764346844	0.545133274839594	0.373170475657171	0.709021568641198	NA
TRINITY_DN101018_c0_g1_i1	3.18023215471982	-0.0245936286605879	0.548771419841657	0	1	NA
TRINITY_DN101023_c0_g1_i1	2.20241971032947	-0.418221658902129	0.52726001874506	0	1	NA
TRINITY_DN10103_c0_g1_i1	18.0235295135964	-3.84078270868476	0.517274616071841	-5.49182701107109	3.97796936007033e-08	1.27996264120981e-06
TRINITY_DN101034_c0_g1_i1	1.04239458720828	-0.128953668427441	0.401131127363409	0	1	NA
TRINITY_DN101039_c0_g1_i1	3.63672121475073	0.629126581359549	0.550130145044166	0	1	NA
TRINITY_DN101040_c0_g1_i1	6.68460054676113	-1.68551932860789	0.545881321299341	-1.25580286751005	0.209187451714495	NA
TRINITY_DN101041_c0_g1_i1	5.50318537110092	-1.0264635103346	0.547198289289124	-0.0483618294365998	0.961427879386532	NA
TRINITY_DN101044_c0_g1_i1	4.3203565928253	-1.47956176142275	0.550134426699067	-0.871717416959764	0.383362556247651	NA
TRINITY_DN101047_c0_g1_i1	1.39363697243903	-0.317985264837919	0.474962858793854	0	1	NA
TRINITY_DN101049_c0_g1_i1	1.02256786644918	-0.0947877632417842	0.441295002459357	0	1	NA
TRINITY_DN10105_c0_g1_i1	9.79264294022948	0.257956498305604	0.510549270169915	0	1	1
TRINITY_DN101052_c0_g1_i1	1.32324066490611	-0.619341194780368	0.471805096026882	0	1	NA
TRINITY_DN101054_c0_g1_i1	3.14723384005035	-0.823868166012179	0.54694997523696	0	1	NA
TRINITY_DN101063_c0_g1_i1	1.57907185290287	0.15416160228879	0.480879286313585	0	1	NA
TRINITY_DN101077_c0_g1_i1	0.984877491050629	-0.341789612314939	0.418460098139062	0	1	NA
TRINITY_DN101079_c0_g1_i1	4.08277564631337	1.81109931961257	0.546281904023533	1.48476329462605	0.137606538320487	NA
TRINITY_DN101080_c0_g1_i1	1.06758554760299	0.631146790089112	0.432020975048649	0	1	NA
TRINITY_DN101082_c0_g1_i1	1.1521919654314	-0.441096273581255	0.449946331247132	0	1	NA
TRINITY_DN101087_c0_g1_i1	1.30082735551904	-0.244092880243625	0.449439426507786	0	1	NA
TRINITY_DN10109_c0_g1_i1	17.2586872546712	0.120180995104889	0.436157327103967	0	1	1
TRINITY_DN101090_c0_g1_i1	3.9925333244944	-0.513614540564413	0.550806085867767	0	1	NA
TRINITY_DN101091_c0_g1_i1	1.80653730478924	0.745843468461116	0.503166776547633	0	1	NA
TRINITY_DN10111_c0_g1_i1	1.14288244703734	-0.267936266727643	0.445748537775457	0	1	NA
TRINITY_DN101116_c0_g1_i1	0.873939524913599	0.156186011347905	0.423011958546448	0	1	NA
TRINITY_DN10112_c0_g1_i1	2.07460742548637	-1.11185477862412	0.505182308213797	-0.221414679028673	0.824769563841037	NA
TRINITY_DN10112_c0_g2_i1	4.75318699065972	0.149891886042673	0.547640946784292	0	1	NA
TRINITY_DN101125_c0_g1_i1	0.99709987899062	0.505535207134529	0.398895441398151	0	1	NA
TRINITY_DN101129_c0_g1_i1	1.05472280999183	0.626008343933876	0.430829990570786	0	1	NA
TRINITY_DN10113_c0_g1_i2	3.61135983682837	-0.30614275906325	0.548963559491605	0	1	NA
TRINITY_DN101132_c0_g1_i1	8.81666507686893	0.729804192702399	0.517551891994705	0	1	1
TRINITY_DN101140_c0_g1_i1	1.69538834547769	0.116399603334697	0.50010878108353	0	1	NA
TRINITY_DN101141_c0_g1_i1	1.41605061136032	0.172674229763763	0.463602422462374	0	1	NA
TRINITY_DN101146_c0_g1_i1	1.33987926105534	0.436773519084489	0.446792969827163	0	1	NA
TRINITY_DN101151_c0_g1_i1	4.16416688980617	-0.113514005489422	0.550795799853104	0	1	NA
TRINITY_DN101153_c0_g1_i1	2.2541573173308	-0.0198935959030555	0.515836594879552	0	1	NA
TRINITY_DN101155_c0_g1_i1	2.2456222305476	0.244420333441054	0.512114901934743	0	1	NA
TRINITY_DN101156_c0_g1_i1	3.17913457037913	1.24168022849545	0.533949824259	0.452627227344528	0.65081718953674	NA
TRINITY_DN101158_c0_g1_i1	1.84621134812929	-0.365671321941414	0.49636631237021	0	1	NA
TRINITY_DN101160_c0_g1_i1	2.73406208376733	1.15948945802385	0.532579140026038	0.299466212694798	0.764584348153522	NA
TRINITY_DN101172_c0_g1_i1	1.79638512583843	-0.826569882622061	0.499495944482992	0	1	NA
TRINITY_DN10118_c0_g1_i2	16.9368803062504	-2.46243571932636	0.490269395398437	-2.98292272177799	0.00285510073264921	0.0416301470661807
TRINITY_DN101181_c0_g1_i1	2.90147121141609	-0.0830628931151108	0.545217868592024	0	1	NA
TRINITY_DN101183_c0_g1_i1	3.98234844018028	-0.843280645030913	0.549010825473247	0	1	NA
TRINITY_DN10119_c0_g1_i1	2.35897263982221	-0.408455474575557	0.526352138827101	0	1	NA
TRINITY_DN101191_c0_g1_i1	2.42935146639353	-0.0624553061091771	0.528712572387872	0	1	NA
TRINITY_DN101194_c0_g1_i1	2.50618470694219	1.14505304129524	0.508418998591153	0.285302165531153	0.775412653920108	NA
TRINITY_DN101195_c0_g1_i1	1.04612514017284	-0.260042741106201	0.454196321099393	0	1	NA
TRINITY_DN101197_c0_g1_i1	1.39916722002748	-0.174671839076167	0.472546535074074	0	1	NA
TRINITY_DN10120_c0_g1_i1	1.86449259541315	-0.49667628523352	0.510666683901558	0	1	NA
TRINITY_DN101207_c0_g1_i1	2.2927469084776	-0.139800412121071	0.513174326588086	0	1	NA
TRINITY_DN101213_c0_g1_i1	1.00457932866223	0.357577687903709	0.418437496134553	0	1	NA
TRINITY_DN101218_c0_g1_i1	1.6690120769173	-0.535245186699164	0.475487293771474	0	1	NA
TRINITY_DN101220_c0_g1_i1	2.98968181909819	-1.48081618722781	0.533148447988415	-0.901842983960548	0.367140282507323	NA
TRINITY_DN101221_c0_g1_i1	1.84374449361453	-0.496279532446785	0.499118836816749	0	1	NA
TRINITY_DN101229_c0_g1_i1	2.17494099493819	-1.08600316469596	0.501842046645006	-0.171374968022158	0.863928936216259	NA
TRINITY_DN101230_c0_g1_i1	1.67588028503111	-0.418851533169749	0.502799067725984	0	1	NA
TRINITY_DN101235_c0_g1_i1	3.9316435480117	-0.720550101914078	0.550606466088202	0	1	NA
TRINITY_DN101238_c0_g1_i1	1.31114710544723	0.400961735117315	0.428830975665819	0	1	NA
TRINITY_DN101242_c0_g1_i1	1.04733691261743	-0.38160967202771	0.426957059864886	0	1	NA
TRINITY_DN101243_c0_g1_i1	1.44836350625652	-0.682473353272484	0.481386833357527	0	1	NA
TRINITY_DN101244_c0_g1_i1	2.46320059982616	0.898288373658436	0.532117771281993	0	1	NA
TRINITY_DN101246_c0_g1_i1	2.80378736179304	-0.542715500559715	0.527287466237662	0	1	NA
TRINITY_DN101248_c0_g1_i1	1.73944090407451	-0.0592888776870662	0.504506486079175	0	1	NA
TRINITY_DN101249_c0_g1_i1	1.53696602642307	-0.223599039421133	0.496752869571385	0	1	NA
TRINITY_DN10125_c0_g1_i1	2.8236204549583	-0.0475998520285211	0.543307502382276	0	1	NA
TRINITY_DN101250_c0_g1_i1	1.76229279694254	-0.625494388786717	0.508036604618767	0	1	NA
TRINITY_DN101254_c0_g1_i1	1.75833834616968	0.259348836004436	0.509023417809357	0	1	NA
TRINITY_DN101260_c0_g1_i1	1.23514422361693	-0.594255099287983	0.420553679349801	0	1	NA
TRINITY_DN101262_c0_g1_i1	1.11918616835749	-0.648032764183746	0.434111578924	0	1	NA
TRINITY_DN101268_c0_g1_i1	0.822422569646254	-0.0329729716373028	0.400136741541447	0	1	NA
TRINITY_DN101271_c0_g1_i1	3.84017110672563	0.132970266487481	0.550718969858802	0	1	NA
TRINITY_DN101274_c0_g1_i1	2.02837599979206	0.221550610785955	0.504591035104902	0	1	NA
TRINITY_DN101278_c0_g1_i1	49.1827211942429	4.35166652342477	0.416270677362494	8.05165173934675	8.16840613238909e-16	4.96613099371154e-14
TRINITY_DN101280_c0_g1_i1	5.32430583610071	-0.408979389362111	0.543309756533954	0	1	NA
TRINITY_DN101282_c0_g1_i1	1.19173739980864	0.281933452784984	0.454698718844325	0	1	NA
TRINITY_DN101283_c0_g1_i1	1.55925388972499	0.846298459565164	0.472099541422707	0	1	NA
TRINITY_DN101286_c0_g1_i1	2.01019109119118	0.0141219768841808	0.5255546929844	0	1	NA
TRINITY_DN101292_c0_g1_i1	3.23887019465083	-0.297314502574404	0.540700444388875	0	1	NA
TRINITY_DN101296_c0_g1_i1	6.50997909386765	-0.759218103073414	0.542771910222871	0	1	NA
TRINITY_DN1013_c0_g1_i2	15.2096821695523	-1.21338681431484	0.471655773077647	-0.452420656112075	0.65096596898425	1
TRINITY_DN10130_c0_g1_i1	2.67444001721103	-0.4528988527438	0.534941870398998	0	1	NA
TRINITY_DN101303_c0_g1_i1	3.52118083753395	-0.44423223277026	0.549930883302962	0	1	NA
TRINITY_DN101307_c0_g1_i1	2.84316159386105	-0.817266027428595	0.539678265778342	0	1	NA
TRINITY_DN101331_c0_g1_i1	3.07796825909304	-0.274372612089822	0.546027615789769	0	1	NA
TRINITY_DN101338_c0_g1_i1	0.982877635651744	-0.337820819904498	0.418207332892334	0	1	NA
TRINITY_DN101341_c0_g1_i1	3.47389666590895	0.627731329954784	0.545918721339339	0	1	NA
TRINITY_DN101345_c0_g1_i1	1.38461975015945	-0.546673667589023	0.467211554632598	0	1	NA
TRINITY_DN101349_c0_g1_i1	1.36808389181635	-0.530228105243691	0.44724256102404	0	1	NA
TRINITY_DN10135_c0_g1_i1	3.60971024716097	-0.141540230052908	0.549329953683331	0	1	NA
TRINITY_DN101350_c0_g1_i1	4.46507620557618	0.697389614721314	0.550062628942545	0	1	NA
TRINITY_DN101354_c0_g1_i1	1.69792108313765	-0.230646399312147	0.494582399310849	0	1	NA
TRINITY_DN101363_c0_g1_i1	1.46717386475544	0.720506568728839	0.449211764444244	0	1	NA
TRINITY_DN101365_c0_g1_i1	3.90295470434851	-0.579786300844848	0.550043091314446	0	1	NA
TRINITY_DN101367_c0_g1_i1	3.36172589381462	1.13352214260765	0.540813489162221	0.246891294842689	0.80499235353431	NA
TRINITY_DN101379_c0_g1_i1	1.14491818950765	-0.20502232433431	0.432885425803256	0	1	NA
TRINITY_DN101383_c0_g1_i1	0.978544359107651	0.145496156889623	0.434649541198441	0	1	NA
TRINITY_DN101393_c0_g1_i1	1.46206542331801	-0.193367514816018	0.472972583954421	0	1	NA
TRINITY_DN101394_c0_g1_i1	5.43581249769707	-0.351769344020704	0.550727110161984	0	1	NA
TRINITY_DN101395_c0_g1_i1	1.46214160024022	0.27587314431265	0.464357032208283	0	1	NA
TRINITY_DN101414_c0_g1_i1	2.07845662998126	-0.0414447229616542	0.509100554661232	0	1	NA
TRINITY_DN101416_c0_g1_i1	1.09167723443914	-0.136377042202537	0.462218310194535	0	1	NA
TRINITY_DN101420_c0_g1_i1	1.52725815406629	0.688267289463409	0.442433187850319	0	1	NA
TRINITY_DN101422_c0_g1_i1	1.35836827794098	-0.0602954077848886	0.470333663476144	0	1	NA
TRINITY_DN101431_c0_g1_i1	1.03173842573084	0.194214778784875	0.43948511102778	0	1	NA
TRINITY_DN101436_c0_g1_i1	1.73785347887847	0.956299404290334	0.488511795506998	0	1	NA
TRINITY_DN10144_c0_g1_i1	8.29734755870967	-1.27660628352907	0.525560564210318	-0.526307151573827	0.598674814898463	1
TRINITY_DN101443_c0_g1_i1	2.11959860365975	0.263803866740895	0.509250496419994	0	1	NA
TRINITY_DN101447_c0_g1_i1	1.36293634815109	0.530131095838728	0.457328475092773	0	1	NA
TRINITY_DN101450_c0_g1_i1	9.20600766602874	0.128530315355236	0.511352125748072	0	1	1
TRINITY_DN101460_c0_g1_i1	2.43344476480862	0.133350314288582	0.521314071555084	0	1	NA
TRINITY_DN10147_c0_g1_i2	11.1361254433877	-0.302594367352758	0.504338381738246	0	1	1
TRINITY_DN10148_c0_g1_i1	6.42275091391557	0.448262026281332	0.544893879513773	0	1	NA
TRINITY_DN101483_c0_g1_i1	1.65204803002321	0.231695987431103	0.493819277118528	0	1	NA
TRINITY_DN101489_c0_g1_i1	4.95433043871313	0.0979388478029481	0.549139796823798	0	1	NA
TRINITY_DN101494_c0_g1_i1	0.919608678507617	0.17619763006558	0.413431407780261	0	1	NA
TRINITY_DN10153_c0_g1_i2	2.94637884493595	-1.21066063412235	0.534975254887832	-0.393776407782674	0.693746123926025	NA
TRINITY_DN10160_c0_g1_i1	3.21698075915458	0.0601534134113104	0.543230148005181	0	1	NA
TRINITY_DN10162_c0_g1_i1	1.07466510376654	0.341954086823894	0.403330444679312	0	1	NA
TRINITY_DN10163_c0_g1_i1	2.33250663870436	0.21301245993237	0.53145079184134	0	1	NA
TRINITY_DN10165_c0_g1_i1	3.10354041971865	-0.352239426603614	0.547757197394596	0	1	NA
TRINITY_DN10165_c0_g1_i2	1.40918605218778	-0.538533288123334	0.459369397894659	0	1	NA
TRINITY_DN10171_c0_g1_i1	72.8920800469571	-2.11295332878801	0.291701742474364	-3.81538114701463	0.000135972891101579	0.00264029372102273
TRINITY_DN10172_c0_g1_i1	4.99799654376079	0.416782459563923	0.550190539306249	0	1	NA
TRINITY_DN10176_c0_g1_i1	1.09526732260129	-0.274622914513754	0.445253864001821	0	1	NA
TRINITY_DN10178_c0_g1_i1	39.6945557218185	-1.25952390347922	0.34666622066006	-0.748627607804086	0.454081687348939	1
TRINITY_DN10187_c0_g1_i1	3.54543054826775	0.856487965488893	0.543972543935558	0	1	NA
TRINITY_DN10189_c0_g1_i1	3.15036728696203	-1.32123753318474	0.539963866434225	-0.594924129472038	0.551894187267813	NA
TRINITY_DN10197_c0_g1_i1	2.24751939962756	0.0976140819582718	0.527231872403811	0	1	NA
TRINITY_DN10199_c0_g1_i1	3.14643158695118	0.169540306776083	0.544749831163875	0	1	NA
TRINITY_DN10200_c0_g1_i1	22.7289622121391	-0.340409221252319	0.397069399610019	0	1	1
TRINITY_DN10203_c0_g1_i1	17.9635827557797	-0.784240638202999	0.442230183577847	0	1	1
TRINITY_DN10206_c0_g1_i1	3.68255403387678	-1.65841099269431	0.540726808389458	-1.21764074293889	0.223360524486525	NA
TRINITY_DN10208_c0_g1_i1	1.07199373624013	0.38007053107151	0.445947751484273	0	1	NA
TRINITY_DN10209_c0_g1_i1	4.35174747087415	0.85703754385603	0.550734920897902	0	1	NA
TRINITY_DN1021_c0_g1_i1	230.108296026791	5.77654144463707	0.321920616210424	14.8376376165821	8.36502612635106e-50	2.36553513471657e-47
TRINITY_DN10214_c0_g1_i1	3.61970751511171	-0.836194870654165	0.546307359736449	0	1	NA
TRINITY_DN10216_c0_g1_i1	5.77979439289634	-0.2953053583449	0.55071659810166	0	1	NA
TRINITY_DN10220_c0_g1_i1	7.08287367409775	1.26714282606436	0.533382435096354	0.500846688016826	0.616479024713156	1
TRINITY_DN10221_c0_g1_i1	27.5266340068751	-1.34919093449613	0.383181676507228	-0.911293404421286	0.362140800678535	1
TRINITY_DN10223_c0_g1_i1	1.05230246712751	-0.309278073763411	0.44500768676963	0	1	NA
TRINITY_DN10224_c0_g1_i1	8.62305949913718	-0.620496735647513	0.518341107579365	0	1	1
TRINITY_DN1023_c0_g1_i1	4.25063454200564	-0.321719920054003	0.55050676648035	0	1	NA
TRINITY_DN10231_c0_g1_i1	1.17263658591643	0.685523619379612	0.443953481389504	0	1	NA
TRINITY_DN10234_c0_g1_i1	7.32014865309815	0.0441119757909779	0.525265795990966	0	1	1
TRINITY_DN10235_c0_g1_i1	242.00465252329	-0.422578612721039	0.15565611393963	0	1	1
TRINITY_DN10237_c0_g1_i1	2.86674131933873	0.797176746758495	0.54050374035822	0	1	NA
TRINITY_DN10239_c0_g1_i1	39.9614058744429	0.61510905469373	0.320040983071628	0	1	1
TRINITY_DN10245_c0_g1_i1	1.05561211641184	0.0118390521956692	0.422047611494102	0	1	NA
TRINITY_DN1025_c0_g1_i1	3.54029254112053	-0.597395556945928	0.548756544737897	0	1	NA
TRINITY_DN10257_c0_g1_i1	13.5786995802976	-0.864873595734074	0.469751725367967	0	1	1
TRINITY_DN10261_c0_g1_i1	4.27282326727823	0.448162530971001	0.550534919959587	0	1	NA
TRINITY_DN10267_c0_g1_i1	2.43396119655705	0.438976745750094	0.529548581247275	0	1	NA
TRINITY_DN10269_c0_g1_i1	2.04030641050887	-0.266831250411261	0.526711247254562	0	1	NA
TRINITY_DN1027_c0_g1_i1	23.3025727013636	-4.04032621141753	0.494723013920649	-6.14551198522813	7.97059941147864e-10	3.04826085683177e-08
TRINITY_DN10274_c0_g1_i1	1.51625912516069	0.106775655181327	0.494405067725759	0	1	NA
TRINITY_DN10276_c0_g1_i1	1.95023023391963	0.20445032174818	0.503327299615207	0	1	NA
TRINITY_DN10277_c0_g1_i1	116.713668142045	0.995678290875447	0.216194174960252	0	1	1
TRINITY_DN10282_c0_g1_i1	2.03399818058863	0.656814552678643	0.503974789833618	0	1	NA
TRINITY_DN10294_c0_g1_i1	3.60050377145415	1.26208483596231	0.545577655956337	0.480380442822403	0.630956898140402	NA
TRINITY_DN10295_c0_g1_i1	8.41289022972059	-0.866012541666075	0.524629684786355	0	1	1
TRINITY_DN10297_c0_g1_i2	2.53919912115202	-0.420303126264458	0.516596324375868	0	1	NA
TRINITY_DN10303_c0_g1_i1	10.4600117369335	-1.19041540026461	0.506800363869207	-0.375720725239564	0.707124528425531	1
TRINITY_DN10306_c0_g1_i1	7.6867196062132	0.00831744733218737	0.5232384399911	0	1	1
TRINITY_DN10314_c0_g1_i1	7.72852103454594	0.00844970073699817	0.523687399273567	0	1	1
TRINITY_DN10316_c0_g1_i1	1.91979890456507	0.828254073228773	0.503034468544731	0	1	NA
TRINITY_DN10317_c0_g1_i1	7.33779346164941	0.551242500900014	0.532097387663995	0	1	1
TRINITY_DN10318_c0_g1_i1	0.862988683209048	0.393723607570223	0.362376870327291	0	1	NA
TRINITY_DN10319_c0_g1_i1	1.65515840094626	-0.416453632141574	0.504561288103179	0	1	NA
TRINITY_DN10321_c0_g1_i1	7.01873355316568	-0.923479777716897	0.53438345068058	0	1	1
TRINITY_DN10327_c0_g1_i1	2.55711107201248	0.140218486612311	0.532596142459253	0	1	NA
TRINITY_DN10328_c0_g1_i1	1.92696822861186	-1.05332680512103	0.498760328546467	-0.106918698358462	0.914853479077166	NA
TRINITY_DN10331_c0_g1_i1	6.34585424712491	-0.854082913091532	0.537650633674282	0	1	NA
TRINITY_DN10333_c0_g1_i1	1.91058488574465	-0.361783238720484	0.493859808219638	0	1	NA
TRINITY_DN10334_c0_g1_i1	3.81140041022561	0.069898298122905	0.550447778902353	0	1	NA
TRINITY_DN10335_c0_g1_i1	28.7521846938024	-1.38557297039535	0.379429994154367	-1.01619001221735	0.309538911647126	1
TRINITY_DN10336_c0_g1_i1	3.60517114631117	-1.26720363005033	0.546545107597953	-0.488895841049015	0.624915440270405	NA
TRINITY_DN10341_c0_g1_i1	1.08175024732777	0.0884558969555917	0.448041566925534	0	1	NA
TRINITY_DN10342_c0_g1_i2	6.48575027034764	1.22710892355606	0.545173344418583	0.416581122098446	0.676984819814901	NA
TRINITY_DN10347_c0_g1_i1	27.8836097227673	0.725989405738382	0.405568361993421	0	1	1
TRINITY_DN10348_c0_g1_i1	16.7290264221741	0.237940184229062	0.453179911078422	0	1	1
TRINITY_DN1035_c0_g1_i1	249.796839558968	0.528856002293983	0.165016236537522	0	1	1
TRINITY_DN10355_c0_g1_i1	1.0285734240535	-0.613684265483669	0.426309771785065	0	1	NA
TRINITY_DN10359_c0_g1_i1	8.80859913877212	-0.241726572000402	0.512918503956009	0	1	1
TRINITY_DN10363_c0_g1_i1	4.77901208838772	0.392868515424426	0.550645988803251	0	1	NA
TRINITY_DN10366_c0_g1_i1	9.05766844014281	0.962507913375664	0.528443599494808	0	1	1
TRINITY_DN10367_c0_g1_i1	7.00044531307507	-0.775469990041442	0.53500772792013	0	1	1
TRINITY_DN10372_c0_g1_i2	10.0317139167311	-2.80733851360358	0.536351162687258	-3.36969254349772	0.000752520966800115	0.0127826700265759
TRINITY_DN10375_c0_g1_i1	4.30072866856027	-0.891791362060085	0.546539814874616	0	1	NA
TRINITY_DN1038_c0_g1_i1	4.36932131828989	0.970727065756666	0.549063602690157	0	1	NA
TRINITY_DN10380_c0_g1_i1	0.995847728968472	0.141905655100602	0.416477655966282	0	1	NA
TRINITY_DN10381_c0_g1_i1	21.4591336806607	-0.151108533267358	0.406604567125676	0	1	1
TRINITY_DN10389_c0_g1_i1	2.79612418327724	1.3616292121568	0.526800940411228	0.686462730826773	0.492421358361978	NA
TRINITY_DN10392_c0_g1_i2	1.56491992372567	-0.0870393652331432	0.49597394939959	0	1	NA
TRINITY_DN10393_c0_g1_i1	1.36289634749842	-0.786835120291035	0.461326049040401	0	1	NA
TRINITY_DN10398_c0_g1_i1	11.6755771476346	-0.924952833274044	0.519346992084697	0	1	1
TRINITY_DN104_c0_g1_i1	1.03870437842609	-0.434393947458302	0.428404794990249	0	1	NA
TRINITY_DN1040_c0_g1_i1	332.54367669913	0.888404887435627	0.134268669133258	0	1	1
TRINITY_DN1042_c0_g1_i1	1.44355316714457	-0.799985865702272	0.463379905554177	0	1	NA
TRINITY_DN10420_c0_g1_i1	1.65167432618989	0.354840559728359	0.489055648789385	0	1	NA
TRINITY_DN10421_c0_g1_i1	9.3463665437557	0.0165127371352153	0.514112068410442	0	1	1
TRINITY_DN10422_c0_g1_i1	11.2957120936059	-1.69458736661878	0.499595517496831	-1.39029943683028	0.164437968809618	1
TRINITY_DN10425_c0_g1_i1	47.4218721339286	1.78745876750029	0.319369495213264	2.46566681947644	0.0136758477057956	0.163054436007698
TRINITY_DN10431_c0_g1_i1	5.38344943713521	0.0872929743000809	0.542033517325752	0	1	NA
TRINITY_DN10432_c0_g1_i1	2.95347759246273	-0.427367521816961	0.545946687242272	0	1	NA
TRINITY_DN10440_c0_g1_i1	1.18195250590441	0.0563926030064729	0.452088550494317	0	1	NA
TRINITY_DN10441_c0_g1_i1	0.976926894091846	0.142831675063147	0.434481850035359	0	1	NA
TRINITY_DN10442_c0_g1_i1	0.834997317524461	0.445253357457882	0.380747906709819	0	1	NA
TRINITY_DN10445_c0_g1_i2	1.12663859666495	-0.0917971146534002	0.462005139285415	0	1	NA
TRINITY_DN10446_c0_g2_i1	4.73476871119802	0.863595623367671	0.550739143624207	0	1	NA
TRINITY_DN1045_c0_g1_i1	18.4086351917143	0.132898286797974	0.443408633274654	0	1	1
TRINITY_DN10452_c0_g1_i1	1.63161873053504	-0.877028387979698	0.475320954207156	0	1	NA
TRINITY_DN10456_c0_g1_i1	1.51790792182829	0.742600534965211	0.453446097263829	0	1	NA
TRINITY_DN10458_c0_g1_i1	7.06791730628958	0.068839275191789	0.531947954606632	0	1	1
TRINITY_DN10459_c0_g1_i1	14.8970956757017	-0.312786951327598	0.469790562762964	0	1	1
TRINITY_DN10461_c0_g1_i1	5.51139578150346	1.09253374397448	0.549607644451339	0.168363276800592	0.866297496533671	NA
TRINITY_DN1047_c0_g1_i1	1.66128130956532	0.177656326200353	0.490181780713173	0	1	NA
TRINITY_DN10470_c0_g1_i1	2.93605080096889	0.268079149036821	0.539841384121345	0	1	NA
TRINITY_DN10473_c0_g1_i1	22.2570863324719	-0.583559980502678	0.412016240030439	0	1	1
TRINITY_DN10480_c0_g1_i1	9.21996899607717	-0.0151548573500757	0.503614087656538	0	1	1
TRINITY_DN10485_c0_g1_i1	10.3065650271543	0.155777564104381	0.501257183914029	0	1	1
TRINITY_DN1050_c0_g1_i1	9.86834032224833	-2.78441814776654	0.536961416238383	-3.32317759489511	0.00088998234290666	0.014866111048985
TRINITY_DN10500_c0_g1_i1	6.71154519464643	-0.576079844267735	0.529999244686038	0	1	NA
TRINITY_DN10501_c0_g1_i1	0.972888239235407	-0.117234845050545	0.394810532151244	0	1	NA
TRINITY_DN10506_c0_g1_i1	2.45977854043141	0.116354867847547	0.529390109808289	0	1	NA
TRINITY_DN10507_c0_g1_i1	6.85272056677675	0.313810284083566	0.544579465039346	0	1	NA
TRINITY_DN10512_c0_g1_i2	3.13019417277847	-1.08206825385162	0.540424619594548	-0.151858836322421	0.879298275522453	NA
TRINITY_DN10514_c0_g1_i1	1.22893506374073	-0.470176707833227	0.446401342516805	0	1	NA
TRINITY_DN10517_c0_g1_i2	7.54288714944679	-0.652211912846114	0.527383090567383	0	1	1
TRINITY_DN10518_c0_g1_i1	1.79005393683573	-0.723021875541631	0.480896316231945	0	1	NA
TRINITY_DN1052_c0_g1_i1	21.2975852950484	0.0383298958887679	0.416000362791791	0	1	1
TRINITY_DN10520_c0_g1_i1	2.89252602415423	0.20079722378237	0.537568270045084	0	1	NA
TRINITY_DN10522_c0_g1_i2	1.35461560564961	0.370286916856338	0.457230289223457	0	1	NA
TRINITY_DN10528_c0_g1_i1	485.123567867029	0.409331140203141	0.138741008687793	0	1	1
TRINITY_DN10529_c0_g1_i1	2.98344953593987	1.46176123853066	0.533003580372734	0.866337967575656	0.386304851018528	NA
TRINITY_DN10531_c0_g1_i1	4.24976613473342	-0.977742002352387	0.54592501570069	0	1	NA
TRINITY_DN10532_c0_g1_i1	3.20580616667279	-1.10886891260757	0.541162966243181	-0.201175836852531	0.840561084634733	NA
TRINITY_DN10536_c0_g1_i1	24.1584813081793	-0.345546258415773	0.387720421616022	0	1	1
TRINITY_DN10540_c0_g1_i1	2.4305927667631	-0.238269497869996	0.518517002194022	0	1	NA
TRINITY_DN10541_c0_g1_i1	8.56099321297382	-1.25785651109507	0.527434663786714	-0.488888062919089	0.624920947253369	1
TRINITY_DN10541_c0_g1_i2	0.966371109369539	0.358095400864592	0.414296054434369	0	1	NA
TRINITY_DN10542_c0_g1_i1	4.3973596385915	-0.450243006312309	0.550841905474656	0	1	NA
TRINITY_DN10549_c0_g1_i1	10.2008193631933	-1.29480877998888	0.532676530789478	-0.55344803637575	0.579956653549605	1
TRINITY_DN10551_c0_g1_i1	6.54793826957975	1.2334630357339	0.543497334293618	0.429556910407534	0.667517987309386	NA
TRINITY_DN10557_c0_g1_i2	2.87991848950275	-1.42725648232285	0.530072047565246	-0.806034734873017	0.420222821309961	NA
TRINITY_DN1056_c0_g1_i1	17.898500426563	-0.990923989919779	0.45834116879295	0	1	1
TRINITY_DN10563_c0_g1_i1	0.970716080847833	0.355810329828091	0.41746806605624	0	1	NA
TRINITY_DN10569_c0_g1_i1	8.69344645731909	0.166394888548561	0.527422241037215	0	1	1
TRINITY_DN10570_c0_g1_i1	2.2358459832128	0.222601033225072	0.525071863612108	0	1	NA
TRINITY_DN10571_c0_g1_i1	4.93972702125729	-0.592525956411032	0.550749303792474	0	1	NA
TRINITY_DN10576_c0_g1_i1	27.2334672844368	-1.3205603263645	0.430604324124846	-0.744442887367655	0.456608581111983	1
TRINITY_DN10577_c0_g1_i1	3.67191883653187	1.02930507730815	0.548425098355934	0.0534349675024011	0.957385344961097	NA
TRINITY_DN10579_c0_g1_i1	47.2513896240688	-0.877716355233975	0.306032321628451	0	1	1
TRINITY_DN10581_c0_g1_i1	9.43725917746853	0.766683511593539	0.524978791322467	0	1	1
TRINITY_DN10585_c0_g1_i2	14.6504312946327	-0.519175878930344	0.466988427019861	0	1	1
TRINITY_DN10593_c0_g1_i1	3.10633717174725	-0.473499913380157	0.53310315005072	0	1	NA
TRINITY_DN10594_c0_g1_i1	5.2016859565702	1.3029234770875	0.550841539309898	0.549928528387684	0.58236839604067	NA
TRINITY_DN10599_c0_g1_i1	6.80488759651381	0.84920371455399	0.542107996202495	0	1	NA
TRINITY_DN1060_c0_g1_i1	3.65158501506779	-0.647966643794896	0.55005228989405	0	1	NA
TRINITY_DN10603_c0_g1_i1	4.6079708577217	-0.202108130566164	0.549672631642106	0	1	NA
TRINITY_DN10607_c0_g1_i2	99.2896090679228	1.46924504574508	0.251907339420434	1.86276845615009	0.0624948498296512	0.596636053498449
TRINITY_DN10608_c0_g1_i1	2.89544714259998	0.884198301309277	0.541819483202649	0	1	NA
TRINITY_DN10610_c0_g1_i1	8.32638618399399	0.492041437454737	0.534290413799254	0	1	1
TRINITY_DN10611_c0_g1_i1	11.2284602729459	-0.162909792501061	0.490372813553727	0	1	1
TRINITY_DN10618_c0_g1_i2	3.16528713332786	-1.33728240227268	0.54085758081517	-0.623606683601126	0.532885920202913	NA
TRINITY_DN1062_c0_g1_i1	2.04172364708091	0.23307073718667	0.509939317404835	0	1	NA
TRINITY_DN10620_c0_g1_i1	203.796996955823	0.703090762559633	0.176233088210881	0	1	1
TRINITY_DN10622_c0_g1_i1	3.19549902677002	-1.32174423489415	0.540395895567578	-0.595386155840846	0.55158537739645	NA
TRINITY_DN10629_c0_g1_i1	8.47853977004572	-1.18150907121118	0.522221530178292	-0.34757102249156	0.728162371662941	1
TRINITY_DN10633_c0_g1_i1	1.47430530347342	0.0840260604845133	0.453604474304947	0	1	NA
TRINITY_DN10634_c0_g1_i1	3.86882100840098	-0.197766790435394	0.548773925871889	0	1	NA
TRINITY_DN1064_c0_g1_i2	3.91782855926994	-0.405723760293376	0.549990963082251	0	1	NA
TRINITY_DN10642_c0_g1_i1	2.90576355131032	0.080127658720033	0.532312520966262	0	1	NA
TRINITY_DN10644_c0_g1_i1	19.4233731328565	-1.52110800408461	0.442931503000472	-1.1764979473227	0.239395952201326	1
TRINITY_DN10645_c0_g1_i1	2.62587407155244	1.02933410854017	0.519887977902568	0.0564239024308859	0.955004115897743	NA
TRINITY_DN10649_c0_g1_i1	3.60571119782894	-0.321346325588757	0.550587750512426	0	1	NA
TRINITY_DN1065_c0_g1_i1	16.0482116857278	-0.724344364680371	0.445481811119338	0	1	1
TRINITY_DN10653_c0_g1_i1	11.2151129861278	-0.112382665458039	0.485864163635178	0	1	1
TRINITY_DN10655_c0_g1_i1	199.004327129497	1.54610336562154	0.184024666247183	2.96755525635902	0.00300178322084324	0.0434533550887459
TRINITY_DN10659_c0_g1_i1	5.95827898223933	-0.281699793740485	0.539841066743304	0	1	NA
TRINITY_DN1066_c0_g1_i1	26.8798743638861	1.42998482893387	0.401922615341286	1.06981994175359	0.284700364313937	1
TRINITY_DN10660_c0_g1_i1	2.72709136023114	1.35513629931456	0.526377107204447	0.674680365946505	0.499878861348462	NA
TRINITY_DN10674_c0_g1_i1	0.739704585607755	0.345012718802889	0.344704626440496	0	1	NA
TRINITY_DN10677_c0_g1_i1	176.599927922763	0.287769001387071	0.172860405673662	0	1	1
TRINITY_DN10678_c0_g1_i1	12.1598539464831	-0.282872693750289	0.478433949719037	0	1	1
TRINITY_DN10681_c0_g1_i1	4.33265962766064	0.848679582625185	0.550835331046929	0	1	NA
TRINITY_DN10682_c0_g1_i1	6.53993768694414	-1.12364305601214	0.548571322440435	-0.225391031128081	0.821675088279862	NA
TRINITY_DN10683_c0_g1_i1	1.12543448612582	0.0585895383876395	0.464047963869269	0	1	NA
TRINITY_DN10687_c0_g1_i1	1.06677930710791	-0.546404929535049	0.408469435158607	0	1	NA
TRINITY_DN10689_c0_g1_i1	24.8608715052065	-0.192042857304731	0.389595011466561	0	1	1
TRINITY_DN10690_c0_g1_i1	22.3807402081233	-0.396501207400661	0.41311878416716	0	1	1
TRINITY_DN10694_c0_g1_i2	2.81698883591843	-1.39459082083545	0.527921101392969	-0.747442789830314	0.454796324351748	NA
TRINITY_DN10695_c0_g1_i1	1.56062695546234	-0.129751394222517	0.504734334819495	0	1	NA
TRINITY_DN107_c0_g1_i1	4.25555531556529	1.85965810589411	0.547348179710711	1.57058731125856	0.116278539199224	NA
TRINITY_DN107_c0_g1_i2	2.93949562053119	1.24988006825034	0.535878719830416	0.466299666330121	0.64100101756423	NA
TRINITY_DN10702_c0_g1_i1	1.8994988002351	-0.52503329135714	0.513766966786554	0	1	NA
TRINITY_DN10703_c0_g1_i1	7.52368208027851	-0.771433381020762	0.525943330944027	0	1	1
TRINITY_DN10705_c0_g1_i1	5.28343043655298	-1.03041863087394	0.546149423573366	-0.0556965357116372	0.955583559322181	NA
TRINITY_DN10707_c0_g1_i1	16.2146690305942	-3.68111799376531	0.52246312786937	-5.13168844029058	2.87154538754289e-07	8.47866004280679e-06
TRINITY_DN10709_c0_g1_i2	28.2765714968406	0.148342281359012	0.382602244079869	0	1	1
TRINITY_DN10712_c0_g1_i1	13.7907308277638	-0.628076573325859	0.463019315815631	0	1	1
TRINITY_DN10714_c0_g1_i1	18.1830624187888	-0.928272541930335	0.424950807866917	0	1	1
TRINITY_DN10719_c0_g1_i2	6.8313212386619	0.10957103328248	0.537764778126357	0	1	NA
TRINITY_DN1072_c0_g1_i1	4.47000021058399	-0.272803651087175	0.550132910451836	0	1	NA
TRINITY_DN10721_c0_g1_i1	1.59147637878133	-0.455489305931505	0.482446251314639	0	1	NA
TRINITY_DN10724_c0_g1_i2	5.53771844661904	-0.902831721298361	0.549460134828961	0	1	NA
TRINITY_DN10725_c0_g1_i1	1.52778133822571	0.0378465264267945	0.461469518880295	0	1	NA
TRINITY_DN10726_c0_g1_i1	13.9948475386414	-0.97889233820594	0.460630733424814	0	1	1
TRINITY_DN10729_c0_g1_i1	4.00589571630195	0.784699314527897	0.55083197906858	0	1	NA
TRINITY_DN10730_c0_g1_i2	4.05930123521196	-0.955252178648289	0.546846338493107	0	1	NA
TRINITY_DN10732_c0_g1_i1	2.24426752383979	-0.994090986791135	0.521452574338653	0	1	NA
TRINITY_DN10738_c0_g1_i1	2.67866147225095	0.496903898599928	0.525417413074468	0	1	NA
TRINITY_DN10739_c0_g1_i1	4.50164686136267	-0.657301952414331	0.549523147044666	0	1	NA
TRINITY_DN10740_c0_g1_i1	1.70534144304451	0.00530035172976013	0.48985301585987	0	1	NA
TRINITY_DN10744_c0_g1_i1	4.91626982787517	-0.422410973062061	0.550842412479125	0	1	NA
TRINITY_DN10745_c0_g1_i1	1.49724878531096	0.127338031113856	0.482842854219942	0	1	NA
TRINITY_DN10749_c0_g1_i1	2.89637241975117	1.38154335853614	0.527759384083845	0.722949453941921	0.469710938816016	NA
TRINITY_DN10753_c0_g1_i1	2.45962550602267	0.947328113229029	0.520656007467791	0	1	NA
TRINITY_DN10759_c0_g1_i1	2.87119088866111	-0.806345257046867	0.538294355621264	0	1	NA
TRINITY_DN10760_c0_g1_i1	54.4607931659582	-0.84661305886945	0.291512349943099	0	1	1
TRINITY_DN10762_c0_g1_i1	1.29353807735508	0.115275420973422	0.476906092625434	0	1	NA
TRINITY_DN10765_c0_g1_i1	1.3395906158468	0.0195469726683343	0.446373071706532	0	1	NA
TRINITY_DN10769_c0_g1_i1	7.4930414339722	1.02519686325735	0.526241552030702	0.0478807938295932	0.961811246136157	1
TRINITY_DN1077_c0_g1_i1	4.17608816443384	-1.09395518384352	0.546108173858051	-0.17204500562547	0.863402147102627	NA
TRINITY_DN10773_c0_g1_i1	49.5557695669713	-0.945880250938232	0.318288670568747	0	1	1
TRINITY_DN10774_c0_g1_i1	3.15333608265406	0.133054793345904	0.544991425946035	0	1	NA
TRINITY_DN10781_c0_g1_i1	1.27118253866094	0.49488163343035	0.449507973559665	0	1	NA
TRINITY_DN10784_c0_g1_i1	5.76520298715522	-1.19282393030917	0.54794488504623	-0.351903878604325	0.724910350323694	NA
TRINITY_DN10785_c0_g1_i1	46.8994500450104	-0.299141226399131	0.297134307172866	0	1	1
TRINITY_DN1079_c0_g1_i1	38.085808161527	-1.19036068693729	0.331467838622837	-0.574296099821303	0.565767447978479	1
TRINITY_DN10805_c0_g1_i1	7.45684209035329	-0.754333342107408	0.525467317986577	0	1	1
TRINITY_DN10808_c0_g1_i1	2.74782138587912	0.277599910496333	0.543429423255978	0	1	NA
TRINITY_DN10809_c0_g1_i1	5.80918655734941	0.72355966702839	0.543139097443925	0	1	NA
TRINITY_DN10810_c0_g1_i1	22.159616413546	1.21914233810005	0.415946599488373	0.526852096806654	0.598296301720902	1
TRINITY_DN10811_c0_g1_i1	2.10339101476139	-0.0592657454964909	0.519391514903397	0	1	NA
TRINITY_DN10814_c0_g1_i1	25.7520794543496	1.58378402301759	0.425959690145188	1.37051471424116	0.170526285403515	1
TRINITY_DN10815_c0_g1_i1	170.929219535214	-6.7329218272012	0.41354041597408	-13.8630266976385	1.06104083008676e-43	2.59799729103438e-41
TRINITY_DN10818_c0_g1_i1	2.99462784588872	-0.333388213028448	0.54346971304923	0	1	NA
TRINITY_DN1082_c0_g1_i1	4.07978188205386	-1.64391665036662	0.548059268277384	-1.17490331363345	0.240033399770063	NA
TRINITY_DN10827_c0_g1_i1	2.69163926068071	0.0726313566585669	0.534367833917701	0	1	NA
TRINITY_DN1083_c0_g1_i1	5.82896572962326	0.435058902070884	0.544185377477235	0	1	NA
TRINITY_DN10830_c0_g1_i2	22.3053986174693	0.801901870589651	0.425475969888497	0	1	1
TRINITY_DN10831_c0_g1_i1	2.52977302974351	-0.386786470611803	0.524337326685962	0	1	NA
TRINITY_DN10836_c0_g1_i1	2.34902022317551	-0.483795150505917	0.498290030392608	0	1	NA
TRINITY_DN1084_c0_g1_i3	8.79923517106357	0.172807701001465	0.51015874082034	0	1	1
TRINITY_DN10840_c0_g1_i1	0.765475626447827	0.244476564119292	0.369689876822273	0	1	NA
TRINITY_DN10841_c0_g1_i1	2.78528108112497	-0.801458808788599	0.53583401908566	0	1	NA
TRINITY_DN10850_c0_g1_i1	13.2095132376842	-0.857641352635492	0.481628162470629	0	1	1
TRINITY_DN10853_c0_g1_i1	200.55886447326	0.92429551074766	0.166808531164353	0	1	1
TRINITY_DN10854_c0_g1_i1	1.69314804049876	0.76623240424686	0.4573923081265	0	1	NA
TRINITY_DN10855_c0_g1_i1	90.6000332316084	-0.899201586445627	0.22831059721435	0	1	1
TRINITY_DN10857_c0_g1_i1	8.46435722576184	0.00484439056781666	0.523173256862523	0	1	1
TRINITY_DN10859_c0_g1_i1	3.32923573202783	-0.974397759095758	0.54582631249664	0	1	NA
TRINITY_DN10860_c0_g1_i1	21.6624338510296	-0.115553944652306	0.410656937547856	0	1	1
TRINITY_DN10863_c0_g1_i1	1.00766761622863	-0.0705238677782881	0.436424831596351	0	1	NA
TRINITY_DN10865_c0_g1_i1	0.937492495251578	0.566482355779012	0.416608893274548	0	1	NA
TRINITY_DN10865_c0_g1_i2	4.6992449808654	0.479686473909782	0.548557292055129	0	1	NA
TRINITY_DN10867_c0_g1_i1	5.4538074933355	-0.531177851394326	0.550015717304552	0	1	NA
TRINITY_DN1087_c0_g1_i1	0.957690394726071	-0.344751838155096	0.418818580187232	0	1	NA
TRINITY_DN10871_c0_g1_i2	29.0488663413954	1.20824083903282	0.375034731481644	0.555257477647814	0.57871855946156	1
TRINITY_DN1088_c0_g1_i1	11.1074967972264	-0.0943702041411027	0.489808604778562	0	1	1
TRINITY_DN10884_c0_g1_i1	2.64630184296645	-0.17473237484558	0.523006433710017	0	1	NA
TRINITY_DN1089_c0_g1_i1	2.26092930375952	-0.455156020949772	0.53245270197909	0	1	NA
TRINITY_DN10891_c0_g1_i1	4.53996036767411	-0.421393031198595	0.549615769939251	0	1	NA
TRINITY_DN10892_c0_g1_i1	1.802195051925	-0.977501605573531	0.489740869799492	0	1	NA
TRINITY_DN10899_c0_g1_i1	4.53143381158571	-1.40709775883034	0.550842456454703	-0.739045718172258	0.459879236499354	NA
TRINITY_DN10907_c0_g1_i1	11.2382035594309	3.14994038024229	0.536661321594435	4.0061399876085	6.17190790428996e-05	0.0012683681361549
TRINITY_DN10911_c0_g1_i1	0.994902419093194	0.363940404440524	0.4169805217101	0	1	NA
TRINITY_DN10916_c0_g1_i1	1.23418266112863	-0.620523663439622	0.426820105730927	0	1	NA
TRINITY_DN10917_c0_g1_i1	6.98803074569002	-0.140809939257457	0.526441680351234	0	1	1
TRINITY_DN10918_c0_g1_i1	8.6930287962029	1.06730198554942	0.531966315936411	0.126515502078263	0.899323878759716	1
TRINITY_DN1092_c0_g1_i1	10.8311025409669	0.125178815761468	0.508496781383955	0	1	1
TRINITY_DN10922_c0_g1_i1	1.01453787744412	0.347119519441849	0.400834506909574	0	1	NA
TRINITY_DN10925_c0_g1_i1	7.59228679184163	1.33471589639399	0.529932822520143	0.631619484904173	0.527635551203117	1
TRINITY_DN1093_c1_g1_i1	5.33119814778168	-0.670853026547394	0.545216032843538	0	1	NA
TRINITY_DN10933_c0_g1_i1	47.9716762529492	-1.74099923079107	0.335112611844403	-2.21119469873944	0.0270223573389095	0.295948106999349
TRINITY_DN10936_c0_g1_i1	8.64375931854635	0.270219382207883	0.522298044767979	0	1	1
TRINITY_DN10940_c0_g1_i1	3.67103574021367	-0.310715216931605	0.548336894974709	0	1	NA
TRINITY_DN10941_c0_g1_i1	16.6780277471266	-0.163904002694644	0.442081229001118	0	1	1
TRINITY_DN10947_c0_g1_i1	1.21545558411147	0.457133164845678	0.458959771281301	0	1	NA
TRINITY_DN10949_c0_g1_i2	3.5675597215599	-1.17583161748363	0.543170640489663	-0.323713404916578	0.746155021226325	NA
TRINITY_DN10950_c0_g1_i1	10.9266834880684	-0.456952045915739	0.509605637049146	0	1	1
TRINITY_DN10955_c0_g1_i1	25.912461065432	0.868241680664207	0.428207673146695	0	1	1
TRINITY_DN10961_c0_g1_i1	1.45073961139544	-0.443866505120832	0.475051618566459	0	1	NA
TRINITY_DN10964_c0_g1_i1	5.666612884011	-0.139225125047769	0.542347545523308	0	1	NA
TRINITY_DN10967_c0_g1_i1	2.88447726962272	-0.0657864213454675	0.520519892311321	0	1	NA
TRINITY_DN10968_c0_g1_i1	6.1811340473523	-0.649957687843072	0.541014207429957	0	1	NA
TRINITY_DN10969_c0_g1_i1	9.10201835517751	0.0328802718844639	0.521941629329166	0	1	1
TRINITY_DN10971_c0_g1_i1	4.54063738184276	1.51898038837021	0.550741264977347	0.942330675714958	0.346023367541806	NA
TRINITY_DN10974_c0_g1_i1	11.19230755844	0.27165387367106	0.499532795340668	0	1	1
TRINITY_DN10975_c0_g1_i1	3.46053633615164	-0.569856199850754	0.545415181513534	0	1	NA
TRINITY_DN10978_c0_g1_i1	10.9831398882783	-0.72602170254028	0.495490629066112	0	1	1
TRINITY_DN1098_c0_g1_i1	9.77897571475432	-0.697122707742366	0.524978096977481	0	1	1
TRINITY_DN10987_c0_g1_i1	14.7962012120542	0.706134966357554	0.467782160820122	0	1	1
TRINITY_DN10988_c0_g1_i1	1.86533514667594	0.180982867047967	0.511289470738311	0	1	NA
TRINITY_DN1099_c0_g1_i1	12.7420323175601	-0.438130176363229	0.465149235718791	0	1	1
TRINITY_DN10992_c0_g1_i1	13.3842583802649	-0.0842628164414564	0.47843573018751	0	1	1
TRINITY_DN1100_c0_g1_i1	8.40539342482882	0.697864298096393	0.547354209300234	0	1	1
TRINITY_DN11000_c0_g1_i1	1.3921617441363	0.691675949196237	0.443627989994978	0	1	NA
TRINITY_DN11009_c0_g1_i1	8.96577873127515	0.343958643326979	0.505815931412342	0	1	1
TRINITY_DN11010_c0_g1_i1	1.10518952339988	-0.658568886880388	0.436296288985564	0	1	NA
TRINITY_DN11012_c0_g1_i1	1.08614523622109	0.377199027478921	0.425414813044553	0	1	NA
TRINITY_DN11013_c0_g1_i1	1.59108355710428	-0.0266862829647805	0.463761888573003	0	1	NA
TRINITY_DN11014_c0_g1_i1	1.37833488241604	-0.7701139608496	0.458080406090827	0	1	NA
TRINITY_DN11015_c0_g1_i1	1.92465675786572	-0.370723976863374	0.503992387961826	0	1	NA
TRINITY_DN11018_c0_g1_i1	1.52537675991358	-0.33283390753819	0.481872257409278	0	1	NA
TRINITY_DN1102_c0_g1_i1	1.64651270711258	-0.00343786115434857	0.497901601208842	0	1	NA
TRINITY_DN11022_c0_g1_i1	4.29435348182167	-0.181790260707738	0.549299628192291	0	1	NA
TRINITY_DN11027_c0_g1_i1	1.80273442642058	-0.563508108192113	0.498944072896247	0	1	NA
TRINITY_DN11029_c0_g1_i1	2.87458075564104	-0.686680155807427	0.541221947741415	0	1	NA
TRINITY_DN1103_c0_g1_i1	9.3255829339484	1.61200181296493	0.527858615671536	1.15940480044329	0.246291220964311	1
TRINITY_DN11032_c0_g1_i1	5.09466595781567	-0.190229807425073	0.545231907715524	0	1	NA
TRINITY_DN11036_c0_g1_i1	1.72464480306428	0.138331336542551	0.502830332177711	0	1	NA
TRINITY_DN11039_c0_g1_i2	16.9297211884359	-0.428987323277231	0.450364758545139	0	1	1
TRINITY_DN1104_c0_g1_i1	4.87900468461147	0.229892627222307	0.548476826831463	0	1	NA
TRINITY_DN11044_c0_g1_i1	9.9625441637804	-0.770944511768978	0.511942990010662	0	1	1
TRINITY_DN11048_c0_g1_i1	4.07819575298553	0.246960679936684	0.550705703817373	0	1	NA
TRINITY_DN11049_c0_g1_i1	0.80657765866889	0.115456312483155	0.395762595312835	0	1	NA
TRINITY_DN11051_c0_g1_i1	11.9940968170565	-0.328933103199221	0.475898343043119	0	1	1
TRINITY_DN11053_c0_g1_i1	1.71901590408512	-0.736217291703169	0.49421808476973	0	1	NA
TRINITY_DN11054_c0_g1_i2	91.6003505495594	-0.153459437995635	0.22364176787274	0	1	1
TRINITY_DN11057_c0_g1_i1	1.6372597016827	0.695661078172057	0.489411758617098	0	1	NA
TRINITY_DN11059_c0_g1_i1	1.8484932444479	-0.819604969135605	0.505332778054782	0	1	NA
TRINITY_DN11064_c0_g1_i1	2.91382862981529	0.0691931414160606	0.546864994760829	0	1	NA
TRINITY_DN11065_c0_g1_i1	0.906941969602456	0.272723505084021	0.410164490080158	0	1	NA
TRINITY_DN11069_c0_g1_i1	2.06538817144587	0.534042898683415	0.518847820968976	0	1	NA
TRINITY_DN11071_c0_g1_i1	2.49293351402827	0.126226772450545	0.533089095054189	0	1	NA
TRINITY_DN11072_c0_g1_i1	1.64440871881817	-0.291916464708375	0.487490190889239	0	1	NA
TRINITY_DN11073_c0_g1_i1	1.71307756828921	-0.296440264245467	0.501167999945761	0	1	NA
TRINITY_DN11075_c0_g1_i1	10.8523205622869	0.185677928370114	0.504630368447916	0	1	1
TRINITY_DN11076_c0_g1_i1	19.6382905177503	-0.901845176174099	0.412296714715554	0	1	1
TRINITY_DN11077_c0_g1_i1	1.19133630602153	-0.0860376679189011	0.452828335609447	0	1	NA
TRINITY_DN11078_c0_g1_i1	3.60618148767541	-1.06392729553992	0.545028178012106	-0.117291725673859	0.906628881728616	NA
TRINITY_DN1108_c0_g1_i1	2.18039446454079	0.294912895173769	0.527896571678308	0	1	NA
TRINITY_DN11087_c0_g1_i2	3.23992374101545	-1.46949157777315	0.531555399841424	-0.883241103209968	0.377106017980444	NA
TRINITY_DN11088_c0_g1_i1	3.58415793181579	-0.142922802837983	0.54991560588726	0	1	NA
TRINITY_DN11090_c0_g1_i1	1.93640659169451	-0.561974892198723	0.506826964260086	0	1	NA
TRINITY_DN11091_c0_g1_i2	2.70735364256175	-0.630775048332725	0.52420485587594	0	1	NA
TRINITY_DN11092_c0_g1_i1	3.59778806740257	-0.424102885072718	0.549788841494066	0	1	NA
TRINITY_DN11095_c0_g1_i1	1.10094072526496	-0.222581944772069	0.44475578543312	0	1	NA
TRINITY_DN11103_c0_g1_i1	18.3266495010432	-3.22875693621527	0.49460528411317	-4.50613248140169	6.60198772740501e-06	0.000159320564412065
TRINITY_DN11108_c0_g1_i1	2.59119549973111	-0.388592570869603	0.528656516098846	0	1	NA
TRINITY_DN11110_c0_g1_i1	2.11313581480805	0.0317072086097039	0.529061681414975	0	1	NA
TRINITY_DN11111_c0_g1_i1	1.59295159269211	-0.622391666943667	0.473243103151792	0	1	NA
TRINITY_DN11114_c0_g1_i1	20.5519383465804	0.575416798421283	0.425065373964416	0	1	1
TRINITY_DN11124_c0_g1_i1	2.34653916190163	0.000622782746696795	0.531701992424649	0	1	NA
TRINITY_DN11125_c0_g1_i1	2.31480851661245	0.629132439837838	0.53332401635842	0	1	NA
TRINITY_DN11126_c0_g1_i1	9.56697318131173	0.473682534123088	0.514991502949769	0	1	1
TRINITY_DN1114_c0_g1_i1	3.92910182644694	-0.520604521410054	0.550756901805603	0	1	NA
TRINITY_DN11141_c0_g1_i2	4.95794792643638	0.359508059946444	0.548518768770948	0	1	NA
TRINITY_DN11146_c0_g1_i1	1.93317397283574	-0.368804306401885	0.518359949866712	0	1	NA
TRINITY_DN11153_c0_g1_i1	1.09758054511836	-0.202955577885731	0.429380970543713	0	1	NA
TRINITY_DN11156_c0_g1_i1	2.13247902748694	-0.595726824229448	0.518560284270862	0	1	NA
TRINITY_DN11157_c0_g1_i1	7.34846416792514	0.214010054855314	0.53538646997358	0	1	1
TRINITY_DN11164_c0_g1_i1	1.57041983638652	-0.745722074402862	0.452588883396134	0	1	NA
TRINITY_DN11167_c0_g1_i2	1.08347347431454	0.158522089249355	0.421909385198694	0	1	NA
TRINITY_DN1118_c0_g1_i1	1.72803478272231	-0.130562935179895	0.466662768518261	0	1	NA
TRINITY_DN11181_c0_g1_i1	0.853475786259222	0.462557033624811	0.386301005660472	0	1	NA
TRINITY_DN11182_c0_g1_i1	5.15050106304625	-0.405882231726753	0.549819232648319	0	1	NA
TRINITY_DN11185_c0_g1_i1	20.3982210319873	0.646100351553191	0.425648438257004	0	1	1
TRINITY_DN11187_c0_g1_i1	18.94116960549	-0.108380027396045	0.445446717323645	0	1	1
TRINITY_DN11190_c0_g1_i1	3.16843996234814	0.908778365606693	0.544026810725958	0	1	NA
TRINITY_DN11193_c0_g1_i1	1.94880968113685	-0.430102472473382	0.494509610540121	0	1	NA
TRINITY_DN11196_c0_g1_i1	5.76467704210876	-0.910453436162608	0.547732694027195	0	1	NA
TRINITY_DN11199_c0_g1_i1	13.0687973550611	2.22894316531566	0.50528876046207	2.43216010621696	0.0150090711151201	0.176849841460905
TRINITY_DN112_c0_g1_i1	1.76046065212131	-0.779167279793275	0.500733245570227	0	1	NA
TRINITY_DN11204_c0_g1_i1	1.19497018641338	0.51185189825344	0.456951837453792	0	1	NA
TRINITY_DN11211_c0_g1_i1	6.07172636124198	0.0646635128090635	0.545914402604534	0	1	NA
TRINITY_DN11214_c0_g1_i1	6.58089713851335	1.18783771628872	0.539070847648096	0.34844717926825	0.727504375897475	NA
TRINITY_DN1122_c0_g1_i1	9.92584166641054	-0.916676507335684	0.515285735775348	0	1	1
TRINITY_DN11220_c0_g1_i1	0.782874248115286	0.235174728539665	0.372516404239906	0	1	NA
TRINITY_DN11223_c0_g1_i1	8.07507689863944	2.14284925282196	0.547376539710918	2.08786670584297	0.0368098602414926	0.383533146823398
TRINITY_DN11227_c0_g1_i1	0.986445754045471	0.59502481315992	0.423825890718659	0	1	NA
TRINITY_DN11229_c0_g1_i1	3.15270123214807	-1.21718783914584	0.532730572373402	-0.407687957870015	0.683502779463427	NA
TRINITY_DN1123_c0_g1_i1	0.856417909083788	-0.0398524448807547	0.382803219033166	0	1	NA
TRINITY_DN11233_c0_g1_i1	1.75291120225685	0.00340824931758368	0.504926929340285	0	1	NA
TRINITY_DN11238_c0_g1_i1	6.4616528722605	-2.37861368474496	0.550575059501459	-2.50395229670099	0.0122814591808339	NA
TRINITY_DN11239_c0_g1_i1	7.98924826914147	0.705325401410591	0.52107855477827	0	1	1
TRINITY_DN1124_c0_g1_i1	7.89034712694699	0.56804690201641	0.52875747813438	0	1	1
TRINITY_DN11240_c0_g1_i1	1.04262174073552	0.594701193717937	0.423371392416094	0	1	NA
TRINITY_DN11242_c0_g1_i2	1.80586468479963	0.4427056607609	0.501700122811052	0	1	NA
TRINITY_DN11245_c0_g1_i1	1.00235347778119	-0.591118942792582	0.420748998416969	0	1	NA
TRINITY_DN11253_c0_g1_i1	2.36690241303786	0.506278785762948	0.515329820265569	0	1	NA
TRINITY_DN1126_c0_g1_i1	1.07727446517427	-0.0543749392480819	0.441706653688804	0	1	NA
TRINITY_DN11265_c0_g1_i1	3.12130646741051	-0.236103969497371	0.548134476541616	0	1	NA
TRINITY_DN11266_c0_g1_i1	5.00379947017655	-0.281578329492456	0.550472055977472	0	1	NA
TRINITY_DN1127_c0_g1_i1	3.01649941856391	-0.157553463953456	0.544642922725463	0	1	NA
TRINITY_DN11272_c0_g1_i1	1.20290914157697	-0.342385426434814	0.470775289287201	0	1	NA
TRINITY_DN11275_c0_g1_i1	1.54490866506464	0.305160832623951	0.478870541380826	0	1	NA
TRINITY_DN11277_c0_g1_i1	93.0045346788005	2.21263851796002	0.248601113513417	4.87784829610017	1.07249358543606e-06	2.9138736411888e-05
TRINITY_DN11281_c0_g1_i1	3.94182535519644	-1.17488146969812	0.548562798894503	-0.318799360894601	0.749878662944055	NA
TRINITY_DN11283_c0_g1_i1	1.06352529057958	0.393633201467861	0.426255485329698	0	1	NA
TRINITY_DN11284_c0_g1_i1	6.68914899175181	1.35111564863299	0.54272171509211	0.646953381206421	0.51766211573648	NA
TRINITY_DN11285_c0_g1_i1	8.50795046253383	0.777156566423201	0.52917491412783	0	1	1
TRINITY_DN11288_c0_g1_i1	4.14669972244291	-1.10094272579352	0.550560041555817	-0.18334553577167	0.854526907521466	NA
TRINITY_DN11294_c0_g1_i1	13.9997978496734	-0.0380844307496691	0.480433998825329	0	1	1
TRINITY_DN11296_c0_g1_i1	2.07069212289238	0.0220922323269643	0.51795868316949	0	1	NA
TRINITY_DN11299_c0_g1_i1	3.98078850968133	-0.117798478093306	0.544747540494089	0	1	NA
TRINITY_DN1130_c0_g1_i1	1.46775704555747	-0.635258703279716	0.481587452375135	0	1	NA
TRINITY_DN11305_c0_g1_i1	3.36027654998722	0.0716921848325576	0.543652543088856	0	1	NA
TRINITY_DN11307_c0_g1_i1	2.74332906054944	-0.944012661770784	0.532467359352375	0	1	NA
TRINITY_DN11311_c0_g1_i2	10.9219216364157	0.273481078800795	0.489991470113567	0	1	1
TRINITY_DN11313_c0_g1_i1	16.0058710906002	-1.10585956865673	0.451265042915655	-0.234584021781885	0.814531612303039	1
TRINITY_DN11315_c0_g1_i1	6.80891217289012	-0.580651621209322	0.534735493308831	0	1	NA
TRINITY_DN11317_c0_g1_i1	1.55999286651158	0.655843533301946	0.483914668637161	0	1	NA
TRINITY_DN11324_c0_g1_i1	2.9043159501614	0.435873927778976	0.540415371734417	0	1	NA
TRINITY_DN11328_c0_g1_i1	3.72064909900468	0.347343176896705	0.549063352937706	0	1	NA
TRINITY_DN1133_c0_g1_i2	5.77382193475165	-0.278489787770712	0.544986805869894	0	1	NA
TRINITY_DN11330_c0_g1_i1	5.42248953144516	-0.0924882133661274	0.54645645304687	0	1	NA
TRINITY_DN11335_c0_g1_i1	3.76803111614739	0.54728963264066	0.550671853002363	0	1	NA
TRINITY_DN11346_c0_g1_i1	4.17871224878129	0.597538774048231	0.550720703587123	0	1	NA
TRINITY_DN11352_c0_g1_i2	4.46530517764155	0.0263966870695436	0.549156887134547	0	1	NA
TRINITY_DN11354_c0_g1_i1	6.0399757923771	0.621451695723098	0.542446182006017	0	1	NA
TRINITY_DN11355_c0_g1_i1	31.3727876657752	-0.816550546495633	0.355989110525653	0	1	1
TRINITY_DN11358_c0_g1_i1	1.66578644413698	-0.390964850493393	0.474755186124854	0	1	NA
TRINITY_DN1136_c0_g1_i1	4.0743480056162	0.157946571365531	0.55050864121301	0	1	NA
TRINITY_DN11363_c0_g1_i1	13.5314128209065	0.285133437194887	0.483788279136829	0	1	1
TRINITY_DN11369_c0_g1_i1	5.0902656613712	-0.340999376803374	0.545909524751327	0	1	NA
TRINITY_DN11372_c0_g1_i1	1.61026133724477	-0.733313748400178	0.488348113139765	0	1	NA
TRINITY_DN11374_c0_g1_i2	8.59408934341561	2.15484042356903	0.539576662177413	2.14027126174949	0.032332851058706	0.344574832036465
TRINITY_DN11376_c0_g2_i1	1.69311923135279	0.270261413865823	0.501958621080133	0	1	NA
TRINITY_DN11377_c0_g1_i1	1.32939017813965	-0.497507864967135	0.451644489386077	0	1	NA
TRINITY_DN11378_c0_g1_i1	1.2724464918965	-0.513895433154112	0.445215003400418	0	1	NA
TRINITY_DN1138_c0_g1_i1	9.61485092544089	-1.2337921265663	0.525475304657549	-0.444915535504869	0.656380795152036	1
TRINITY_DN11381_c0_g1_i1	6.45624558739676	0.188530576319195	0.536601520071401	0	1	NA
TRINITY_DN11385_c0_g1_i2	1.05880247956717	0.180207024952149	0.454342998443018	0	1	NA
TRINITY_DN1139_c0_g1_i1	1.87456524593079	-0.505525759854961	0.500022960078401	0	1	NA
TRINITY_DN11392_c0_g1_i1	2.56456799602801	-0.56528442920944	0.53465370694275	0	1	NA
TRINITY_DN11393_c0_g1_i1	4.10488196505869	-1.13507306793302	0.550535777222687	-0.245348392459485	0.806186684745185	NA
TRINITY_DN11397_c0_g1_i1	16.7378683358058	0.912917369656261	0.439914761684922	0	1	1
TRINITY_DN11398_c0_g1_i1	1.72067826729639	0.020077349319977	0.487923473929221	0	1	NA
TRINITY_DN114_c0_g1_i1	2.82562073105574	-0.371800350108779	0.538602386083948	0	1	NA
TRINITY_DN11401_c0_g1_i1	108.095514135626	-0.87188749152981	0.220651887915717	0	1	1
TRINITY_DN11407_c0_g1_i2	1.74329889739696	0.118641842778804	0.472139476185814	0	1	NA
TRINITY_DN11409_c0_g1_i1	100.488619547551	0.98660344908131	0.225544641944581	0	1	1
TRINITY_DN11410_c0_g1_i1	2.30936417943675	-0.665558780819896	0.502921570399773	0	1	NA
TRINITY_DN11414_c0_g1_i1	1.01780034368412	-0.0249177124985492	0.450908637948339	0	1	NA
TRINITY_DN11415_c0_g1_i1	1.38666036796268	0.150484414486521	0.481232898997562	0	1	NA
TRINITY_DN11418_c0_g1_i1	2.57449316065906	-0.0459807082350336	0.524072367095992	0	1	NA
TRINITY_DN11422_c0_g1_i1	1.21102040282621	0.666392113688174	0.439416940212861	0	1	NA
TRINITY_DN11427_c0_g1_i1	14.5944626840761	0.501635544276285	0.480411731528502	0	1	1
TRINITY_DN11437_c0_g1_i1	52.1508425543746	0.769203743479156	0.312442996026079	0	1	1
TRINITY_DN11439_c0_g1_i2	3.61848592955223	-0.433474236659404	0.550181408229656	0	1	NA
TRINITY_DN11444_c0_g1_i1	2.64701336836964	-0.479671786371533	0.538454637543695	0	1	NA
TRINITY_DN11445_c0_g1_i1	9.86069028616509	-0.885249714623583	0.505803887893054	0	1	1
TRINITY_DN11446_c0_g1_i1	1.43064874667012	-0.332257342173224	0.476764958491769	0	1	NA
TRINITY_DN11448_c0_g1_i1	7.07515186846551	0.811028204720051	0.534331482508168	0	1	1
TRINITY_DN11451_c0_g1_i1	10.0951263671405	-0.814483240697823	0.503768056287595	0	1	1
TRINITY_DN11457_c0_g1_i1	2.93916396694454	-1.4436487934062	0.530894315448124	-0.835663107508923	0.403344455420414	NA
TRINITY_DN11459_c0_g1_i1	6.18695972659829	0.733282805881416	0.54635095813503	0	1	NA
TRINITY_DN11466_c0_g1_i1	2.47045774057744	0.698861993505082	0.532440059337108	0	1	NA
TRINITY_DN11468_c0_g1_i1	2.09158375231971	0.405464700061619	0.525141498464289	0	1	NA
TRINITY_DN1147_c0_g1_i2	5.78160283988074	-0.951834522768555	0.546122609024083	0	1	NA
TRINITY_DN11470_c0_g1_i1	2.38212101887953	0.0527151861866766	0.536038145445212	0	1	NA
TRINITY_DN11475_c0_g1_i1	1.06812141242248	0.631370769454219	0.432073259349905	0	1	NA
TRINITY_DN1148_c0_g1_i1	1.74300622628323	-0.34061644937002	0.494950123642875	0	1	NA
TRINITY_DN11480_c0_g1_i1	1.0701098730251	-0.00984253572248259	0.438712372675477	0	1	NA
TRINITY_DN11483_c0_g1_i1	1.63722257925216	-0.537452692782791	0.48261527576308	0	1	NA
TRINITY_DN1149_c0_g1_i1	5.46399241687833	-0.824897730234826	0.545201682541851	0	1	NA
TRINITY_DN11491_c0_g1_i1	10.5457947031299	-0.808287967047829	0.497874186182037	0	1	1
TRINITY_DN11492_c0_g1_i1	1.32662164658624	-0.322759205282348	0.46293811367866	0	1	NA
TRINITY_DN11493_c0_g1_i1	1.39832510885158	0.769237713786419	0.459670444368303	0	1	NA
TRINITY_DN1150_c0_g1_i1	14.8241093595504	3.51976603505336	0.526408482501992	4.78671244634403	1.69535466436978e-06	4.496609108483e-05
TRINITY_DN11507_c0_g1_i1	7.56198426048974	-0.641699831531982	0.535488393804732	0	1	1
TRINITY_DN1151_c0_g1_i1	12.0643195560171	3.24683656745681	0.53410680734869	4.2067177136538	2.59106460768481e-05	0.000567321648779668
TRINITY_DN11510_c0_g1_i1	1.05808595639854	0.627394910721624	0.431155374620523	0	1	NA
TRINITY_DN11511_c0_g1_i1	4.32880631186146	-0.535993833374102	0.549542929086047	0	1	NA
TRINITY_DN11514_c0_g1_i1	4.24018724566436	0.18403293322316	0.550841760990939	0	1	NA
TRINITY_DN11516_c0_g1_i1	452.105080606559	1.00312079456773	0.127777980828869	0.0244235708490802	0.980514747113107	1
TRINITY_DN11517_c0_g1_i1	1.11741425763701	0.664921306381256	0.439667767643273	0	1	NA
TRINITY_DN11520_c0_g1_i1	10.2016897888611	-1.23457305388566	0.505306104078918	-0.464219711561269	0.642490340133045	1
TRINITY_DN11525_c0_g1_i1	9.22710223530062	0.673357073735174	0.525922678659987	0	1	1
TRINITY_DN11526_c0_g1_i1	5.52559548783804	-0.485084404068842	0.548031923142908	0	1	NA
TRINITY_DN1154_c0_g1_i1	3.41391909272314	0.862880275478012	0.548700058080799	0	1	NA
TRINITY_DN11541_c0_g1_i1	5.10926392322366	1.29971110969017	0.550194068956961	0.544737078424631	0.585934359585596	NA
TRINITY_DN11547_c0_g1_i2	0.919457109984848	-0.500221354190574	0.39603223326399	0	1	NA
TRINITY_DN11550_c0_g1_i1	5.05377813618137	0.895222098245347	0.549429003490125	0	1	NA
TRINITY_DN11552_c0_g1_i1	2.19315614162086	0.0530167021149694	0.516813599271395	0	1	NA
TRINITY_DN11553_c0_g1_i1	4.40745900522171	0.875280683215143	0.550645579699682	0	1	NA
TRINITY_DN1156_c0_g1_i1	6.691273187994	-0.14120710745517	0.545105760668018	0	1	NA
TRINITY_DN11566_c0_g1_i1	3.60274373734499	0.139766402405364	0.546955180165528	0	1	NA
TRINITY_DN11568_c0_g1_i1	1.32369455389727	0.65558910806667	0.436125706921725	0	1	NA
TRINITY_DN11571_c0_g1_i1	44.2677194885063	-0.258717910455353	0.304918088735694	0	1	1
TRINITY_DN11581_c0_g1_i1	5.11630330096424	-0.346194799691049	0.548569337244341	0	1	NA
TRINITY_DN11582_c0_g1_i1	2.09945822267721	-0.931886805199033	0.516319315776319	0	1	NA
TRINITY_DN11587_c0_g1_i1	10.5149613016811	0.0623668029799668	0.515863727510861	0	1	1
TRINITY_DN1159_c0_g1_i1	7.80521622621925	1.19353068987968	0.531278725399384	0.364273366553856	0.715653886031379	1
TRINITY_DN11590_c0_g1_i1	12.2648972298417	0.874166616544338	0.482414505891355	0	1	1
TRINITY_DN11591_c0_g1_i1	19.4323239718884	1.70717560723494	0.440583420778094	1.60508901126155	0.108474217250098	0.93154205900234
TRINITY_DN11599_c0_g1_i1	15.4445772949847	-0.927422040579029	0.464826931967733	0	1	1
TRINITY_DN11602_c0_g1_i1	7.52511902277313	-1.31660955599699	0.528358713228419	-0.599232203558113	0.549018050660671	1
TRINITY_DN11603_c0_g1_i1	2.63000367411715	0.142008170954254	0.5408334711542	0	1	NA
TRINITY_DN11605_c0_g1_i1	8.50044778737324	0.582748774823944	0.521651289498637	0	1	1
TRINITY_DN11611_c0_g1_i1	3.90032504422048	-0.20877788473209	0.55010509289175	0	1	NA
TRINITY_DN11616_c0_g1_i1	4.94546402371009	0.421985002409357	0.550406677271875	0	1	NA
TRINITY_DN11617_c0_g1_i1	16.7646453433515	-1.61661574888607	0.467993370854015	-1.31757368221017	0.187646400449556	1
TRINITY_DN11619_c0_g1_i1	33.6813434293553	-0.724351199976242	0.358654295679041	0	1	1
TRINITY_DN1162_c0_g1_i1	10.337768503037	-0.235186363793112	0.497890192752939	0	1	1
TRINITY_DN11622_c0_g1_i1	7.74670097575686	-0.707941574212057	0.525766787490918	0	1	1
TRINITY_DN11623_c0_g1_i1	19.6960750513257	-0.949692242018077	0.423298589430576	0	1	1
TRINITY_DN11624_c0_g1_i1	1.2825050477766	0.449898303873415	0.451175161268647	0	1	NA
TRINITY_DN11627_c0_g1_i1	2.07868642160678	0.338332215687011	0.517236796731671	0	1	NA
TRINITY_DN11629_c0_g1_i1	2.96168561214905	0.643569682022739	0.534053128350827	0	1	NA
TRINITY_DN11630_c0_g1_i1	13.8528223204438	-0.0796165241247412	0.462311206267139	0	1	1
TRINITY_DN11633_c0_g1_i1	1.26477450240337	-0.738990795222626	0.45251083057483	0	1	NA
TRINITY_DN1164_c0_g1_i1	12.3401069497201	0.619165701098259	0.482395008124684	0	1	1
TRINITY_DN11642_c0_g1_i1	4.6044428664962	1.95720946110748	0.549005311090382	1.74353406382602	0.0812403694809718	NA
TRINITY_DN1165_c0_g1_i1	1380.82871100543	-0.515051951990653	0.0989315322975778	0	1	1
TRINITY_DN11652_c0_g1_i1	5.14958929416699	-0.376644228756163	0.55061202730771	0	1	NA
TRINITY_DN11659_c0_g1_i1	57.0919708387195	-0.200011477392816	0.314158874434712	0	1	1
TRINITY_DN1166_c0_g1_i1	1.7226796765719	0.905896465920565	0.480837347094497	0	1	NA
TRINITY_DN11665_c0_g1_i1	1.09245757787492	0.426916858272685	0.432563504369441	0	1	NA
TRINITY_DN11666_c0_g1_i1	1124.69230327303	0.545827261401637	0.096987572906382	0	1	1
TRINITY_DN11667_c0_g1_i1	1.33671680027282	-0.297432289357539	0.449597299453764	0	1	NA
TRINITY_DN11675_c0_g1_i1	6.39414196041396	-1.38188057465283	0.542251898709783	-0.704249400622596	0.48127747133392	NA
TRINITY_DN11687_c0_g1_i1	1.11373577428284	0.558892024995866	0.41344265762545	0	1	NA
TRINITY_DN11699_c0_g1_i1	1.75875213481975	-0.540796633860791	0.497647737786405	0	1	NA
TRINITY_DN117_c0_g1_i1	1.7918354388274	-0.00968586119982917	0.515856807127125	0	1	NA
TRINITY_DN11707_c0_g1_i1	3.61691958305889	0.240934266914372	0.547719460251997	0	1	NA
TRINITY_DN11709_c0_g1_i1	24.2779339821553	-0.441642249577197	0.39410835071704	0	1	1
TRINITY_DN1171_c0_g1_i1	2.34872712261293	1.19836277876745	0.514334772239042	0.385668614050581	0.699742110222637	NA
TRINITY_DN11720_c0_g1_i1	2.16845098863977	0.723936877481938	0.517340389596822	0	1	NA
TRINITY_DN11724_c0_g1_i1	2.71450208060302	0.639694423053272	0.541414925726736	0	1	NA
TRINITY_DN11725_c0_g1_i1	6.20310796055463	0.0646183140959626	0.54054343381747	0	1	NA
TRINITY_DN11726_c0_g1_i1	21.8337374734196	-0.37838294001103	0.397590070971104	0	1	1
TRINITY_DN11728_c0_g1_i1	6.275558885244	0.836524143735147	0.538286237686602	0	1	NA
TRINITY_DN1173_c0_g1_i1	60.8612582392703	3.85457543329515	0.377911102135784	7.55356330407434	4.23508518969574e-14	2.29196874497873e-12
TRINITY_DN11731_c0_g1_i1	19.048843263362	-1.31577283670043	0.423721769730301	-0.745236283001026	0.456128892275569	1
TRINITY_DN11736_c0_g1_i1	1.64555268500392	-0.197885227506743	0.510706812292274	0	1	NA
TRINITY_DN11738_c0_g1_i1	3.67104934751113	1.62715161863887	0.540223436546298	1.16091153439827	0.245677877648912	NA
TRINITY_DN11742_c0_g1_i1	1.527279395888	0.807215204726107	0.465425467306993	0	1	NA
TRINITY_DN11746_c0_g1_i1	5.11533239014332	0.497083601124895	0.549826361900323	0	1	NA
TRINITY_DN11750_c0_g1_i1	2.94192199194896	0.869045930494744	0.544623441673507	0	1	NA
TRINITY_DN11752_c0_g1_i1	2.46203599508732	0.500246871588214	0.528177411557137	0	1	NA
TRINITY_DN11753_c0_g1_i1	5.02148401198507	-0.403573763423315	0.549599500993506	0	1	NA
TRINITY_DN11754_c0_g1_i1	2.4709142486306	-0.265034258797213	0.538741038535748	0	1	NA
TRINITY_DN11760_c0_g1_i1	5.26137668035925	2.11811684053675	0.550558342805635	2.03087802618492	0.0422673693556882	NA
TRINITY_DN11762_c0_g1_i1	4.47846331200455	-0.342842126324301	0.55072911704749	0	1	NA
TRINITY_DN11767_c0_g1_i1	17.9231750114235	1.11150154972265	0.453976373800111	0.245610908755669	0.805983443905944	1
TRINITY_DN11770_c0_g1_i1	19.0792498727406	0.317881019382738	0.43961294293703	0	1	1
TRINITY_DN11771_c0_g1_i1	2.24972719737151	-0.376944402287735	0.521743982448101	0	1	NA
TRINITY_DN11772_c0_g1_i1	4.94642116005677	-0.446840491674728	0.546703935595752	0	1	NA
TRINITY_DN11777_c0_g1_i1	16.4975541588359	-0.202295018692071	0.438020833444747	0	1	1
TRINITY_DN11779_c0_g1_i1	32.3273996307092	-1.33280425519984	0.393656411836212	-0.845418098609066	0.39787744299507	1
TRINITY_DN11787_c0_g1_i1	47.9557996450377	2.58226184453517	0.358509359398646	4.41344640817526	1.01737911248566e-05	0.000238076198373976
TRINITY_DN11790_c0_g1_i1	7.65965242343871	0.404556089714242	0.538666085389603	0	1	1
TRINITY_DN11791_c0_g1_i1	5.77219144049137	-1.57253460514007	0.548008434395869	-1.04475509719343	0.296136172846333	NA
TRINITY_DN11799_c0_g1_i1	1.95939558497271	0.264476541598595	0.508760520374987	0	1	NA
TRINITY_DN11803_c0_g1_i1	32.9399556037798	-0.367007032298913	0.358948583174276	0	1	1
TRINITY_DN11809_c0_g1_i1	1.30706310602497	0.639419518171291	0.432605254648924	0	1	NA
TRINITY_DN11819_c0_g1_i1	9.51135768173836	0.771910067452094	0.52056609044148	0	1	1
TRINITY_DN11824_c0_g1_i2	7.37958410932123	-0.731239361497455	0.532633355263357	0	1	1
TRINITY_DN11825_c0_g1_i1	0.789504003049854	0.240003882305559	0.373406267772416	0	1	NA
TRINITY_DN11828_c0_g1_i1	2.08719562300783	-0.864441703704529	0.507844851263863	0	1	NA
TRINITY_DN11829_c0_g1_i1	0.907350954158829	0.272445313709343	0.410200106278666	0	1	NA
TRINITY_DN1183_c0_g1_i1	1.27381873392793	-0.11396243734801	0.457749752102832	0	1	NA
TRINITY_DN11831_c0_g1_i2	8.00580517189165	-1.20437645667592	0.522206451447482	-0.391370991510004	0.695523031194553	1
TRINITY_DN11832_c0_g1_i2	1.94069131664827	-0.420744434849078	0.504678505684199	0	1	NA
TRINITY_DN11836_c0_g1_i1	3.32174026106164	0.742652568978255	0.546116180776085	0	1	NA
TRINITY_DN11845_c0_g1_i1	610.841940027951	0.197559492044209	0.106297904988159	0	1	1
TRINITY_DN11846_c0_g1_i1	16.9430651235861	-0.665812272277487	0.45202090414933	0	1	1
TRINITY_DN11847_c0_g1_i2	10.5869945784002	0.845385410918988	0.515230861573419	0	1	1
TRINITY_DN11849_c0_g1_i1	6.12057896414031	0.0865772100331145	0.54348431001459	0	1	NA
TRINITY_DN11850_c0_g1_i1	4.86356300392745	1.15651799673568	0.549709051820096	0.284728796474145	0.775851927017987	NA
TRINITY_DN11853_c0_g1_i1	12.9600714125272	-1.68205621780593	0.496827512603178	-1.37282296270637	0.169807390326833	1
TRINITY_DN11860_c0_g1_i1	7.92860610822737	0.602547628119149	0.517042886997704	0	1	1
TRINITY_DN11864_c0_g1_i1	3.59304508020706	-0.697651865283187	0.549047649144628	0	1	NA
TRINITY_DN11871_c0_g1_i1	7.11296782430692	0.838750192674016	0.544956571105492	0	1	1
TRINITY_DN11873_c0_g1_i1	10.8898470807789	1.901138426894	0.507900547016306	1.77424189083433	0.0760231477842527	0.704183094849769
TRINITY_DN11876_c0_g1_i1	30.0511452791593	-0.140537344802417	0.367814726189672	0	1	1
TRINITY_DN11877_c0_g1_i1	54.4579146829325	-0.863243363749064	0.300808989517265	0	1	1
TRINITY_DN11878_c0_g1_i1	3.268372133687	0.0186214354702247	0.54915796901141	0	1	NA
TRINITY_DN1188_c0_g1_i1	13.6375396417142	0.265521519427727	0.470397640503421	0	1	1
TRINITY_DN11884_c0_g1_i1	2.33529434959212	-1.03346611548223	0.519375036516426	-0.0644353562055932	0.948623578328252	NA
TRINITY_DN11893_c0_g1_i1	2.52455319920717	-0.452265553686755	0.539910228955925	0	1	NA
TRINITY_DN11896_c0_g1_i1	13.6213631287875	0.551971756024302	0.49231751456057	0	1	1
TRINITY_DN11898_c0_g1_i1	2.43495769097318	0.584783124918282	0.514062532244928	0	1	NA
TRINITY_DN11901_c0_g1_i1	0.942921557771583	-0.000435702411031778	0.431086939480232	0	1	NA
TRINITY_DN11903_c0_g1_i1	1.21606912263105	-0.340557609523871	0.442147187570007	0	1	NA
TRINITY_DN11904_c0_g1_i1	1.72106198235641	0.931986276092474	0.485229781491938	0	1	NA
TRINITY_DN11907_c0_g1_i1	1.72646164355238	-0.962673712060056	0.487956420925176	0	1	NA
TRINITY_DN11914_c0_g1_i1	4.44784539957407	-0.377655659979458	0.550314863091681	0	1	NA
TRINITY_DN11918_c0_g1_i1	1.98832727260694	-0.0983273292235268	0.501344847316556	0	1	NA
TRINITY_DN11919_c0_g1_i1	1.54802685517067	-0.87563848297114	0.475722761162544	0	1	NA
TRINITY_DN1192_c0_g1_i1	1.81172570965846	-0.84240280939783	0.502018790953334	0	1	NA
TRINITY_DN11920_c0_g1_i1	115.551302455659	1.73391358800066	0.222847320075299	3.2933471569354	0.000990021522690533	0.0163736837994897
TRINITY_DN11924_c0_g1_i1	22.6322503080189	-0.471312978349582	0.413540936754724	0	1	1
TRINITY_DN11928_c0_g1_i1	2.26500927592243	-0.0871146600190331	0.52336487158724	0	1	NA
TRINITY_DN11934_c0_g1_i1	2.40870500547068	-0.351066187896274	0.533278919949325	0	1	NA
TRINITY_DN11938_c0_g1_i1	12.4059633975343	0.301555809672792	0.469487198252961	0	1	1
TRINITY_DN1194_c0_g1_i1	0.982641604336131	0.170185051930405	0.417200366129419	0	1	NA
TRINITY_DN11943_c0_g1_i2	1.18665606042227	0.287757042522822	0.435425661204725	0	1	NA
TRINITY_DN1195_c0_g1_i1	1.01031325120869	0.530652236790043	0.405965511928605	0	1	NA
TRINITY_DN11956_c0_g1_i1	4.24328627720528	0.327789184517004	0.550832007976652	0	1	NA
TRINITY_DN11962_c0_g1_i1	1.93980019462309	0.304661144170085	0.513603738379716	0	1	NA
TRINITY_DN11963_c0_g1_i1	9.34916182550052	-0.268048116919841	0.514273665176729	0	1	1
TRINITY_DN11970_c0_g1_i1	10.7301757994279	-1.0797428569327	0.501191717884013	-0.159106493757258	0.873584972117012	1
TRINITY_DN11976_c0_g1_i1	23.6634075496105	-1.26829897651473	0.40148714323026	-0.668262934538996	0.503965768808802	1
TRINITY_DN11978_c0_g1_i1	63.9310894317461	2.69341519401292	0.308661717035485	5.48631430641019	4.10406407054936e-08	1.31631626850623e-06
TRINITY_DN11980_c0_g1_i1	1.19241227554544	-0.486852070833255	0.439635711808989	0	1	NA
TRINITY_DN11982_c0_g1_i1	3.03756008285675	0.206646842143503	0.534984384349545	0	1	NA
TRINITY_DN11983_c0_g1_i1	3.96728129576124	-1.12266234750649	0.547092362362513	-0.224207749815393	0.822595653490427	NA
TRINITY_DN11984_c0_g1_i1	13.4902358393044	0.448266198393944	0.469856985939009	0	1	1
TRINITY_DN11989_c0_g1_i2	3.49426372971236	-0.719853044312317	0.534120986225906	0	1	NA
TRINITY_DN1199_c0_g1_i1	55.3086088136473	1.8026485344908	0.300895807342283	2.6675298056837	0.00764111112020603	0.0987882994665143
TRINITY_DN11992_c0_g1_i1	18.5906213158692	-0.0890835064409714	0.423368747512323	0	1	1
TRINITY_DN11996_c0_g1_i1	9.89126529350327	-1.18941529217257	0.507267712268749	-0.373403013027208	0.708848517339504	1
TRINITY_DN11999_c0_g1_i1	1.70788588634302	0.672867990441106	0.479587457897227	0	1	NA
TRINITY_DN12005_c0_g1_i1	1449.10527700132	0.0556266623269685	0.0860468773712476	0	1	1
TRINITY_DN12007_c0_g1_i1	7.09255144669245	0.711703843967955	0.538597823047317	0	1	1
TRINITY_DN12008_c0_g1_i1	5.51662258293024	0.101292537318777	0.547777720724355	0	1	NA
TRINITY_DN12010_c0_g1_i1	11.6278531622887	-0.108532537713423	0.504248771283235	0	1	1
TRINITY_DN12012_c0_g1_i1	31.6146524693887	-4.15687666664057	0.464130864653034	-6.80169518353521	1.03395190241804e-11	4.64422512231531e-10
TRINITY_DN12021_c0_g1_i1	3.02972327048944	-0.74394425713356	0.542802126517861	0	1	NA
TRINITY_DN12028_c0_g1_i1	1.64337169394288	0.790460098310499	0.461861557177506	0	1	NA
TRINITY_DN12031_c0_g1_i1	1.93730509078827	-0.316659225020059	0.47348190104005	0	1	NA
TRINITY_DN12045_c0_g1_i1	2.36768052146042	1.22333993812002	0.51669865437749	0.432244087008689	0.665564019978834	NA
TRINITY_DN12046_c0_g1_i1	5.89449987653917	-0.99083241702997	0.548264045429172	0	1	NA
TRINITY_DN12047_c0_g1_i1	12.8711036953909	0.48606743145043	0.47636010676324	0	1	1
TRINITY_DN12052_c0_g1_i2	2.30828933617605	-0.545558027687709	0.518927825507438	0	1	NA
TRINITY_DN12056_c0_g1_i1	7.49541866159013	0.302010740223679	0.525336712851055	0	1	1
TRINITY_DN12060_c0_g1_i1	2.85044304420896	0.111442829606155	0.545304567729488	0	1	NA
TRINITY_DN12062_c0_g1_i1	2.81360590590157	-0.0801117688220995	0.541606419105266	0	1	NA
TRINITY_DN12069_c0_g1_i1	10.1944042661484	-1.77772329982527	0.519707435246503	-1.49646367760044	0.134532866409982	1
TRINITY_DN12071_c0_g1_i1	4.28950586688662	-1.05995139044355	0.550820771998694	-0.10884010460609	0.913329313875736	NA
TRINITY_DN12076_c0_g1_i1	2.75163349193269	-1.18020606652908	0.52910615987376	-0.340585841170463	0.733415389945669	NA
TRINITY_DN12083_c0_g1_i1	43.7919225705962	0.348674227160597	0.324569369431983	0	1	1
TRINITY_DN12089_c0_g1_i1	1.42976480684391	0.220389426940916	0.489280797634862	0	1	NA
TRINITY_DN12092_c0_g1_i1	6.00176432093821	-1.28640615997403	0.544340723464749	-0.526152366758537	0.598782346592334	NA
TRINITY_DN12102_c0_g1_i2	1.64722732307781	0.658873493450352	0.476242316789084	0	1	NA
TRINITY_DN12111_c0_g1_i1	1.96226160794317	0.0222874612208362	0.502350808226655	0	1	NA
TRINITY_DN12112_c0_g1_i1	7.2638746765815	-0.591372784773293	0.524624916976928	0	1	1
TRINITY_DN12118_c0_g1_i1	7.67739658750037	-0.49123455834376	0.527571171412744	0	1	1
TRINITY_DN1212_c0_g1_i1	2.90704517354304	1.43395990574857	0.531515650719345	0.816457436693081	0.414238557721969	NA
TRINITY_DN12121_c0_g1_i1	3.21212605490828	0.500236418659894	0.548109708206389	0	1	NA
TRINITY_DN12126_c0_g1_i1	14.165903107736	2.89974662811825	0.511281896357512	3.71565400936837	0.00020267876783991	0.00378547376808346
TRINITY_DN12127_c0_g1_i1	5.04442265865967	-0.212965833402507	0.544805796637438	0	1	NA
TRINITY_DN12129_c0_g1_i1	2.12016833798576	-1.10620452205065	0.504360300361079	-0.21057272345706	0.833220698584906	NA
TRINITY_DN12136_c0_g1_i2	28.3211294939193	-2.17465650542782	0.418948966694899	-2.80381764560661	0.00505014589736497	0.0692128527831357
TRINITY_DN1214_c0_g1_i1	20.2238474190979	-0.584704810050757	0.427386481645961	0	1	1
TRINITY_DN12145_c0_g1_i1	76.683482908191	3.95529218781792	0.369273166109217	8.00299739879787	1.21426506460273e-15	7.32132551564374e-14
TRINITY_DN12147_c0_g1_i1	4.98682595437637	0.0148469300951111	0.54879897256407	0	1	NA
TRINITY_DN12149_c0_g1_i1	28.1511093002962	-0.995163766283218	0.38207270688231	0	1	1
TRINITY_DN12153_c0_g1_i3	60.6176129902499	0.431791447200378	0.276779706497828	0	1	1
TRINITY_DN12162_c0_g1_i1	1.59453698018012	-0.865062109321061	0.473547182027518	0	1	NA
TRINITY_DN12163_c0_g1_i1	4.08063839918636	1.3186901769021	0.546503629377566	0.583143751973001	0.559796532680095	NA
TRINITY_DN1217_c0_g1_i1	12.0495794410769	-3.25064910568029	0.535075357176861	-4.20622829194575	2.59667935140303e-05	0.000567931677750219
TRINITY_DN12172_c0_g1_i1	1.98147018679984	-0.144462165680835	0.520569245398789	0	1	NA
TRINITY_DN12174_c0_g1_i1	5.31554210480494	1.10271731302084	0.547305007447852	0.187678372430429	0.851128785288941	NA
TRINITY_DN12175_c0_g1_i1	1.80133282258811	0.279974015738445	0.511094551768882	0	1	NA
TRINITY_DN12176_c0_g1_i1	3.30072824552691	0.802267785752817	0.544716043941731	0	1	NA
TRINITY_DN12178_c0_g1_i1	6.3934163695454	-0.506002749898008	0.535579038190425	0	1	NA
TRINITY_DN1218_c0_g1_i1	7.84925514982993	0.198223465997325	0.519631919989542	0	1	1
TRINITY_DN12181_c0_g1_i1	4.23082884194425	-0.616317189267376	0.550788144013901	0	1	NA
TRINITY_DN12184_c0_g1_i1	40.1553030412317	0.32032716635798	0.326798718802901	0	1	1
TRINITY_DN12184_c0_g1_i2	5.75788783843281	0.300416558369974	0.550745837145637	0	1	NA
TRINITY_DN12193_c0_g1_i3	2.36581971287971	0.063264630584979	0.530184181951738	0	1	NA
TRINITY_DN122_c0_g1_i1	4.29459165025617	0.386411614381517	0.550750262030345	0	1	NA
TRINITY_DN12206_c0_g1_i1	1.48820526337496	0.42507518514625	0.437254197693664	0	1	NA
TRINITY_DN12208_c0_g2_i1	3.1381365554623	1.45685552298953	0.532185116326148	0.858452273418231	0.390642773589106	NA
TRINITY_DN12210_c0_g1_i1	11.6509931302534	0.504177430116873	0.486272664904713	0	1	1
TRINITY_DN12214_c0_g1_i1	4.83718741706248	0.215419205863316	0.550004561859256	0	1	NA
TRINITY_DN12217_c0_g1_i1	16.6220826151413	0.815080205069976	0.437131085642463	0	1	1
TRINITY_DN12220_c0_g1_i1	1.79212167187265	0.403859363653579	0.490341183955372	0	1	NA
TRINITY_DN12224_c0_g1_i2	0.874607755101927	-0.353058251991329	0.408310636499382	0	1	NA
TRINITY_DN12234_c0_g1_i1	13.4834621043046	-0.316773467225858	0.505230880952783	0	1	1
TRINITY_DN12239_c0_g1_i1	6.01989352165487	0.122177164071096	0.548423534506412	0	1	NA
TRINITY_DN1224_c0_g1_i1	5.05553026992498	0.0845482690795913	0.550833183730381	0	1	NA
TRINITY_DN12240_c0_g1_i1	13.7816666271083	-0.159054233291553	0.466736287353885	0	1	1
TRINITY_DN12240_c0_g1_i2	4.92491740877553	-0.149106566274695	0.549960768355736	0	1	NA
TRINITY_DN12248_c0_g1_i1	267.547981962256	0.155977679103286	0.143321822329093	0	1	1
TRINITY_DN1226_c0_g1_i1	10.6783540914	0.525879615672076	0.517881724329501	0	1	1
TRINITY_DN12261_c0_g1_i2	9.06483762178109	2.18686056662339	0.536117008138401	2.21380883017425	0.0268419323889495	0.29465955085037
TRINITY_DN12262_c0_g1_i1	2.81660585110299	0.534169596515702	0.541898980734548	0	1	NA
TRINITY_DN12266_c0_g1_i1	30.239285725526	0.970225537592908	0.377299496430053	0	1	1
TRINITY_DN12268_c0_g1_i1	37.1126618102294	0.152913083093125	0.376339927006269	0	1	1
TRINITY_DN1227_c0_g1_i1	23.4674013154956	-0.747498133506161	0.424592784098347	0	1	1
TRINITY_DN12273_c0_g1_i1	1.16447332897573	-0.223100442943885	0.437977184209916	0	1	NA
TRINITY_DN12277_c0_g1_i1	2.44369423944753	-0.696364348956355	0.532104308359646	0	1	NA
TRINITY_DN1228_c0_g1_i1	25.1082742438361	-1.05595463381251	0.39176192895295	-0.142828155768125	0.886425899961687	1
TRINITY_DN12282_c0_g1_i1	2.51360430150722	-0.540797197142548	0.534586186737915	0	1	NA
TRINITY_DN12284_c0_g1_i1	7.7269575351276	0.0515423333961467	0.52815708446782	0	1	1
TRINITY_DN12289_c0_g1_i2	4.01664548552029	0.0380127167807394	0.550687254117927	0	1	NA
TRINITY_DN12290_c0_g1_i1	2.47262334573693	-0.872115088414127	0.531427977780218	0	1	NA
TRINITY_DN12296_c0_g1_i3	53.0107765007824	-0.209321629545279	0.286880494990202	0	1	1
TRINITY_DN12297_c0_g1_i1	49.8160493292744	-5.19331801823619	0.474275962520191	-8.84151496093937	9.442935892594e-19	7.07445025565307e-17
TRINITY_DN12298_c0_g1_i1	2.99149333930327	0.380533951960468	0.54575570586951	0	1	NA
TRINITY_DN1230_c0_g1_i2	1583.27821178142	0.263818361673069	0.0966210742440265	0	1	1
TRINITY_DN12300_c0_g1_i1	14.7306011016332	-0.875747986708475	0.46179099545393	0	1	1
TRINITY_DN12301_c0_g1_i1	2.19580614925808	0.595149700480532	0.522302942840544	0	1	NA
TRINITY_DN12302_c0_g1_i1	6426.37272440374	0.0794263372362288	0.082037080057744	0	1	1
TRINITY_DN12303_c0_g1_i2	15.4691423288341	-0.00920912888744789	0.473093718766698	0	1	1
TRINITY_DN12304_c0_g1_i1	5.25690706606127	0.23816382146163	0.54767005652317	0	1	NA
TRINITY_DN12306_c0_g1_i2	4.49972653452573	-0.176653895879484	0.550124713020661	0	1	NA
TRINITY_DN1231_c0_g1_i1	9.57173206229374	2.82882589354303	0.545124142266145	3.35487965354165	0.000793995184665778	0.0134303583131588
TRINITY_DN12313_c0_g1_i1	3.04024271459222	0.284082126433104	0.541950289597594	0	1	NA
TRINITY_DN12314_c0_g1_i1	28.9046963053749	-0.618553075697103	0.369140354343095	0	1	1
TRINITY_DN12315_c0_g1_i1	30.2777709105453	1.3189587932496	0.405873192237222	0.785858241810614	0.431950540977757	1
TRINITY_DN12316_c0_g1_i1	356.447993672075	0.96363625808732	0.152306948708814	0	1	1
TRINITY_DN12319_c0_g1_i1	2.60494513476914	-0.0517456201877452	0.530569368924947	0	1	NA
TRINITY_DN1232_c0_g1_i1	2.02494668114411	-0.0770463896171219	0.516412328392595	0	1	NA
TRINITY_DN12321_c0_g1_i1	4.97373878615067	0.531728425859856	0.548437426872505	0	1	NA
TRINITY_DN12324_c0_g1_i1	26.2985348018899	0.844513583115499	0.392218652309865	0	1	1
TRINITY_DN12325_c0_g1_i1	2.43355045478019	0.312282120795578	0.536472477623996	0	1	NA
TRINITY_DN12328_c0_g1_i1	5.33132652610886	-0.0905816966399546	0.546924819289865	0	1	NA
TRINITY_DN12330_c0_g1_i2	81.1375741183104	2.10545317851	0.270440219344895	4.08760642624759	4.35846748715277e-05	0.000922121287745557
TRINITY_DN12339_c0_g1_i1	2.17750931213349	-0.0929970071695819	0.501014127572424	0	1	NA
TRINITY_DN1234_c0_g1_i1	1.37390345486736	0.57180166875686	0.471121347851335	0	1	NA
TRINITY_DN12351_c0_g1_i1	4.26326072251458	1.438738142815	0.550234969476067	0.797365066114882	0.425239041740006	NA
TRINITY_DN12368_c0_g1_i1	0.929230036583003	0.0105098397533751	0.429844427677585	0	1	NA
TRINITY_DN12370_c0_g1_i1	124.751831416861	4.73375773315732	0.331725542125978	11.2555629850757	2.17433177585904e-29	2.81653118681921e-27
TRINITY_DN12373_c0_g1_i1	46.6012504569752	-1.17363036959789	0.308208206443238	-0.563354141674569	0.573193757491328	1
TRINITY_DN12375_c0_g1_i1	34.6448686610699	-1.69249849556896	0.355049078836182	-1.95043034005019	0.0511248485824072	0.504415090829273
TRINITY_DN12376_c0_g1_i1	79.6568439954051	-0.465685564061804	0.238223983434796	0	1	1
TRINITY_DN1238_c0_g1_i1	3.63671407618352	-0.718529509903906	0.548981502126847	0	1	NA
TRINITY_DN12385_c0_g1_i1	7.22897540778149	2.53427796832285	0.54899089257781	2.79472389991496	0.00519440571190197	0.0707073070397069
TRINITY_DN12389_c0_g1_i2	408.337964176601	-0.79771735743091	0.127385238605877	0	1	1
TRINITY_DN1240_c0_g1_i1	9.90006767713359	-0.00364296182863706	0.495259880920087	0	1	1
TRINITY_DN12403_c0_g1_i1	5.81469463190064	-0.388268519711204	0.543337418304531	0	1	NA
TRINITY_DN1241_c0_g1_i3	4.05905044107526	1.76459425924456	0.544909517890434	1.40315820175909	0.160569668650146	NA
TRINITY_DN12414_c0_g1_i1	6.06586879808312	-0.150198427463736	0.548977913625235	0	1	NA
TRINITY_DN12416_c0_g1_i1	3.79993472857155	0.0597995828164706	0.550820950019788	0	1	NA
TRINITY_DN12417_c0_g1_i2	2.5452051053939	0.282567736959857	0.533880130750937	0	1	NA
TRINITY_DN12420_c0_g1_i1	5.32475103812973	0.601726163325116	0.543921226489839	0	1	NA
TRINITY_DN12422_c0_g1_i1	1.44753691926465	0.665402565849665	0.437774764359961	0	1	NA
TRINITY_DN12426_c0_g1_i1	4.73390699082419	-0.149888976475404	0.549547915290769	0	1	NA
TRINITY_DN12427_c0_g1_i1	2.54067900959905	0.31133290366942	0.327578887932584	0	1	NA
TRINITY_DN12428_c0_g1_i1	11.6736152042291	-1.82503381490693	0.508606918070435	-1.62214430357527	0.1047724539219	0.907684255857203
TRINITY_DN12430_c0_g1_i1	1.8711166597655	0.757263892848362	0.503023261301455	0	1	NA
TRINITY_DN12431_c0_g1_i2	1.32420496165602	-0.394836894115336	0.453076710885853	0	1	NA
TRINITY_DN12432_c0_g1_i1	0.88981864336703	0.368638306930394	0.425743003893989	0	1	NA
TRINITY_DN12434_c0_g1_i1	406.850746280326	0.190484714378718	0.133725625482602	0	1	1
TRINITY_DN12436_c0_g1_i1	1.47517568476516	0.598448246416849	0.466008267814888	0	1	NA
TRINITY_DN12437_c0_g1_i1	5.4342561991712	0.145851225029482	0.544288653727906	0	1	NA
TRINITY_DN1244_c0_g1_i2	6.84953580729404	1.11985041576303	0.537907167637357	0.222808735361251	0.823684369065609	NA
TRINITY_DN12445_c0_g1_i2	19.7157057842609	-1.53271861781718	0.450540239617519	-1.18239964152686	0.237047165380167	1
TRINITY_DN12445_c0_g1_i3	3.81244854812968	-0.905569690303409	0.550691438126424	0	1	NA
TRINITY_DN12446_c0_g1_i1	172.443044408081	0.44068058204564	0.182287341000676	0	1	1
TRINITY_DN12455_c0_g1_i2	220.395125132377	1.58854950729859	0.162385995532633	3.6243858675628	0.000289648892266119	0.00530134043657168
TRINITY_DN12458_c0_g1_i2	4.56994384251635	0.278139078374429	0.55042811675421	0	1	NA
TRINITY_DN12460_c0_g1_i1	34.7262141417751	1.15569386070597	0.355443332088905	0.438027237115329	0.661366539199635	1
TRINITY_DN12462_c0_g1_i1	4.54504360598362	1.20913530876646	0.550645787188907	0.37980007044839	0.704093830045751	NA
TRINITY_DN12464_c0_g1_i1	12.0318797190138	-1.20387674441041	0.48267975136818	-0.422385119393376	0.672743937607438	1
TRINITY_DN12465_c0_g1_i1	0.980229063327583	0.0819974401003041	0.416057967893456	0	1	NA
TRINITY_DN12468_c0_g1_i1	10.1437162793722	0.230994698510796	0.517567978378438	0	1	1
TRINITY_DN12471_c0_g1_i2	2.76489485190265	-0.831945530878413	0.540078088545358	0	1	NA
TRINITY_DN12473_c0_g1_i2	23.0861244080604	-0.446285692974062	0.388875734468637	0	1	1
TRINITY_DN12475_c0_g1_i2	1.08119474690832	0.155291792076678	0.421786845933027	0	1	NA
TRINITY_DN12489_c0_g1_i1	1.12678163224153	-0.167759833266674	0.433882039084886	0	1	NA
TRINITY_DN12490_c0_g1_i1	2.28694643068537	-0.127612482182848	0.525417440243629	0	1	NA
TRINITY_DN12493_c0_g1_i2	101.486910993136	3.86426860725908	0.321176223188439	8.91805930969731	4.74530279710275e-19	3.65042871878272e-17
TRINITY_DN12494_c0_g2_i1	9.47599560057504	-1.86066441076817	0.525927147472789	-1.63647078289052	0.10174109566778	0.890090509288749
TRINITY_DN1250_c0_g1_i1	7.91297625282901	-0.667313371493359	0.52583315860946	0	1	1
TRINITY_DN12500_c0_g1_i1	30.2866800439198	-1.64460062885837	0.366767556262149	-1.75751812790562	0.078829534716986	0.724065086471016
TRINITY_DN12501_c0_g1_i1	12.4268798027966	0.153405873375631	0.496876298251046	0	1	1
TRINITY_DN12507_c0_g1_i1	1.04217560286552	-0.418222190769514	0.44199749763785	0	1	NA
TRINITY_DN1251_c0_g1_i2	34.9004740010528	-0.506634628881298	0.343700428506376	0	1	1
TRINITY_DN12512_c0_g1_i1	0.893745740887928	-0.361874388339744	0.410410357012029	0	1	NA
TRINITY_DN12515_c0_g1_i2	8.30777939181237	0.737445899923576	0.518166534757736	0	1	1
TRINITY_DN12516_c0_g1_i1	3.9236335902551	0.22689536974316	0.550671650428111	0	1	NA
TRINITY_DN12519_c0_g1_i1	4.91085649506792	-1.53636806534049	0.550566908870682	-0.974210503207833	0.329952030660124	NA
TRINITY_DN12523_c0_g1_i2	37.9515501726347	0.129892064572212	0.344524736505171	0	1	1
TRINITY_DN12524_c0_g1_i1	68.2872944877784	-0.359165032939566	0.284222390691639	0	1	1
TRINITY_DN12525_c0_g1_i2	3.72184380861247	-0.324701074763854	0.550793250962817	0	1	NA
TRINITY_DN12525_c0_g1_i3	1.84033969938012	0.567100411122202	0.511026699257501	0	1	NA
TRINITY_DN12530_c0_g1_i1	15.5055219758859	-1.43303424189211	0.457868626834244	-0.945760894093492	0.344270555641847	1
TRINITY_DN12532_c0_g1_i2	28.7029374996279	-1.08492937691187	0.396480754590541	-0.214208069190092	0.830384803823063	1
TRINITY_DN12534_c0_g1_i1	12.869521821699	-0.230710364399452	0.518785519633324	0	1	1
TRINITY_DN12543_c0_g1_i1	0.889193252195289	0.476647650962949	0.390656350717354	0	1	NA
TRINITY_DN12547_c0_g1_i2	14.4180124025586	-1.32174252676503	0.484524635493088	-0.664037498191607	0.506666311396242	1
TRINITY_DN12552_c0_g1_i1	1701.38811214985	-0.051784566852314	0.0872488938029541	0	1	1
TRINITY_DN12552_c0_g1_i2	37.1152259790282	-0.402946911829604	0.369433632312277	0	1	1
TRINITY_DN12554_c0_g1_i2	134.877309968714	0.842718027526428	0.196433452019971	0	1	1
TRINITY_DN12555_c0_g1_i1	1346.2461185049	-0.576438550000015	0.0880643482380105	0	1	1
TRINITY_DN12557_c0_g1_i1	83.697624171913	-0.481345936409679	0.259303482333262	0	1	1
TRINITY_DN12558_c0_g1_i2	8.55680962295788	-0.92527904102511	0.516415398598008	0	1	1
TRINITY_DN12562_c1_g1_i1	3.86687777181141	0.95385112849132	0.540411307865763	0	1	NA
TRINITY_DN12568_c0_g1_i1	26.4327365302644	-0.334000615431783	0.380419832986626	0	1	1
TRINITY_DN12570_c0_g1_i1	23.6488053831494	1.24401877912722	0.423271150834799	0.576506994738368	0.564272543345401	1
TRINITY_DN12571_c0_g1_i3	4.03677400749827	0.288909324247114	0.54330665035984	0	1	NA
TRINITY_DN12577_c0_g1_i1	26.9227104556847	0.771090513487666	0.421619402074893	0	1	1
TRINITY_DN12580_c0_g1_i1	2.96463667367869	-0.339912796197092	0.535612935832962	0	1	NA
TRINITY_DN12582_c0_g1_i1	4.92433261596973	-0.136254160066733	0.549077249380166	0	1	NA
TRINITY_DN12583_c0_g1_i2	17.3505727109056	-0.244645492895976	0.426843059159957	0	1	1
TRINITY_DN12586_c0_g1_i1	4.42793836438469	0.992065395173108	0.550828396495884	0	1	NA
TRINITY_DN12591_c0_g1_i1	4.91280400229843	0.360506584667509	0.549809662690989	0	1	NA
TRINITY_DN12593_c0_g1_i1	1.55491113874527	0.876249196338752	0.477349475572293	0	1	NA
TRINITY_DN12594_c0_g1_i1	1.63015691355166	-0.92099794808857	0.482236063602795	0	1	NA
TRINITY_DN12595_c0_g1_i1	2.90213102541474	-0.92832116818729	0.53621108260486	0	1	NA
TRINITY_DN12595_c0_g1_i2	0.983901663033481	0.521096376824296	0.403348861898022	0	1	NA
TRINITY_DN12597_c0_g1_i1	2.2956683648539	-0.480374654165712	0.524599694767597	0	1	NA
TRINITY_DN12598_c0_g1_i1	6.43961289580312	2.32795472233255	0.550690691762871	2.41143484390756	0.0158898907239895	NA
TRINITY_DN12602_c0_g1_i1	1.0363296015352	0.243387480488159	0.443616417194994	0	1	NA
TRINITY_DN12603_c0_g1_i1	14.8417637719228	-1.29253970842674	0.477755039615254	-0.612321554289264	0.540325031632011	1
TRINITY_DN12604_c0_g1_i3	28.439429766444	-0.586359416589901	0.377926730748445	0	1	1
TRINITY_DN12608_c0_g1_i1	4.80021391169373	-0.527297644578676	0.548690133716794	0	1	NA
TRINITY_DN12612_c0_g1_i2	94.6634428171032	0.406802815508278	0.262000096898923	0	1	1
TRINITY_DN12613_c0_g1_i2	1.86241584696786	0.243539847173279	0.514267120356953	0	1	NA
TRINITY_DN12618_c0_g1_i2	874.930337474416	0.594311753458475	0.0975372275714311	0	1	1
TRINITY_DN1262_c0_g1_i1	3.36628723816187	1.14933776028665	0.545512607782889	0.273756753108971	0.784271560385095	NA
TRINITY_DN1262_c0_g1_i2	3.05669864492341	-0.31289017607135	0.539767057411969	0	1	NA
TRINITY_DN12623_c0_g1_i1	2.40592292401736	0.467812516884182	0.506304803585211	0	1	NA
TRINITY_DN12626_c0_g1_i1	8.32666868910513	0.391719351589995	0.515343762487899	0	1	1
TRINITY_DN12627_c0_g1_i2	57.4890148682236	1.25768647829451	0.283689167851955	0.908340914972781	0.363698131973684	1
TRINITY_DN12630_c0_g1_i1	13.3106645253103	0.542354958893553	0.47228732763944	0	1	1
TRINITY_DN12633_c0_g1_i1	108.870282173866	0.16686401388367	0.216279318002754	0	1	1
TRINITY_DN12634_c0_g1_i1	25.2237964961696	0.347230928536726	0.380714257635911	0	1	1
TRINITY_DN12635_c0_g1_i1	54.8667631061744	0.0196114166515985	0.293638335089779	0	1	1
TRINITY_DN12637_c0_g1_i1	5.11972622682634	-1.68044842291969	0.550812537378948	-1.23535391216332	0.216698817343048	NA
TRINITY_DN12639_c0_g1_i1	5.83401211955643	0.48929535952826	0.542359894062051	0	1	NA
TRINITY_DN12640_c0_g1_i1	21.3979520063516	1.61645471527596	0.444774599869258	1.38599352448897	0.165748880810635	1
TRINITY_DN12640_c0_g1_i2	5.93037453780321	1.01357474913489	0.541456697893479	0.0250707936344688	0.979998496160445	NA
TRINITY_DN12640_c0_g1_i3	5.88470112264099	0.100456530620971	0.542209401025961	0	1	NA
TRINITY_DN12641_c0_g1_i1	4.6254589485634	1.5005239645045	0.550678052049204	0.908923031600643	0.36339075545768	NA
TRINITY_DN12644_c0_g1_i1	59.6224743565952	0.123832337959276	0.274730343044781	0	1	1
TRINITY_DN12645_c0_g1_i2	8.22461362138515	-0.676316115368344	0.519363099543042	0	1	1
TRINITY_DN12649_c0_g1_i1	21.3800941025871	0.129221047485951	0.403769095067864	0	1	1
TRINITY_DN12652_c0_g1_i1	1.51147264812726	0.683860897732166	0.441543121547202	0	1	NA
TRINITY_DN12652_c0_g1_i3	7.2449994933783	1.47972030423534	0.543761955994625	0.882224839282582	0.377655232029243	1
TRINITY_DN12653_c0_g1_i1	0.783412080766523	0.108837064745792	0.373775094189633	0	1	NA
TRINITY_DN12660_c0_g1_i1	27.5578093359468	0.0102041946457892	0.377891318525108	0	1	1
TRINITY_DN12662_c0_g2_i1	6.20327686797814	-1.04196403949944	0.54837870242347	-0.0765238316404025	0.939002354654808	NA
TRINITY_DN12664_c0_g1_i2	6.71315448548341	0.0850310095510705	0.544176660834287	0	1	NA
TRINITY_DN12669_c0_g1_i1	117.049375302034	-0.37126840852021	0.215979443698271	0	1	1
TRINITY_DN12670_c0_g1_i1	398.671525652498	-0.0467029641700984	0.132408588992009	0	1	1
TRINITY_DN12672_c0_g1_i1	2.29830517188078	0.559727862293359	0.524023961874248	0	1	NA
TRINITY_DN1268_c0_g1_i2	14.6572475323448	1.18031624324156	0.504599577513814	0.357345212475185	0.720833386655704	1
TRINITY_DN12682_c0_g1_i3	563.75660568182	-0.33262834389024	0.108424544230326	0	1	1
TRINITY_DN12694_c0_g1_i2	4.42663333646027	-0.28143249645737	0.550619746452903	0	1	NA
TRINITY_DN12699_c0_g1_i1	3.54009828370104	1.11140957717684	0.548332340160219	0.20317892821037	0.838995182180055	NA
TRINITY_DN12702_c0_g1_i1	17.7176771940124	-0.709921810590371	0.447526793475625	0	1	1
TRINITY_DN12705_c0_g1_i2	23.433453898806	-0.171577269943002	0.390355392402513	0	1	1
TRINITY_DN12706_c0_g1_i1	303.541852123018	-0.0625780410830978	0.147113725662184	0	1	1
TRINITY_DN12710_c0_g1_i1	7.39199683106175	-0.784362985493025	0.530152625534867	0	1	1
TRINITY_DN12711_c0_g1_i2	6.38778754290482	0.827044828851675	0.541549846819986	0	1	NA
TRINITY_DN12713_c0_g1_i2	2.04941353538996	-0.752487489743211	0.512280745149565	0	1	NA
TRINITY_DN12713_c1_g1_i1	0.943255068365619	0.12200674249336	0.429190227566784	0	1	NA
TRINITY_DN12715_c0_g1_i1	2177.70355056758	-0.285957785910708	0.0782044920519357	0	1	1
TRINITY_DN12716_c0_g2_i1	1.12275548210735	0.577044097146866	0.418087944952718	0	1	NA
TRINITY_DN12723_c0_g1_i1	5.95645707954825	0.120574088000934	0.539377191353689	0	1	NA
TRINITY_DN12725_c0_g1_i1	9.75669924597367	0.778941437890665	0.508978718890282	0	1	1
TRINITY_DN12729_c0_g1_i1	3.17922834643554	-1.09742401744962	0.540548047215622	-0.180231929338106	0.856970492866301	NA
TRINITY_DN12729_c0_g1_i3	1.33049977975241	-0.122008077061768	0.450199025281847	0	1	NA
TRINITY_DN1273_c0_g1_i2	4.79050372988854	0.794050530360981	0.55053854761943	0	1	NA
TRINITY_DN12730_c0_g1_i1	28.9162713131675	-1.748751703938	0.387519416537291	-1.93216564637852	0.0533390638723111	0.524714220689986
TRINITY_DN12734_c0_g1_i1	46.8287399304267	-0.681480919018889	0.317146205172349	0	1	1
TRINITY_DN12736_c0_g1_i1	12.5948621799437	-1.70930983180691	0.494442433562821	-1.4345650447026	0.15141108146741	1
TRINITY_DN12742_c0_g1_i1	6.988061176423	1.87800302269056	0.544181260063929	1.61343854911029	0.106649263767148	0.919804088452231
TRINITY_DN12746_c0_g1_i2	66.6318597656857	3.44612666826509	0.344271221383965	7.10523133020443	1.20121167085708e-12	5.78367576198287e-11
TRINITY_DN12747_c0_g1_i2	57.0515906791619	0.727615517652656	0.296442913327012	0	1	1
TRINITY_DN12748_c0_g1_i1	15.589641968522	-0.92587769085596	0.511026701691778	0	1	1
TRINITY_DN12749_c0_g1_i1	12.6970549432814	0.272881340527788	0.476548687278481	0	1	1
TRINITY_DN1275_c0_g1_i1	167.654330562204	0.619362004868642	0.175549089525688	0	1	1
TRINITY_DN12752_c0_g1_i3	24.2991530404573	-0.406649651280387	0.391022181686326	0	1	1
TRINITY_DN12754_c0_g1_i1	1.4205048525006	-0.230878333625076	0.471938702469487	0	1	NA
TRINITY_DN12757_c0_g1_i2	360.865306914811	0.351331132665944	0.137580630610397	0	1	1
TRINITY_DN12761_c0_g1_i2	1003.35558266254	0.550534495561062	0.100791213502304	0	1	1
TRINITY_DN12764_c0_g1_i3	67.2778958018329	-1.21972141932541	0.282362122548294	-0.77815472324136	0.436477805047754	1
TRINITY_DN12767_c0_g1_i1	7.25998124343449	-0.292545744640781	0.534865316970912	0	1	1
TRINITY_DN1277_c0_g1_i1	3.09592817774265	0.0077017116063875	0.543509402586139	0	1	NA
TRINITY_DN12771_c0_g1_i1	5.18981372706324	1.44785792596157	0.550840921598885	0.813044035765548	0.416192811139316	NA
TRINITY_DN12772_c0_g1_i1	2.02236237610037	0.179671974198236	0.518900279639499	0	1	NA
TRINITY_DN12775_c0_g1_i1	2.69984881746692	0.16730460217295	0.53339060947217	0	1	NA
TRINITY_DN12777_c0_g1_i1	74.429427953951	-1.4797689724995	0.27789882172997	-1.726416001021	0.0842725991655776	0.764584385922489
TRINITY_DN12779_c0_g1_i2	1.75827220895606	0.139363757631777	0.505118333376801	0	1	NA
TRINITY_DN1278_c0_g1_i1	26.995813404728	1.30189940761513	0.390818546057214	0.772479736851923	0.43983034372693	1
TRINITY_DN12780_c0_g1_i1	1.59117452540571	0.442219208239306	0.493981445945547	0	1	NA
TRINITY_DN12783_c0_g1_i1	205.787795511237	-0.0719378798344323	0.171274124140855	0	1	1
TRINITY_DN12787_c0_g1_i1	1.34625810017709	0.764573490586716	0.459055431799808	0	1	NA
TRINITY_DN12789_c0_g1_i1	8.4054748105718	0.575720941798314	0.521733554307359	0	1	1
TRINITY_DN1279_c0_g1_i1	7.58443477420546	0.591890072245901	0.531571248632685	0	1	1
TRINITY_DN12791_c0_g1_i1	151.481550520676	0.155320613313258	0.187663222985617	0	1	1
TRINITY_DN12793_c0_g1_i3	3.11418773524968	-0.414131010544903	0.547788208875671	0	1	NA
TRINITY_DN12794_c0_g1_i1	20.1239438796819	-1.38999048672262	0.433338617062411	-0.899967072785612	0.368137773845297	1
TRINITY_DN12800_c0_g1_i1	149.259234790939	2.63033219025603	0.221820837240452	7.34977024944129	1.98547833141174e-13	1.01955074010448e-11
TRINITY_DN12803_c0_g1_i1	12.3502776974316	0.684490214447151	0.473929836799749	0	1	1
TRINITY_DN12805_c0_g1_i1	1.99859389202966	-0.281299800249911	0.511327693522677	0	1	NA
TRINITY_DN12805_c1_g1_i1	1.30454945009279	0.755342415925435	0.457485232654089	0	1	NA
TRINITY_DN12807_c0_g1_i2	358.801343516634	1.08159282082705	0.135151531618901	0.603713623143554	0.546034055237583	1
TRINITY_DN12808_c0_g1_i1	363.608569144015	-0.22137984164295	0.137224765987696	0	1	1
TRINITY_DN12809_c0_g1_i1	3.70643247498553	0.315944739283234	0.548361414481292	0	1	NA
TRINITY_DN12813_c0_g1_i1	2.81953008936047	0.555040305248312	0.532609022636644	0	1	NA
TRINITY_DN12815_c0_g1_i1	3.5620104580714	-0.60713165752381	0.54951209354694	0	1	NA
TRINITY_DN12819_c0_g1_i1	2.05225461709441	0.0303889443790306	0.505916866874364	0	1	NA
TRINITY_DN1282_c0_g1_i1	3.12990401174633	-0.947975855777737	0.543064850260237	0	1	NA
TRINITY_DN12822_c0_g1_i1	7.02646280034483	-0.0542627934108994	0.536172142893633	0	1	1
TRINITY_DN12827_c0_g1_i1	11.7131465927671	-0.848211366795922	0.51571626935821	0	1	1
TRINITY_DN12828_c0_g1_i2	34.6455585392751	-0.0149436400408142	0.348981546450613	0	1	1
TRINITY_DN1283_c0_g1_i1	11.3765860370334	-0.364820247315411	0.482970049178982	0	1	1
TRINITY_DN12831_c0_g1_i1	29.1614949295764	0.163713162732654	0.36590492356835	0	1	1
TRINITY_DN12834_c0_g1_i4	6.80512391189854	-0.423759016398751	0.538770793092268	0	1	NA
TRINITY_DN12843_c0_g1_i1	4.87307830474699	1.74169281885391	0.55041671559394	1.34751143604636	0.177815572768157	NA
TRINITY_DN12847_c0_g1_i1	249.847960104447	-0.9425360142104	0.151858900348119	0	1	1
TRINITY_DN12850_c0_g1_i1	3.72577850193853	0.690077633955085	0.549265880080999	0	1	NA
TRINITY_DN12855_c0_g1_i2	10.3161867950686	-1.01247023167331	0.498583798125113	-0.025011305461993	0.980045945975673	1
TRINITY_DN12857_c0_g1_i1	9.15992303141635	0.65716540811723	0.514521457666045	0	1	1
TRINITY_DN12858_c0_g1_i1	1.83348834439345	-0.751201158370639	0.484682113669064	0	1	NA
TRINITY_DN12859_c0_g1_i1	19.1692394837559	-0.785999626657323	0.450616551380514	0	1	1
TRINITY_DN12864_c0_g2_i1	36.8710563640659	0.594851959421439	0.354727240943275	0	1	1
TRINITY_DN1287_c0_g1_i1	1.43826144865649	0.630241419714347	0.477842730763008	0	1	NA
TRINITY_DN12876_c0_g1_i1	18.8261046884847	-0.174769521304685	0.412479493749171	0	1	1
TRINITY_DN1288_c0_g1_i1	24.5826925073037	-0.803334196134003	0.40436962686314	0	1	1
TRINITY_DN12885_c0_g1_i2	2.31067242168567	1.13097502687981	0.507748121493446	0.257952755186113	0.796443369407202	NA
TRINITY_DN12891_c0_g1_i1	34.8429257271389	-0.407889948654351	0.335557900187233	0	1	1
TRINITY_DN12893_c0_g1_i1	1.75302676788866	-0.307135285156766	0.478517208038904	0	1	NA
TRINITY_DN12894_c0_g1_i1	183.665786729159	-0.0257648636775375	0.187738381582129	0	1	1
TRINITY_DN12898_c0_g1_i1	60.919098862542	3.1014383064884	0.338924734738617	6.2003096590429	5.63521750350633e-10	2.188469962e-08
TRINITY_DN129_c0_g1_i1	14.4243513974548	0.0365573578559208	0.470475790720424	0	1	1
TRINITY_DN12900_c0_g1_i3	288.243387599477	0.416297357045815	0.146126445562702	0	1	1
TRINITY_DN12901_c0_g1_i1	25.7649437014783	-0.828481664520405	0.415337257115045	0	1	1
TRINITY_DN12904_c0_g1_i2	12.997465871697	-0.0683979411106084	0.47482649949599	0	1	1
TRINITY_DN12905_c0_g1_i1	39.5275179181822	-0.419901630787513	0.318832118012219	0	1	1
TRINITY_DN12906_c0_g1_i3	24.7270948982604	-2.46173826256395	0.427153729535087	-3.42204260783326	0.000621525730119701	0.0107856470262259
TRINITY_DN12907_c0_g1_i1	4.97810464426301	0.0916108417284789	0.549196370551836	0	1	NA
TRINITY_DN1291_c0_g1_i1	2.05796934084839	0.0977441583112653	0.517009251417315	0	1	NA
TRINITY_DN12911_c0_g1_i1	36.0659013645725	-0.539000444318503	0.341237423273954	0	1	1
TRINITY_DN12912_c0_g1_i1	23.7765664298428	0.360287919228986	0.392672757723439	0	1	1
TRINITY_DN12917_c0_g1_i1	3.61126216576687	-0.538075964598174	0.547314140186263	0	1	NA
TRINITY_DN12921_c0_g1_i2	7.14096248551792	-0.510595983901376	0.542190036337982	0	1	1
TRINITY_DN12927_c0_g1_i2	29.6713468329819	0.352159812287609	0.372885340115335	0	1	1
TRINITY_DN12928_c0_g1_i1	229.777914830753	-0.171626822070826	0.158138311380798	0	1	1
TRINITY_DN12930_c0_g1_i1	15.1926700523133	-0.175393808201284	0.473917137633525	0	1	1
TRINITY_DN12932_c0_g1_i1	21.0802649370443	-0.845139119850069	0.409948943373002	0	1	1
TRINITY_DN12947_c0_g1_i1	1.17926253854036	0.083879891897653	0.434661646024119	0	1	NA
TRINITY_DN12952_c0_g1_i1	184.831318606574	0.351382138221608	0.176683911273331	0	1	1
TRINITY_DN12953_c0_g1_i3	28.3658888618441	0.637565448882548	0.402983876155793	0	1	1
TRINITY_DN12955_c0_g1_i1	91.3045732877993	-1.69184475484399	0.266432956191753	-2.59669361002798	0.00941258425698801	0.117458151721802
TRINITY_DN12966_c0_g1_i1	13.6321441408152	-0.780531378470821	0.50655183679378	0	1	1
TRINITY_DN12972_c0_g1_i2	1.46837439205598	-0.288675883257703	0.473090400153563	0	1	NA
TRINITY_DN12973_c0_g1_i1	316.873212944767	0.491786979215731	0.140931781452037	0	1	1
TRINITY_DN12976_c0_g1_i1	25.7759398096868	0.322484192303303	0.37335357893392	0	1	1
TRINITY_DN1298_c0_g1_i1	1.38889773680134	-0.419268241643805	0.473714133746281	0	1	NA
TRINITY_DN12985_c0_g1_i2	8.14604456487862	-0.0914305017651638	0.523726115502574	0	1	1
TRINITY_DN12988_c0_g1_i1	74.7535530579945	1.24188929016567	0.260916892154026	0.927074089257812	0.353888068066462	1
TRINITY_DN12991_c0_g1_i1	41.2306387502983	-0.981875265293068	0.327814224532379	0	1	1
TRINITY_DN12995_c0_g1_i1	0.991839048155749	0.515526482227052	0.401927146287528	0	1	NA
TRINITY_DN13_c0_g1_i1	25.5551036116274	0.0599055253744291	0.416057104954835	0	1	1
TRINITY_DN13000_c0_g1_i1	10.4226000925732	2.51028492775406	0.526226664253937	2.8700273671903	0.00410436274067915	0.0575069051691249
TRINITY_DN13001_c0_g1_i1	2.33978364841987	-0.75750803497411	0.521862326052012	0	1	NA
TRINITY_DN13002_c0_g1_i3	1.99299557753037	0.0435948059568412	0.514345567600587	0	1	NA
TRINITY_DN13004_c0_g1_i1	1.4952249156552	0.0357834334089325	0.479979512504553	0	1	NA
TRINITY_DN13008_c0_g1_i1	5.26753197915156	-1.34041668224627	0.550341625985174	-0.618555214021621	0.536209413502977	NA
TRINITY_DN13010_c0_g1_i1	8.47586352943793	-0.182592992786189	0.525710549982747	0	1	1
TRINITY_DN13012_c0_g1_i1	3.21565322793207	-0.608190462678685	0.542405567316118	0	1	NA
TRINITY_DN13016_c0_g1_i1	1.76261616563505	-0.554496510208446	0.487275585655987	0	1	NA
TRINITY_DN13019_c0_g1_i1	16.6091304848257	1.22862210587775	0.45286369102466	0.504836467150769	0.613673700264678	1
TRINITY_DN13027_c0_g1_i1	5.50428163882151	1.59848160533535	0.54889633394091	1.09033631366863	0.27556502453077	NA
TRINITY_DN13029_c0_g1_i2	12.8847636877341	-0.383257425684204	0.47208194837458	0	1	1
TRINITY_DN13036_c0_g1_i2	62.4183196892329	-0.257617217203626	0.281120679893041	0	1	1
TRINITY_DN13042_c0_g1_i2	38.8751156777586	-0.302584539299884	0.330107994707572	0	1	1
TRINITY_DN13043_c0_g1_i1	259.187670344371	0.610855105129666	0.15443728653757	0	1	1
TRINITY_DN13046_c0_g1_i1	138.059775372572	1.27588581886218	0.225122741681365	1.22549066700983	0.220390404401615	1
TRINITY_DN13050_c0_g1_i2	27.8196965388989	2.15863810231091	0.401652607320633	2.88467715929948	0.00391815235524707	0.0554786057747889
TRINITY_DN13051_c0_g1_i1	9.96981050252978	-0.863979066151943	0.511477970548823	0	1	1
TRINITY_DN13052_c0_g1_i2	60.3124157107375	-0.461975700307472	0.286094967937021	0	1	1
TRINITY_DN13054_c0_g1_i3	1.10520170587654	-0.443410389786404	0.449161359563053	0	1	NA
TRINITY_DN13060_c0_g1_i1	1.77186745681693	0.504138880154837	0.492990426334977	0	1	NA
TRINITY_DN13060_c0_g2_i1	4.13565527697448	-0.18386221676279	0.550511218726389	0	1	NA
TRINITY_DN13065_c0_g1_i1	1.25302333882871	0.263188700776932	0.440493641317424	0	1	NA
TRINITY_DN13066_c0_g1_i1	5.00761857879253	-0.426883908158599	0.547646228761766	0	1	NA
TRINITY_DN13067_c0_g1_i1	2.2637213616129	-0.481015151344652	0.499231273408628	0	1	NA
TRINITY_DN13071_c0_g1_i2	1.30522804333935	0.575985442809188	0.470285107131023	0	1	NA
TRINITY_DN13075_c0_g1_i2	60.847589648802	0.737491957598126	0.274394835689947	0	1	1
TRINITY_DN13080_c0_g1_i1	14.9800143898959	-1.21637442506605	0.46643140599739	-0.463893344838914	0.64272416118265	1
TRINITY_DN13086_c0_g1_i1	5.94116531538331	-0.95771420343159	0.540499205219334	0	1	NA
TRINITY_DN1309_c0_g1_i1	3.38922846463237	-0.536773911617929	0.539850855989762	0	1	NA
TRINITY_DN1309_c0_g1_i2	5.69325978719418	-0.509645432957501	0.543895778046496	0	1	NA
TRINITY_DN13094_c0_g1_i1	1.82597884727761	0.944769253153786	0.486040066275483	0	1	NA
TRINITY_DN13095_c0_g1_i1	35.8076622393506	1.639700852803	0.372068900307613	1.7193075053414	0.0855583940631341	0.774500196573312
TRINITY_DN13096_c0_g1_i1	24.0845084871356	1.20534725172892	0.406032434858672	0.505741005149987	0.613038478239469	1
TRINITY_DN13101_c0_g1_i1	145.805229066118	-0.141847224986383	0.182452187445698	0	1	1
TRINITY_DN13102_c0_g1_i1	79.1001509511878	0.414499206937539	0.248941742631587	0	1	1
TRINITY_DN13104_c0_g1_i1	8.78573127450961	0.096938000814636	0.513346810027223	0	1	1
TRINITY_DN13105_c0_g1_i1	2.59481821371702	-0.602236753822513	0.539531914707033	0	1	NA
TRINITY_DN13109_c0_g1_i1	1.43260351916152	0.364749273323578	0.469699007891487	0	1	NA
TRINITY_DN13112_c0_g1_i1	6.28109529125007	-1.15478965960825	0.539358440891983	-0.286988480892701	0.774121140331792	NA
TRINITY_DN13114_c0_g1_i1	11.3128129715056	0.160708625303217	0.493173722388919	0	1	1
TRINITY_DN13118_c0_g1_i2	7.29968417043832	-0.362425790669471	0.535629593048851	0	1	1
TRINITY_DN13121_c0_g1_i1	7.11806921274305	-0.607398637302525	0.535307755949456	0	1	1
TRINITY_DN13122_c0_g1_i1	18.5888966027124	-1.48573611606533	0.46188074740641	-1.05164832869279	0.292960925875676	1
TRINITY_DN13123_c0_g1_i2	53.5788871586607	0.215349103342819	0.2908584263013	0	1	1
TRINITY_DN13127_c0_g1_i2	23.3969483340236	-1.09245236315342	0.394400123827964	-0.234412611882809	0.814664668513586	1
TRINITY_DN13130_c0_g1_i3	7.83168290945213	1.65164841973171	0.53428985998516	1.21965335398618	0.222596311444271	1
TRINITY_DN13134_c0_g1_i1	2.06110646926457	-0.462141932990712	0.522480097505188	0	1	NA
TRINITY_DN13138_c0_g1_i2	289.736633331907	-0.189808925251772	0.148037184930226	0	1	1
TRINITY_DN13139_c0_g1_i1	1.2946424645324	-0.520440055356242	0.44471127575006	0	1	NA
TRINITY_DN1314_c0_g1_i1	16.2025635796902	0.479873332507248	0.445678204218485	0	1	1
TRINITY_DN13143_c0_g1_i1	3.155951956218	-0.202463173537762	0.545278212259995	0	1	NA
TRINITY_DN13148_c0_g1_i1	10.3335238940226	-1.10860019657725	0.497392534740564	-0.218339015952241	0.8271649773495	1
TRINITY_DN1315_c0_g1_i1	1.27974552909175	-0.726747285539689	0.450250669396841	0	1	NA
TRINITY_DN13151_c0_g1_i1	6.18202243289866	-0.137580463792289	0.541903584006496	0	1	NA
TRINITY_DN13156_c0_g2_i1	1.30433409707614	-0.336255446302418	0.464604314137072	0	1	NA
TRINITY_DN13157_c0_g1_i1	1.75145667833893	-0.13331478132811	0.508376377138548	0	1	NA
TRINITY_DN13158_c0_g1_i1	21.1263414740729	0.875042044338378	0.416106750092126	0	1	1
TRINITY_DN13164_c0_g1_i1	13.3759930357054	0.234639216331639	0.462896074620067	0	1	1
TRINITY_DN13167_c0_g1_i1	2.76625302402688	0.687136629442576	0.533388240404087	0	1	NA
TRINITY_DN13172_c0_g1_i2	23.1788424197816	-1.74039428536414	0.453224792990483	-1.63361381992994	0.102339964137234	0.894160922518445
TRINITY_DN13175_c0_g1_i2	8.6794035371111	0.31342403627539	0.541445325294472	0	1	1
TRINITY_DN13176_c0_g1_i1	6.05504156258313	-0.805627852397456	0.542798142631569	0	1	NA
TRINITY_DN13178_c0_g1_i1	1.28926116191092	0.170775964705079	0.464844430594937	0	1	NA
TRINITY_DN13179_c0_g1_i1	11.7323262101798	-0.538377500092563	0.480039760846956	0	1	1
TRINITY_DN13182_c0_g1_i1	33.2310952312977	-0.912963147811662	0.395468974648044	0	1	1
TRINITY_DN13184_c0_g1_i1	12.0775347524395	1.36397451011759	0.505583562534273	0.719909698592929	0.471580596169878	1
TRINITY_DN13185_c0_g1_i2	1.5605838878382	0.343131656621911	0.498414158748057	0	1	NA
TRINITY_DN13186_c0_g1_i2	2.06895149711463	-0.251968810769498	0.515839685019704	0	1	NA
TRINITY_DN13187_c0_g1_i1	2.24661746048296	0.729861825071669	0.515854477141779	0	1	NA
TRINITY_DN1319_c0_g1_i1	6.47882884992125	-1.15403311917918	0.548682842216666	-0.28073252401495	0.7789155609273	NA
TRINITY_DN13190_c0_g1_i1	47.2765120775608	-0.773455258235386	0.300577665240278	0	1	1
TRINITY_DN13191_c0_g1_i2	30.144338472	-1.69672726738137	0.392231358257471	-1.77631709630931	0.0756806668995241	0.701531131121258
TRINITY_DN13197_c0_g1_i1	21.4092165416465	1.53378455388185	0.48399831765176	1.10286448199168	0.270086020542448	1
TRINITY_DN13201_c0_g1_i1	9.62095566292386	-0.613355860451536	0.509054238178871	0	1	1
TRINITY_DN13203_c0_g1_i1	7.48331592719513	0.120831024633399	0.319544205481404	0	1	1
TRINITY_DN13205_c0_g1_i2	3.11127802942647	-0.199796856442597	0.547791354513798	0	1	NA
TRINITY_DN13208_c0_g1_i1	7.52790554257569	0.417134391667405	0.532175162333948	0	1	1
TRINITY_DN1321_c0_g1_i1	35.5591001736443	1.41091481622558	0.359404762625462	1.14332045358507	0.252905565877704	1
TRINITY_DN13210_c0_g1_i3	3.82892832449476	0.481203814229494	0.544759300063212	0	1	NA
TRINITY_DN13211_c0_g1_i1	1.47000563971228	-0.67515475637802	0.438503259947406	0	1	NA
TRINITY_DN13212_c0_g1_i2	59.2850797946573	-0.121851225674449	0.275597316002799	0	1	1
TRINITY_DN13213_c0_g1_i1	5.12953949697778	0.295977484557459	0.550092605393455	0	1	NA
TRINITY_DN13214_c0_g1_i1	1.94979356439845	-0.0256686533224405	0.526461782263573	0	1	NA
TRINITY_DN13216_c0_g1_i1	2246.26203873327	0.822585514499201	0.107376931783613	0	1	1
TRINITY_DN13219_c0_g1_i1	4.27188842884251	-0.616565176765984	0.550616719105912	0	1	NA
TRINITY_DN13222_c0_g1_i1	38.7403195100964	-0.709496386187687	0.328783293070682	0	1	1
TRINITY_DN13223_c0_g1_i1	108.004952631364	0.35401463607367	0.21126861050776	0	1	1
TRINITY_DN13224_c0_g1_i2	6.00713625777691	-0.162888748063639	0.541180448286233	0	1	NA
TRINITY_DN13227_c0_g1_i1	12.9034257321335	2.06388901414488	0.493636164934395	2.15520881515291	0.0311454974130245	0.334158654462155
TRINITY_DN13228_c0_g2_i1	114.350523620001	-2.0119002490123	0.21835470504294	-4.63420400679392	3.5831350938089e-06	9.08360939564333e-05
TRINITY_DN13229_c0_g1_i1	6.47782998461846	0.0884106362940621	0.543970966325883	0	1	NA
TRINITY_DN13231_c0_g1_i2	2.87365005181886	0.700728206257303	0.540767385432658	0	1	NA
TRINITY_DN13235_c0_g1_i1	470.758312400965	-0.175547055080675	0.118322469924509	0	1	1
TRINITY_DN13236_c0_g1_i1	84.2138722566667	-0.155960165758001	0.246597121419016	0	1	1
TRINITY_DN1324_c0_g1_i2	3.84119885490925	1.47992225042762	0.547201241646034	0.877048906146427	0.380460074900293	NA
TRINITY_DN1324_c1_g1_i1	2.06587408009407	0.918164033087375	0.513305885757166	0	1	NA
TRINITY_DN13241_c0_g1_i1	8.48396598056627	-0.482710818034493	0.533178345907131	0	1	1
TRINITY_DN13241_c0_g1_i2	1.28327211151701	0.0491965590017355	0.445484482673455	0	1	NA
TRINITY_DN13242_c0_g1_i1	12.0755862392808	3.24578637768838	0.534127178169513	4.20459109642171	2.61554580418013e-05	0.000571435567533499
TRINITY_DN1325_c0_g1_i1	12.1469101200075	1.2452796775981	0.493766080883029	0.496752788606807	0.61936339166988	1
TRINITY_DN13253_c0_g1_i1	12.0067880119652	1.12122195097309	0.512623125144614	0.236473824583879	0.81306501632246	1
TRINITY_DN13254_c0_g1_i1	4.36849177597464	-0.0292974771417543	0.550694895007425	0	1	NA
TRINITY_DN13257_c0_g1_i1	3.11494403087139	-1.17104637350187	0.540617014784899	-0.316391028813481	0.751705725472645	NA
TRINITY_DN13259_c0_g1_i1	4.05829310475453	-1.76779059892108	0.544308567948681	-1.41057966773265	0.158368590291783	NA
TRINITY_DN13259_c0_g1_i3	0.882951048069626	-0.471768605557189	0.387476059425726	0	1	NA
TRINITY_DN13263_c0_g1_i2	67.3753905948584	1.06904048535651	0.270606713271129	0.255132197283426	0.798620996990891	1
TRINITY_DN13266_c0_g1_i2	5.87636380078834	1.83047597588618	0.549154494575747	1.5122811232343	0.130462361125702	NA
TRINITY_DN13271_c0_g1_i2	136.77427250201	0.311006776355866	0.197745452879862	0	1	1
TRINITY_DN13274_c0_g1_i1	7.05402708427483	0.8506688921647	0.539405542777066	0	1	1
TRINITY_DN13275_c0_g1_i1	40.1303491713574	1.21256712479404	0.334418472954608	0.635632125570084	0.525016225393587	1
TRINITY_DN13280_c0_g1_i2	4.03052011413303	0.274100175965107	0.550816117027918	0	1	NA
TRINITY_DN13283_c0_g1_i1	2.0319888747805	-0.419913308244369	0.516367145963906	0	1	NA
TRINITY_DN13286_c0_g1_i1	6.47225400735907	-0.717677447845049	0.548932277536142	0	1	NA
TRINITY_DN13290_c0_g1_i1	65.1856598579809	-0.321414066112583	0.26872336703043	0	1	1
TRINITY_DN13294_c0_g1_i1	1.60703948055723	0.897032070717573	0.480428526877133	0	1	NA
TRINITY_DN13294_c0_g2_i1	1.69301674893693	0.911526034017509	0.482043254410562	0	1	NA
TRINITY_DN13296_c0_g1_i2	18.3724731165557	-0.258226651185113	0.432011381010342	0	1	1
TRINITY_DN13297_c0_g1_i1	340.09985589341	0.347604639947046	0.142285906836949	0	1	1
TRINITY_DN13299_c0_g1_i1	29.7857630498273	-1.37508344671137	0.391534194361732	-0.957983880112502	0.338070887154341	1
TRINITY_DN1330_c0_g1_i1	4.49046246345957	1.27362122977881	0.550804210323684	0.496766772385437	0.619353529349277	NA
TRINITY_DN13303_c0_g1_i1	9.22947103785568	-1.99141454134767	0.523905853337099	-1.89235248095188	0.0584440328438456	0.565240506473377
TRINITY_DN13304_c0_g1_i1	1.20702456304854	0.0557883713892641	0.453628668924069	0	1	NA
TRINITY_DN13305_c0_g1_i1	2.51565361848827	0.505760642898778	0.525834175554331	0	1	NA
TRINITY_DN13315_c0_g1_i1	14.3041559189754	0.81562998326206	0.459076342822876	0	1	1
TRINITY_DN1333_c0_g1_i1	1.05858182418345	0.627573713351804	0.431195732212084	0	1	NA
TRINITY_DN13336_c0_g1_i1	432.241638943931	-0.988748898216205	0.122834162149186	0	1	1
TRINITY_DN13338_c0_g1_i1	11.3192582685159	0.788055001725226	0.502120325496017	0	1	1
TRINITY_DN13340_c0_g1_i2	21.5281758203046	-1.34919796460027	0.447923756241851	-0.779592418875255	0.435630819653689	1
TRINITY_DN13347_c0_g1_i1	455.747553176246	-0.205702766484245	0.130486235673806	0	1	1
TRINITY_DN13352_c0_g1_i2	231.216720730336	-0.235147204769775	0.163961715158256	0	1	1
TRINITY_DN13353_c0_g1_i1	3.92077090277033	-0.0843278134001851	0.543833729903551	0	1	NA
TRINITY_DN13353_c0_g1_i2	13.7287167835304	0.0258035151298792	0.462819226740948	0	1	1
TRINITY_DN13354_c0_g1_i2	5.67832669827867	-0.305781748129427	0.549859976972254	0	1	NA
TRINITY_DN13361_c0_g1_i3	29.4448524035409	-1.54087411643648	0.408976218567164	-1.32250750014613	0.185999213528125	1
TRINITY_DN13363_c0_g1_i1	22.2054895211998	-1.52929162126614	0.410487422892643	-1.28942226179867	0.197251326156092	1
TRINITY_DN13364_c0_g1_i1	15.786352913331	3.6262707743628	0.522801489339512	5.02345694860344	5.07496048328569e-07	1.44327275613895e-05
TRINITY_DN13364_c0_g1_i2	14.7351165111508	0.0509714457890766	0.445112197229308	0	1	1
TRINITY_DN13365_c0_g1_i1	39.0361688703612	0.203557370090392	0.327269923575409	0	1	1
TRINITY_DN1337_c0_g1_i2	89.4124226000691	1.71167122205327	0.242468097506182	2.93511282256475	0.00333426430371764	0.0479551280014634
TRINITY_DN13371_c0_g1_i1	16.197413874539	1.26519129960643	0.476516451387366	0.55652076404568	0.577854903842148	1
TRINITY_DN13373_c0_g1_i1	48.311009064338	1.82689279020847	0.320676818290891	2.57858611238429	0.0099205570050588	0.12287781835137
TRINITY_DN13380_c0_g1_i2	46.6974445528523	0.991829041052218	0.31080812875549	0	1	1
TRINITY_DN13381_c0_g1_i1	162.698022064064	0.190424522111645	0.187402344876454	0	1	1
TRINITY_DN13382_c0_g1_i1	805.040923822018	0.459513814634991	0.103210901933715	0	1	1
TRINITY_DN13387_c0_g1_i1	4.06827219166354	-0.0209040733591898	0.550815091144775	0	1	NA
TRINITY_DN13387_c0_g1_i2	1.45338344821804	0.137984669901543	0.47480173093858	0	1	NA
TRINITY_DN13389_c0_g1_i1	12.0706421151138	0.40228989611819	0.481875898134969	0	1	1
TRINITY_DN13390_c0_g1_i2	305.150972333076	-0.192393693937706	0.137843744699082	0	1	1
TRINITY_DN13391_c1_g1_i1	9.38988022231053	-0.109494190383237	0.505949095155786	0	1	1
TRINITY_DN13392_c0_g1_i1	1.41318507938642	-0.0494955726253204	0.451943302570441	0	1	NA
TRINITY_DN13392_c0_g1_i2	5.58529839128374	1.40305703650217	0.549257937557799	0.733821050077686	0.463057809440588	NA
TRINITY_DN13393_c0_g1_i1	8.7746397987893	0.885071253827372	0.515937540620527	0	1	1
TRINITY_DN13394_c0_g1_i1	21.6675868745374	0.1824418736257	0.400702558007284	0	1	1
TRINITY_DN13399_c0_g1_i2	60.8836182342492	-0.768926181095917	0.298170886367952	0	1	1
TRINITY_DN1340_c0_g1_i1	23.1689911895332	1.12384242660051	0.395317743882032	0.31327312906416	0.754073163291756	1
TRINITY_DN13401_c0_g1_i2	24.5421129898636	-0.978051947061298	0.436060384737143	0	1	1
TRINITY_DN13404_c0_g1_i1	7.57860889045682	0.0479906209496892	0.527886017455323	0	1	1
TRINITY_DN13406_c0_g1_i1	7.99662181457661	-0.608876912900571	0.537514052918459	0	1	1
TRINITY_DN13407_c0_g1_i1	19.2710286023517	1.66762526689627	0.459928670857716	1.45158436339972	0.146617209142331	1
TRINITY_DN13413_c0_g1_i1	26.4563503348283	1.99662022004841	0.408401906276765	2.44029277222085	0.0146753630057374	0.173426685361504
TRINITY_DN13414_c0_g1_i1	2.46075380369883	-0.71961856161788	0.535451469934448	0	1	NA
TRINITY_DN13414_c0_g1_i2	30.8153702270232	0.0711876733040028	0.378399191047943	0	1	1
TRINITY_DN13416_c0_g1_i1	29.6859592912075	0.27093756903414	0.379437332919245	0	1	1
TRINITY_DN13418_c0_g1_i1	1.73859832509635	-0.407632742432462	0.475987164629569	0	1	NA
TRINITY_DN1343_c0_g1_i2	1.00898429280584	0.530124451239419	0.405818212742708	0	1	NA
TRINITY_DN13431_c0_g1_i1	1.45442445817458	0.076045623620449	0.489615065555976	0	1	NA
TRINITY_DN13432_c0_g1_i1	32.5195772739618	0.496417637245618	0.355574749961401	0	1	1
TRINITY_DN13438_c0_g1_i2	29.1729850311664	-0.366677141447709	0.402444993814378	0	1	1
TRINITY_DN1344_c0_g1_i1	34.320464286944	0.0768929305144822	0.357350299165393	0	1	1
TRINITY_DN13440_c0_g1_i1	1.47902790476643	0.840898542732256	0.472071538918095	0	1	NA
TRINITY_DN13448_c0_g1_i1	3.01487854024671	0.449302477750642	0.542595595228354	0	1	NA
TRINITY_DN13451_c0_g1_i2	17.0674300997611	0.235639233321109	0.450376871511144	0	1	1
TRINITY_DN13453_c0_g1_i1	24.1365603542423	-0.58724087428867	0.392748211408914	0	1	1
TRINITY_DN13457_c0_g1_i2	35.563754007243	-0.00541684779721595	0.361133986024851	0	1	1
TRINITY_DN13462_c0_g1_i1	3.4153030771555	-1.42784602305451	0.541844882527042	-0.789609788430847	0.429755689956077	NA
TRINITY_DN13463_c0_g1_i1	22.2175642279419	-0.741025191241026	0.393519122657692	0	1	1
TRINITY_DN13464_c0_g1_i1	2.29900485534612	-0.748014040421976	0.51161065223726	0	1	NA
TRINITY_DN13468_c0_g1_i1	5.20745484330722	-2.06910273661749	0.549896484108653	-1.94418907469547	0.0518726547818422	NA
TRINITY_DN13469_c0_g1_i3	27.9082839687946	0.579969501380768	0.38505959070091	0	1	1
TRINITY_DN1347_c0_g1_i1	26.5728023481825	-0.43914167728998	0.393842065956713	0	1	1
TRINITY_DN13470_c0_g1_i1	11.1549005790028	1.12746279366117	0.502833108697064	0.253489262056443	0.799890157903273	1
TRINITY_DN13473_c0_g1_i1	23.4180941055855	0.643317666688193	0.400373873298749	0	1	1
TRINITY_DN13475_c0_g1_i1	20.4223156089599	-0.351426645180675	0.43161413209793	0	1	1
TRINITY_DN13480_c0_g1_i1	28.6268504051732	-1.14809995678132	0.402189316308003	-0.368234437803677	0.712698433951765	1
TRINITY_DN13485_c0_g1_i1	5.91863667199216	-0.0125082022080016	0.545927582005509	0	1	NA
TRINITY_DN13486_c0_g1_i1	7.75492213393359	2.55261437703781	0.549063137413318	2.82775198559551	0.00468761073179526	0.064641379308369
TRINITY_DN13499_c0_g1_i2	20.4831731845372	0.977361871920856	0.418163447958192	0	1	1
TRINITY_DN13503_c0_g1_i1	44.451233412788	2.80727143489892	0.373596156309152	4.83750007696385	1.31482334104962e-06	3.53400576192694e-05
TRINITY_DN13506_c0_g1_i2	7.14001688439762	0.486854725920193	0.546368105787203	0	1	1
TRINITY_DN13506_c0_g1_i3	1.28260394175389	-0.487562329340738	0.450048773544375	0	1	NA
TRINITY_DN13508_c0_g1_i3	100.069275786922	-0.245013468988475	0.243006166886617	0	1	1
TRINITY_DN13511_c0_g1_i2	48.1430912711537	-0.418866474583202	0.307997851763202	0	1	1
TRINITY_DN13518_c0_g1_i1	102.430936451226	0.773462776059963	0.252807410221358	0	1	1
TRINITY_DN13522_c0_g1_i1	4.24520750198072	0.284405166038614	0.550751775205967	0	1	NA
TRINITY_DN13526_c0_g1_i1	1.40223713075404	-0.594178937819773	0.478103941769565	0	1	NA
TRINITY_DN13526_c0_g1_i2	11.5978706281185	-0.210518680706361	0.483974253830941	0	1	1
TRINITY_DN1353_c0_g1_i2	2.21162885500767	-0.912335463837753	0.511243004641687	0	1	NA
TRINITY_DN13532_c0_g1_i2	40.4100784760625	-0.989153952725657	0.337833798820465	0	1	1
TRINITY_DN1354_c0_g1_i1	17.2632341889297	0.78381213274156	0.434550067869145	0	1	1
TRINITY_DN13544_c0_g1_i2	3.30908189382201	-0.630935196136244	0.547085100116923	0	1	NA
TRINITY_DN1355_c0_g1_i1	19.2470655318466	-0.397541995633837	0.430592649047517	0	1	1
TRINITY_DN13553_c0_g1_i1	35.9422204280127	-0.106309953825823	0.335032135140227	0	1	1
TRINITY_DN13554_c0_g1_i1	2.40562079049425	-0.212232260973753	0.518010088962796	0	1	NA
TRINITY_DN13556_c0_g1_i2	1.23563135707101	0.338532458915426	0.458010617569699	0	1	NA
TRINITY_DN1356_c0_g1_i1	4.25965682548228	0.339875674565698	0.550528263339473	0	1	NA
TRINITY_DN13561_c0_g1_i2	4.32874446113967	0.319787586474629	0.54869034809589	0	1	NA
TRINITY_DN13562_c0_g1_i1	34.5776625369888	0.903271439274432	0.340045506216641	0	1	1
TRINITY_DN1357_c0_g1_i1	1.37082211135423	-0.0860477897044895	0.482969674074008	0	1	NA
TRINITY_DN13574_c0_g1_i1	1.90279385035433	0.874120153185513	0.475027809543558	0	1	NA
TRINITY_DN13580_c0_g1_i2	3.43602893306891	-1.12681728144242	0.547652225342533	-0.231565354022075	0.816875619584534	NA
TRINITY_DN13581_c0_g1_i1	45.6481064287642	0.353147838560492	0.305043799703149	0	1	1
TRINITY_DN13589_c0_g1_i1	20.6105621631066	0.437905044863921	0.401440692478579	0	1	1
TRINITY_DN13590_c0_g1_i2	8.15117210479737	0.506961108630987	0.524432566568023	0	1	1
TRINITY_DN13591_c0_g1_i3	48.2365115800654	0.791276856534832	0.311246074210059	0	1	1
TRINITY_DN13592_c0_g1_i1	359.653684724546	0.204012325868023	0.14635313467767	0	1	1
TRINITY_DN13594_c0_g1_i1	2.66533750993338	0.0267345230901008	0.530237690514016	0	1	NA
TRINITY_DN13595_c0_g1_i3	975.438645744381	0.0662767438222704	0.0964355888502157	0	1	1
TRINITY_DN13597_c0_g1_i2	10.0081654541859	-0.448316097852898	0.505402734829999	0	1	1
TRINITY_DN13604_c0_g1_i1	115.566872550845	0.461127361344541	0.218576024947945	0	1	1
TRINITY_DN13607_c0_g1_i2	22.9229398453055	-2.32887099937018	0.430739896235961	-3.08508919415772	0.00203491118354565	0.0311172480908069
TRINITY_DN13613_c0_g1_i1	3.55268669865563	-0.463600035215523	0.54474868367952	0	1	NA
TRINITY_DN13613_c0_g1_i2	292.67513672767	0.658807438823969	0.151238489035509	0	1	1
TRINITY_DN13614_c0_g1_i1	193.57354898681	0.292779081545361	0.176814684207885	0	1	1
TRINITY_DN13615_c0_g1_i1	110.227568021801	-0.470004477480299	0.215894277345163	0	1	1
TRINITY_DN13616_c0_g1_i1	12.515566900861	1.17369171207863	0.493396028355889	0.352033056807156	0.724813471533258	1
TRINITY_DN13617_c0_g1_i1	65.4972712615849	-1.44468218659647	0.284037927424526	-1.56557326913543	0.117448551986582	0.996674567534483
TRINITY_DN13620_c0_g1_i3	21.6960055093316	0.401383998900738	0.408505872884972	0	1	1
TRINITY_DN13624_c0_g1_i1	21.7896472981277	-0.504358471382102	0.415809260262433	0	1	1
TRINITY_DN13630_c0_g1_i1	1.09927083659355	0.288620455522948	0.450760518161628	0	1	NA
TRINITY_DN13632_c0_g1_i2	264.363386089358	0.256058230259924	0.148219691725941	0	1	1
TRINITY_DN13635_c0_g1_i1	20.1589924929471	0.2954564833947	0.413140043540841	0	1	1
TRINITY_DN13636_c0_g1_i1	18.9717854052685	0.7614969150855	0.432410661987598	0	1	1
TRINITY_DN13638_c0_g1_i2	17.5116933505988	0.0796482985298062	0.434003108382877	0	1	1
TRINITY_DN13643_c0_g1_i1	11.3030381072357	-0.0959154922641778	0.486670859613304	0	1	1
TRINITY_DN13645_c0_g1_i1	10.3952928801505	0.446738632352607	0.506208270960047	0	1	1
TRINITY_DN13647_c0_g1_i3	1.17654264712488	-0.0649181427628711	0.454385816462982	0	1	NA
TRINITY_DN13649_c0_g1_i1	2.87412808810293	-0.212942598281112	0.544610267374637	0	1	NA
TRINITY_DN1365_c0_g1_i1	4.27741552663647	0.25479692737199	0.550343265378028	0	1	NA
TRINITY_DN13654_c0_g1_i2	49.1464352387466	0.0720059298170563	0.296958796493885	0	1	1
TRINITY_DN13655_c0_g1_i1	2.01819460607251	-0.053919376205713	0.498935468202471	0	1	NA
TRINITY_DN13656_c0_g1_i1	14.7426637290898	-0.949826734314215	0.47252749170765	0	1	1
TRINITY_DN13657_c0_g1_i1	1.00395599174255	0.0631600542873617	0.42112386123413	0	1	NA
TRINITY_DN13658_c0_g1_i1	11.8793599223021	-0.155125539554526	0.495131533621761	0	1	1
TRINITY_DN13663_c0_g1_i3	20.2869702528054	-0.0139703812855628	0.409588120429509	0	1	1
TRINITY_DN13664_c0_g1_i1	1.80801521147929	-0.556542736026403	0.500269037495509	0	1	NA
TRINITY_DN13667_c0_g1_i1	3.13016717826919	-0.220294112743728	0.538855911508436	0	1	NA
TRINITY_DN1367_c1_g1_i1	15.6268879740571	0.422469516736951	0.481603506267563	0	1	1
TRINITY_DN13670_c0_g1_i2	221.42284777805	0.117450652836554	0.163608261464569	0	1	1
TRINITY_DN13676_c0_g1_i1	8.8878459712622	0.148439503774146	0.510074002600869	0	1	1
TRINITY_DN13677_c0_g1_i1	10.6242964270496	3.04462141332422	0.539830669562613	3.7875236228813	0.000152156222557499	0.00292064305593638
TRINITY_DN13678_c0_g1_i1	12.833902157817	0.574607797233955	0.487872205551851	0	1	1
TRINITY_DN1368_c0_g1_i1	16.1493781779395	-0.330009348857732	0.446642014218399	0	1	1
TRINITY_DN13682_c0_g1_i1	2.25541219944323	0.0553163528237934	0.523883206794029	0	1	NA
TRINITY_DN13684_c0_g1_i1	2.04466923032836	-0.78914899065745	0.497548506618843	0	1	NA
TRINITY_DN13695_c0_g1_i2	78.9924253730925	-0.958857430922594	0.264344265533784	0	1	1
TRINITY_DN13699_c0_g1_i1	38.9295626443655	1.21273551950894	0.329095036083809	0.646425792501954	0.518003641097917	1
TRINITY_DN137_c0_g1_i1	20.7509351304391	-0.766506643734474	0.414331339496047	0	1	1
TRINITY_DN1370_c0_g1_i1	106.381716542697	-2.24904920520079	0.240682931621518	-5.18960441766999	2.10741302476416e-07	6.32475914965843e-06
TRINITY_DN13700_c0_g1_i1	32.8013614941428	-0.0536664698537291	0.353859626903486	0	1	1
TRINITY_DN13702_c0_g1_i3	21.4260770706597	-1.0236191378681	0.424302277720907	-0.055665828604466	0.955608022097369	1
TRINITY_DN13706_c0_g1_i2	8.06258757567915	-0.527849799559943	0.523931509734518	0	1	1
TRINITY_DN13709_c0_g1_i2	18.2381959357246	-0.612970060561386	0.441620097199798	0	1	1
TRINITY_DN13712_c0_g1_i1	1104.9877622075	1.24871095262264	0.101568701210495	2.44869679003966	0.0143374085621419	0.169901254675157
TRINITY_DN13713_c0_g1_i2	375.469778781067	0.0535744048135942	0.132113325881308	0	1	1
TRINITY_DN13714_c0_g1_i1	2.5967545728005	-0.700506173762961	0.530908539159894	0	1	NA
TRINITY_DN13718_c0_g1_i1	201.228930796069	0.764204360511729	0.170341063345287	0	1	1
TRINITY_DN13719_c0_g1_i2	24.369476154516	-0.230031507090357	0.387047150341123	0	1	1
TRINITY_DN13721_c0_g1_i1	494.388486142091	0.288789427619453	0.117409183731617	0	1	1
TRINITY_DN13721_c0_g1_i3	20.9661425882902	-0.14017344462914	0.409007494414842	0	1	1
TRINITY_DN13726_c0_g1_i1	54.2608747212711	-0.560819133339714	0.340637372880326	0	1	1
TRINITY_DN13727_c0_g1_i3	319.24486014294	-0.577545314288873	0.189729984810999	0	1	1
TRINITY_DN1373_c0_g1_i1	20.7254741883729	-0.431045933529033	0.417987189552631	0	1	1
TRINITY_DN13732_c0_g1_i1	178.839711401313	-0.314533227488376	0.177789507991121	0	1	1
TRINITY_DN13740_c0_g1_i1	1037.80154385685	0.886048441988787	0.101864832942999	0	1	1
TRINITY_DN13742_c0_g1_i1	14.273629426444	0.285579739104147	0.473360358949089	0	1	1
TRINITY_DN13743_c0_g1_i1	1.69579872642828	0.0747741407610098	0.506740037430054	0	1	NA
TRINITY_DN13744_c0_g1_i1	1.46520695415505	0.0637159057052224	0.501489682046916	0	1	NA
TRINITY_DN13747_c0_g1_i2	16.1643850746328	-0.465766099438244	0.453260727133987	0	1	1
TRINITY_DN13749_c1_g1_i1	65.1318502336719	-1.28205774107237	0.269668968781437	-1.04594066698482	0.295588427035704	1
TRINITY_DN13753_c0_g1_i1	844.979428919623	-0.146538548389365	0.097813122213226	0	1	1
TRINITY_DN13754_c0_g1_i1	5.29136957985865	-0.857796158280724	0.548598217988757	0	1	NA
TRINITY_DN13755_c0_g1_i1	902.059934203522	-0.572073642846254	0.0926293687084978	0	1	1
TRINITY_DN13759_c0_g1_i1	1.89176940720019	0.276395918998149	0.497454292228276	0	1	NA
TRINITY_DN13759_c0_g1_i2	2.75977993347895	0.545278239706091	0.537128176405413	0	1	NA
TRINITY_DN13763_c0_g1_i2	2.83353529277599	-1.42480330060289	0.530014771916218	-0.801493322661654	0.422846108173718	NA
TRINITY_DN13764_c0_g1_i2	0.986272780810341	0.439172516103928	0.37773213011525	0	1	NA
TRINITY_DN13772_c0_g1_i1	5.17292105407995	0.349225427427849	0.547218599222374	0	1	NA
TRINITY_DN13773_c0_g1_i1	9.54666706887424	0.880180987628819	0.507396435941893	0	1	1
TRINITY_DN13776_c0_g2_i2	2.5278947201716	-0.830118809377777	0.510910942877103	0	1	NA
TRINITY_DN13778_c0_g1_i1	13.0751112378317	0.109585631920819	0.489076639994538	0	1	1
TRINITY_DN13779_c0_g1_i1	0.964282149185749	0.357229244328768	0.414099306298025	0	1	NA
TRINITY_DN13780_c0_g1_i1	109.795317696013	0.00327545567380729	0.208738796314566	0	1	1
TRINITY_DN13781_c0_g1_i3	3.03076430880648	-0.666668964852122	0.537281026581454	0	1	NA
TRINITY_DN13784_c0_g1_i1	58.1283920069163	-0.837388681036584	0.286042205421946	0	1	1
TRINITY_DN13790_c0_g1_i2	19.2968451440352	0.337330959577014	0.420246986572141	0	1	1
TRINITY_DN13791_c0_g1_i2	10.2115734841027	0.69827696543758	0.500296099158521	0	1	1
TRINITY_DN13793_c0_g1_i1	8.28052563366265	-2.30578872350124	0.541697601370683	-2.41054920715385	0.0159285224715111	0.186154175892317
TRINITY_DN13795_c0_g2_i1	1.60701063757177	-0.871893259261261	0.474859921608337	0	1	NA
TRINITY_DN13797_c0_g1_i1	5.06780937889384	-0.0925767566841462	0.550238896753777	0	1	NA
TRINITY_DN1380_c0_g1_i1	626.413908041489	-0.181263201629516	0.120322859551947	0	1	1
TRINITY_DN13807_c0_g1_i1	4.44132317198163	1.00848212532032	0.550791725644073	0.0153998778946733	0.987713160841605	NA
TRINITY_DN13808_c0_g1_i1	30.9533806947362	0.247147752751039	0.381797415325708	0	1	1
TRINITY_DN13808_c0_g1_i3	1499.1674947405	0.413879471986685	0.0862971930903412	0	1	1
TRINITY_DN13815_c0_g1_i1	48.9738604509177	1.38775061871692	0.303849073094217	1.27612901618657	0.201909915971709	1
TRINITY_DN13816_c0_g1_i1	125.718025047335	-0.0910781967782643	0.194617585211335	0	1	1
TRINITY_DN13818_c0_g1_i1	2.11773780560167	0.570112256522303	0.515306330106612	0	1	NA
TRINITY_DN1382_c0_g1_i1	13.5680697392532	1.16030048779092	0.470864136546204	0.340438940554541	0.733525997742058	1
TRINITY_DN13822_c0_g1_i1	3.13104836560341	-0.801227701318911	0.54421890489906	0	1	NA
TRINITY_DN1383_c0_g1_i1	1.93447700290278	-0.712697819272528	0.50609053244884	0	1	NA
TRINITY_DN13831_c0_g1_i1	1.50023137306261	0.101023109824419	0.458969047994171	0	1	NA
TRINITY_DN13832_c0_g1_i3	1.14941614696033	0.303870810764842	0.454315731564507	0	1	NA
TRINITY_DN13834_c0_g1_i1	2.44004477551129	-0.339234688649537	0.528281661371222	0	1	NA
TRINITY_DN13836_c0_g1_i1	7.47540473031507	-0.380345292711068	0.527847899737156	0	1	1
TRINITY_DN13837_c0_g1_i2	315.173592479222	0.131180574797922	0.141394222076371	0	1	1
TRINITY_DN13847_c0_g1_i1	5.5756307163093	0.0468437786770182	0.549077190846769	0	1	NA
TRINITY_DN13848_c0_g1_i1	58.5683192128081	0.682238734090527	0.286559828316374	0	1	1
TRINITY_DN13857_c0_g1_i1	10.8575603165769	-0.592447670437364	0.4857537337487	0	1	1
TRINITY_DN13858_c0_g1_i2	2.53088171433751	-0.468142905094788	0.536681892059366	0	1	NA
TRINITY_DN13870_c0_g1_i1	3.20805834166037	1.27147497033073	0.537433608088086	0.505132106078183	0.613466052553052	NA
TRINITY_DN13870_c0_g1_i2	140.271706982481	0.799890902652846	0.215760999523728	0	1	1
TRINITY_DN13874_c0_g1_i1	50.3630982270266	-1.20224370187574	0.302343848737084	-0.668919519019599	0.503546818259605	1
TRINITY_DN13875_c0_g1_i1	12.1312445636717	-0.262833101036239	0.472421293022942	0	1	1
TRINITY_DN13880_c0_g1_i1	514.642730215602	-0.448386544277211	0.122577769104511	0	1	1
TRINITY_DN13883_c0_g1_i2	152.4351230163	0.249002433673048	0.199622054435111	0	1	1
TRINITY_DN13888_c0_g1_i2	85.7136103509266	-0.176986982423589	0.239811024126534	0	1	1
TRINITY_DN13891_c0_g1_i1	9.8377343195162	-0.879465003765917	0.521640564095717	0	1	1
TRINITY_DN13898_c0_g1_i1	301.50244182965	-0.111817327640814	0.14365778639622	0	1	1
TRINITY_DN13904_c0_g1_i1	208.891363838923	0.157879902600784	0.172327707278486	0	1	1
TRINITY_DN13906_c0_g1_i1	13.7638476940746	0.51691921671357	0.465917518785712	0	1	1
TRINITY_DN13907_c0_g1_i1	1.47933773790438	0.636145019451596	0.478118538309629	0	1	NA
TRINITY_DN13913_c0_g1_i2	7.07704795538719	-0.40206953067187	0.537310569276675	0	1	1
TRINITY_DN13917_c0_g1_i2	3.24859327366086	-1.55314509793535	0.536549247421567	-1.03093071249944	0.30257331291968	NA
TRINITY_DN13918_c0_g1_i1	0.978042540250402	-0.435133715701138	0.375292943718711	0	1	NA
TRINITY_DN13918_c0_g1_i2	8.3473636802624	-0.955565636679594	0.53176020279696	0	1	1
TRINITY_DN13920_c0_g1_i1	53.8542595765037	1.6380438680636	0.312371738943106	2.04257872438264	0.0410941590012472	0.420748865082632
TRINITY_DN13921_c0_g1_i1	12.9709052785352	0.687274863952164	0.473995629472117	0	1	1
TRINITY_DN13922_c0_g1_i1	42.0626803925278	-3.91297528247877	0.410435156530561	-7.09728500624158	1.27231509147303e-12	6.11137378148219e-11
TRINITY_DN13931_c0_g1_i1	24.3618734012738	1.7399599033776	0.426437892161645	1.7352114269834	0.0827033632338677	0.75226905270218
TRINITY_DN13935_c0_g1_i2	332.307856765168	0.374166404798053	0.148797646770967	0	1	1
TRINITY_DN13939_c0_g1_i1	3.38934996480113	0.484183610272041	0.549033969966941	0	1	NA
TRINITY_DN13939_c0_g1_i2	4.9110349417418	1.32615866824007	0.550768563230459	0.592188243873309	0.553724540840926	NA
TRINITY_DN13944_c0_g1_i1	4.11966214775743	-0.0609451484471388	0.550128565505228	0	1	NA
TRINITY_DN13946_c0_g1_i1	13.2314919925451	0.017246957235386	0.467845012924436	0	1	1
TRINITY_DN13950_c0_g1_i1	5.34451580816193	0.2150668451866	0.541899458623315	0	1	NA
TRINITY_DN13956_c0_g1_i1	10.0191689297199	2.08013595580344	0.52923856699815	2.04092449635707	0.0412583325214685	0.421999388877251
TRINITY_DN13957_c0_g1_i2	3.26409846263397	-0.675125587786753	0.543503585548701	0	1	NA
TRINITY_DN13958_c0_g1_i3	3.93693982881139	0.511487510881414	0.550257636282376	0	1	NA
TRINITY_DN13959_c0_g1_i2	5.31007609691551	0.49444156996689	0.545835978020702	0	1	NA
TRINITY_DN1396_c0_g1_i1	44.4294055189101	-1.59443897521553	0.340292573687113	-1.74684674653551	0.0806639253444509	0.736838167909866
TRINITY_DN13962_c0_g1_i3	118.176142536029	0.449673331028804	0.204670953348575	0	1	1
TRINITY_DN13967_c0_g1_i1	10.0704712156558	0.602041828826634	0.499199915670978	0	1	1
TRINITY_DN13970_c0_g1_i2	1.86167239903301	0.509699008457906	0.481896396671361	0	1	NA
TRINITY_DN13970_c1_g1_i1	0.941966019923895	0.499912424198537	0.397548259881262	0	1	NA
TRINITY_DN13971_c0_g1_i1	4.66170339840979	-0.0213843573507257	0.54934272835872	0	1	NA
TRINITY_DN13972_c0_g1_i2	1.23947212986181	0.675890550301896	0.441399075132543	0	1	NA
TRINITY_DN13972_c0_g1_i3	23.841819556005	0.0673602684916191	0.390168853371833	0	1	1
TRINITY_DN13977_c0_g1_i1	64.0601685856018	0.659012817518048	0.286629458612714	0	1	1
TRINITY_DN13978_c0_g1_i1	7.32257661828139	0.251304591448891	0.52987387636782	0	1	1
TRINITY_DN1398_c0_g1_i1	7.00907260276133	0.582978849036549	0.536002502124275	0	1	1
TRINITY_DN13981_c0_g1_i1	2.69931870467731	1.3367853440511	0.525304315052276	0.641124267211825	0.521441948743471	NA
TRINITY_DN13985_c0_g1_i2	9.67392148699467	-0.864736399042645	0.509504573738802	0	1	1
TRINITY_DN13987_c0_g1_i1	84.7054344872914	0.356294944749983	0.249128105267209	0	1	1
TRINITY_DN13988_c0_g1_i1	4.66301289842984	-0.797073698197571	0.54902266324768	0	1	NA
TRINITY_DN13992_c0_g1_i2	1.32545495948165	-0.0422229524786423	0.466154034217526	0	1	NA
TRINITY_DN13996_c0_g1_i1	5.52163766423605	2.16366716280476	0.550735978182901	2.11293107569286	0.0346066676068499	NA
TRINITY_DN13998_c0_g1_i1	61.0707549222014	-0.22795520110628	0.294675556778254	0	1	1
TRINITY_DN14_c0_g1_i1	1.51286196046124	0.401659211058346	0.462211153552633	0	1	NA
TRINITY_DN140_c0_g1_i1	1.67764688788914	-0.0543133442345913	0.470965661804287	0	1	NA
TRINITY_DN14004_c0_g1_i1	111.587026757505	-0.862805800523996	0.21397082720198	0	1	1
TRINITY_DN14008_c0_g1_i1	181.782021626987	-0.124185010048929	0.169982119717502	0	1	1
TRINITY_DN14010_c0_g1_i2	21.4536617104216	1.36168821768828	0.415514981702202	0.870457705776531	0.38405032290229	1
TRINITY_DN14014_c0_g1_i1	2686.63213788418	3.0031280470498	0.315903390149677	6.34095140954552	2.2835055889737e-10	9.09687008242341e-09
TRINITY_DN14014_c0_g1_i2	2.82260511474745	0.81189613519697	0.532815710725676	0	1	NA
TRINITY_DN14020_c0_g1_i1	80.195578710832	1.60994048081706	0.27092405018098	2.25133383473934	0.0243644013617787	0.270568833264266
TRINITY_DN14021_c0_g1_i1	4.01406018339045	-0.109637028987888	0.550842212299042	0	1	NA
TRINITY_DN14024_c0_g1_i1	1.2873298959678	0.286743875195331	0.46011270435439	0	1	NA
TRINITY_DN14028_c0_g1_i3	4.99136594516426	1.83198438227386	0.550666839958469	1.51086704682745	0.130822328186001	NA
TRINITY_DN14029_c0_g1_i1	2.12216001571568	0.697175882779157	0.512673303542158	0	1	NA
TRINITY_DN14030_c0_g1_i1	133.4532855313	0.430336647075588	0.19605587212535	0	1	1
TRINITY_DN14031_c0_g2_i1	7.45660174890512	-0.649681913473215	0.533070823245161	0	1	1
TRINITY_DN14035_c0_g1_i1	37.2198079282838	0.785669159487005	0.33176767334455	0	1	1
TRINITY_DN14042_c0_g1_i1	34.8115616749938	2.96813461856753	0.411655888314844	4.78101898802976	1.74408886308673e-06	4.61367802280045e-05
TRINITY_DN14044_c0_g1_i2	7.42091615427165	-2.48281188164187	0.550058361260062	-2.69573555476019	0.00702333999213469	0.0916274336335804
TRINITY_DN14046_c0_g1_i1	123.153633467116	0.544838555785923	0.201826505003011	0	1	1
TRINITY_DN14048_c0_g1_i1	21.2098289579958	-0.10831024048049	0.413223146102555	0	1	1
TRINITY_DN1405_c0_g1_i1	13.1750475771394	-1.20652138171923	0.481256568304037	-0.429129481696249	0.667828998336464	1
TRINITY_DN14056_c0_g1_i1	182.951840930878	0.309390905359755	0.172324283395092	0	1	1
TRINITY_DN14056_c0_g1_i2	29.5420189958579	0.930729152812738	0.362823984202152	0	1	1
TRINITY_DN14057_c0_g1_i1	7.20504869252643	-0.383942357165576	0.536185523646195	0	1	1
TRINITY_DN14066_c0_g1_i2	14.0224855392632	0.58662367603062	0.470921828560082	0	1	1
TRINITY_DN14069_c0_g1_i1	85.6265724991189	-3.37955560932325	0.303445202407516	-7.84179677399413	4.44144771501382e-15	2.57631835333218e-13
TRINITY_DN14072_c0_g1_i2	4.6125918909665	-0.191155184045378	0.550721836992988	0	1	NA
TRINITY_DN14079_c0_g1_i2	2.64482773006284	0.0536156840830854	0.5289828843118	0	1	NA
TRINITY_DN14083_c0_g1_i2	7.87799724492262	-0.395782875001856	0.527255500642794	0	1	1
TRINITY_DN14084_c0_g1_i1	6.58402719871054	0.252993852857899	0.36232756497357	0	1	NA
TRINITY_DN14084_c0_g1_i4	2.71073526511695	0.326229743810866	0.520422987998618	0	1	NA
TRINITY_DN14086_c0_g1_i1	1.91532419515023	0.390121773694132	0.486389333810556	0	1	NA
TRINITY_DN14089_c0_g1_i2	124.624094729249	-0.261675494261248	0.199683938007468	0	1	1
TRINITY_DN14096_c0_g1_i1	3.77672494375737	-0.230476691524244	0.550339011732987	0	1	NA
TRINITY_DN14096_c0_g1_i2	39.8324347784506	-1.03966935902337	0.331382154168419	-0.119708797001824	0.904713831476478	1
TRINITY_DN14098_c0_g1_i1	2.29654921132057	-0.264129511714033	0.528142174837965	0	1	NA
TRINITY_DN14100_c0_g1_i2	631.420493083342	-0.103342482992667	0.111629832912294	0	1	1
TRINITY_DN14101_c0_g1_i2	23.529306334729	0.935647550114309	0.409889316497806	0	1	1
TRINITY_DN14103_c0_g1_i1	3.11367029002688	0.93387364243339	0.536559905700356	0	1	NA
TRINITY_DN14104_c0_g1_i1	124.938350263093	1.05335243286857	0.210973740846907	0.252886604059809	0.800355841503724	1
TRINITY_DN14105_c0_g1_i1	2.47116807660054	0.532146024418209	0.535918122989807	0	1	NA
TRINITY_DN14107_c0_g1_i1	33.9200990403544	-0.566665160829206	0.343692925452774	0	1	1
TRINITY_DN14109_c0_g1_i2	4.66586617452059	0.179855284753153	0.550810584582684	0	1	NA
TRINITY_DN1411_c0_g1_i2	9.04822019847333	-1.24703581532387	0.52619951598705	-0.46947176464136	0.638732462495436	1
TRINITY_DN14112_c0_g1_i1	20.2561498232605	-0.783008051169581	0.414218982763618	0	1	1
TRINITY_DN14117_c0_g1_i1	9.6258070027639	-0.80145370617971	0.509484881259151	0	1	1
TRINITY_DN14117_c0_g1_i2	3.77399621598579	-0.1006130138277	0.550828245475485	0	1	NA
TRINITY_DN14118_c0_g1_i3	267.461014954835	-3.11929790123054	0.173272632336026	-12.2310019341115	2.12303648195908e-34	3.64327576792944e-32
TRINITY_DN14119_c0_g1_i1	48.6198303331554	0.549115703547156	0.309631168434887	0	1	1
TRINITY_DN14120_c0_g1_i1	16.002730715174	0.0207343565433945	0.473268691467481	0	1	1
TRINITY_DN14122_c0_g1_i3	2.22365978695479	0.817685517625111	0.527380880141634	0	1	NA
TRINITY_DN14129_c0_g1_i1	4.39091216317919	-1.11320794325682	0.550780900963351	-0.205540793188027	0.83714963003188	NA
TRINITY_DN14132_c0_g1_i1	168.677806965541	0.946053096033369	0.177486723351044	0	1	1
TRINITY_DN14133_c0_g1_i1	2.19828571501437	-0.815422947497967	0.523116503659433	0	1	NA
TRINITY_DN14135_c0_g1_i1	1.49576706437373	0.437593943735901	0.4838644623474	0	1	NA
TRINITY_DN14137_c0_g1_i1	5.55092007299209	2.19153495956053	0.550813314780423	2.16322831635892	0.030523623376433	NA
TRINITY_DN14138_c0_g1_i2	2.67410745017654	0.472229219401957	0.540241805709867	0	1	NA
TRINITY_DN14145_c1_g1_i1	1.40014755643833	-0.465557352671469	0.472115928561005	0	1	NA
TRINITY_DN14147_c0_g1_i1	3.3347132396595	0.586298009877764	0.547043292343382	0	1	NA
TRINITY_DN1415_c0_g1_i1	2.3590269500655	0.754250248698339	0.523613202561854	0	1	NA
TRINITY_DN14153_c0_g1_i3	1.49661351120578	-0.22373874869574	0.473675881016686	0	1	NA
TRINITY_DN1416_c0_g1_i1	13.3245704761951	-0.249443172165437	0.471506515722832	0	1	1
TRINITY_DN14161_c0_g1_i1	46.7902157596522	-0.680138673628181	0.310477182001472	0	1	1
TRINITY_DN14162_c0_g1_i1	5.03589708178207	0.248134785260269	0.550795947371175	0	1	NA
TRINITY_DN14164_c0_g1_i3	3.30570889706818	0.214177382828292	0.54928897137298	0	1	NA
TRINITY_DN14166_c0_g1_i1	6.60754490942597	-0.330658477770072	0.539586109782566	0	1	NA
TRINITY_DN14171_c0_g1_i2	13.5975947475749	2.81901216967696	0.514804512502026	3.53340370082672	0.000410245513091355	0.00732821122050553
TRINITY_DN14172_c0_g1_i2	151.371962126141	0.783267618274867	0.186402025628022	0	1	1
TRINITY_DN14178_c0_g1_i1	19.6931763858911	0.68142333933143	0.419657684537804	0	1	1
TRINITY_DN14182_c0_g1_i1	3.76260883026843	0.680411778610222	0.548631206096952	0	1	NA
TRINITY_DN14184_c0_g1_i3	9.08732424203266	0.0204982650484675	0.510323782965524	0	1	1
TRINITY_DN14186_c0_g1_i2	185.246224262377	0.365876046580498	0.185305945122435	0	1	1
TRINITY_DN14189_c0_g1_i1	1.31414196293982	0.63519205020967	0.43157216126108	0	1	NA
TRINITY_DN14192_c0_g1_i2	14.6318420649604	-0.0019090001975359	0.484891276173211	0	1	1
TRINITY_DN14193_c0_g1_i1	3.39490860235529	-0.657370548479617	0.544815710731558	0	1	NA
TRINITY_DN14195_c0_g1_i1	8.1076282509452	2.66898125906046	0.547284198598497	3.04956960813858	0.00229169519650216	0.0343378031010227
TRINITY_DN14198_c0_g1_i1	8.7451260618352	0.13797325867906	0.536596415011036	0	1	1
TRINITY_DN142_c0_g1_i1	8.02419370052766	0.292869116009981	0.540264806775503	0	1	1
TRINITY_DN14200_c0_g1_i1	6690.35832114626	-8.38561508838663	0.378893098426618	-19.4926091793594	1.26845550720781e-84	9.79540372066093e-82
TRINITY_DN14204_c0_g1_i1	5.03501977462155	-1.08312764798906	0.548709926061698	-0.151496526745384	0.87958405047276	NA
TRINITY_DN14209_c0_g1_i1	4.68164205722033	-0.915293709989813	0.549908946952331	0	1	NA
TRINITY_DN1421_c0_g1_i1	9.90001069685959	-0.775926843442319	0.499126068570707	0	1	1
TRINITY_DN14211_c0_g1_i2	243.34656617446	1.06926420416125	0.170527218664259	0.406176824461221	0.684612681275246	1
TRINITY_DN14212_c0_g1_i1	6.42663534795578	-0.0985652139759783	0.541488522105052	0	1	NA
TRINITY_DN14215_c0_g1_i1	5.19035132897032	0.367534899653907	0.546589164352486	0	1	NA
TRINITY_DN14215_c0_g1_i2	2.1949070592917	0.932347653016167	0.514858624399077	0	1	NA
TRINITY_DN14221_c0_g1_i1	19.6835222470705	0.312305714504008	0.425605344765539	0	1	1
TRINITY_DN14223_c0_g1_i1	14.0615573337363	0.610118998068586	0.464946750514951	0	1	1
TRINITY_DN14227_c0_g1_i1	3.63027685188796	1.43324716406378	0.529502680668733	0.818215242114765	0.413234293284762	NA
TRINITY_DN14234_c0_g1_i1	75.8372794893966	-2.29313181218577	0.271045080283474	-4.77091047302292	1.83395045737689e-06	4.83864090449582e-05
TRINITY_DN14236_c0_g1_i1	2.31289599554143	-0.233437854095992	0.515704404379442	0	1	NA
TRINITY_DN14242_c0_g1_i2	14.4192750912624	-1.05354279518315	0.459771194872716	-0.116455305987526	0.907291705674661	1
TRINITY_DN14247_c0_g1_i1	3.62108295003649	1.65413979650056	0.541450810410853	1.20812414336253	0.226999514273917	NA
TRINITY_DN14249_c0_g1_i1	18.9280202393221	0.0904118329708496	0.428816088016878	0	1	1
TRINITY_DN1425_c0_g1_i1	52.1466664703467	2.27574447232906	0.312914743359891	4.07697144158463	4.56260941382712e-05	0.000958243428983483
TRINITY_DN14258_c0_g1_i1	7.61803759592817	-0.0798009290246164	0.532666899335602	0	1	1
TRINITY_DN14258_c0_g2_i1	14.4510714488872	-1.32603707191151	0.487025304219836	-0.669445856481298	0.503211107996631	1
TRINITY_DN1426_c0_g1_i1	14.2415741351662	-0.613422541949171	0.475525261820934	0	1	1
TRINITY_DN14260_c0_g1_i1	6.29722215417399	-1.04656110383851	0.538832344446109	-0.0864111152911031	0.931139611257531	NA
TRINITY_DN14260_c0_g1_i2	21.0715489622315	-1.24507058572381	0.423751062329538	-0.578336215552008	0.563037148303814	1
TRINITY_DN14263_c0_g1_i1	4.03475258207395	-1.08831612238161	0.548731801476946	-0.160945879469528	0.87213602671386	NA
TRINITY_DN14264_c1_g1_i1	1.00171665922139	0.0841631305950044	0.417951266606417	0	1	NA
TRINITY_DN14266_c0_g1_i2	7.45863920693893	1.52445725937621	0.545021545092926	0.962268857255523	0.335914568408343	1
TRINITY_DN14267_c0_g1_i1	3.99786265285553	-0.684915500197859	0.550812142820764	0	1	NA
TRINITY_DN14268_c0_g1_i1	5.41612222381346	0.174821732518017	0.550832911641246	0	1	NA
TRINITY_DN14272_c0_g1_i1	2.75169353459373	1.32615605014327	0.524159936239999	0.622245287350483	0.533780591437712	NA
TRINITY_DN14273_c0_g1_i1	1.95983121170711	-0.329555374505306	0.522925833041975	0	1	NA
TRINITY_DN14274_c0_g1_i1	8.87239707961489	2.08153435781769	0.537113471112101	2.01360497545957	0.0440510236512868	0.444004243408903
TRINITY_DN14278_c0_g1_i2	13.3410707181418	-1.02481548887249	0.480800693071142	-0.0516128392286125	0.95883718875155	1
TRINITY_DN14279_c0_g1_i2	3.19469714850337	-0.735987154564639	0.544482749802082	0	1	NA
TRINITY_DN14281_c0_g1_i1	50.2049653638737	-0.292638494464116	0.290959773520984	0	1	1
TRINITY_DN14282_c0_g1_i3	30.5550527214488	0.221242396230366	0.359687954418935	0	1	1
TRINITY_DN14284_c0_g1_i1	9.49785533513189	0.670371682716686	0.518218165976174	0	1	1
TRINITY_DN14290_c0_g1_i1	87.4907279466075	-0.661336403302236	0.238191333109552	0	1	1
TRINITY_DN14295_c0_g1_i1	1.13281733332441	0.574943755987791	0.417427496614343	0	1	NA
TRINITY_DN14296_c0_g1_i1	1.6861287997329	0.166448975129906	0.50187768456071	0	1	NA
TRINITY_DN14297_c0_g1_i1	6.41329589454925	-0.676975759246752	0.539906732893274	0	1	NA
TRINITY_DN143_c0_g1_i1	2.03323042782775	1.03219673735881	0.49695825352719	0.064787609684105	0.948343106763555	NA
TRINITY_DN14305_c0_g1_i1	8.650724918322	-0.275492332226217	0.515768571235427	0	1	1
TRINITY_DN14306_c0_g1_i1	236.586696735783	-0.676794309961457	0.149793140334449	0	1	1
TRINITY_DN14308_c0_g1_i1	2.12157479261085	-0.740751691855296	0.52241693883142	0	1	NA
TRINITY_DN14313_c0_g1_i1	16.5901784329203	-0.789580583001964	0.437932809304574	0	1	1
TRINITY_DN14317_c0_g1_i1	3.58589050460596	0.302017602966289	0.548771614697653	0	1	NA
TRINITY_DN14318_c0_g1_i2	16.3693490776329	-0.885823000849195	0.44205455567473	0	1	1
TRINITY_DN14323_c0_g1_i1	3.83056914375211	-0.41102553070337	0.550568950125094	0	1	NA
TRINITY_DN14326_c0_g1_i1	5.63070182373256	2.15832937748655	0.550668161729216	2.10349800113584	0.0354222598360047	NA
TRINITY_DN14329_c0_g1_i1	3.03723347002468	0.845690974255637	0.532062298453672	0	1	NA
TRINITY_DN14330_c0_g1_i1	4.84292119333579	1.36445918734237	0.55077814569325	0.661716864026322	0.508152694821935	NA
TRINITY_DN14336_c0_g1_i1	5.70801538663367	-0.577239468938729	0.546833030705723	0	1	NA
TRINITY_DN14337_c0_g1_i1	2.13949016894579	1.08245609648296	0.502715969066522	0.164021239739156	0.869714423355979	NA
TRINITY_DN14338_c0_g1_i1	0.986272780810341	0.439172516103928	0.37773213011525	0	1	NA
TRINITY_DN14339_c0_g1_i1	16.7914565195725	0.409652485167333	0.444293684963567	0	1	1
TRINITY_DN14340_c0_g1_i1	0.884531115322248	0.47465694664926	0.390030272642997	0	1	NA
TRINITY_DN14341_c0_g1_i1	1.45923089021972	-0.671859510470519	0.437810111393325	0	1	NA
TRINITY_DN14344_c0_g1_i2	7.68279518331194	-1.1006342085346	0.537305179510546	-0.187294320568934	0.851429875726254	1
TRINITY_DN14346_c0_g1_i1	11.2007138444263	0.570652726561764	0.494803860138333	0	1	1
TRINITY_DN14348_c0_g1_i1	93.8723558324413	-0.476236543885766	0.223555495961851	0	1	1
TRINITY_DN14349_c0_g1_i1	2.16977047298044	-0.164690652581332	0.50554561755342	0	1	NA
TRINITY_DN1435_c0_g1_i1	2.40072598557783	-1.24182083906986	0.516854525841329	-0.467870216820159	0.639877403218091	NA
TRINITY_DN14352_c0_g1_i1	2.57924799317766	0.232048495035987	0.528428968329595	0	1	NA
TRINITY_DN14353_c0_g1_i1	2.78183659918323	1.03173808495651	0.539484321998658	0.0588304120478002	0.953087185092255	NA
TRINITY_DN14353_c0_g2_i1	2.08041982864614	-0.762713119309138	0.521366935449587	0	1	NA
TRINITY_DN14354_c0_g1_i1	71.6757887099673	0.278280256662262	0.249478336607346	0	1	1
TRINITY_DN14362_c0_g1_i1	1.41725239857071	-0.678972334617696	0.439531738321111	0	1	NA
TRINITY_DN14366_c0_g1_i1	27.9903960905901	-1.2502001137941	0.406947335775838	-0.614821849901277	0.538672377867865	1
TRINITY_DN14367_c0_g1_i1	93.9153868949074	0.41091845066158	0.251404630660061	0	1	1
TRINITY_DN14368_c0_g1_i1	3.36820340210154	0.0230837055643231	0.548839220142344	0	1	NA
TRINITY_DN1437_c0_g1_i1	10.4926667773935	-0.516826603426273	0.495221895988248	0	1	1
TRINITY_DN14370_c0_g1_i2	16.0590365632489	0.126022166473309	0.459791101570128	0	1	1
TRINITY_DN14371_c0_g1_i1	5.56666519849835	-0.169252025087734	0.541944280307409	0	1	NA
TRINITY_DN14373_c0_g1_i1	34.5663442121441	-4.00737221171319	0.44784989357617	-6.715134367229	1.87892998368136e-11	8.17138139079238e-10
TRINITY_DN14374_c0_g1_i1	5.78104804269541	1.06185371738543	0.544619279566228	0.113572397647577	0.909576769228476	NA
TRINITY_DN14376_c0_g1_i1	4.26640422150478	-0.445616232543192	0.548919272963675	0	1	NA
TRINITY_DN14377_c1_g1_i1	0.798511584521137	0.430842594920288	0.376003433179495	0	1	NA
TRINITY_DN1438_c0_g1_i1	455.944394608158	-0.0536965552175957	0.13067030874602	0	1	1
TRINITY_DN14381_c0_g1_i2	9.46230442112943	-1.56198613222923	0.514166269298837	-1.09300466752827	0.2743917504216	1
TRINITY_DN14383_c0_g1_i1	2.25650318134507	0.2606040396832	0.529828973578501	0	1	NA
TRINITY_DN14385_c0_g1_i2	2.48629110782066	0.243153677174666	0.528946754260715	0	1	NA
TRINITY_DN14389_c0_g1_i1	338.594607226783	-1.24708500151939	0.13310037728297	-1.85638092515763	0.0633992816263027	0.602998946704361
TRINITY_DN1439_c0_g1_i1	1.10952503409678	0.37184523798445	0.435761136162345	0	1	NA
TRINITY_DN14390_c0_g1_i1	1.86230070537485	-0.248214795086614	0.505230599041429	0	1	NA
TRINITY_DN14394_c0_g1_i1	20.7483253507814	-1.94129926099401	0.470346089144589	-2.00129071489876	0.0453610697824907	0.455607583338093
TRINITY_DN14396_c0_g1_i1	15.2627463202173	-0.168100713604805	0.470676921303262	0	1	1
TRINITY_DN14397_c0_g1_i1	365.2229166849	0.314767655308138	0.145038064936212	0	1	1
TRINITY_DN14401_c0_g1_i1	3.35343010300489	1.31580303745946	0.542601019367247	0.582017036804939	0.560555205336709	NA
TRINITY_DN14405_c0_g1_i2	51.5122094440946	-0.143823632050187	0.355361346652489	0	1	1
TRINITY_DN14406_c0_g1_i1	1.99150256049309	-0.254609845757187	0.502301530242099	0	1	NA
TRINITY_DN14407_c0_g1_i2	2.29963639527383	0.163735098980905	0.524322806170816	0	1	NA
TRINITY_DN14410_c0_g1_i1	6.1367093055513	-1.07553766537746	0.547536012094711	-0.137959264247256	0.890272612046813	NA
TRINITY_DN14411_c0_g1_i1	21.4809726106776	-2.75793904124644	0.465038020550335	-3.78020498015637	0.000156699297180287	0.00299924546118761
TRINITY_DN14412_c0_g1_i2	1.56303953386321	0.444799762583283	0.49395351355956	0	1	NA
TRINITY_DN14413_c0_g1_i1	2.46633636329636	-0.77127059767589	0.533708793414732	0	1	NA
TRINITY_DN14417_c0_g1_i1	7.09868793294517	-1.2322711005933	0.540320596546242	-0.429876451273542	0.667285516282259	1
TRINITY_DN14418_c0_g1_i2	10.0334674786918	0.430049805707462	0.502528749043029	0	1	1
TRINITY_DN14424_c0_g1_i2	22.851057623326	1.30643442167993	0.421892660687715	0.726332667604169	0.467634857502665	1
TRINITY_DN14425_c0_g1_i2	1656.73285220068	-0.103840229290204	0.0890728084430843	0	1	1
TRINITY_DN14428_c0_g1_i3	48.147798377637	1.0932994304178	0.322276162825844	0.289501493376715	0.772197637248628	1
TRINITY_DN14429_c0_g1_i1	1.13949512121	-0.0174073492458393	0.445893184734908	0	1	NA
TRINITY_DN14429_c1_g1_i1	2.75246711972497	0.408434942399164	0.524472790534146	0	1	NA
TRINITY_DN14430_c0_g1_i1	14.5194883848264	0.551360171186176	0.484694034374166	0	1	1
TRINITY_DN14431_c0_g1_i1	102.0041712559	-0.814246419799744	0.226761214640577	0	1	1
TRINITY_DN14436_c0_g1_i1	14.4217680873693	2.27012534274238	0.48791480475501	2.60317032884487	0.00923660521699029	0.116030208587974
TRINITY_DN14438_c0_g1_i2	7.23651247089851	-0.164377796125884	0.527469886981506	0	1	1
TRINITY_DN14441_c0_g1_i1	2.07054894357412	-0.891890909047528	0.510894845983382	0	1	NA
TRINITY_DN14442_c0_g1_i2	14.0047848741895	0.669710096621955	0.462226607896299	0	1	1
TRINITY_DN14447_c0_g1_i1	3.74269347763839	1.67182407854834	0.542058979954559	1.23939295056907	0.215200010806225	NA
TRINITY_DN14452_c0_g1_i2	3.11486856204863	-0.289178080600804	0.544372240312388	0	1	NA
TRINITY_DN14453_c0_g1_i2	8.94931016170614	-0.263671458623576	0.510716131730026	0	1	1
TRINITY_DN14455_c0_g1_i1	29.8199509262186	0.986111419840044	0.375794935734987	0	1	1
TRINITY_DN14456_c0_g1_i1	2.43287490556705	0.58709155931998	0.530182086905146	0	1	NA
TRINITY_DN14456_c0_g2_i1	17.412326269055	-0.440307371643232	0.437486791409652	0	1	1
TRINITY_DN14459_c0_g1_i2	8.06731111548558	-0.572173354445843	0.519927149876651	0	1	1
TRINITY_DN1446_c0_g1_i2	0.914357882469321	-0.0226641469027682	0.428624700006362	0	1	NA
TRINITY_DN14466_c0_g1_i2	1.76715493749274	0.028901064126507	0.506267977433431	0	1	NA
TRINITY_DN14468_c0_g1_i1	1.30264074377144	0.287480766736182	0.464521881967467	0	1	NA
TRINITY_DN14473_c0_g1_i1	12.7634259124559	-0.336813885568622	0.470795139370954	0	1	1
TRINITY_DN14475_c0_g2_i1	13.3278410009154	-1.80032251190411	0.498381378747705	-1.60584352873517	0.108308293864402	0.930515157984369
TRINITY_DN14478_c0_g1_i1	0.945164107254373	-0.200922933277834	0.430210353631757	0	1	NA
TRINITY_DN14479_c0_g1_i1	32.2368025164623	1.06107365861843	0.397223840484147	0.153751241476326	0.877805880242089	1
TRINITY_DN14480_c0_g1_i1	7.27042828635829	-0.176977314187921	0.53114672961646	0	1	1
TRINITY_DN14482_c0_g1_i1	1.28587611067809	0.439134561322377	0.446733335843788	0	1	NA
TRINITY_DN1449_c0_g1_i1	1.42236885560941	-0.812735807271516	0.465511552101465	0	1	NA
TRINITY_DN14492_c0_g1_i1	32.1653301825713	0.433345159354186	0.349581756660332	0	1	1
TRINITY_DN14495_c0_g1_i1	15.6171242493238	0.373242464354648	0.450750585270887	0	1	1
TRINITY_DN14497_c0_g1_i1	1.09105978704225	0.0109460400227797	0.440231626961413	0	1	NA
TRINITY_DN1450_c0_g1_i1	5.83768245643599	0.514487170377291	0.54343685817614	0	1	NA
TRINITY_DN14509_c0_g1_i2	1625.18020237652	-0.0642897696821532	0.0859114316339604	0	1	1
TRINITY_DN14512_c0_g1_i1	9.40119360563157	-0.560876760964131	0.505288885388703	0	1	1
TRINITY_DN14520_c0_g1_i1	29.0042676645148	-0.895328097577772	0.384720097797721	0	1	1
TRINITY_DN14522_c0_g1_i2	5.15080164135875	0.0104872741563366	0.5471528038101	0	1	NA
TRINITY_DN14526_c0_g1_i2	6.56444733379952	-0.444614811216935	0.531282754989027	0	1	NA
TRINITY_DN14531_c0_g1_i1	45.3816392417138	1.79226311164629	0.364207271944193	2.17530832763737	0.0296070188983236	0.319596626580936
TRINITY_DN14533_c0_g1_i2	18.9092496404145	-1.54563575037922	0.449370993472854	-1.21422111864054	0.224663298121513	1
TRINITY_DN14536_c0_g1_i1	49.4087071616377	-0.331965959173026	0.291264142968975	0	1	1
TRINITY_DN14543_c0_g1_i1	1.39341614873868	-0.788100775399863	0.461174812818574	0	1	NA
TRINITY_DN14547_c0_g2_i1	0.980337386992524	0.519688208403085	0.402952042266254	0	1	NA
TRINITY_DN14548_c0_g1_i3	98.0547565004433	-1.21604177390357	0.247673703858615	-0.87228385790562	0.38305354152574	1
TRINITY_DN14551_c0_g1_i1	3.33273612100516	0.711791564672929	0.546866312639165	0	1	NA
TRINITY_DN14551_c0_g1_i2	4.68515736112642	-1.02067987156584	0.549907870032037	-0.0376060658390548	0.970001771504469	NA
TRINITY_DN14552_c0_g1_i1	7.75513222685614	-0.745577744618116	0.528139606406719	0	1	1
TRINITY_DN14553_c0_g1_i1	135.602928467572	0.502557363622851	0.207185784938111	0	1	1
TRINITY_DN14555_c0_g1_i1	9.22311480507657	0.103454469502213	0.512249013716669	0	1	1
TRINITY_DN1456_c0_g1_i1	11.9301449138219	-1.82817790153016	0.500603869298231	-1.65435777132752	0.0980548412414864	0.865763017786528
TRINITY_DN14562_c0_g1_i1	2.74743458699886	-0.0808214599950656	0.54304383501675	0	1	NA
TRINITY_DN14564_c0_g1_i3	429.15051286015	-0.0763473990785686	0.127659448865145	0	1	1
TRINITY_DN14565_c0_g1_i2	8.62690391057798	0.108528931628497	0.522539562188988	0	1	1
TRINITY_DN14568_c0_g1_i2	1.90333313944328	0.103190047124516	0.493308972189725	0	1	NA
TRINITY_DN14568_c0_g1_i3	32.6573845023755	-0.164441345763174	0.357792762806957	0	1	1
TRINITY_DN14568_c0_g1_i4	35.6784144462041	1.17125537902044	0.375166492973355	0.456478342890306	0.648046040917248	1
TRINITY_DN14569_c0_g1_i1	1.1247553365204	-0.305678222662948	0.463634371431827	0	1	NA
TRINITY_DN1457_c0_g1_i1	1.3030008306145	0.201324138189905	0.463235255728817	0	1	NA
TRINITY_DN14572_c0_g1_i1	2.6449537789006	-0.158855586130819	0.525043508558324	0	1	NA
TRINITY_DN14573_c0_g1_i1	74.1740725961748	-0.679431565750865	0.263880837122099	0	1	1
TRINITY_DN14574_c0_g1_i2	1.72519062220553	0.0296817812810083	0.482264731002849	0	1	NA
TRINITY_DN14575_c0_g1_i1	38.6606527330171	-0.168974415325898	0.363054237815367	0	1	1
TRINITY_DN14577_c0_g1_i1	5.37926169146568	-0.342101141591495	0.549732942048656	0	1	NA
TRINITY_DN14578_c0_g1_i2	2.37906023186642	0.133105452268424	0.506108783968343	0	1	NA
TRINITY_DN14579_c0_g1_i1	22.7758803608492	1.34321439931798	0.41155043252297	0.833954655846031	0.40430653623603	1
TRINITY_DN14587_c0_g1_i1	20.9341536273937	-2.45070384553883	0.444200744896086	-3.26587440972933	0.00109126636400282	0.0178569242513844
TRINITY_DN14588_c0_g1_i1	5.99170447424776	-0.0467027881556897	0.545143099555271	0	1	NA
TRINITY_DN14590_c0_g1_i1	86.3226231791254	-4.77718093370139	0.386834282143923	-9.76433865366689	1.60153481694582e-22	1.5096533358985e-20
TRINITY_DN14592_c0_g1_i2	1.83225975124412	0.859776720603554	0.472999206022232	0	1	NA
TRINITY_DN14594_c0_g1_i1	44.518531665937	0.420647278139836	0.328478483856094	0	1	1
TRINITY_DN1460_c0_g1_i1	364.195495943677	-0.395330945169434	0.128886507106025	0	1	1
TRINITY_DN14602_c0_g1_i2	18.1945349579457	-0.452677869284044	0.427380144358106	0	1	1
TRINITY_DN14603_c0_g1_i1	15.515037995672	-0.208578124547368	0.480987430825903	0	1	1
TRINITY_DN14609_c0_g1_i2	4.83056934159546	-0.138607999604176	0.549439251877216	0	1	NA
TRINITY_DN1461_c0_g1_i1	19.8569541304477	2.54388454060858	0.458325030018241	3.36853638682386	0.000755684215772561	0.0128147193279404
TRINITY_DN14614_c0_g1_i1	4.90521923694596	0.566917134871767	0.549250945119056	0	1	NA
TRINITY_DN14615_c0_g1_i1	36.8345940766387	-0.146492717880482	0.326086869521706	0	1	1
TRINITY_DN14619_c0_g1_i1	42.0628068990486	-0.236457043984639	0.364406315632186	0	1	1
TRINITY_DN14619_c0_g1_i2	42.3207748553066	-1.02573013352865	0.343053295871355	-0.0750033124249414	0.940212076384623	1
TRINITY_DN14620_c0_g1_i1	1.21023901122316	0.598231615433784	0.422733529173401	0	1	NA
TRINITY_DN14626_c0_g1_i2	14.8370073245665	-0.696345022771623	0.450403342888249	0	1	1
TRINITY_DN14630_c0_g1_i1	4.34928537786345	-0.395198436242585	0.550616783112308	0	1	NA
TRINITY_DN14634_c0_g1_i1	15.9706152034886	-0.98758140673164	0.445195148889147	0	1	1
TRINITY_DN14636_c0_g1_i1	20.7467688400235	0.204080364581764	0.438991760852885	0	1	1
TRINITY_DN14640_c0_g1_i1	125.507744056026	0.0404575318893744	0.201135844843619	0	1	1
TRINITY_DN14646_c0_g1_i1	40.6310534564767	-1.67920454797387	0.354038474118702	-1.91844841062712	0.0550541776444166	0.539473480007847
TRINITY_DN14647_c0_g1_i1	340.917853942095	-2.25356789338021	0.150698338697805	-8.31839225443609	8.9164503103249e-17	5.86965538789191e-15
TRINITY_DN14648_c0_g1_i2	2.35843778956991	0.135300565271984	0.524036117920952	0	1	NA
TRINITY_DN14649_c0_g1_i3	109.386593882265	0.439707357292697	0.215364450539648	0	1	1
TRINITY_DN14651_c0_g2_i1	145.585513589159	0.849268582001094	0.20399958328314	0	1	1
TRINITY_DN14653_c0_g1_i1	7.33696534383125	0.952430255386608	0.529470435866578	0	1	1
TRINITY_DN14654_c0_g1_i1	16.9558908233515	-0.309970356141702	0.451643983891578	0	1	1
TRINITY_DN14655_c0_g1_i1	4.09021901433723	-0.231344862160182	0.550679181502864	0	1	NA
TRINITY_DN14658_c0_g1_i3	20.8916251155037	-0.992035615129379	0.455251197898738	0	1	1
TRINITY_DN14661_c0_g1_i2	1.4074259970448	0.45117307025438	0.431775972175427	0	1	NA
TRINITY_DN14673_c0_g1_i2	2.81533865703783	-0.18193813895449	0.536853108820815	0	1	NA
TRINITY_DN1468_c0_g1_i1	3.91066064173905	-0.744368730099561	0.550806417277721	0	1	NA
TRINITY_DN14680_c0_g1_i1	1.07674791470284	-0.193779641537675	0.427648165472815	0	1	NA
TRINITY_DN14685_c0_g1_i2	26.6392452095923	0.435164639574215	0.371128420699927	0	1	1
TRINITY_DN14686_c0_g1_i1	1.32988871995376	0.75033173733316	0.456097658056678	0	1	NA
TRINITY_DN14689_c0_g1_i1	111.440982438853	-0.435781581817102	0.214472329529209	0	1	1
TRINITY_DN14690_c0_g1_i1	8.91879004067774	-1.11193239535986	0.527978797360811	-0.212001686278636	0.832105718764877	1
TRINITY_DN14697_c0_g1_i2	3.48245641589423	0.287838430879546	0.550064698161025	0	1	NA
TRINITY_DN14698_c0_g1_i1	1458.88374734434	4.81050081235177	0.297687266119768	12.8003487082941	1.63216670494592e-37	3.09157010395322e-35
TRINITY_DN147_c0_g1_i2	2.35014489854453	-0.568762036438576	0.528586345989518	0	1	NA
TRINITY_DN1470_c0_g1_i1	1.53515568734777	-0.376705201678381	0.480083228833368	0	1	NA
TRINITY_DN14704_c0_g1_i1	3.05555383735174	0.721673288536181	0.540593312323165	0	1	NA
TRINITY_DN14708_c0_g1_i1	81.472331734572	0.405312154702405	0.235172370753977	0	1	1
TRINITY_DN14709_c0_g1_i1	30.5653471027801	0.835206238333183	0.356006202761401	0	1	1
TRINITY_DN14710_c1_g1_i1	2.05310729108959	1.09942384184692	0.505230896703707	0.196788918681717	0.8439927231668	NA
TRINITY_DN14713_c0_g1_i2	5.33558649670153	-0.231299763178316	0.546375640154053	0	1	NA
TRINITY_DN14715_c0_g1_i1	4.51629487570266	0.0725372028183916	0.549550114593169	0	1	NA
TRINITY_DN14718_c0_g1_i1	2.9640843937045	0.253971062208646	0.546259855734798	0	1	NA
TRINITY_DN14720_c0_g1_i1	1.63078394997365	-0.0847864839201017	0.491250718690639	0	1	NA
TRINITY_DN14721_c0_g1_i1	6.2430960586806	-1.02648310189995	0.539334896456611	-0.0491032604675566	0.960837005066449	NA
TRINITY_DN14722_c0_g1_i1	2.40230170374194	-0.227950877057293	0.52749541919772	0	1	NA
TRINITY_DN14725_c0_g1_i1	11.0946650000141	-0.207058537676956	0.507368473252577	0	1	1
TRINITY_DN14728_c1_g1_i1	0.910801980322648	-0.233458237474259	0.428891795460904	0	1	NA
TRINITY_DN1473_c0_g1_i1	4.61829383883393	-0.425904941688452	0.550437775058081	0	1	NA
TRINITY_DN14733_c0_g1_i2	567.455616447564	0.00519082473121131	0.105991498960498	0	1	1
TRINITY_DN14734_c0_g1_i1	23.8923002366825	1.28395575788508	0.444587551951585	0.638694800694746	0.523021495731138	1
TRINITY_DN14735_c0_g1_i1	94.245257183022	2.07190999542336	0.276591347481923	3.87542851640871	0.000106437223604639	0.002096025166432
TRINITY_DN14736_c0_g1_i1	2202.67971380295	-0.0178100841825201	0.0797044670226191	0	1	1
TRINITY_DN14737_c0_g1_i1	13.1465738173944	-0.927420426420303	0.480810917443566	0	1	1
TRINITY_DN14739_c0_g1_i1	1.34879036245732	0.765311609867252	0.459170142789523	0	1	NA
TRINITY_DN14746_c0_g1_i1	4.4636261764329	-0.193273370762475	0.550102746990813	0	1	NA
TRINITY_DN14747_c0_g1_i1	375.002847276152	-0.115604601262785	0.12544840442005	0	1	1
TRINITY_DN14753_c0_g1_i1	2.41916957302555	0.149416898623547	0.501364377558322	0	1	NA
TRINITY_DN14758_c0_g1_i1	45.6588172153355	0.422116274652814	0.313827032651837	0	1	1
TRINITY_DN1476_c0_g1_i1	27.307501272103	-0.0216657770786059	0.372877752912942	0	1	1
TRINITY_DN14762_c0_g1_i1	56.4976250747781	0.738739176784897	0.299603959011888	0	1	1
TRINITY_DN14765_c0_g1_i3	6.91828387215539	-0.138445500136181	0.538382927642113	0	1	1
TRINITY_DN14775_c0_g1_i2	8.10464109088751	-0.00537186036600733	0.517632579908435	0	1	1
TRINITY_DN14777_c0_g1_i1	20.3867825303973	1.32108896713679	0.428258318737057	0.749755353459777	0.453402062732652	1
TRINITY_DN14779_c0_g1_i1	60.3871434060945	-0.981818407509746	0.283042396127913	0	1	1
TRINITY_DN14780_c0_g1_i1	0.981650423680456	0.58388867928679	0.420921430171258	0	1	NA
TRINITY_DN14782_c0_g1_i2	7.65428296277777	0.432839659292337	0.521416724305841	0	1	1
TRINITY_DN14783_c0_g1_i2	2.99059800679079	1.43836594620312	0.531580779604195	0.824645967315663	0.409572616122201	NA
TRINITY_DN14785_c0_g1_i1	17.4648307457016	0.106441536658031	0.435463993437793	0	1	1
TRINITY_DN14788_c0_g1_i1	22.8455882802998	-0.351650600385585	0.419973801305881	0	1	1
TRINITY_DN1480_c0_g1_i1	23.6359989178832	-1.01976361491875	0.403415302842152	-0.0489907417480549	0.960926674096321	1
TRINITY_DN14803_c0_g1_i1	9.40250753832356	-1.13197622909722	0.514658948526658	-0.256434342538943	0.797615472645979	1
TRINITY_DN14804_c0_g1_i1	4.88559116541007	0.077433439440896	0.54652436804863	0	1	NA
TRINITY_DN14804_c0_g1_i3	4.00957161762849	0.874655542763752	0.549339932122401	0	1	NA
TRINITY_DN14806_c0_g1_i1	12.3688473760065	-0.507486728894436	0.506098860197751	0	1	1
TRINITY_DN14807_c0_g1_i1	67.4923971957599	-1.4036682258163	0.303877188820054	-1.32839265554525	0.184048424478747	1
TRINITY_DN14808_c0_g1_i1	9.6774921067741	-2.48796065501958	0.536830964091566	-2.77174893876983	0.00557560213567167	0.0750314609115387
TRINITY_DN1481_c0_g1_i1	10.5418328603623	-0.712906429892037	0.495330833541603	0	1	1
TRINITY_DN14813_c0_g1_i2	17.5405424913069	-0.669224746955966	0.480321753507849	0	1	1
TRINITY_DN14815_c0_g1_i3	1.57666389622815	-0.26883463827669	0.484787450030258	0	1	NA
TRINITY_DN14816_c0_g1_i1	13.8516373763568	0.563565181326977	0.481499376625763	0	1	1
TRINITY_DN14817_c0_g1_i1	3.58660644661875	-0.97427885008785	0.542777763201811	0	1	NA
TRINITY_DN14818_c0_g1_i2	4.61540571848223	-0.673338980400284	0.549544556216492	0	1	NA
TRINITY_DN14827_c0_g1_i1	5.26245487334183	-0.321021841186297	0.550561246509253	0	1	NA
TRINITY_DN1483_c0_g1_i1	1.61402083466558	0.0118214327071992	0.482575168266147	0	1	NA
TRINITY_DN1483_c0_g1_i2	6.01182331476506	-0.213411201947028	0.540723062074439	0	1	NA
TRINITY_DN14835_c0_g1_i1	7.62150948898802	0.706627823426899	0.528260266392897	0	1	1
TRINITY_DN14836_c0_g1_i1	24.291081984382	-0.0512143529644114	0.383970543111434	0	1	1
TRINITY_DN1484_c1_g1_i1	12.1522040758093	-0.745478371083058	0.480002621722648	0	1	1
TRINITY_DN14843_c0_g1_i1	118.846233993292	-0.100347222213569	0.198729651046978	0	1	1
TRINITY_DN14844_c0_g1_i1	14.7152198743603	-0.509583947209627	0.475929186470884	0	1	1
TRINITY_DN14848_c0_g1_i1	7.64138946126497	0.184924592979847	0.53328228822397	0	1	1
TRINITY_DN14850_c0_g1_i1	16.6280912728942	-0.365171672086082	0.450930204880256	0	1	1
TRINITY_DN14850_c0_g1_i2	3.31951124951154	0.0904402189839976	0.358906290224863	0	1	NA
TRINITY_DN14851_c0_g1_i1	4.0062443028885	-0.992158557353702	0.5502119122576	0	1	NA
TRINITY_DN14851_c0_g2_i1	3.47881489550444	-1.64376245614095	0.540518578476036	-1.19100893433858	0.233650077515934	NA
TRINITY_DN14857_c0_g1_i1	1.10955687841163	0.482686288637101	0.391100985988413	0	1	NA
TRINITY_DN1486_c0_g1_i1	190.927067877675	-0.463562055262834	0.166855044502337	0	1	1
TRINITY_DN14863_c0_g1_i1	6.01110444302233	-0.163439525498196	0.54374909698195	0	1	NA
TRINITY_DN14867_c0_g1_i1	36.3124439095501	-1.30196567411691	0.341773248928475	-0.883526358670928	0.376951947467852	1
TRINITY_DN14870_c0_g1_i1	58.0356124940317	0.0439562313836545	0.296365070531778	0	1	1
TRINITY_DN14873_c0_g1_i1	42.5989274197289	0.297108549312354	0.310606854921208	0	1	1
TRINITY_DN14875_c0_g1_i2	6.47280712543887	-0.71125941538306	0.536445124368831	0	1	NA
TRINITY_DN14881_c0_g1_i1	2.15966759110497	-0.605122433973602	0.525005971002923	0	1	NA
TRINITY_DN14897_c0_g1_i1	1.17758721787116	-0.00524834980363617	0.451720393791703	0	1	NA
TRINITY_DN14898_c1_g1_i1	5.82847174120407	-0.358100079153831	0.546117071234238	0	1	NA
TRINITY_DN14899_c0_g1_i2	187.84460182337	0.16644636982577	0.180673696179425	0	1	1
TRINITY_DN14901_c0_g1_i1	10.0397935947753	-0.763728835096385	0.50047509101138	0	1	1
TRINITY_DN14902_c0_g1_i1	142.715131111227	-0.460114234761433	0.184874450470564	0	1	1
TRINITY_DN14903_c0_g1_i1	23.1286650314891	-2.20662695114028	0.418539986682785	-2.88294306286867	0.00393978645913434	0.0557456184119093
TRINITY_DN14907_c0_g1_i1	1.01982071222128	-0.18638238116058	0.438501570222167	0	1	NA
TRINITY_DN14912_c0_g1_i1	2.82281701136335	-0.313283577919499	0.521708314569206	0	1	NA
TRINITY_DN14913_c0_g1_i1	32.1146683754589	0.519253717822302	0.36234103764673	0	1	1
TRINITY_DN14915_c0_g1_i2	10.7830791516144	-2.91250686132348	0.533313405419689	-3.58608435844292	0.000335680409275047	0.00606096336099316
TRINITY_DN14920_c0_g1_i1	24.2323400223604	2.54316280518002	0.444945329136029	3.46820767435956	0.000523942217292624	0.00922781740245728
TRINITY_DN14921_c0_g1_i1	7.38986568112492	0.887221003525191	0.535273364753786	0	1	1
TRINITY_DN14923_c0_g1_i1	18.5104602320333	-0.753116827556043	0.431686016715787	0	1	1
[truncated: 40,135 more rows]
