# Supplementary material for: Comprehensive genomic resources related to domestication and crop improvement traits in Lima bean
Source: Nat Commun. 2021 Jan 29;12:702. doi: 10.1038/s41467-021-20921-1 (PMC7846787; doi:10.1038/s41467-021-20921-1)
Supplement: Supplementary file 12 — Source Data [file 41467_2021_20921_MOESM12_ESM.zip › SourceData/SupplFig21_LimaBeanGenomics_Salmon_ExpressionWildT1toT2.tsv]

baseMean	log2FoldChange	lfcSE	stat	pvalue	padj
TRINITY_DN0_c0_g1_i1	3.90721150782811	0.122888833185171	0.516048746185834	0	1	NA
TRINITY_DN1_c0_g1_i1	48.904295232001	-4.86582103862086	0.437836448909694	-8.82937235638462	1.05264737871507e-18	6.06635699672313e-17
TRINITY_DN1_c0_g1_i2	1.69980471553103	-0.891934532781885	0.44890041176205	0	1	NA
TRINITY_DN10000_c0_g1_i1	10.4653844501727	2.47471289925383	0.494096530818762	2.98466556081682	0.00283888524841257	0.0444556853004702
TRINITY_DN10000_c0_g2_i1	4.58872176376805	1.89087924233309	0.513666006379886	1.73435506976928	0.082855101915971	NA
TRINITY_DN100004_c0_g1_i1	2.78819088074757	0.509484003419243	0.505920904331726	0	1	NA
TRINITY_DN10001_c0_g1_i1	2.27690334070594	0.193365734475504	0.488074289280599	0	1	NA
TRINITY_DN100029_c0_g1_i1	1.02302547873055	0.529179608812135	0.380214518318638	0	1	NA
TRINITY_DN100035_c0_g1_i1	2.27594299459316	-0.00689163984148229	0.498522125689256	0	1	NA
TRINITY_DN100038_c0_g1_i1	3.34274343402169	0.993873419011637	0.509123685312739	0	1	NA
TRINITY_DN100042_c0_g1_i1	1.02658665995564	-0.364951693650728	0.390013986107783	0	1	NA
TRINITY_DN100051_c0_g1_i1	2.16742618230567	0.0836592863245519	0.495501266890245	0	1	NA
TRINITY_DN100052_c0_g1_i1	2.24530594348469	-0.245959242743854	0.493060296353043	0	1	NA
TRINITY_DN10006_c0_g1_i1	1.98663551017345	0.462309481244715	0.476749501706886	0	1	NA
TRINITY_DN100066_c0_g1_i1	1.80106127135603	0.00847198043972421	0.45543998903404	0	1	NA
TRINITY_DN100069_c0_g1_i1	5.87124808108174	0.217376867248232	0.512266244153285	0	1	1
TRINITY_DN100080_c0_g1_i1	2.19556269088242	0.689308890724894	0.479539498039015	0	1	NA
TRINITY_DN100086_c0_g1_i1	2.03206109537699	-0.508873815462089	0.477967745284124	0	1	NA
TRINITY_DN100095_c0_g1_i1	1.0143364552131	-0.352629715518862	0.406776803599878	0	1	NA
TRINITY_DN1001_c0_g1_i2	756.201290829469	0.00699203588954961	0.116873965972904	0	1	1
TRINITY_DN100101_c0_g1_i1	0.991791565733669	0.139212511817183	0.384023163496987	0	1	NA
TRINITY_DN100104_c0_g1_i1	1.72217187344487	-0.235600955632418	0.465238941276687	0	1	NA
TRINITY_DN100105_c0_g1_i1	5.77635630338293	1.34978453382355	0.513589984693701	0.68105793385391	0.495834833214417	NA
TRINITY_DN100111_c0_g1_i1	1.16513810414655	0.0532167653339428	0.383266692815644	0	1	NA
TRINITY_DN100114_c0_g1_i1	1.62136304427142	-0.0634682451941033	0.450074727907285	0	1	NA
TRINITY_DN10012_c0_g1_i1	6.67912263868473	-0.599716413501458	0.50048898531281	0	1	1
TRINITY_DN100120_c0_g1_i1	1.99629246965022	-0.713481292767676	0.483179993840225	0	1	NA
TRINITY_DN100123_c0_g1_i1	3.02534388931064	-0.282103400210512	0.504827960936631	0	1	NA
TRINITY_DN100127_c0_g1_i1	5.34059104557499	1.11179834325863	0.514255291237142	0.217398527858959	0.827897778365658	NA
TRINITY_DN100131_c0_g1_i1	2.26819183008203	0.297722496366603	0.491496015393626	0	1	NA
TRINITY_DN100137_c0_g1_i1	2.2338890253748	-0.0469753137887714	0.496179001529276	0	1	NA
TRINITY_DN100140_c0_g1_i1	2.14544422851113	0.114875968570571	0.483886482271367	0	1	NA
TRINITY_DN100143_c0_g1_i1	1.52056808957468	0.267111437464608	0.445599127200138	0	1	NA
TRINITY_DN100151_c0_g1_i1	2.12999314902492	0.0850723385801609	0.488120403884156	0	1	NA
TRINITY_DN100156_c0_g1_i1	1.42459304898448	0.752243184469999	0.428170946245319	0	1	NA
TRINITY_DN100164_c0_g1_i1	9.98882214715591	-0.119505061526425	0.473888643836883	0	1	1
TRINITY_DN100165_c0_g1_i1	2.2348705621297	0.368660667604363	0.488267581459221	0	1	NA
TRINITY_DN100167_c0_g1_i1	5.83444469123089	-0.628935988801436	0.514503606525671	0	1	1
TRINITY_DN100170_c0_g1_i1	1.66534917425819	-0.296670510541657	0.453550435924564	0	1	NA
TRINITY_DN100175_c0_g1_i1	2.33830860162478	-0.796362400139579	0.493461305757719	0	1	NA
TRINITY_DN100182_c0_g1_i1	1.40946805930326	-0.0947859265059945	0.439849733169301	0	1	NA
TRINITY_DN100183_c0_g1_i1	1.01574630050334	0.0611681137492378	0.391502792066444	0	1	NA
TRINITY_DN100189_c0_g1_i1	1.007876074116	0.518280194786803	0.377328940006169	0	1	NA
TRINITY_DN100192_c0_g1_i1	5.06209998595093	0.191827746995162	0.514140333936097	0	1	NA
TRINITY_DN100195_c0_g1_i1	3.24541023995748	-0.0723827262330897	0.512259746917761	0	1	NA
TRINITY_DN100196_c0_g1_i1	1.3269115107898	-0.171436275916658	0.414567593930346	0	1	NA
TRINITY_DN100201_c0_g1_i1	2.20274899772941	0.137203467870711	0.489594360657178	0	1	NA
TRINITY_DN100202_c0_g1_i1	3.14031417539568	-0.0955703999121944	0.509450518202455	0	1	NA
TRINITY_DN10021_c0_g1_i1	5.75046092585908	0.32447319498174	0.511153948435839	0	1	NA
TRINITY_DN100211_c0_g1_i1	2.40461375679351	0.0705949524229618	0.499687711366246	0	1	NA
TRINITY_DN100215_c0_g1_i1	4.19195928251477	-0.418033379143918	0.516069687474396	0	1	NA
TRINITY_DN100216_c0_g1_i1	2.22873768358504	0.291390927429928	0.459024620831763	0	1	NA
TRINITY_DN100219_c0_g1_i1	6.18965731059989	-0.0961861242547894	0.505320524806805	0	1	1
TRINITY_DN100227_c0_g1_i1	2.62601431243766	0.299569329724475	0.499802088605499	0	1	NA
TRINITY_DN100236_c0_g1_i1	7.00181437034007	0.691807436851728	0.501444201256601	0	1	1
TRINITY_DN100238_c0_g1_i1	1.14033321881282	-0.095655368851835	0.430463861062037	0	1	NA
TRINITY_DN100239_c0_g1_i1	1.14661629076104	-0.118544163259949	0.403577384072443	0	1	NA
TRINITY_DN10024_c0_g1_i1	5.53454995076484	1.2907752780543	0.516039598315312	0.563474739154867	0.573111656579547	NA
TRINITY_DN100245_c0_g1_i1	0.998705331144183	-0.399377063182383	0.406724226836608	0	1	NA
TRINITY_DN10025_c0_g1_i2	54.5474471721413	5.18876660269562	0.440268835784717	9.51411106632094	1.83273068382345e-21	1.25139818870044e-19
TRINITY_DN100263_c0_g1_i1	3.76231528705221	0.214587437083057	0.515570215696706	0	1	NA
TRINITY_DN100266_c0_g1_i1	1.27980558892877	0.30826852112072	0.426343262888375	0	1	NA
TRINITY_DN10027_c0_g1_i1	4.26373738631465	0.105490371445282	0.515441785118812	0	1	NA
TRINITY_DN100270_c0_g1_i1	4.94904041943593	-0.0680379684489091	0.516056177279241	0	1	NA
TRINITY_DN100274_c0_g1_i1	1.69318535994516	0.188207995346694	0.47691030822958	0	1	NA
TRINITY_DN100280_c0_g1_i1	6.1565825668721	-0.777053306920536	0.508531958071854	0	1	1
TRINITY_DN100281_c0_g1_i1	1.75736514937704	-0.515838702780446	0.46208573128145	0	1	NA
TRINITY_DN100284_c0_g1_i1	3.69114170725168	-0.641981827946734	0.510425114818134	0	1	NA
TRINITY_DN100289_c0_g1_i1	1.16060991342593	-0.0665740179366263	0.420061090482827	0	1	NA
TRINITY_DN100293_c0_g1_i1	3.49142023010015	0.44055824789632	0.509692591399977	0	1	NA
TRINITY_DN100297_c0_g1_i1	1.86727493292421	-0.427794006421451	0.480416294946819	0	1	NA
TRINITY_DN100298_c0_g1_i1	9.7310453285695	0.819101850078777	0.473437596039824	0	1	1
TRINITY_DN100299_c0_g1_i1	1.74994376013976	-0.413192334026484	0.460884906722855	0	1	NA
TRINITY_DN10030_c0_g1_i2	6.60098722885939	1.81826822370844	0.51188524692521	1.59853840020515	0.109923206449272	1
TRINITY_DN100305_c0_g1_i1	2.64865195128208	0.354423646668223	0.497322482671769	0	1	NA
TRINITY_DN10031_c0_g1_i1	3.73302025361153	0.0179731488672828	0.512798915890142	0	1	NA
TRINITY_DN100313_c0_g1_i1	0.990759027353406	-0.196573711998899	0.403928829467695	0	1	NA
TRINITY_DN100321_c0_g1_i1	1.37291068138548	-0.202047795681416	0.454485349695631	0	1	NA
TRINITY_DN10033_c0_g1_i1	3.45819497094211	0.0530996694336417	0.512461042571816	0	1	NA
TRINITY_DN100341_c0_g1_i1	2.38805086714555	0.671672247600411	0.495340279738649	0	1	NA
TRINITY_DN100347_c0_g1_i1	2.7700669622277	-0.830725961861781	0.503879903051652	0	1	NA
TRINITY_DN100348_c0_g1_i1	17.8313264406454	2.71118240240965	0.45329370427495	3.77499706321028	0.000160009548589334	0.00309966062805686
TRINITY_DN100357_c0_g1_i1	1.34678884146845	-0.0127317609455508	0.455095537355257	0	1	NA
TRINITY_DN10036_c0_g1_i1	1.15686974636409	-0.135399322201035	0.398784860159604	0	1	NA
TRINITY_DN100369_c0_g1_i1	1.44780928023485	0.0776781423003997	0.456221378373005	0	1	NA
TRINITY_DN10037_c0_g1_i1	4.28892411934985	-0.23565090588263	0.516023040616853	0	1	NA
TRINITY_DN100378_c0_g1_i1	1.30763098611479	0.304947931850603	0.411384126516288	0	1	NA
TRINITY_DN100382_c0_g1_i1	4.74207686967381	-0.455850004019464	0.514820985840045	0	1	NA
TRINITY_DN10039_c0_g1_i2	0.95613763509408	0.544608827518875	0.384930828173144	0	1	NA
TRINITY_DN100397_c0_g1_i1	1.60323515353247	0.267606020341997	0.451327604842188	0	1	NA
TRINITY_DN1004_c0_g1_i1	12.1840300527791	0.829203649149036	0.451464556602177	0	1	1
TRINITY_DN10040_c0_g1_i2	242.586375994569	-0.432914813507218	0.138164585232431	0	1	1
TRINITY_DN100403_c0_g1_i1	2.28024276373954	0.778294637945592	0.49076747279056	0	1	NA
TRINITY_DN100410_c0_g1_i1	1.27427582793942	0.538502409524066	0.431324600347691	0	1	NA
TRINITY_DN100418_c0_g1_i1	3.16604654832198	-0.318597513256396	0.512178480697392	0	1	NA
TRINITY_DN10042_c0_g1_i1	5.50098476344326	0.125645487581053	0.514323334838948	0	1	NA
TRINITY_DN100429_c0_g1_i1	4.90831530810197	1.03487147871355	0.515911705133188	0.0675919510385005	0.946110462887768	NA
TRINITY_DN100435_c0_g1_i1	1.36452366945078	0.158447056276396	0.431241645092871	0	1	NA
TRINITY_DN100439_c0_g1_i1	1.28328372153107	0.287514574230646	0.42641167004072	0	1	NA
TRINITY_DN10044_c0_g1_i1	1.46105527794361	-0.305255800081076	0.440568242895162	0	1	NA
TRINITY_DN100443_c0_g1_i1	3.15098324037087	-0.0100264853865683	0.510446138825348	0	1	NA
TRINITY_DN100444_c0_g1_i1	1.70192797694268	0.0310269003364729	0.466081935039835	0	1	NA
TRINITY_DN10045_c0_g1_i1	2.76901751415227	-0.654193163808119	0.497364513581304	0	1	NA
TRINITY_DN100450_c0_g1_i1	0.894571960001237	-0.0233067087256374	0.377914702445579	0	1	NA
TRINITY_DN100456_c0_g1_i1	1.35207062513846	0.748745414070696	0.427888189057602	0	1	NA
TRINITY_DN100468_c0_g1_i1	2.90949532337929	1.00597213954409	0.500618047264676	0.0119295330576243	0.990481835517231	NA
TRINITY_DN100470_c0_g1_i1	0.982381123975393	0.208153289614601	0.415206718838941	0	1	NA
TRINITY_DN100471_c0_g1_i1	5.58515014352257	2.13165895349731	0.515954064098646	2.19333276398216	0.0282834126937642	NA
TRINITY_DN100479_c0_g1_i1	1.49007938808426	-0.0223085788342592	0.425291251969263	0	1	NA
TRINITY_DN10048_c0_g1_i1	1.89898959872118	0.0800640088259702	0.472336850612049	0	1	NA
TRINITY_DN100486_c0_g1_i1	1.40892302333618	0.251321892319002	0.453402717355268	0	1	NA
TRINITY_DN100488_c0_g1_i1	1.04400214106873	0.398610807239474	0.410244597499228	0	1	NA
TRINITY_DN100489_c0_g1_i1	1.30317962032857	-0.575118687346504	0.436971469916284	0	1	NA
TRINITY_DN100493_c0_g1_i1	1.13632295676498	-0.144479582568275	0.380987875569743	0	1	NA
TRINITY_DN100496_c0_g1_i1	2.40402272567125	-0.124046010888208	0.49111668067972	0	1	NA
TRINITY_DN100497_c0_g1_i1	3.84907425277791	0.185832329107962	0.515806398078458	0	1	NA
TRINITY_DN100499_c0_g1_i1	1.97397991510672	-0.0197105402004864	0.473750103324125	0	1	NA
TRINITY_DN100504_c0_g1_i1	1.51056987036979	-0.156504385646807	0.442537293896366	0	1	NA
TRINITY_DN100507_c0_g1_i1	1.05196793851765	0.590864113687122	0.395850285135715	0	1	NA
TRINITY_DN10051_c0_g1_i1	27.4410366946984	-0.147352450766412	0.350596061164022	0	1	1
TRINITY_DN100510_c0_g1_i1	1.23677685688545	0.26135281157907	0.413796587547588	0	1	NA
TRINITY_DN100518_c0_g1_i1	3.76859419358273	1.65221489701917	0.507680457715116	1.28469569215753	0.198898644234257	NA
TRINITY_DN100524_c0_g1_i1	2.22277917025283	-0.0606465843714976	0.475708284732512	0	1	NA
TRINITY_DN100529_c0_g1_i1	1.21422638904116	-0.0351883753968646	0.409746570610519	0	1	NA
TRINITY_DN100557_c0_g1_i1	0.876053216996956	-0.390016018309096	0.337799672888949	0	1	NA
TRINITY_DN10056_c0_g1_i1	1.12507152188267	0.21604798562023	0.379588343855847	0	1	NA
TRINITY_DN100562_c0_g1_i1	2.2011519982751	0.278697141256727	0.479827169099468	0	1	NA
TRINITY_DN100566_c0_g1_i1	5.20963158692839	0.833917588875334	0.513483378287332	0	1	NA
TRINITY_DN100569_c0_g1_i1	1.28679830689651	0.628628497179276	0.403120162974663	0	1	NA
TRINITY_DN100572_c0_g1_i1	1.07198798009081	0.0451259039459431	0.408673995643949	0	1	NA
TRINITY_DN100578_c0_g1_i1	2.18205620005417	-0.263066516742616	0.474294546972515	0	1	NA
TRINITY_DN10058_c0_g1_i1	27.1208640053348	-0.187184224801134	0.352129316415363	0	1	1
TRINITY_DN100589_c0_g1_i1	1.44540715359121	0.39015334375001	0.44485653888843	0	1	NA
TRINITY_DN10060_c0_g1_i2	4.59962964571622	0.372450017605529	0.516068928031127	0	1	NA
TRINITY_DN100600_c0_g1_i1	4.41365645964232	0.717463928650826	0.515846433261454	0	1	NA
TRINITY_DN100608_c0_g1_i1	1.11665171373623	0.10031495650654	0.429088114875842	0	1	NA
TRINITY_DN100612_c0_g1_i1	1.70719640836391	0.0381486655440103	0.465355402618478	0	1	NA
TRINITY_DN100613_c0_g1_i1	5.91044888359468	-0.20691777401025	0.511055514583114	0	1	1
TRINITY_DN100615_c0_g1_i1	6.01937850412999	0.264723774750628	0.510081898024005	0	1	1
TRINITY_DN100616_c0_g1_i1	1.89589516789657	0.280799873183882	0.47679673138347	0	1	NA
TRINITY_DN10062_c0_g1_i2	21.8740804332191	-0.356490914026193	0.378494043061632	0	1	1
TRINITY_DN100622_c0_g1_i1	2.54165055013032	0.858366115450397	0.493707598259901	0	1	NA
TRINITY_DN100625_c0_g1_i1	2.1604229206465	0.398484787573038	0.48703613870186	0	1	NA
TRINITY_DN100628_c0_g1_i1	0.938257531045189	-0.204589312211729	0.399608979555338	0	1	NA
TRINITY_DN10063_c0_g1_i1	7.80068688472001	0.469933982985216	0.489776535593593	0	1	1
TRINITY_DN100631_c0_g1_i1	3.08546602753309	-0.0330771238405247	0.505738578907095	0	1	NA
TRINITY_DN100637_c0_g1_i1	5.59515764519935	-0.141170756021275	0.512782046616715	0	1	NA
TRINITY_DN100639_c0_g1_i1	2.28733967918355	0.158731981428375	0.498878793650569	0	1	NA
TRINITY_DN100645_c0_g1_i1	1.4948260803291	0.118331344868283	0.455631418821411	0	1	NA
TRINITY_DN10066_c0_g1_i1	2.09604570351059	-0.181528137927394	0.481625799884567	0	1	NA
TRINITY_DN100667_c0_g1_i1	1.1153057334291	0.0187506110830228	0.411184090542715	0	1	NA
TRINITY_DN100674_c0_g1_i1	6.64746185757249	0.58057303241101	0.502857404653031	0	1	1
TRINITY_DN100679_c0_g1_i1	1.32520685977117	0.351940839258964	0.423523872105222	0	1	NA
TRINITY_DN10068_c0_g1_i1	5.71536153158333	-0.56196692480948	0.508604522307647	0	1	NA
TRINITY_DN100681_c0_g1_i1	1.12637402242453	0.21699232418438	0.379694557672746	0	1	NA
TRINITY_DN100693_c0_g1_i1	1.16048701380185	-0.493339435692436	0.421942556757945	0	1	NA
TRINITY_DN100697_c0_g1_i1	3.00347082393925	0.178759290915576	0.511332936168204	0	1	NA
TRINITY_DN100698_c0_g1_i1	8.65485207506693	0.1678200435564	0.491139602068165	0	1	1
TRINITY_DN10070_c0_g1_i1	4.36569303370623	-0.515614665336586	0.516009206320887	0	1	NA
TRINITY_DN100700_c0_g1_i1	1.13077930645779	-0.110931156103282	0.41605788084352	0	1	NA
TRINITY_DN100702_c0_g1_i1	6.83300569313514	2.19748869407935	0.514070470351751	2.32942517250596	0.0198365528122042	0.255064289081226
TRINITY_DN100716_c0_g1_i1	1.07238441817614	0.0571725416374766	0.412124752797963	0	1	NA
TRINITY_DN100721_c0_g1_i1	2.03048135226174	0.359677127023529	0.479647736133732	0	1	NA
TRINITY_DN100723_c0_g1_i1	1.34615896849343	0.565244004321839	0.436137841625076	0	1	NA
TRINITY_DN100728_c0_g1_i1	14.493628184164	-0.0713997685308466	0.442124567946521	0	1	1
TRINITY_DN10073_c0_g1_i1	7.14397790829366	0.777807314762049	0.506936279758424	0	1	1
TRINITY_DN100740_c0_g1_i1	1.35671813423674	0.48254823998548	0.413643482207386	0	1	NA
TRINITY_DN100742_c0_g1_i1	1.46379909450861	-0.0940899324108448	0.454516451105604	0	1	NA
TRINITY_DN100750_c0_g1_i1	1.22481654359913	0.0160126588159931	0.423544087069791	0	1	NA
TRINITY_DN100755_c0_g1_i1	5.67251856206124	-0.11634162344969	0.513961428412416	0	1	NA
TRINITY_DN100768_c0_g1_i1	1.14658389065552	0.191983797114528	0.398833522813543	0	1	NA
TRINITY_DN100784_c0_g1_i1	1.69524468944485	-0.11274482499531	0.456305454447981	0	1	NA
TRINITY_DN100785_c0_g1_i1	1.91808805227459	0.117818661027755	0.465576206283055	0	1	NA
TRINITY_DN100791_c0_g1_i1	8.07367026911748	0.0809555474260902	0.49099741936273	0	1	1
TRINITY_DN100797_c0_g1_i1	1.53117656702974	0.106257935571645	0.44712240958871	0	1	NA
TRINITY_DN10080_c0_g1_i1	184.085566236666	0.0394421491362541	0.153668995933846	0	1	1
TRINITY_DN100801_c0_g1_i1	1.73179686768635	-0.360833657877541	0.470529654116395	0	1	NA
TRINITY_DN100810_c0_g1_i1	1.29105356519695	0.175127579211312	0.444404293075239	0	1	NA
TRINITY_DN100817_c0_g1_i1	4.66611519989509	0.420700611023928	0.516068094901934	0	1	NA
TRINITY_DN100818_c0_g1_i1	1.5332742750323	0.115126788183105	0.447224204499489	0	1	NA
TRINITY_DN10082_c0_g1_i1	3.69864509904395	-0.780708983484534	0.512708427684915	0	1	NA
TRINITY_DN100822_c0_g1_i1	1.3094707222252	0.323289966506229	0.438379652449757	0	1	NA
TRINITY_DN100827_c0_g1_i1	1.07582861377214	0.378428359510597	0.397270188410753	0	1	NA
TRINITY_DN100828_c0_g1_i1	1.59938414380863	0.506952817242131	0.456630060661919	0	1	NA
TRINITY_DN100831_c0_g1_i1	2.35667632594865	0.386072379329421	0.47900993148511	0	1	NA
TRINITY_DN100838_c0_g1_i1	1.27967340449223	-0.1959568687742	0.444039112431858	0	1	NA
TRINITY_DN100851_c0_g1_i1	2.25244532957126	-0.00509188616051824	0.496779658168417	0	1	NA
TRINITY_DN100863_c0_g1_i1	1.34703409221328	-0.149174997763228	0.430356453417035	0	1	NA
TRINITY_DN100875_c0_g1_i1	15.7760726583398	0.369590409280641	0.422529382809008	0	1	1
TRINITY_DN100878_c0_g1_i1	3.18154069725776	0.385825889232634	0.507089533474333	0	1	NA
TRINITY_DN100885_c0_g1_i1	2.57287894856834	0.392411187613366	0.489619155922528	0	1	NA
TRINITY_DN100886_c0_g1_i1	2.98842633912354	-0.702081590059422	0.506638616016766	0	1	NA
TRINITY_DN100887_c0_g1_i1	1.31266579453155	-0.646056294050771	0.406302209713377	0	1	NA
TRINITY_DN100888_c0_g1_i1	1.15187974875228	0.0994395277786006	0.440798864371802	0	1	NA
TRINITY_DN100889_c0_g1_i1	1.31596195589815	0.0136199447086378	0.431781384752115	0	1	NA
TRINITY_DN100894_c0_g1_i1	1.05696348722405	0.214452485835465	0.392849589279198	0	1	NA
TRINITY_DN100896_c0_g1_i1	2.44704487754725	-0.310665132454551	0.478963166169837	0	1	NA
TRINITY_DN100899_c0_g1_i1	1.35062664643159	0.370608099777755	0.437016527872903	0	1	NA
TRINITY_DN100904_c0_g1_i1	1.83310918182255	0.05059203669734	0.456303585107978	0	1	NA
TRINITY_DN100926_c0_g1_i1	1.67979608603724	0.512217407995901	0.467508068676369	0	1	NA
TRINITY_DN100933_c0_g1_i1	1.19985121412994	-0.0959176118885807	0.422383663347684	0	1	NA
TRINITY_DN100938_c0_g1_i1	2.38720281774689	-0.0539164539941127	0.498019358944188	0	1	NA
TRINITY_DN10096_c0_g1_i1	1.83389727141214	0.440516570903404	0.481830104036716	0	1	NA
TRINITY_DN100962_c0_g1_i1	0.988225898274683	0.568348489582913	0.390958341548501	0	1	NA
TRINITY_DN100963_c0_g1_i1	1.15538731277747	-0.125008561879962	0.419994350223598	0	1	NA
TRINITY_DN100964_c0_g1_i1	0.994296223713223	-0.40007865756993	0.406362060815339	0	1	NA
TRINITY_DN10097_c0_g1_i1	6.15565606354837	0.519817030909412	0.506715014174933	0	1	1
TRINITY_DN100970_c0_g1_i1	1.55336167255081	-0.0313597338138021	0.451380689560376	0	1	NA
TRINITY_DN100980_c0_g1_i1	6.06450336693196	0.38788611825401	0.508122004423485	0	1	1
TRINITY_DN100996_c0_g1_i1	251.114859947995	-0.628409729662583	0.179648259222754	0	1	1
TRINITY_DN100999_c0_g1_i1	2.23320538449685	0.138315319190028	0.484600145592684	0	1	NA
TRINITY_DN1010_c0_g1_i1	3.19822492294757	0.49952860498206	0.513079847091962	0	1	NA
TRINITY_DN101013_c0_g1_i1	0.954530454825281	-0.494676308137999	0.370396163816289	0	1	NA
TRINITY_DN101014_c0_g1_i1	0.986082036987976	0.126835210551181	0.3676181309172	0	1	NA
TRINITY_DN101017_c0_g1_i1	0.951390881836803	-0.200151380897794	0.400773626343875	0	1	NA
TRINITY_DN101018_c0_g1_i1	3.24154637261581	-0.0421807393937925	0.51364174019689	0	1	NA
TRINITY_DN101023_c0_g1_i1	1.44996146300372	0.76010915263019	0.429497847379487	0	1	NA
TRINITY_DN10103_c0_g1_i1	32.5737998528159	0.213738316996211	0.353179303592199	0	1	1
TRINITY_DN101039_c0_g1_i1	1.33246267927691	0.354194942837687	0.442537780702718	0	1	NA
TRINITY_DN101040_c0_g1_i1	6.11172188616812	1.66249794014001	0.515333537063392	1.2855711737979	0.198592762395677	1
TRINITY_DN101041_c0_g1_i1	7.80686036541676	0.110415761396825	0.49611075082274	0	1	1
TRINITY_DN101044_c0_g1_i1	9.47717069301808	-0.364103253555701	0.499648654355176	0	1	1
TRINITY_DN101047_c0_g1_i1	1.64806976251741	0.177684013698986	0.473809950815103	0	1	NA
TRINITY_DN101049_c0_g1_i1	1.40787736658208	-0.115823647410128	0.452539386950059	0	1	NA
TRINITY_DN10105_c0_g1_i1	9.95072205991777	-0.339531821581422	0.483980528596897	0	1	1
TRINITY_DN101051_c0_g1_i1	1.86092326234679	-0.629889597286959	0.47344873497535	0	1	NA
TRINITY_DN101052_c0_g1_i1	2.25628649082815	0.0172858055308632	0.490436387175249	0	1	NA
TRINITY_DN101054_c0_g1_i1	2.70413535113423	0.970953520954111	0.501203060335411	0	1	NA
TRINITY_DN101060_c0_g1_i1	0.951881335315451	-0.200261643711792	0.400805378928045	0	1	NA
TRINITY_DN101063_c0_g1_i1	1.26250855805387	-0.0206991116673283	0.42915226248888	0	1	NA
TRINITY_DN101077_c0_g1_i1	1.08884652666748	0.242640847920587	0.411481688989922	0	1	NA
TRINITY_DN101082_c0_g1_i1	1.25183983832844	0.315583980933126	0.435458331868947	0	1	NA
TRINITY_DN10109_c0_g1_i1	13.3664349495379	0.3904954550236	0.439594730660006	0	1	1
TRINITY_DN101090_c0_g1_i1	3.17518776730519	0.791248714581568	0.50898220508974	0	1	NA
TRINITY_DN10111_c0_g1_i1	1.62662986897461	-0.0322538609834731	0.459632394639672	0	1	NA
TRINITY_DN101111_c0_g1_i1	1.2182362043867	-0.254692273450511	0.41938816413383	0	1	NA
TRINITY_DN101112_c0_g1_i1	1.63148326054831	-0.636389317604228	0.453914213524692	0	1	NA
TRINITY_DN10112_c0_g1_i1	2.99948848720411	0.448078668671021	0.509630549220914	0	1	NA
TRINITY_DN10112_c0_g2_i1	3.8603991383965	0.106921360680556	0.516069186314947	0	1	NA
TRINITY_DN101127_c0_g1_i1	1.00126728727177	-0.39436518022755	0.404618589771604	0	1	NA
TRINITY_DN10113_c0_g1_i2	6.34379587312667	-0.568126718884993	0.506409428892977	0	1	1
TRINITY_DN101132_c0_g1_i1	3.24900625352149	0.950341107574963	0.509355596098626	0	1	NA
TRINITY_DN101139_c0_g1_i1	1.17835400299496	-0.291818277174524	0.423286319812142	0	1	NA
TRINITY_DN101140_c0_g1_i1	1.51816164171837	-0.057389072845095	0.456324598734479	0	1	NA
TRINITY_DN101141_c0_g1_i1	1.12368958191255	-0.076459259944679	0.427148608573891	0	1	NA
TRINITY_DN101145_c0_g1_i1	1.13238067150375	0.056420837779804	0.400004033648673	0	1	NA
TRINITY_DN101151_c0_g1_i1	2.68940899466643	0.732345666235402	0.497959059415346	0	1	NA
TRINITY_DN101153_c0_g1_i1	2.30431035269271	-0.00802743299211171	0.491990429721089	0	1	NA
TRINITY_DN101155_c0_g1_i1	3.35136729487174	-0.713595363675253	0.510442579646683	0	1	NA
TRINITY_DN101158_c0_g1_i1	1.45106598362585	0.59342768603922	0.443668585598453	0	1	NA
TRINITY_DN101172_c0_g1_i1	3.23183918844243	0.0216319730241886	0.511478499096982	0	1	NA
TRINITY_DN101174_c0_g1_i1	0.980016916031664	-0.0434765443820147	0.401885661649486	0	1	NA
TRINITY_DN10118_c0_g1_i2	30.543840719256	-0.0799730233896277	0.339668539611086	0	1	1
TRINITY_DN101181_c0_g1_i1	1.45967620760063	0.793941614960019	0.435226061455127	0	1	NA
TRINITY_DN101183_c0_g1_i1	5.79168317084531	0.0745118162526173	0.514090053946211	0	1	NA
TRINITY_DN10119_c0_g1_i1	2.55360759344872	0.249032703842684	0.503617359053657	0	1	NA
TRINITY_DN101191_c0_g1_i1	2.09312032596031	0.191735147814592	0.491942463690647	0	1	NA
TRINITY_DN101197_c0_g1_i1	1.83250217210867	-0.0450272306868317	0.474059812154145	0	1	NA
TRINITY_DN10120_c0_g1_i1	4.85565668420161	-0.705327820657998	0.515075006279943	0	1	NA
TRINITY_DN101207_c0_g1_i1	2.22880909680911	0.101708801800105	0.477429845343432	0	1	NA
TRINITY_DN101213_c0_g1_i1	1.69003012909274	-0.641766482097785	0.441934879850545	0	1	NA
TRINITY_DN101215_c0_g1_i1	0.99786835170383	-0.312344546881774	0.391948619403807	0	1	NA
TRINITY_DN101218_c0_g1_i1	2.38554378023323	0.161872702985975	0.491422982576701	0	1	NA
TRINITY_DN101220_c0_g1_i1	2.87690504177514	1.37945268710587	0.495448281553531	0.765877491624469	0.443749199876056	NA
TRINITY_DN101221_c0_g1_i1	4.27459514672572	-0.471364430834846	0.515151044425634	0	1	NA
TRINITY_DN101229_c0_g1_i1	3.4223579477464	0.280848327310404	0.511779343129435	0	1	NA
TRINITY_DN101230_c0_g1_i1	3.24044439719564	-0.323175670493607	0.511901971221069	0	1	NA
TRINITY_DN101235_c0_g1_i1	3.45816829214783	0.897440432968559	0.513872065154193	0	1	NA
TRINITY_DN101242_c0_g1_i1	1.65075026234919	0.0174282848500461	0.454609078025926	0	1	NA
TRINITY_DN101243_c0_g1_i1	2.70832819154171	-0.0579017313822896	0.50085601676839	0	1	NA
TRINITY_DN101246_c0_g1_i1	2.93997840313582	0.396099154853182	0.504678851044198	0	1	NA
TRINITY_DN101248_c0_g1_i1	1.26977369433026	0.254779873528387	0.412933268747747	0	1	NA
TRINITY_DN101249_c0_g1_i1	1.27425700381779	0.358955339649354	0.443062711849045	0	1	NA
TRINITY_DN10125_c0_g1_i1	4.49522853982818	-0.581241337262685	0.516046048892091	0	1	NA
TRINITY_DN101250_c0_g1_i1	4.89298988879239	-0.692609656723221	0.515310512100256	0	1	NA
TRINITY_DN101254_c0_g1_i1	1.68253025461701	-0.236999702307644	0.455057875187198	0	1	NA
TRINITY_DN101255_c0_g1_i1	0.961644041700981	-0.361009182259713	0.387225937872105	0	1	NA
TRINITY_DN101260_c0_g1_i1	1.54389869441335	0.404985284999033	0.437760568465777	0	1	NA
TRINITY_DN101262_c0_g1_i1	1.70286204750234	0.203669117520013	0.465748144789273	0	1	NA
TRINITY_DN101263_c0_g1_i1	1.02754377974559	-0.377775779535343	0.392740203936685	0	1	NA
TRINITY_DN101265_c0_g1_i1	0.899456538776531	-0.134535228266306	0.359948099278753	0	1	NA
TRINITY_DN101271_c0_g1_i1	1.85901174026362	0.801397330187321	0.470494262755026	0	1	NA
TRINITY_DN101274_c0_g1_i1	0.888098695827251	0.256599629628872	0.358204028748866	0	1	NA
TRINITY_DN101278_c0_g1_i1	1.7802653293279	0.106046826122471	0.471950467051578	0	1	NA
TRINITY_DN101280_c0_g1_i1	5.95134118785836	0.0942655539835635	0.513645735999793	0	1	1
TRINITY_DN101286_c0_g1_i1	1.46438903414007	0.210741387312735	0.443034443531872	0	1	NA
TRINITY_DN101292_c0_g1_i1	2.88223905051128	0.405549470366876	0.509561823411776	0	1	NA
TRINITY_DN101296_c0_g1_i1	9.65742720690393	-0.113369721848704	0.485930960981379	0	1	1
TRINITY_DN1013_c0_g1_i2	12.9271674088521	1.72094831427805	0.470292205606188	1.53297950866265	0.125280903869014	1
TRINITY_DN10130_c0_g1_i1	4.24681543563053	-0.192467252647417	0.51373978133066	0	1	NA
TRINITY_DN101303_c0_g1_i1	3.87497739153595	0.222007851398231	0.51598926110263	0	1	NA
TRINITY_DN101307_c0_g1_i1	4.01965004076556	0.13899548158998	0.515972044653532	0	1	NA
TRINITY_DN101331_c0_g1_i1	2.16782776893498	0.66431425137894	0.478125491118138	0	1	NA
TRINITY_DN101338_c0_g1_i1	1.26235667716383	0.140294721521625	0.426170611842439	0	1	NA
TRINITY_DN101341_c0_g1_i1	1.06445243691003	0.362197347795272	0.396436540563381	0	1	NA
TRINITY_DN101342_c0_g1_i1	1.18089518707043	-0.660080758883784	0.410177129762821	0	1	NA
TRINITY_DN101345_c0_g1_i1	1.43029504071192	0.395924832522112	0.436769478684493	0	1	NA
TRINITY_DN101349_c0_g1_i1	1.20357859293505	0.55738976800104	0.387036831335173	0	1	NA
TRINITY_DN10135_c0_g1_i1	2.90213831504426	0.399836567471531	0.50636532805728	0	1	NA
TRINITY_DN101350_c0_g1_i1	1.72923755908665	0.356077436491661	0.469871262866779	0	1	NA
TRINITY_DN101354_c0_g1_i1	2.68835875484273	-0.238798269426781	0.503154580747778	0	1	NA
TRINITY_DN101365_c0_g1_i1	3.70164987905347	0.635136472455387	0.514312654639623	0	1	NA
TRINITY_DN101378_c0_g1_i1	1.42350299969813	-0.415459626064139	0.40315636070542	0	1	NA
TRINITY_DN101379_c0_g1_i1	1.08713545487882	0.192341495004256	0.397196369982121	0	1	NA
TRINITY_DN101384_c0_g1_i1	2.26657398080213	-0.466884393786458	0.497256166875124	0	1	NA
TRINITY_DN101393_c0_g1_i1	1.96421417308395	-0.0470740036784131	0.483155961113052	0	1	NA
TRINITY_DN101394_c0_g1_i1	3.7840008836676	1.08274370106204	0.512284300231168	0.161519103795889	0.87168456624655	NA
TRINITY_DN101395_c0_g1_i1	0.927205717568745	-0.0351944854120085	0.380898468216642	0	1	NA
TRINITY_DN101414_c0_g1_i1	3.03498599273829	-0.335190793617817	0.504147624020758	0	1	NA
TRINITY_DN101416_c0_g1_i1	1.13580466545295	0.0925802528875346	0.43016878034496	0	1	NA
TRINITY_DN101417_c0_g1_i1	0.929288052268322	-0.0202783148174459	0.39791065440186	0	1	NA
TRINITY_DN10144_c0_g1_i1	14.9859235909015	-0.31522677905217	0.435366556427678	0	1	1
TRINITY_DN101440_c0_g1_i1	1.83321173355752	-0.258714411026745	0.483314314655965	0	1	NA
TRINITY_DN101443_c0_g1_i1	2.29578466817386	-0.329877768305863	0.477837968174474	0	1	NA
TRINITY_DN101450_c0_g1_i1	4.1543937590831	1.71709328132457	0.509437837198187	1.4076168454005	0.159244556612152	NA
TRINITY_DN101460_c0_g1_i1	2.00304018663055	-0.00627844427793879	0.479756477476315	0	1	NA
TRINITY_DN101464_c0_g1_i1	2.26264184653253	-0.326149348549588	0.497690862275009	0	1	NA
TRINITY_DN10147_c0_g1_i2	15.6416384358122	-0.442950722445618	0.4480046528939	0	1	1
TRINITY_DN10148_c0_g1_i1	7.45371615251111	-0.679979912016243	0.509469801354623	0	1	1
TRINITY_DN101483_c0_g1_i1	1.08492090662256	0.0280143892907274	0.420976324525283	0	1	NA
TRINITY_DN101489_c0_g1_i1	3.99492715380283	0.199583855204245	0.515940213401624	0	1	NA
TRINITY_DN101494_c0_g1_i1	0.958270399150631	-0.194062607326433	0.384806265936774	0	1	NA
TRINITY_DN10153_c0_g1_i2	6.34307229381204	-0.296888353245475	0.505475119464572	0	1	1
TRINITY_DN10160_c0_g1_i1	1.63343245453852	0.618240872225378	0.442234000304563	0	1	NA
TRINITY_DN10163_c0_g1_i1	1.85371192762809	-0.0400925223271662	0.466404584902076	0	1	NA
TRINITY_DN10165_c0_g1_i1	3.06806487298077	0.290097984768366	0.510235147452391	0	1	NA
TRINITY_DN10165_c0_g1_i2	2.32625515407977	0.025973048666334	0.489974628911964	0	1	NA
TRINITY_DN10171_c0_g1_i1	79.9147753633993	1.33560426381899	0.244303921285006	1.37371623858411	0.16952979359779	1
TRINITY_DN10172_c0_g1_i1	2.86509808922284	0.226678294061743	0.504023970576282	0	1	NA
TRINITY_DN10176_c0_g1_i1	2.54170596973442	-0.415516131268538	0.494271876222332	0	1	NA
TRINITY_DN10178_c0_g1_i1	49.0579037829328	0.359679881657236	0.294750649483492	0	1	1
TRINITY_DN10187_c0_g1_i1	1.55643541813472	-0.177522454577969	0.460514761185246	0	1	NA
TRINITY_DN10189_c0_g1_i1	4.0752749618456	0.547081586322083	0.508983255490918	0	1	NA
TRINITY_DN10195_c0_g1_i1	0.943606065047658	-0.0273053142372115	0.411544009612909	0	1	NA
TRINITY_DN10196_c0_g1_i1	1.0485159725872	0.23115048019669	0.419714812525096	0	1	NA
TRINITY_DN10197_c0_g1_i1	4.20339504819125	-0.787743997682999	0.515333315791644	0	1	NA
TRINITY_DN10199_c0_g1_i1	4.71835474261676	-0.69794742823227	0.516027679099066	0	1	NA
TRINITY_DN10200_c0_g1_i1	46.3957450383234	-1.31480650440344	0.293341162377018	-1.07317534931846	0.283192448626964	1
TRINITY_DN10203_c0_g1_i1	13.4459541601784	1.77504355276773	0.459769739100006	1.68572110527515	0.0918495298229267	0.969528021687005
TRINITY_DN10206_c0_g1_i1	7.94329956065764	-0.16691055658885	0.508804293252225	0	1	1
TRINITY_DN10208_c0_g1_i1	1.97600296270069	-0.684475755684373	0.455009053809309	0	1	NA
TRINITY_DN10209_c0_g1_i1	1.459483145144	0.259495188493891	0.463448451895129	0	1	NA
TRINITY_DN1021_c0_g1_i1	2.27688638152904	1.13293864015651	0.476667403686338	0.278891820855423	0.780327845619118	NA
TRINITY_DN10214_c0_g1_i1	4.01019297013369	0.593484401499366	0.515599735806372	0	1	NA
TRINITY_DN10216_c0_g1_i1	11.2812403832762	-0.924444811829493	0.459274321300913	0	1	1
TRINITY_DN10220_c0_g1_i1	1.47068171060787	0.61498270325052	0.448655791209492	0	1	NA
TRINITY_DN10221_c0_g1_i1	35.3025146186368	0.309875727602397	0.34119552668138	0	1	1
TRINITY_DN10224_c0_g1_i1	10.4206236350435	0.0819191604935585	0.470435228139947	0	1	1
TRINITY_DN1023_c0_g1_i1	6.3640717003973	-0.36898882527632	0.505405934628018	0	1	1
TRINITY_DN10234_c0_g1_i1	6.1481839133408	0.206034263092239	0.505585505772781	0	1	1
TRINITY_DN10235_c0_g1_i1	272.682805717109	-0.0425644377980951	0.138617903832788	0	1	1
TRINITY_DN10237_c0_g1_i1	2.9988678003589	-0.849079235307862	0.506599058702505	0	1	NA
TRINITY_DN10239_c0_g1_i1	20.0438396803483	1.2357636721342	0.395759575596507	0.595724492019801	0.551359293628368	1
TRINITY_DN10245_c0_g1_i1	0.943583162648941	-0.00692112503658199	0.382320920044349	0	1	NA
TRINITY_DN1025_c0_g1_i1	5.97402188832502	-0.278470392162296	0.506182021054244	0	1	1
TRINITY_DN10257_c0_g1_i1	18.7572548037144	-0.109080945915931	0.395134473106662	0	1	1
TRINITY_DN10261_c0_g1_i1	1.8296480407728	0.38033167757945	0.448416155852444	0	1	NA
TRINITY_DN10267_c0_g1_i1	1.99901403591404	-0.261170846212766	0.469316179963787	0	1	NA
TRINITY_DN10269_c0_g1_i1	2.10520853521012	0.185127205975643	0.490410580545234	0	1	NA
TRINITY_DN1027_c0_g1_i1	43.1625650583455	0.113197039476367	0.292414493506568	0	1	1
TRINITY_DN10274_c0_g1_i1	1.63418957033058	-0.170526487134082	0.473398854964317	0	1	NA
TRINITY_DN10276_c0_g1_i1	0.894747460241935	0.298181334668493	0.37844797511686	0	1	NA
TRINITY_DN10277_c0_g1_i1	56.5089507293262	0.837856549895698	0.285073505473462	0	1	1
TRINITY_DN10283_c0_g1_i1	1.50238622199121	-0.660651041881067	0.450534204536456	0	1	NA
TRINITY_DN10284_c0_g1_i2	1.04609416203501	-0.174286947655819	0.405214682342037	0	1	NA
TRINITY_DN10295_c0_g1_i1	14.6008032201294	-0.487964858627142	0.431298444855302	0	1	1
TRINITY_DN10297_c0_g1_i2	6.00769986983092	-0.704025659674118	0.51472997979429	0	1	1
TRINITY_DN10303_c0_g1_i1	8.51037859273463	1.95972685814273	0.503831945098697	1.90485511583575	0.056798907080602	0.641437002505772
TRINITY_DN10306_c0_g1_i1	7.55036260418698	-0.0279757422700218	0.498371518029841	0	1	1
TRINITY_DN10314_c0_g1_i1	6.83347587784955	0.161678635708013	0.499190360008808	0	1	1
TRINITY_DN10317_c0_g1_i1	5.48947882620714	-0.160895612662719	0.513127337654341	0	1	NA
TRINITY_DN10319_c0_g1_i1	2.51694746075511	-0.0753531826292598	0.504345576363794	0	1	NA
TRINITY_DN10321_c0_g1_i1	10.94869102974	-0.166233609717274	0.469691419653018	0	1	1
TRINITY_DN10327_c0_g1_i1	1.7594796802954	0.198829030630521	0.469787939248783	0	1	NA
TRINITY_DN10328_c0_g1_i1	2.59774102794108	0.550731174514418	0.498635608941388	0	1	NA
TRINITY_DN10331_c0_g1_i1	7.52175407024184	0.336215282285912	0.497122725002769	0	1	1
TRINITY_DN10333_c0_g1_i1	2.87223626577981	-0.0611257417591732	0.50433445675951	0	1	NA
TRINITY_DN10334_c0_g1_i1	2.99949330953139	0.209776927461008	0.504606442898155	0	1	NA
TRINITY_DN10335_c0_g1_i1	50.273554918166	-0.438278121420716	0.294204882208141	0	1	1
TRINITY_DN10336_c0_g1_i1	7.60267728931786	-0.314300285486958	0.497998637524711	0	1	1
TRINITY_DN10342_c0_g1_i2	2.38032865447424	-0.0977286369604766	0.492296063342245	0	1	NA
TRINITY_DN10347_c0_g1_i1	9.58165524812004	2.63776155081415	0.506555373168669	3.23313429797302	0.00122439988282523	0.0205001963062686
TRINITY_DN10348_c0_g1_i1	13.5291847031838	0.145573415280303	0.451844847302549	0	1	1
TRINITY_DN1035_c0_g1_i1	138.518911099792	1.21766760608713	0.190246734301965	1.144133206206	0.252568398354254	1
TRINITY_DN10355_c0_g1_i1	0.99271342774444	0.569811714404628	0.391294210408795	0	1	NA
TRINITY_DN10359_c0_g1_i1	9.9566745987708	-0.106442912605041	0.472371398329497	0	1	1
TRINITY_DN10363_c0_g1_i1	2.59433348582361	0.273819573351648	0.498678193460815	0	1	NA
TRINITY_DN10366_c0_g1_i1	2.53260190136522	0.764613792729046	0.482572621582223	0	1	NA
TRINITY_DN10367_c0_g1_i1	7.5320847207101	0.47292655585324	0.492461444716969	0	1	1
TRINITY_DN10372_c0_g1_i2	14.9343790072149	0.626713466056064	0.434916275670251	0	1	1
TRINITY_DN10375_c0_g1_i1	3.96796263115186	1.10701067675757	0.512190783543315	0.20892737666476	0.834504932256273	NA
TRINITY_DN1038_c0_g1_i1	2.19213425503667	-0.312074550328576	0.479057858715937	0	1	NA
TRINITY_DN10380_c0_g1_i1	1.38491619560542	-0.303469008465182	0.415316681834013	0	1	NA
TRINITY_DN10381_c0_g1_i1	20.5887464702959	0.17067430786093	0.39119189833542	0	1	1
TRINITY_DN10385_c0_g1_i1	1.3286260637288	-0.582259645319407	0.438270928525386	0	1	NA
TRINITY_DN10392_c0_g1_i2	1.20999484272064	0.279061590343529	0.42484805559889	0	1	NA
TRINITY_DN10393_c0_g1_i1	3.37976909064413	-0.275717771598407	0.513826243412371	0	1	NA
TRINITY_DN10398_c0_g1_i1	15.2630233873048	0.137607221616783	0.424962608996177	0	1	1
TRINITY_DN104_c0_g1_i1	1.43241053791834	0.165782861764905	0.426753263701823	0	1	NA
TRINITY_DN1040_c0_g1_i1	199.578166973387	0.336563706281904	0.173510199332059	0	1	1
TRINITY_DN1042_c0_g1_i1	1.67803796410053	0.520747085588241	0.456922731807106	0	1	NA
TRINITY_DN10421_c0_g1_i1	7.62669548392082	0.287185065790519	0.497329170050466	0	1	1
TRINITY_DN10422_c0_g1_i1	16.9369263192979	0.18586345687023	0.418011655184205	0	1	1
TRINITY_DN10425_c0_g1_i1	13.5858546010012	0.864926327040882	0.438668553376434	0	1	1
TRINITY_DN10431_c0_g1_i1	3.65297687634238	0.469932744271102	0.513976842004386	0	1	NA
TRINITY_DN10432_c0_g1_i1	6.29566709939578	-0.725352826631293	0.507254491165466	0	1	1
TRINITY_DN10440_c0_g1_i1	1.98809932445665	-0.448355238549453	0.478564580024536	0	1	NA
TRINITY_DN10446_c0_g2_i1	3.50363651704575	-0.539098308133403	0.513365370451228	0	1	NA
TRINITY_DN1045_c0_g1_i1	12.4185547016746	0.762922395227932	0.462637962637454	0	1	1
TRINITY_DN10452_c0_g1_i1	3.72037019471522	-0.191820843539149	0.513267356501564	0	1	NA
TRINITY_DN10458_c0_g1_i1	10.146071130995	-0.772082905503436	0.466691820442549	0	1	1
TRINITY_DN10459_c0_g1_i1	7.98018421469266	2.56804578021737	0.513659825347731	3.05269305255837	0.00226797795009174	0.0362053980011173
TRINITY_DN10461_c0_g1_i1	2.76646254733771	-0.34950556544699	0.506259411494953	0	1	NA
TRINITY_DN10464_c0_g1_i1	1.30690723729979	-0.318204710792468	0.431681216043987	0	1	NA
TRINITY_DN10470_c0_g1_i1	2.58617318541767	-0.165848939174467	0.504111385312546	0	1	NA
TRINITY_DN10473_c0_g1_i1	22.3812815228238	0.474626131419099	0.37482288716563	0	1	1
TRINITY_DN10480_c0_g1_i1	5.09727742959482	1.29512895498448	0.515918188566626	0.572046036609862	0.567290786434099	NA
TRINITY_DN10485_c0_g1_i1	6.60512937206933	0.670250606636377	0.50456196403947	0	1	1
TRINITY_DN1050_c0_g1_i1	12.8742746464056	1.06078986583747	0.448904147312875	0.135418365371226	0.892281104412796	1
TRINITY_DN10500_c0_g1_i1	8.81811320830348	-0.0866122901540026	0.47983215823164	0	1	1
TRINITY_DN10501_c0_g1_i1	2.38663584075925	-0.517634539148043	0.487595189280314	0	1	NA
TRINITY_DN10506_c0_g1_i1	1.02602279378169	0.514453602693646	0.37641032037754	0	1	NA
TRINITY_DN10507_c0_g1_i1	3.77626557053344	0.536963033603425	0.512178881704997	0	1	NA
TRINITY_DN10510_c0_g1_i1	1.64854174693977	-0.695952839871209	0.453162962203894	0	1	NA
TRINITY_DN10511_c0_g1_i1	1.91976371631964	-0.155897744826057	0.469376011109922	0	1	NA
TRINITY_DN10512_c0_g1_i2	4.89275614934141	0.163682990569022	0.514788976492921	0	1	NA
TRINITY_DN10514_c0_g1_i1	2.42481114021573	-0.149210926101459	0.488835909407805	0	1	NA
TRINITY_DN10517_c0_g1_i2	7.54559740193708	0.538426496676475	0.50009559004136	0	1	1
TRINITY_DN10518_c0_g1_i1	3.42513909809916	-0.0608310494672367	0.507676383152768	0	1	NA
TRINITY_DN1052_c0_g1_i1	32.9746099314774	-1.01956808770954	0.336786396518852	-0.0581023696675478	0.95366708686221	1
TRINITY_DN10520_c0_g1_i1	1.95369807515424	0.171462841029884	0.485543020568976	0	1	NA
TRINITY_DN10522_c0_g1_i2	0.926978263813774	-0.182335374340125	0.384366436757994	0	1	NA
TRINITY_DN10528_c0_g1_i1	326.967234827512	0.639267022384266	0.145834798221553	0	1	1
TRINITY_DN10531_c0_g1_i1	6.5778459500697	0.0985089634595859	0.505867264372419	0	1	1
TRINITY_DN10532_c0_g1_i1	4.70140238163225	0.256702333079175	0.515041715979811	0	1	NA
TRINITY_DN10536_c0_g1_i1	23.353581158162	0.331069484479335	0.370341028758982	0	1	1
TRINITY_DN10540_c0_g1_i1	1.46646359210719	0.681703481138736	0.414045449802179	0	1	NA
TRINITY_DN10541_c0_g1_i1	10.9690734608818	0.404365262328083	0.464079756218107	0	1	1
TRINITY_DN10542_c0_g1_i1	4.82518897494393	0.27373424254042	0.514017326903984	0	1	NA
TRINITY_DN10547_c0_g1_i1	1.38212796730824	0.0151870555089334	0.447705637620904	0	1	NA
TRINITY_DN10549_c0_g1_i1	14.5345574237812	0.253357361936374	0.441975560126083	0	1	1
TRINITY_DN10551_c0_g1_i1	3.35857768469551	-0.379164131536497	0.500599880225772	0	1	NA
TRINITY_DN10557_c0_g1_i2	3.01709758256739	1.23421777759511	0.502327464203353	0.466265124417522	0.641025739043105	NA
TRINITY_DN1056_c0_g1_i1	19.0539744483048	0.678409483647567	0.408632230085372	0	1	1
TRINITY_DN10563_c0_g1_i1	1.56107715042089	-0.596231978363202	0.435123588221095	0	1	NA
TRINITY_DN10569_c0_g1_i1	7.52488367892752	0.0440063834544755	0.501139270638061	0	1	1
TRINITY_DN10570_c0_g1_i1	1.21122315365494	0.267681682529777	0.422463962502103	0	1	NA
TRINITY_DN10571_c0_g1_i1	3.79788755137848	1.07627052627353	0.512148523078567	0.148922671523214	0.881614651409233	NA
TRINITY_DN10574_c0_g1_i1	1.09860849985757	0.0824038397400632	0.413856459570576	0	1	NA
TRINITY_DN10576_c0_g1_i1	37.6754542347467	0.123645595177815	0.336145662236677	0	1	1
TRINITY_DN10577_c0_g1_i1	1.8815370985874	-0.341993703017182	0.462611143504585	0	1	NA
TRINITY_DN10579_c0_g1_i1	49.5436578234769	0.588822353672343	0.277610456937401	0	1	1
TRINITY_DN10581_c0_g1_i1	9.27913173404557	-0.780562155095775	0.496110647782573	0	1	1
TRINITY_DN10585_c0_g1_i2	13.9349786767547	0.553904663178351	0.437376662583643	0	1	1
TRINITY_DN10593_c0_g1_i1	3.33616193760773	0.275598798111526	0.49884424092481	0	1	NA
TRINITY_DN10594_c0_g1_i1	3.32008295615248	-0.849797591095078	0.509757791446019	0	1	NA
TRINITY_DN10599_c0_g1_i1	7.22168300286884	-1.03552509910479	0.499917703592098	-0.0710618944868929	0.943348495262321	1
TRINITY_DN1060_c0_g1_i1	5.37230891767414	-0.0965078385444047	0.510683003331139	0	1	NA
TRINITY_DN10603_c0_g1_i1	4.8329239014492	0.0609788630500335	0.515408568914975	0	1	NA
TRINITY_DN10606_c0_g1_i2	1.56706579486468	-0.409290171239199	0.441917102423975	0	1	NA
TRINITY_DN10607_c0_g1_i2	41.10231149539	0.486824617575581	0.300366504249524	0	1	1
TRINITY_DN10608_c0_g1_i1	2.88532825517625	-0.867528326119001	0.504005292319261	0	1	NA
TRINITY_DN10610_c0_g1_i1	6.39790274093061	-0.129486800674139	0.503021718899496	0	1	1
TRINITY_DN10611_c0_g1_i1	12.3637248230062	-0.127515660520368	0.461404632054158	0	1	1
TRINITY_DN10618_c0_g1_i2	5.33933756328455	0.156467042982452	0.511184319963609	0	1	NA
TRINITY_DN1062_c0_g1_i1	1.73552606513336	-0.113636014729693	0.471986158577016	0	1	NA
TRINITY_DN10620_c0_g1_i1	129.988154355109	0.390719977214757	0.189404838799561	0	1	1
TRINITY_DN10622_c0_g1_i1	4.26587914153381	0.538817073828063	0.516042864310599	0	1	NA
TRINITY_DN10623_c0_g1_i1	1.17869165272012	-0.243364651752286	0.420360715882058	0	1	NA
TRINITY_DN10629_c0_g1_i1	9.07614776792176	0.822775438912874	0.485934002606071	0	1	1
TRINITY_DN10634_c0_g1_i1	4.2296425683376	0.0330557138046909	0.51576356173648	0	1	NA
TRINITY_DN1064_c0_g1_i2	3.56718744925032	0.48397826430749	0.514551196398195	0	1	NA
TRINITY_DN10642_c0_g1_i1	3.71736457076764	-0.375134381502353	0.509635787943272	0	1	NA
TRINITY_DN10644_c0_g1_i1	28.1759246164887	0.133481529882899	0.344924685717878	0	1	1
TRINITY_DN10647_c0_g1_i1	1.07135017411627	0.237374536387398	0.413626252362566	0	1	NA
TRINITY_DN10649_c0_g1_i1	3.2256777249735	0.404036450021687	0.512015272112077	0	1	NA
TRINITY_DN1065_c0_g1_i1	20.1553784125702	0.00816933487671025	0.392349494660853	0	1	1
TRINITY_DN10653_c0_g1_i1	6.3473092854306	1.45858792288818	0.511919193890502	0.895820919319287	0.370348415297588	1
TRINITY_DN10655_c0_g1_i1	47.3656859379359	4.83386417387439	0.438030827657592	8.75249852704732	2.08680246719519e-18	1.18609495175278e-16
TRINITY_DN10659_c0_g1_i1	4.79158483631394	0.620204428020969	0.514099064843335	0	1	NA
TRINITY_DN1066_c0_g1_i1	6.98489674825174	1.58960688832034	0.507124694088166	1.16264677148188	0.244972846050825	1
TRINITY_DN10677_c0_g1_i1	80.7290602221911	3.71572557614726	0.301802681777551	8.99834806023672	2.29139365833003e-19	1.3821178833e-17
TRINITY_DN10678_c0_g1_i1	13.3064965071373	-0.0192191814361764	0.440870727602146	0	1	1
TRINITY_DN10681_c0_g1_i1	1.35335579823426	0.228632026283574	0.434736877210433	0	1	NA
TRINITY_DN10682_c0_g1_i1	11.4766035334519	-0.271712344749536	0.459731065764079	0	1	1
TRINITY_DN10687_c0_g1_i1	1.0328534580339	0.511998247311154	0.375491752696675	0	1	NA
TRINITY_DN10689_c0_g1_i1	18.3666439842892	0.926737646993187	0.428088630872627	0	1	1
TRINITY_DN10690_c0_g1_i1	19.800565678965	0.622319909395075	0.426440296572627	0	1	1
TRINITY_DN10694_c0_g1_i2	5.43668918885223	-0.000583459241039465	0.514070521053204	0	1	NA
TRINITY_DN10695_c0_g1_i1	1.93002028259998	-0.0852630077552797	0.458540293045758	0	1	NA
TRINITY_DN10702_c0_g1_i1	3.5669184330991	-0.278702884479096	0.515283661929883	0	1	NA
TRINITY_DN10703_c0_g1_i1	8.44865504721221	0.356526106111646	0.486389533742802	0	1	1
TRINITY_DN10705_c0_g1_i1	6.92363264206717	0.268890241141067	0.497077456799778	0	1	1
TRINITY_DN10707_c0_g1_i1	30.686536133874	0.0504647192339395	0.363515551340076	0	1	1
TRINITY_DN10709_c0_g1_i2	22.2781391126686	0.372968877454732	0.386630625393723	0	1	1
TRINITY_DN10711_c0_g1_i1	1.49125149283378	0.206871159203092	0.436852348311467	0	1	NA
TRINITY_DN10712_c0_g1_i1	15.9405514135048	0.138480994318811	0.431082167047833	0	1	1
TRINITY_DN10714_c0_g1_i1	12.968828581453	2.33252226239352	0.476897916167721	2.79414570124665	0.00520370272653348	0.0774528098627706
TRINITY_DN10719_c0_g1_i2	7.12277459527511	-0.24219572558938	0.502607087314411	0	1	1
TRINITY_DN1072_c0_g1_i1	7.54904793247768	-0.648392425945822	0.495004934411929	0	1	1
TRINITY_DN10721_c0_g1_i1	1.38352180122211	0.562359504253187	0.436249355053857	0	1	NA
TRINITY_DN10724_c0_g1_i2	8.54389614232421	-0.0680509389451941	0.498259921316444	0	1	1
TRINITY_DN10725_c0_g1_i1	1.3526205335902	0.0375584014017701	0.419141639030307	0	1	NA
TRINITY_DN10726_c0_g1_i1	11.8989921259005	1.44186876263004	0.460932826424433	0.958640255799798	0.337740005439293	1
TRINITY_DN10729_c0_g1_i1	1.39334553082227	0.243010546608315	0.449427054773531	0	1	NA
TRINITY_DN10730_c0_g1_i2	7.27726771167923	-0.18784282827486	0.495851134896956	0	1	1
TRINITY_DN10732_c0_g1_i1	2.57217741108849	0.583398799663482	0.499950954498066	0	1	NA
TRINITY_DN10735_c0_g1_i1	1.46300151604052	-0.70564214009392	0.417910501853654	0	1	NA
TRINITY_DN10738_c0_g1_i1	1.42210036255971	-0.0299559110113988	0.422446920593534	0	1	NA
TRINITY_DN10739_c0_g1_i1	5.22689596933334	0.26290563636303	0.510933435586988	0	1	NA
TRINITY_DN10740_c0_g1_i1	2.39490473012742	-0.260766429262215	0.477329369628423	0	1	NA
TRINITY_DN10744_c0_g1_i1	6.35809703930394	-0.0782070717740562	0.512868972732723	0	1	1
TRINITY_DN10745_c0_g1_i1	1.8496527605546	-0.308583519738588	0.472421820949011	0	1	NA
TRINITY_DN10759_c0_g1_i1	5.14270380593485	-0.192693027213427	0.514071150652517	0	1	NA
TRINITY_DN10760_c0_g1_i1	74.7872429865981	-0.240787883806117	0.235844401939149	0	1	1
TRINITY_DN10762_c0_g1_i1	1.65431626965247	-0.283319314265771	0.451324293667122	0	1	NA
TRINITY_DN10765_c0_g1_i1	2.02056204894556	-0.315823009253471	0.467778924463784	0	1	NA
TRINITY_DN10769_c0_g1_i1	5.83290512147551	-0.644997195784629	0.512825744090111	0	1	1
TRINITY_DN1077_c0_g1_i1	5.92212682370945	0.317752250528378	0.512377994999271	0	1	1
TRINITY_DN10773_c0_g1_i1	65.3845895587333	-0.0403843579883392	0.261989664398686	0	1	1
TRINITY_DN10774_c0_g1_i1	1.50886484193649	0.574724387142317	0.436084362242118	0	1	NA
TRINITY_DN10781_c0_g1_i1	1.04472620415345	-0.366978158063042	0.391437166857697	0	1	NA
TRINITY_DN10784_c0_g1_i1	10.0738347508103	-0.12466087920027	0.474936194864402	0	1	1
TRINITY_DN10785_c0_g1_i1	51.0398472709309	-0.041090314742626	0.276388899591551	0	1	1
TRINITY_DN1079_c0_g1_i1	53.4875003952164	-0.0534557181087646	0.26775995973982	0	1	1
TRINITY_DN10805_c0_g1_i1	8.76716917398505	0.265839550633909	0.493092320676809	0	1	1
TRINITY_DN10808_c0_g1_i1	3.1327184328855	-0.46803021920497	0.512187831663792	0	1	NA
TRINITY_DN10809_c0_g1_i1	2.05509898045121	0.518850207117729	0.474802469801615	0	1	NA
TRINITY_DN10810_c0_g1_i1	10.8926978872899	0.087395624815159	0.462093954509024	0	1	1
TRINITY_DN10811_c0_g1_i1	1.24003460810499	0.44893853547155	0.414287050738173	0	1	NA
TRINITY_DN10814_c0_g1_i1	6.54118570788807	0.887290455398432	0.513321945471947	0	1	1
TRINITY_DN10815_c0_g1_i1	712.732026907607	-1.70613137332544	0.104616287133424	-6.74972695623255	1.4812364031914e-11	5.76039472662159e-10
TRINITY_DN10818_c0_g1_i1	2.17813582742384	0.72104132610475	0.483248875845129	0	1	NA
TRINITY_DN1082_c0_g1_i1	6.84614811629752	0.249361622802203	0.500171596072204	0	1	1
TRINITY_DN10827_c0_g1_i1	1.42891531779036	0.572990996727726	0.44120879671205	0	1	NA
TRINITY_DN1083_c0_g1_i1	3.15309248014	0.413215776587812	0.506907597655214	0	1	NA
TRINITY_DN10830_c0_g1_i2	8.97001942941432	1.28619497207612	0.498513798397365	0.574096390102314	0.565902576034176	1
TRINITY_DN10831_c0_g1_i1	9.00166228448215	-1.33935831023737	0.49091865771156	-0.691271975319301	0.489394639867507	1
TRINITY_DN10836_c0_g1_i1	3.02785460974737	0.140561457046329	0.499688004276504	0	1	NA
TRINITY_DN1084_c0_g1_i3	8.75038254533024	-0.247078092097378	0.482088986892645	0	1	1
TRINITY_DN10841_c0_g1_i1	5.00869103137684	-0.197783758041287	0.515132772618531	0	1	NA
TRINITY_DN10850_c0_g1_i1	18.2881898632779	-0.0650609290916165	0.406831740567666	0	1	1
TRINITY_DN10853_c0_g1_i1	66.0729493721622	4.92437039821987	0.398219388509442	9.85479489813144	6.53499813254245e-23	4.76065409732996e-21
TRINITY_DN10855_c0_g1_i1	141.95708303534	-0.540213426190083	0.205611712050226	0	1	1
TRINITY_DN10857_c0_g1_i1	6.75628121624837	0.347201460934166	0.504978918673852	0	1	1
TRINITY_DN10859_c0_g1_i1	3.39272935504774	0.801437619453974	0.511485751771624	0	1	NA
TRINITY_DN10860_c0_g1_i1	14.9770874760025	1.07622382268654	0.438946403144528	0.173651776482239	0.862139138384882	1
TRINITY_DN10863_c0_g1_i1	2.17005635852988	-0.492360457561813	0.485395461019645	0	1	NA
TRINITY_DN10864_c0_g1_i1	2.87176112305306	-0.977166918783347	0.478069715820484	0	1	NA
TRINITY_DN10865_c0_g1_i2	2.93019028830944	0.111061585625933	0.510412966353486	0	1	NA
TRINITY_DN10867_c0_g1_i1	6.84935562097808	0.0524263336945141	0.503592658883689	0	1	1
TRINITY_DN1087_c0_g1_i1	1.58959063569229	-0.0295068347504692	0.464400119658229	0	1	NA
TRINITY_DN10870_c0_g1_i1	1.79561096431505	-0.544238781473376	0.468916944314264	0	1	NA
TRINITY_DN10871_c0_g1_i2	18.8724862506154	-0.426672476039183	0.414363766200814	0	1	1
TRINITY_DN1088_c0_g1_i1	13.0492714488588	-0.30751743771694	0.444480204340282	0	1	1
TRINITY_DN10880_c0_g1_i1	1.46757605042996	-0.46249073541407	0.448736947349039	0	1	NA
TRINITY_DN10880_c1_g1_i1	1.63213171474714	-0.190467250692105	0.463871003267579	0	1	NA
TRINITY_DN10884_c0_g1_i1	6.73923782524828	-1.02304639510611	0.511694070376779	-0.045039402331044	0.964075902287358	1
TRINITY_DN1089_c0_g1_i1	8.88853660587673	-1.45068030554177	0.491765856938955	-0.916453021661718	0.359429336602993	1
TRINITY_DN10891_c0_g1_i1	7.48362713069812	-0.490038967225249	0.492395737259679	0	1	1
TRINITY_DN10892_c0_g1_i1	5.28085404544631	-0.557073493669884	0.514706574938762	0	1	NA
TRINITY_DN10899_c0_g1_i1	8.54439168068455	-0.147133122897361	0.479323009488392	0	1	1
TRINITY_DN10904_c0_g1_i1	0.954918032426689	-0.346432065689687	0.387143786533046	0	1	NA
TRINITY_DN10916_c0_g1_i1	1.5180466773809	0.420348280855529	0.442893268695718	0	1	NA
TRINITY_DN10917_c0_g1_i1	7.03290847896895	0.0644392596928534	0.496856995416236	0	1	1
TRINITY_DN10918_c0_g1_i1	9.29599544140231	-1.19975271481349	0.494960740727171	-0.40357284604033	0.686526856872517	1
TRINITY_DN1092_c0_g1_i1	11.2598460554851	-0.304624448861229	0.454143795484447	0	1	1
TRINITY_DN10925_c0_g1_i1	6.06523413260607	-1.03865472079629	0.508569505886749	-0.0760067608239532	0.939413719400247	1
TRINITY_DN1093_c1_g1_i1	7.74455626925256	-0.14788072804473	0.493261587672783	0	1	1
TRINITY_DN10933_c0_g1_i1	75.6253004500466	-0.0746809747266101	0.253448096253094	0	1	1
TRINITY_DN10936_c0_g1_i1	12.1789629451255	-0.888574196907538	0.466867895471096	0	1	1
TRINITY_DN10940_c0_g1_i1	4.23943931288119	0.0807084861647637	0.515974602002668	0	1	NA
TRINITY_DN10941_c0_g1_i1	16.6979977647785	0.0617322533277143	0.425930790620462	0	1	1
TRINITY_DN10949_c0_g1_i2	8.82605146292141	-0.569572866033244	0.488108451307089	0	1	1
TRINITY_DN10950_c0_g1_i1	18.4605651819639	-0.711367676496015	0.430379356701872	0	1	1
TRINITY_DN10955_c0_g1_i1	12.9395293018551	0.524104162954087	0.47996317825005	0	1	1
TRINITY_DN10961_c0_g1_i1	2.81688506347585	-0.205336977194182	0.502096023325667	0	1	NA
TRINITY_DN10964_c0_g1_i1	4.28043092464818	0.577266449418733	0.516023675055551	0	1	NA
TRINITY_DN10967_c0_g1_i1	6.08596591355527	-0.821187104080828	0.515405663555717	0	1	1
TRINITY_DN10968_c0_g1_i1	7.58366132385543	0.131374866748688	0.494867154078206	0	1	1
TRINITY_DN10969_c0_g1_i1	4.95795565350997	1.26692754055439	0.515916765947421	0.517384892627422	0.604887503553347	NA
TRINITY_DN10974_c0_g1_i1	5.17973333689318	1.40121438290203	0.516029476374187	0.777502839025993	0.436862160121419	NA
TRINITY_DN10975_c0_g1_i1	5.13182378316105	-0.0946470266402582	0.515147763586199	0	1	NA
TRINITY_DN10978_c0_g1_i1	13.5355357068472	0.120398620614326	0.448398251512186	0	1	1
TRINITY_DN1098_c0_g1_i1	12.332446288948	0.0398339886144985	0.462477941663001	0	1	1
TRINITY_DN10987_c0_g1_i1	11.9905428639122	-0.406052821029607	0.448899389723492	0	1	1
TRINITY_DN1099_c0_g1_i1	9.91592480070365	1.03397526955118	0.473392257316623	0.0717698040600842	0.942785103700057	1
TRINITY_DN10992_c0_g1_i1	11.4084058333355	0.35751275306989	0.472075009875428	0	1	1
TRINITY_DN1100_c0_g1_i1	2.43199714575204	0.859721948723212	0.467164064557992	0	1	NA
TRINITY_DN11009_c0_g1_i1	9.15711512043009	-0.455416692921564	0.474525863531423	0	1	1
TRINITY_DN11010_c0_g1_i1	1.70137797287273	0.233655100319078	0.468511692901173	0	1	NA
TRINITY_DN11013_c0_g1_i1	4.5260104532485	-0.984620221054974	0.515821850612565	0	1	NA
TRINITY_DN11014_c0_g1_i1	1.51580212420343	0.613869906427424	0.446512992117893	0	1	NA
TRINITY_DN11015_c0_g1_i1	2.22100562531197	0.214493442466952	0.475641429580192	0	1	NA
TRINITY_DN11018_c0_g1_i1	2.05712221651712	0.0465597923024833	0.482491164468048	0	1	NA
TRINITY_DN1102_c0_g1_i1	2.57273751929884	-0.354886972348373	0.491717849996883	0	1	NA
TRINITY_DN11022_c0_g1_i1	9.9963674643834	-1.19003564783444	0.477094045259219	-0.398319052025027	0.690395018414075	1
TRINITY_DN11027_c0_g1_i1	1.54712620988292	0.65000927572711	0.45201750918812	0	1	NA
TRINITY_DN11029_c0_g1_i1	3.31094452744558	0.386488778526053	0.512091538263731	0	1	NA
TRINITY_DN1103_c0_g1_i1	3.08290516880887	-0.215288596012548	0.511564785933677	0	1	NA
TRINITY_DN11032_c0_g1_i1	9.43116998551005	-0.884204701198891	0.478059216496518	0	1	1
TRINITY_DN11039_c0_g1_i2	20.8736031829964	-0.163199756747542	0.426975289572084	0	1	1
TRINITY_DN1104_c0_g1_i1	4.69089330310606	-0.235313383823228	0.515598423294985	0	1	NA
TRINITY_DN11044_c0_g1_i1	18.4469455589662	-0.696013625754237	0.411996716701233	0	1	1
TRINITY_DN11048_c0_g1_i1	3.38147732402054	-0.0442691415706637	0.513761211344298	0	1	NA
TRINITY_DN11051_c0_g1_i1	14.7923123048045	-0.22906337291686	0.426968863680528	0	1	1
TRINITY_DN11053_c0_g1_i1	1.47827952368035	0.785265448732817	0.4336324274654	0	1	NA
TRINITY_DN11054_c0_g1_i2	86.0220154879251	0.219316993570777	0.22805756301689	0	1	1
TRINITY_DN11059_c0_g1_i1	2.52626674632793	0.268812420061456	0.498992859172979	0	1	NA
TRINITY_DN11064_c0_g1_i1	3.3170976704031	-0.262491233345716	0.513764230395056	0	1	NA
TRINITY_DN11068_c0_g1_i1	1.29467660161482	-0.384746832599431	0.436411390654008	0	1	NA
TRINITY_DN11069_c0_g1_i1	0.958398686326517	-0.0180324563603137	0.412668677208463	0	1	NA
TRINITY_DN11071_c0_g1_i1	2.34802218694331	-0.102435382144695	0.493420853223316	0	1	NA
TRINITY_DN11072_c0_g1_i1	1.57175681067282	0.310420727099794	0.462078116920526	0	1	NA
TRINITY_DN11073_c0_g1_i1	1.30223838444046	0.526613469710674	0.430066235179978	0	1	NA
TRINITY_DN11075_c0_g1_i1	8.72299558201054	0.151675564704492	0.490125769351381	0	1	1
TRINITY_DN11076_c0_g1_i1	22.669101587396	0.33291486053742	0.378203105152151	0	1	1
TRINITY_DN11077_c0_g1_i1	1.64703788686991	-0.178552523430715	0.475729292936436	0	1	NA
TRINITY_DN11078_c0_g1_i1	6.28696550460131	-0.0441679296771461	0.508940036326337	0	1	1
TRINITY_DN1108_c0_g1_i1	5.98263243878169	-1.42744556532476	0.513375063945541	-0.832618479829605	0.405059933351667	1
TRINITY_DN11087_c0_g1_i2	5.75894676618483	0.173684241107926	0.513887324369398	0	1	NA
TRINITY_DN11088_c0_g1_i1	2.29786623044623	0.626487683057923	0.48611615142687	0	1	NA
TRINITY_DN11090_c0_g1_i1	2.38499303676339	0.333814983534187	0.499677095439395	0	1	NA
TRINITY_DN11091_c0_g1_i2	4.37570418462479	-0.0328732083277423	0.512628830596803	0	1	NA
TRINITY_DN11092_c0_g1_i1	4.41083894897148	0.0452427240306082	0.516069182619838	0	1	NA
TRINITY_DN11095_c0_g1_i1	1.19893912666841	0.13071573875848	0.433626239260487	0	1	NA
TRINITY_DN11103_c0_g1_i1	21.1234097208349	1.72292191471778	0.410179938783749	1.76245068654836	0.0779931812394144	0.847185342080542
TRINITY_DN11106_c0_g1_i1	3.31562396164234	-0.989068593398094	0.51172655826715	0	1	NA
TRINITY_DN11108_c0_g1_i1	3.0147677903921	0.15727467011428	0.509217834876401	0	1	NA
TRINITY_DN11110_c0_g1_i1	1.66964049501463	0.151710266569204	0.46148943225169	0	1	NA
TRINITY_DN11111_c0_g1_i1	1.34627819534386	0.657710613624831	0.409257686216545	0	1	NA
TRINITY_DN11113_c0_g1_i1	1.10767233510302	-0.292578145237679	0.42777222357693	0	1	NA
TRINITY_DN11114_c0_g1_i1	63.3841229755569	-2.63597768067037	0.289418950796895	-5.65262805412643	1.58012995222091e-08	4.87202810454523e-07
TRINITY_DN11124_c0_g1_i1	1.2811233166783	0.508850453663804	0.425079994346322	0	1	NA
TRINITY_DN11125_c0_g1_i1	2.02986311539903	-0.493156489456251	0.48541886469161	0	1	NA
TRINITY_DN11126_c0_g1_i1	9.7190329958427	-0.5444933606348	0.483193507207311	0	1	1
TRINITY_DN1114_c0_g1_i1	3.34119567969177	0.706756834968356	0.513197965712919	0	1	NA
TRINITY_DN11141_c0_g1_i2	3.38782503889182	0.122068798099992	0.513864472011722	0	1	NA
TRINITY_DN11145_c0_g1_i1	1.29857044536053	-0.218327599919427	0.444960634696176	0	1	NA
TRINITY_DN11146_c0_g1_i1	1.61647059492904	0.521897264254358	0.46577222331028	0	1	NA
TRINITY_DN11153_c0_g1_i1	0.857587760101138	0.306522983672716	0.373716827601251	0	1	NA
TRINITY_DN11156_c0_g1_i1	2.5185068784609	0.348903781770203	0.498763304949522	0	1	NA
TRINITY_DN11157_c0_g1_i1	7.29580479502719	-0.259839725835511	0.504400237820543	0	1	1
TRINITY_DN11164_c0_g1_i1	2.53821871838535	0.199480060374282	0.491902834192747	0	1	NA
TRINITY_DN11167_c0_g1_i2	1.19807758348306	-0.256067674904533	0.41822673704966	0	1	NA
TRINITY_DN1118_c0_g1_i1	1.3266577166921	0.317327823763575	0.425440469035459	0	1	NA
TRINITY_DN11182_c0_g1_i1	3.48380354340791	1.05749530564538	0.501306615368157	0.114690897512206	0.908690129049506	NA
TRINITY_DN11185_c0_g1_i1	9.18909305066428	1.17672189572287	0.48788367350934	0.362221376361517	0.717186606616196	1
TRINITY_DN11187_c0_g1_i1	16.3066739766841	0.377810709727524	0.429813849608687	0	1	1
TRINITY_DN11190_c0_g1_i1	2.93047143462997	-0.828808250480748	0.504252758297627	0	1	NA
TRINITY_DN11193_c0_g1_i1	2.20545109593375	0.248357330212872	0.478394453248206	0	1	NA
TRINITY_DN11196_c0_g1_i1	5.85173765630828	0.233515379241753	0.411864369947779	0	1	1
TRINITY_DN11199_c0_g1_i1	1.82658746592612	0.208310877150924	0.473572450823064	0	1	NA
TRINITY_DN112_c0_g1_i1	2.07177910967017	0.505328513054078	0.485031017913953	0	1	NA
TRINITY_DN11211_c0_g1_i1	7.54668212232107	-0.494739739647319	0.496145923861867	0	1	1
TRINITY_DN11214_c0_g1_i1	5.18503857050189	-0.887031350169485	0.51396647753842	0	1	NA
TRINITY_DN1122_c0_g1_i1	16.6409145943042	-0.403206959380088	0.419265921995138	0	1	1
TRINITY_DN11220_c0_g1_i1	1.14385243013899	-0.475640376677282	0.421404650159119	0	1	NA
TRINITY_DN11227_c0_g1_i1	1.10096370846682	-0.545343807574624	0.383568798378494	0	1	NA
TRINITY_DN11229_c0_g1_i1	4.26695077003909	0.447738931558122	0.512249591160993	0	1	NA
TRINITY_DN1123_c0_g1_i1	1.19569402735445	-0.0957369672666681	0.385577364707194	0	1	NA
TRINITY_DN11238_c0_g1_i1	10.2961210511126	0.501395009947501	0.476163748409487	0	1	1
TRINITY_DN11239_c0_g1_i1	4.89640423841836	0.0442540348342074	0.513041171562154	0	1	NA
TRINITY_DN1124_c0_g1_i1	3.78454145141344	0.557731248176408	0.514742833983749	0	1	NA
TRINITY_DN11245_c0_g1_i1	2.66634636061784	-0.298543302103989	0.502447460200087	0	1	NA
TRINITY_DN11265_c0_g1_i1	2.60859473308377	0.418201977216875	0.503974437352554	0	1	NA
TRINITY_DN11266_c0_g1_i1	4.72548398050991	0.361445608592049	0.514484718305983	0	1	NA
TRINITY_DN1127_c0_g1_i1	3.25494101844319	0.0162335224186509	0.505388898522658	0	1	NA
TRINITY_DN11272_c0_g1_i1	1.18280927360319	0.297935396841178	0.434135274397046	0	1	NA
TRINITY_DN11277_c0_g1_i1	30.0360055061871	-0.0448385697054731	0.338867589000705	0	1	1
TRINITY_DN11281_c0_g1_i1	3.32197645866183	1.45772728376413	0.499305099328389	0.91672863822104	0.359284855330932	NA
TRINITY_DN11284_c0_g1_i1	1.9184648919892	0.0800802740818629	0.473791372555213	0	1	NA
TRINITY_DN11285_c0_g1_i1	4.81863627085477	0.0296131589554353	0.515822787962261	0	1	NA
TRINITY_DN11288_c0_g1_i1	15.7968465217277	-1.38030690255294	0.446289443343807	-0.852153032577924	0.394129160789778	1
TRINITY_DN11294_c0_g1_i1	13.4140953033316	0.0561541576190013	0.449558037529405	0	1	1
TRINITY_DN11296_c0_g1_i1	3.9177315346606	-0.74758401693106	0.515314506808734	0	1	NA
TRINITY_DN11299_c0_g1_i1	2.34190367169827	0.725453583284985	0.473712498811314	0	1	NA
TRINITY_DN1130_c0_g1_i1	2.57862949137885	-0.0305563444181335	0.497048963751085	0	1	NA
TRINITY_DN11305_c0_g1_i1	2.9433775074929	0.0349396355966746	0.504700123729384	0	1	NA
TRINITY_DN11307_c0_g1_i1	2.28099164318626	1.14410359937748	0.477790527464577	0.301604136319259	0.762953854428686	NA
TRINITY_DN11311_c0_g1_i2	7.8963704359165	0.306029148439195	0.489370922012631	0	1	1
TRINITY_DN11313_c0_g1_i1	18.5370462023209	0.518199600449927	0.404364290556403	0	1	1
TRINITY_DN11315_c0_g1_i1	8.76165682954533	-0.0155092542531066	0.479225806571834	0	1	1
TRINITY_DN11324_c0_g1_i1	1.40472749455283	0.206289234979237	0.447021227125462	0	1	NA
TRINITY_DN11328_c0_g1_i1	3.21968398336881	-0.20456379213123	0.499416102183561	0	1	NA
TRINITY_DN1133_c0_g1_i2	8.48500736130739	-0.459777801363807	0.485329336902618	0	1	1
TRINITY_DN11330_c0_g1_i1	7.18648865430654	-0.391648142276721	0.508126520393564	0	1	1
TRINITY_DN11335_c0_g1_i1	4.93741540336489	-0.916913586889458	0.514702833410782	0	1	NA
TRINITY_DN11346_c0_g1_i1	4.39691775122904	-0.712228241585617	0.516066857931536	0	1	NA
TRINITY_DN11352_c0_g1_i2	3.26998709539773	0.401261397674139	0.514271997733277	0	1	NA
TRINITY_DN11354_c0_g1_i1	1.87765310042091	0.989337800808766	0.462128134076016	0	1	NA
TRINITY_DN11355_c0_g1_i1	35.6916457681634	0.282094727574107	0.315162594149022	0	1	1
TRINITY_DN11358_c0_g1_i1	5.42804003038069	-0.900751989486579	0.515043690544486	0	1	NA
TRINITY_DN1136_c0_g1_i1	3.23706119648299	0.1156996916667	0.513144727601933	0	1	NA
TRINITY_DN11362_c0_g1_i1	1.27759116571382	-0.620047499999385	0.400827373961901	0	1	NA
TRINITY_DN11363_c0_g1_i1	13.8884816579302	-0.407496652771414	0.453820977050183	0	1	1
TRINITY_DN11369_c0_g1_i1	5.24983039902994	0.208052247278333	0.511973941773633	0	1	NA
TRINITY_DN11372_c0_g1_i1	1.87455981568042	0.4337004073136	0.46632435092974	0	1	NA
TRINITY_DN11374_c0_g1_i2	0.941234023021659	-0.0028414783421501	0.382110286560026	0	1	NA
TRINITY_DN11377_c0_g1_i1	2.46613463301839	-0.107107746391501	0.495055917251785	0	1	NA
TRINITY_DN11378_c0_g1_i1	1.11038379141378	0.542339013103297	0.38357216786258	0	1	NA
TRINITY_DN1138_c0_g1_i1	12.7612164918788	0.356544948002632	0.446596383051385	0	1	1
TRINITY_DN11381_c0_g1_i1	6.9001095603078	-0.344012282519717	0.502074543533966	0	1	1
TRINITY_DN1139_c0_g1_i1	2.27424068448644	0.273108260987604	0.487837037987566	0	1	NA
TRINITY_DN11392_c0_g1_i1	2.28450781447035	0.632263115236765	0.493320827868664	0	1	NA
TRINITY_DN11393_c0_g1_i1	3.35850615751967	1.51865894664457	0.502588801787058	1.0319747372014	0.302083952282253	NA
TRINITY_DN11397_c0_g1_i1	9.39009068003074	0.10562301687078	0.489262111957866	0	1	1
TRINITY_DN11398_c0_g1_i1	2.0679281116383	-0.231244224640889	0.481843020077611	0	1	NA
TRINITY_DN114_c0_g1_i1	2.8320053274217	0.37775894514354	0.508882658194079	0	1	NA
TRINITY_DN11401_c0_g1_i1	138.524275687011	-0.0526425138794637	0.188976528982241	0	1	1
TRINITY_DN11407_c0_g1_i2	1.24614127518394	0.113401127408594	0.409665492506374	0	1	NA
TRINITY_DN11409_c0_g1_i1	68.5471567669749	-0.200115846206134	0.252738741392313	0	1	1
TRINITY_DN11410_c0_g1_i1	3.42445597409226	0.136557344400903	0.50927562321646	0	1	NA
TRINITY_DN11414_c0_g1_i1	1.79771192142394	-0.41217750321481	0.479046658794239	0	1	NA
TRINITY_DN11415_c0_g1_i1	1.05167703362642	0.00935405983892509	0.406984020432859	0	1	NA
TRINITY_DN11418_c0_g1_i1	8.87890599480758	-1.48834885068673	0.500342787094797	-0.976028561383466	0.329050310828842	1
TRINITY_DN11427_c0_g1_i1	9.15630109040423	0.398585012453608	0.476424594532321	0	1	1
TRINITY_DN11429_c0_g1_i1	1.36469538944512	-0.255771556582141	0.420511860098895	0	1	NA
TRINITY_DN11430_c0_g1_i1	2.55783398019215	-1.07302790357712	0.492755405140802	-0.148203150721922	0.882182445361974	NA
TRINITY_DN11437_c0_g1_i1	38.5858171495158	-0.185786191977079	0.321397421005297	0	1	1
TRINITY_DN11439_c0_g1_i2	6.14086817873023	-0.445441738376009	0.509255619296044	0	1	1
TRINITY_DN11444_c0_g1_i1	2.431633338468	0.532238934536836	0.496780264538504	0	1	NA
TRINITY_DN11445_c0_g1_i1	15.7936866062216	-0.325867722101908	0.429613140615709	0	1	1
TRINITY_DN11446_c0_g1_i1	2.67870370248575	-0.280696034455381	0.506160808157193	0	1	NA
TRINITY_DN11448_c0_g1_i1	4.48608843782383	-0.185017584227746	0.515735158273919	0	1	NA
TRINITY_DN11451_c0_g1_i1	7.58615042765372	1.64856749031624	0.507364787770151	1.27830607474095	0.20114152675259	1
TRINITY_DN11457_c0_g1_i1	5.39438851809861	0.108454625380868	0.515423006529344	0	1	NA
TRINITY_DN11459_c0_g1_i1	2.03431297046458	0.685755012616207	0.482599290907285	0	1	NA
TRINITY_DN11465_c0_g1_i1	1.23366234529878	-0.24654569455718	0.419969771682048	0	1	NA
TRINITY_DN11466_c0_g1_i1	3.17070327918746	-0.944227156503195	0.507738585759201	0	1	NA
TRINITY_DN11468_c0_g1_i1	0.917474869761621	0.156078470199779	0.397720845093033	0	1	NA
TRINITY_DN1147_c0_g1_i2	4.17490015068569	1.74558981272721	0.510372640511841	1.46087339630799	0.144050188744499	NA
TRINITY_DN11470_c0_g1_i1	2.44610776235481	-0.0937396851041987	0.487722436748564	0	1	NA
TRINITY_DN1148_c0_g1_i1	2.66218312504444	-0.0820395880271853	0.504646492998808	0	1	NA
TRINITY_DN11483_c0_g1_i1	3.19009551495796	-0.215537585409022	0.509433678618526	0	1	NA
TRINITY_DN1149_c0_g1_i1	4.50561819255649	1.17982645116991	0.516069629661666	0.34845385357748	0.727499364246088	NA
TRINITY_DN11491_c0_g1_i1	12.8514611694046	0.182949027061057	0.441950193164672	0	1	1
TRINITY_DN11507_c0_g1_i1	7.52814666532994	0.557210532120185	0.506223022586005	0	1	1
TRINITY_DN11511_c0_g1_i1	5.96425146522478	-0.0163612987844475	0.512778719991915	0	1	1
TRINITY_DN11514_c0_g1_i1	5.54227417117401	-0.590809413062321	0.512559947699129	0	1	NA
TRINITY_DN11516_c0_g1_i1	313.363022771625	-0.234646595631642	0.129750329795494	0	1	1
TRINITY_DN11520_c0_g1_i1	15.6701231653048	-0.069265802161315	0.426882411138421	0	1	1
TRINITY_DN11524_c0_g1_i1	0.97063779439288	-0.383460515290909	0.402175510705521	0	1	NA
TRINITY_DN11525_c0_g1_i1	5.70863780139317	0.0442162687763841	0.515644946554944	0	1	NA
TRINITY_DN11526_c0_g1_i1	3.59946577478969	1.38168154002326	0.508479055492056	0.750633749612177	0.452873104014533	NA
TRINITY_DN1154_c0_g1_i1	1.78342683233918	-0.245091879442426	0.479578086663496	0	1	NA
TRINITY_DN11541_c0_g1_i1	1.46499588909479	-0.0599370855208478	0.441992641528283	0	1	NA
TRINITY_DN11547_c0_g1_i2	1.62796834000551	0.106788216358207	0.451745597067462	0	1	NA
TRINITY_DN11550_c0_g1_i1	2.26613940323502	-0.00552347280042905	0.496095618264073	0	1	NA
TRINITY_DN11552_c0_g1_i1	1.70616017116317	0.166657139755407	0.465826728952445	0	1	NA
TRINITY_DN11553_c0_g1_i1	1.33038780899402	0.342181603867067	0.442230544851229	0	1	NA
TRINITY_DN1156_c0_g1_i1	4.90091942188207	0.655356685100718	0.515746921379056	0	1	NA
TRINITY_DN11566_c0_g1_i1	2.69048394026943	0.186461319339434	0.503634668684354	0	1	NA
TRINITY_DN11571_c0_g1_i1	60.1668753182327	-0.608556384668251	0.256855345470919	0	1	1
TRINITY_DN11581_c0_g1_i1	9.27060544068782	-0.720927033331198	0.481898624808059	0	1	1
TRINITY_DN11582_c0_g1_i1	2.36766797900336	0.630186402114397	0.494524678466702	0	1	NA
TRINITY_DN11587_c0_g1_i1	15.97519687778	-0.899025519790545	0.451511580146841	0	1	1
TRINITY_DN1159_c0_g1_i1	4.91451328895939	-0.57546573568789	0.515764307844666	0	1	NA
TRINITY_DN11590_c0_g1_i1	4.58464615175888	0.89938041958858	0.515968127959995	0	1	NA
TRINITY_DN11591_c0_g1_i1	5.7200330075526	0.295882143427675	0.515793145567589	0	1	NA
TRINITY_DN11599_c0_g1_i1	16.9445944017727	0.515084793532028	0.42081018489153	0	1	1
TRINITY_DN11602_c0_g1_i1	5.8110602816911	2.17569129264184	0.51605170727258	2.27824319941808	0.0227120917616568	0.287746764517401
TRINITY_DN11603_c0_g1_i1	3.00232480902132	-0.333554926140066	0.510250008797639	0	1	NA
TRINITY_DN11605_c0_g1_i1	2.82014896826596	1.31996015119689	0.491270791752857	0.651290808589032	0.514858780539548	NA
TRINITY_DN11611_c0_g1_i1	3.32488993101749	0.386889802814543	0.512852137108125	0	1	NA
TRINITY_DN11616_c0_g1_i1	3.11467497631512	0.118697450164634	0.490576976215572	0	1	NA
TRINITY_DN11617_c0_g1_i1	13.5631896838458	2.73950832088439	0.489008772826909	3.55721291221112	0.000374810364981683	0.00687451386622876
TRINITY_DN11619_c0_g1_i1	30.7670645930492	0.928766726247017	0.349162317133678	0	1	1
TRINITY_DN1162_c0_g1_i1	8.45849829575337	0.607874023277059	0.488814780023932	0	1	1
TRINITY_DN11622_c0_g1_i1	8.73066472293926	0.302149999876575	0.487883357119282	0	1	1
TRINITY_DN11623_c0_g1_i1	23.5392508642976	0.292510455915932	0.367906840985667	0	1	1
TRINITY_DN11630_c0_g1_i1	15.4133223901544	-0.232119545129412	0.426812390347047	0	1	1
TRINITY_DN11633_c0_g1_i1	3.86907871564837	-0.507697689079329	0.51600617385231	0	1	NA
TRINITY_DN1164_c0_g1_i1	16.2500444407572	-1.15084378118552	0.432972694319439	-0.348390979765173	0.727546575830526	1
TRINITY_DN1165_c0_g1_i1	826.620719108487	4.086833165385	0.124515274300251	24.790799223086	1.12664028543702e-135	6.65973167583042e-133
TRINITY_DN11652_c0_g1_i1	5.12964271789826	0.32269580051688	0.515695450424905	0	1	NA
TRINITY_DN11659_c0_g1_i1	33.7204334800021	2.3111240374623	0.388190465053225	3.37752767132632	0.00073140593715286	0.0127804539136449
TRINITY_DN11666_c0_g1_i1	637.792825869259	1.13406464045463	0.0958725092576303	1.39836373839315	0.162003866506722	1
TRINITY_DN11667_c0_g1_i1	1.27417687706759	0.310193639401319	0.426106456095399	0	1	NA
TRINITY_DN11675_c0_g1_i1	19.3366827098692	-1.19972405732936	0.401129017756261	-0.497904784965509	0.618551154543528	1
TRINITY_DN11685_c0_g1_i1	1.17776851059492	-0.581612191945234	0.392175856942814	0	1	NA
TRINITY_DN11699_c0_g1_i1	1.45273149180233	0.628670262190295	0.446735799710121	0	1	NA
TRINITY_DN11707_c0_g1_i1	16.4933798243615	-2.42168610185351	0.449055992853558	-3.16594394569662	0.00154580578857606	0.0254424629752188
TRINITY_DN11709_c0_g1_i1	17.8189089878433	1.3592903936525	0.428965423227202	0.83757425237092	0.402269858470943	1
TRINITY_DN11720_c0_g1_i1	0.935161152801259	-0.162234075392265	0.382781439894366	0	1	NA
TRINITY_DN11724_c0_g1_i1	1.98268857811918	-0.320447497697607	0.47716406034578	0	1	NA
TRINITY_DN11725_c0_g1_i1	4.04127878004995	0.617549392460876	0.516003802457045	0	1	NA
TRINITY_DN11726_c0_g1_i1	18.3313417102018	0.795994445636417	0.40302352706775	0	1	1
TRINITY_DN11728_c0_g1_i1	1.64465171678343	0.889372685351829	0.449663723854443	0	1	NA
TRINITY_DN1173_c0_g1_i1	2.24067684689862	1.0806917756291	0.471160735795747	0.171261672500825	0.864018016078987	NA
TRINITY_DN11731_c0_g1_i1	23.1451996285827	0.481562524468618	0.367847174193207	0	1	1
TRINITY_DN11736_c0_g1_i1	2.54811671520719	-0.282227113835786	0.503059139202555	0	1	NA
TRINITY_DN11746_c0_g1_i1	3.42718695382107	-0.0180770977706161	0.506070558536837	0	1	NA
TRINITY_DN11752_c0_g1_i1	1.15993164332754	0.0791818415343139	0.417650993600631	0	1	NA
TRINITY_DN11753_c0_g1_i1	5.70690215506039	0.129670149825055	0.513705487902805	0	1	NA
TRINITY_DN11754_c0_g1_i1	2.62982307305453	0.0983003117255941	0.494480174812183	0	1	NA
TRINITY_DN11762_c0_g1_i1	3.43482271870479	0.668352911516515	0.505753579985963	0	1	NA
TRINITY_DN11767_c0_g1_i1	8.35803459477684	0.199251428675361	0.496761078090825	0	1	1
TRINITY_DN11769_c0_g1_i1	1.02528738660799	-0.1918407180872	0.41803245341569	0	1	NA
TRINITY_DN11770_c0_g1_i1	19.510055927861	-0.433401917646326	0.400667866727218	0	1	1
TRINITY_DN11771_c0_g1_i1	2.26981432103819	0.290301138912177	0.494746903215248	0	1	NA
TRINITY_DN11772_c0_g1_i1	8.21395065699831	-0.531182065361501	0.488340463370468	0	1	1
TRINITY_DN11777_c0_g1_i1	16.3926228241022	0.114933762762042	0.421699272930868	0	1	1
TRINITY_DN11779_c0_g1_i1	39.777445283041	0.445397525849801	0.302115247818804	0	1	1
TRINITY_DN11787_c0_g1_i1	5.06609386231817	1.9063878080125	0.513403134338875	1.76545047622212	0.0774880864726007	NA
TRINITY_DN11790_c0_g1_i1	10.1595290386403	-0.946579956489331	0.473355443038984	0	1	1
TRINITY_DN11791_c0_g1_i1	5.93828348406526	1.32576382057485	0.513958069055657	0.633833458774972	0.526189514995586	1
TRINITY_DN11799_c0_g1_i1	1.7552775345092	-0.230196125661453	0.469874465535647	0	1	NA
TRINITY_DN118_c0_g1_i1	1.71426710076371	-0.108021090091963	0.460417716526514	0	1	NA
TRINITY_DN11803_c0_g1_i1	35.2839669809295	0.0644150236714618	0.324802221990489	0	1	1
TRINITY_DN11806_c0_g1_i1	1.30295276373889	-0.573987268379211	0.43695218486775	0	1	NA
TRINITY_DN11819_c0_g1_i1	4.75419739365172	0.256085397986742	0.515904010907384	0	1	NA
TRINITY_DN11824_c0_g1_i2	6.1384054233108	1.11303079182704	0.512797521110255	0.220419926333339	0.825544128034126	1
TRINITY_DN11828_c0_g1_i1	3.11881801208121	0.215289697132241	0.49837486843098	0	1	NA
TRINITY_DN11829_c0_g1_i1	2.39197905822954	-0.978325357794806	0.489924139773481	0	1	NA
TRINITY_DN1183_c0_g1_i1	1.08692329501786	0.220338970935406	0.422119211583651	0	1	NA
TRINITY_DN11831_c0_g1_i2	6.50971657785812	1.77679694460051	0.51262448098159	1.51533329643772	0.129688020272076	1
TRINITY_DN11832_c0_g1_i2	4.16494867736794	-0.468762128520519	0.5160653879233	0	1	NA
TRINITY_DN11834_c0_g1_i1	1.43194222402801	0.0945121177441804	0.451019260565282	0	1	NA
TRINITY_DN11836_c0_g1_i1	2.1685376880052	-0.337792124527273	0.482818716230634	0	1	NA
TRINITY_DN11845_c0_g1_i1	570.615851205061	-0.114530072564811	0.104852740494882	0	1	1
TRINITY_DN11846_c0_g1_i1	27.3233298375383	-0.597756766169745	0.369197586849279	0	1	1
TRINITY_DN11847_c0_g1_i2	9.26293221374554	-0.679877351818472	0.496013640200232	0	1	1
TRINITY_DN11849_c0_g1_i1	2.72600204896222	1.3263922569718	0.492172815758005	0.663165958219601	0.507224271093406	NA
TRINITY_DN11850_c0_g1_i1	1.74451110707464	-0.251904381238284	0.469725452952524	0	1	NA
TRINITY_DN11853_c0_g1_i1	12.8832206416569	1.60856355640179	0.462153184750605	1.31680052519857	0.187905496768487	1
TRINITY_DN11860_c0_g1_i1	4.0005706181873	0.495918667631378	0.516054452451845	0	1	NA
TRINITY_DN11864_c0_g1_i1	3.59494967605312	0.635989588451902	0.514956319368441	0	1	NA
TRINITY_DN11871_c0_g1_i1	7.7774504862522	-1.01625021312168	0.5049541605908	-0.0321815610008436	0.974327260752367	1
TRINITY_DN11873_c0_g1_i1	1.90889102178958	0.305768685928833	0.485487735671723	0	1	NA
TRINITY_DN11876_c0_g1_i1	26.7945330704528	0.359938130506821	0.353780865159388	0	1	1
TRINITY_DN11877_c0_g1_i1	56.4763595230393	0.604359647847006	0.282615055398102	0	1	1
TRINITY_DN11878_c0_g1_i1	8.6093425662648	-1.3701301596918	0.491581438113704	-0.75293762334084	0.451487398193282	1
TRINITY_DN1188_c0_g1_i1	18.3692725156908	-0.895596784544099	0.411488730436842	0	1	1
TRINITY_DN11884_c0_g1_i1	2.681909757869	0.685181538382529	0.491356642625999	0	1	NA
TRINITY_DN11893_c0_g1_i1	2.52758677934571	0.374428988900092	0.501666325809683	0	1	NA
TRINITY_DN11896_c0_g1_i1	7.14338880306909	0.656425623371551	0.496603928027656	0	1	1
TRINITY_DN11898_c0_g1_i1	1.01624462615712	-0.0267692742791476	0.388197111434217	0	1	NA
TRINITY_DN11901_c0_g1_i1	0.943085437037886	-0.0135290131304904	0.399040612520413	0	1	NA
TRINITY_DN11903_c0_g1_i1	2.35749039545731	-0.210205972314243	0.479915377668621	0	1	NA
TRINITY_DN11907_c0_g1_i1	2.03548169470378	0.640960588041663	0.477134647000919	0	1	NA
TRINITY_DN11914_c0_g1_i1	4.03931356561723	0.459197176245737	0.515861230902361	0	1	NA
TRINITY_DN11918_c0_g1_i1	2.87952396315926	-0.31522025628386	0.506880631235153	0	1	NA
TRINITY_DN11919_c0_g1_i1	2.97714228392219	0.0140604997241697	0.510413107747477	0	1	NA
TRINITY_DN1192_c0_g1_i1	5.02702485462697	-0.541134310619725	0.513802197511855	0	1	NA
TRINITY_DN11920_c0_g1_i1	45.4314668453351	0.224388127980535	0.293288709216099	0	1	1
TRINITY_DN11924_c0_g1_i1	13.2266280255749	2.92417775881478	0.48952391264194	3.93071249253193	8.46945022369062e-05	0.00170286157121414
TRINITY_DN11928_c0_g1_i1	1.55231618873557	0.418603783658894	0.445860246535395	0	1	NA
TRINITY_DN11934_c0_g1_i1	1.98232912578897	0.479353374250563	0.476883545457945	0	1	NA
TRINITY_DN11938_c0_g1_i1	8.26269322996289	0.462218909316051	0.496190186022484	0	1	1
TRINITY_DN11956_c0_g1_i1	4.59785599287815	-0.436935754839974	0.515020679777121	0	1	NA
TRINITY_DN11962_c0_g1_i1	4.30563594744241	-1.16016070419616	0.51606796225153	-0.310348085739326	0.756296267898767	NA
TRINITY_DN11963_c0_g1_i1	8.51836280615195	0.409802861947831	0.487787899689498	0	1	1
TRINITY_DN11970_c0_g1_i1	14.7388601060548	0.0739078219957965	0.433370923523031	0	1	1
TRINITY_DN11975_c0_g1_i1	0.939806339525234	-0.164716886711578	0.383226565452387	0	1	NA
TRINITY_DN11976_c0_g1_i1	40.236435144388	-0.430276369160008	0.302469253922468	0	1	1
TRINITY_DN11978_c0_g1_i1	7.25337967040661	2.12797977905682	0.510828503223458	2.20813790134845	0.0272346616389048	0.33639278486406
TRINITY_DN11980_c0_g1_i1	1.72490187946854	0.183147978629939	0.465302373739694	0	1	NA
TRINITY_DN11982_c0_g1_i1	3.08692647530407	-0.25376265400858	0.508021026909856	0	1	NA
TRINITY_DN11983_c0_g1_i1	5.3992075412285	0.371558029848434	0.511761756087909	0	1	NA
TRINITY_DN11984_c0_g1_i1	11.0239807105587	-0.131928363471177	0.468679029264012	0	1	1
TRINITY_DN11989_c0_g1_i2	2.9812337762455	0.876594874082182	0.483714135756076	0	1	NA
TRINITY_DN1199_c0_g1_i1	19.2502591313461	0.292854836375128	0.40331692801472	0	1	1
TRINITY_DN11992_c0_g1_i1	14.3089842932777	0.664978967696294	0.446510542498391	0	1	1
TRINITY_DN11996_c0_g1_i1	11.2309945164986	0.645686148659342	0.462811515298669	0	1	1
TRINITY_DN12005_c0_g1_i1	707.512721273207	4.71390449502782	0.143197003742164	25.9356299222221	2.64125405814843e-148	2.02388537811233e-145
TRINITY_DN12007_c0_g1_i1	3.9143853081914	0.109853005771136	0.516047416021725	0	1	NA
TRINITY_DN12008_c0_g1_i1	3.80983275747502	0.439658533001494	0.515563966550262	0	1	NA
TRINITY_DN12010_c0_g1_i1	15.9494339302441	-0.580306189054404	0.428505883719529	0	1	1
TRINITY_DN12012_c0_g1_i1	71.9004447177246	-0.450034975571287	0.240925755391338	0	1	1
TRINITY_DN12021_c0_g1_i1	4.75108909779102	-0.0480770010737509	0.514405351774049	0	1	NA
TRINITY_DN12031_c0_g1_i1	1.69547131132112	0.384100889948224	0.428063796021384	0	1	NA
TRINITY_DN12044_c0_g1_i1	2.65022946576798	-0.444199701660309	0.489802775201885	0	1	NA
TRINITY_DN12046_c0_g1_i1	4.83737488648544	1.53772707528617	0.515569567944357	1.04297675564939	0.296959058386888	NA
TRINITY_DN12047_c0_g1_i1	9.10289076713378	0.115621260810604	0.477971991520415	0	1	1
TRINITY_DN12052_c0_g1_i2	2.14592394917552	0.576731454401494	0.488828477382192	0	1	NA
TRINITY_DN12056_c0_g1_i1	13.4190974844753	-1.32558248444959	0.447893837159216	-0.726918875496512	0.46727565344728	1
TRINITY_DN12060_c0_g1_i1	1.71303553949136	0.368185804924434	0.468476342638782	0	1	NA
TRINITY_DN12062_c0_g1_i1	2.14262317227278	0.355501218368009	0.489079609794698	0	1	NA
TRINITY_DN12069_c0_g1_i1	13.3529828317984	0.596887224843055	0.451978876887902	0	1	1
TRINITY_DN12071_c0_g1_i1	4.46703216542433	0.880883083946068	0.515962487385948	0	1	NA
TRINITY_DN12076_c0_g1_i1	3.23020132908717	0.744603375076548	0.505722984457343	0	1	NA
TRINITY_DN12083_c0_g1_i1	51.8906960829242	-0.812882815654947	0.292436237886394	0	1	1
TRINITY_DN12092_c0_g1_i1	8.76650483958376	0.169868327264393	0.489811621248478	0	1	1
TRINITY_DN12101_c0_g1_i1	0.960721704344761	0.00601215427805625	0.400335268791977	0	1	NA
TRINITY_DN12102_c0_g1_i1	1.61942377725621	-0.166099185793461	0.47302418945659	0	1	NA
TRINITY_DN12111_c0_g1_i1	3.35389991673305	-0.544602693640285	0.507990825940952	0	1	NA
TRINITY_DN12112_c0_g1_i1	9.77772836755639	-0.145094113410931	0.472042606388191	0	1	1
TRINITY_DN12118_c0_g1_i1	4.70291703495544	1.73561802646139	0.515272462790571	1.42762922450287	0.153398607290247	NA
TRINITY_DN12121_c0_g1_i1	1.92967831372698	-0.00392092486257643	0.487566787348919	0	1	NA
TRINITY_DN12127_c0_g1_i1	4.98872678733493	0.167148011123665	0.513781205467505	0	1	NA
TRINITY_DN12129_c0_g1_i1	4.80583332867398	-0.22658674395449	0.515335800148869	0	1	NA
TRINITY_DN12136_c0_g1_i2	49.2198388410671	-0.107090871712736	0.304219830256652	0	1	1
TRINITY_DN1214_c0_g1_i1	21.6977455621723	0.283362596744478	0.394099494439454	0	1	1
TRINITY_DN12145_c0_g1_i1	6.99512661453179	-0.298535802566076	0.498001821465133	0	1	1
TRINITY_DN12147_c0_g1_i1	2.54860020348523	1.05388007515627	0.492564446226183	0.10938685398242	0.912895660180542	NA
TRINITY_DN12149_c0_g1_i1	37.9453702237693	-0.0339767460537903	0.336454334350136	0	1	1
TRINITY_DN12153_c0_g1_i3	26.6121540164528	2.76164096316444	0.404847016608338	4.35137444737232	1.35286782432259e-05	0.000300638908887327
TRINITY_DN12162_c0_g1_i1	1.54103719192461	0.805108274816434	0.436523015101187	0	1	NA
TRINITY_DN12166_c1_g1_i1	0.98897871016555	-0.507124696702053	0.37376641752396	0	1	NA
TRINITY_DN1217_c0_g1_i1	19.2154750359568	0.510080985154682	0.398297886264065	0	1	1
TRINITY_DN12172_c0_g1_i1	1.86219112444059	0.129210342422723	0.471639032894686	0	1	NA
TRINITY_DN12174_c0_g1_i1	0.987310364592344	0.568063114904692	0.390893752752728	0	1	NA
TRINITY_DN12175_c0_g1_i1	1.73446143152607	-0.261692762144391	0.47170177387829	0	1	NA
TRINITY_DN12176_c0_g1_i1	3.18276464623805	-0.767286103030827	0.506342697067019	0	1	NA
TRINITY_DN12178_c0_g1_i1	7.37489716778796	0.129989208433981	0.4995894870191	0	1	1
TRINITY_DN1218_c0_g1_i1	7.17348153588882	-0.101858191172909	0.493784192438932	0	1	1
TRINITY_DN12181_c0_g1_i1	4.67578260589881	0.401491123068454	0.516053204574997	0	1	NA
TRINITY_DN12184_c0_g1_i1	20.1962931254376	1.81980488990202	0.42697302268624	1.92003908055907	0.0548529632054102	0.620816715403026
TRINITY_DN12184_c0_g1_i2	3.03179376546493	0.542380829451349	0.503438752076777	0	1	NA
TRINITY_DN12193_c0_g1_i3	1.76930519774712	0.167388568362463	0.453542698775715	0	1	NA
TRINITY_DN122_c0_g1_i1	2.06109791184667	0.410746267367523	0.466585546503563	0	1	NA
TRINITY_DN12210_c0_g1_i1	8.17088730177756	0.0782174166050581	0.485839511094437	0	1	1
TRINITY_DN12214_c0_g1_i1	2.76621510586454	0.556307586974349	0.499137216625999	0	1	NA
TRINITY_DN12217_c0_g1_i1	11.2769956106477	-0.116194157991417	0.459732341767359	0	1	1
TRINITY_DN12224_c0_g1_i2	1.31785882844532	0.0566150441267369	0.419014653126152	0	1	NA
TRINITY_DN12234_c0_g1_i1	8.8701329668839	1.48677090245898	0.497025746380834	0.979367580056912	0.327398389880942	1
TRINITY_DN12239_c0_g1_i1	3.06477950312516	0.760608262502501	0.486879465134545	0	1	NA
TRINITY_DN1224_c0_g1_i1	6.54021082277589	-0.564563621088033	0.502999616654472	0	1	1
TRINITY_DN12240_c0_g1_i1	11.7970429457955	0.38738915492735	0.472135382588082	0	1	1
TRINITY_DN12240_c0_g1_i2	6.5620999938461	-0.359585467292828	0.504885167653066	0	1	1
TRINITY_DN12248_c0_g1_i1	279.438922660432	-0.366573421323811	0.142457695780343	0	1	1
TRINITY_DN1226_c0_g1_i1	4.33492967286011	1.11339779171714	0.5105772307305	0.222097236014419	0.824238189473881	NA
TRINITY_DN12261_c0_g1_i2	1.55477506792437	-0.207371069528221	0.446459399249531	0	1	NA
TRINITY_DN12262_c0_g1_i1	3.74295925219011	-0.726111422633122	0.503456123447146	0	1	NA
TRINITY_DN12266_c0_g1_i1	12.1076745615681	1.10643338835822	0.483418747413103	0.220168102556567	0.825740237590234	1
TRINITY_DN12268_c0_g1_i1	25.3350179518639	0.846729317259695	0.369240368984541	0	1	1
TRINITY_DN1227_c0_g1_i1	35.5034878558945	-0.407789277129728	0.34671770817483	0	1	1
TRINITY_DN12273_c0_g1_i1	1.03488112731813	0.225266304800631	0.39727152428261	0	1	NA
TRINITY_DN12277_c0_g1_i1	2.00072430351363	0.864955015412702	0.475813392532107	0	1	NA
TRINITY_DN1228_c0_g1_i1	28.934731988328	0.430526813703721	0.341323977836032	0	1	1
TRINITY_DN12282_c0_g1_i1	3.29114498328446	0.0898706764711785	0.51131830745953	0	1	NA
TRINITY_DN12284_c0_g1_i1	4.51531611367049	0.926413634173032	0.515590983899592	0	1	NA
TRINITY_DN12289_c0_g1_i2	3.08011495468466	0.288029052691457	0.510745131470544	0	1	NA
TRINITY_DN12290_c0_g1_i1	2.00084861242107	1.03526384668527	0.467152599986612	0.0754867824481392	0.939827413609198	NA
TRINITY_DN12296_c0_g1_i3	49.2482624396402	0.308708979785067	0.282776021562381	0	1	1
TRINITY_DN12297_c0_g1_i1	103.058899287275	-0.154161876162737	0.275411701614825	0	1	1
TRINITY_DN12298_c0_g1_i1	2.65409993718479	-0.275696243395978	0.503031925105937	0	1	NA
TRINITY_DN1230_c0_g1_i2	1385.80744739749	-0.00379101724040207	0.0808860178679065	0	1	1
TRINITY_DN12300_c0_g1_i1	16.7865437825219	0.352418155885697	0.420432547350596	0	1	1
TRINITY_DN12301_c0_g1_i1	1.12520007922817	-0.129513268433752	0.429711461702082	0	1	NA
TRINITY_DN12302_c0_g1_i1	4911.25810504534	0.657216794158438	0.0631454477049941	0	1	1
TRINITY_DN12303_c0_g1_i2	20.2406057523435	-0.614349516320529	0.415240775868974	0	1	1
TRINITY_DN12304_c0_g1_i1	3.16665831090688	0.487285328308981	0.512030355757799	0	1	NA
TRINITY_DN12306_c0_g1_i2	5.36492029169936	-0.128156856768665	0.513851877295715	0	1	NA
TRINITY_DN12313_c0_g1_i1	1.90466025994037	0.147353511381367	0.486497703291331	0	1	NA
TRINITY_DN12314_c0_g1_i1	26.108872804425	0.814088295006416	0.36741289453192	0	1	1
TRINITY_DN12315_c0_g1_i1	13.0408242205485	0.275895618916682	0.462803131340835	0	1	1
TRINITY_DN12316_c0_g1_i1	116.382987903066	5.21595437129397	0.349484708082981	12.0633443289111	1.64946267796736e-33	1.73227072814552e-31
TRINITY_DN12319_c0_g1_i1	1.94128143279738	0.293286226145183	0.476190289792478	0	1	NA
TRINITY_DN1232_c0_g1_i1	1.02658613627326	0.514669140151146	0.37646900589195	0	1	NA
TRINITY_DN12321_c0_g1_i1	2.49260160368876	0.270240529475122	0.495684745516366	0	1	NA
TRINITY_DN12324_c0_g1_i1	42.2756060810357	-1.72266238789745	0.346937864663711	-2.0829735278331	0.0372536365952102	0.442445744844032
TRINITY_DN12325_c0_g1_i1	2.53407227274179	-0.376785248554618	0.504073671149403	0	1	NA
TRINITY_DN12328_c0_g1_i1	5.64632040151825	-0.0582962745300832	0.509253875121582	0	1	NA
TRINITY_DN12330_c0_g1_i2	17.9032593762372	1.34325026416552	0.430350843000151	0.797605650711831	0.42509937083454	1
TRINITY_DN12339_c0_g1_i1	2.00972903267679	0.15281286410897	0.462597753301794	0	1	NA
TRINITY_DN12350_c0_g1_i4	1.72177950796347	-0.193145666669429	0.441327293980059	0	1	NA
TRINITY_DN12351_c0_g1_i1	1.78289064624327	-0.502233850890364	0.456915451542444	0	1	NA
TRINITY_DN12368_c0_g1_i1	1.08327536104947	-0.106067100994661	0.415445845405693	0	1	NA
TRINITY_DN12370_c0_g1_i1	4.04409868321037	0.511658832058008	0.514817235741491	0	1	NA
TRINITY_DN12373_c0_g1_i1	45.8901923924093	1.06430587116876	0.289463202336683	0.222155599225247	0.824192757128065	1
TRINITY_DN12375_c0_g1_i1	55.9233859690612	-0.157619841889974	0.270208471967411	0	1	1
TRINITY_DN12376_c0_g1_i1	89.3196760022202	0.0113216919712124	0.218497997730043	0	1	1
TRINITY_DN12379_c0_g1_i2	2.78412898409685	-0.960582986705725	0.502268186589991	0	1	NA
TRINITY_DN1238_c0_g1_i1	5.18417213333744	0.0314685637847187	0.513797698475301	0	1	NA
TRINITY_DN12389_c0_g1_i2	639.666134380256	-0.634619909340843	0.100625473435185	0	1	1
TRINITY_DN1240_c0_g1_i1	12.4215783552843	-0.498333275207635	0.449493024999708	0	1	1
TRINITY_DN12403_c0_g1_i1	4.1434828138761	0.932952944395553	0.514791503727659	0	1	NA
TRINITY_DN12414_c0_g1_i1	4.40098451425443	0.650558700113365	0.515160944545892	0	1	NA
TRINITY_DN12416_c0_g1_i1	2.61135107224949	0.40896236571402	0.504106210633483	0	1	NA
TRINITY_DN12420_c0_g1_i1	3.16273721421859	0.0680426739840572	0.513549457187151	0	1	NA
TRINITY_DN12426_c0_g1_i1	9.24182248445979	-0.964156759802805	0.485339509973766	0	1	1
TRINITY_DN12428_c0_g1_i1	11.3499269383924	1.7047330156817	0.488682881863617	1.44210702243992	0.149272184298096	1
TRINITY_DN12431_c0_g1_i2	2.27795029352412	-0.0546491291996261	0.487147357721722	0	1	NA
TRINITY_DN12434_c0_g1_i1	248.182627105017	1.44481810349064	0.147530603468877	3.01509038146436	0.00256902688442141	0.0406350131588644
TRINITY_DN12436_c0_g1_i1	1.36604262045773	-0.509761841006967	0.416752006916463	0	1	NA
TRINITY_DN12437_c0_g1_i1	6.21380750731223	-0.409608751790628	0.508587453685113	0	1	1
TRINITY_DN1244_c0_g1_i2	1.34526939813084	0.733368523676732	0.424660597356225	0	1	NA
TRINITY_DN12445_c0_g1_i2	29.1366182174186	0.0706984633317666	0.36434175377936	0	1	1
TRINITY_DN12445_c0_g1_i3	5.92960487323075	-0.0401904201003365	0.505964552359027	0	1	1
TRINITY_DN12446_c0_g1_i1	96.3590112719423	1.31822761656899	0.222222577443425	1.43202198547989	0.152137529416947	1
TRINITY_DN12455_c0_g1_i2	93.6291009312387	0.300472349196064	0.211808856437609	0	1	1
TRINITY_DN12458_c0_g1_i2	4.83192608446805	-0.394624109958744	0.516044299728037	0	1	NA
TRINITY_DN12460_c0_g1_i1	12.1040326363238	1.44718215311055	0.463744930389278	0.964284725948758	0.334903196471645	1
TRINITY_DN12462_c0_g1_i1	1.4592148742613	-0.0846878695419946	0.462729692849955	0	1	NA
TRINITY_DN12464_c0_g1_i1	19.3261523693102	-0.232393558328235	0.39035864436372	0	1	1
TRINITY_DN12465_c0_g1_i1	1.27743181072212	-0.232817956044842	0.425528833423788	0	1	NA
TRINITY_DN12468_c0_g1_i1	5.15106559726505	1.17152863402603	0.515083655107155	0.333011215411891	0.739125817213996	NA
TRINITY_DN12471_c0_g1_i2	2.29572104944616	0.950771330375532	0.482920863990775	0	1	NA
TRINITY_DN12473_c0_g1_i2	23.1465262040762	0.310272595250353	0.396820013043651	0	1	1
TRINITY_DN12475_c0_g1_i2	0.986498051782926	-0.153234857602109	0.400869556228881	0	1	NA
TRINITY_DN12489_c0_g1_i1	1.55225399271865	-0.0415262194094533	0.457373750161098	0	1	NA
TRINITY_DN12490_c0_g1_i1	6.06734379821537	-1.03206250367421	0.513973801345367	-0.0623815914163096	0.950258954326886	1
TRINITY_DN12493_c0_g1_i2	5.47657602299383	1.40346403346319	0.514759418417296	0.783791454858079	0.4331624887109	NA
TRINITY_DN12494_c0_g2_i1	12.380360524863	0.762353798042886	0.452713251725297	0	1	1
TRINITY_DN1250_c0_g1_i1	5.66745916683327	1.49688905785124	0.51601868672032	0.962928418366656	0.335583446964486	NA
TRINITY_DN12500_c0_g1_i1	41.9459397240913	0.245271877366958	0.298882165123396	0	1	1
TRINITY_DN12501_c0_g1_i1	19.3255138959896	-1.04244326141356	0.414720396320786	-0.102341871270624	0.918485321297725	1
TRINITY_DN12507_c0_g1_i1	1.15903220691173	0.264755222386759	0.419460138560507	0	1	NA
TRINITY_DN1251_c0_g1_i2	33.7736386267	0.488668163265108	0.333269952245797	0	1	1
TRINITY_DN12515_c0_g1_i2	3.72413440510425	0.534258362995404	0.515792120721571	0	1	NA
TRINITY_DN12516_c0_g1_i1	2.80856717514089	0.16740070350012	0.507684249389283	0	1	NA
TRINITY_DN12519_c0_g1_i1	7.50089201632851	0.30001069722431	0.49127217601367	0	1	1
TRINITY_DN12523_c0_g1_i2	18.6844629876978	2.65438166658944	0.450934444612422	3.66878531093667	0.000243705620171797	0.0045920087210695
TRINITY_DN12524_c0_g1_i1	67.9825091462783	0.272183568463983	0.240960860918178	0	1	1
TRINITY_DN12525_c0_g1_i2	3.89902576455298	0.15301373153985	0.512013333073993	0	1	NA
TRINITY_DN12525_c0_g1_i3	2.2537909322562	-0.667004499279142	0.476088031568895	0	1	NA
TRINITY_DN12530_c0_g1_i1	52.6446876974374	-1.66969261907769	0.285844556822852	-2.34285594422819	0.0191367703305432	0.247141474012864
TRINITY_DN12531_c0_g1_i2	0.948846729821837	0.150653449673328	0.380655023717292	0	1	NA
TRINITY_DN12532_c0_g1_i2	29.8825625555636	0.828696286049952	0.347861326508837	0	1	1
TRINITY_DN12534_c0_g1_i1	12.7588108114888	0.225261373037804	0.448931890067917	0	1	1
TRINITY_DN12547_c0_g1_i2	23.1803638113439	-0.140434883359834	0.384416036055535	0	1	1
TRINITY_DN12552_c0_g1_i1	1588.2685385376	0.142410109491161	0.0758084704854276	0	1	1
TRINITY_DN12552_c0_g1_i2	28.2841258289613	1.15912267393237	0.407134414645432	0.390835724538163	0.695918666702981	1
TRINITY_DN12554_c0_g1_i2	274.285882005647	-2.26043951681496	0.157573770212484	-7.9990439723267	1.25388937143007e-15	6.34271814315812e-14
TRINITY_DN12555_c0_g1_i1	1531.50408546301	0.0422152433190045	0.0766693528511931	0	1	1
TRINITY_DN12557_c0_g1_i1	105.414224739841	-0.269681914713097	0.220415402250127	0	1	1
TRINITY_DN12558_c0_g1_i2	14.5872823582164	-0.409019301431192	0.438942042734863	0	1	1
TRINITY_DN12568_c0_g1_i1	25.4761845530212	0.333183356046225	0.366217346887193	0	1	1
TRINITY_DN12570_c0_g1_i1	9.93872563628866	0.380351226999566	0.472730084773008	0	1	1
TRINITY_DN12571_c0_g1_i3	3.97071589721312	-0.293146628230368	0.509850913092001	0	1	NA
TRINITY_DN12577_c0_g1_i1	15.6470767144033	0.330273767390122	0.438014786277881	0	1	1
TRINITY_DN12580_c0_g1_i1	6.52664133620423	-0.783683600395387	0.505691031493583	0	1	1
TRINITY_DN12582_c0_g1_i1	5.89508665617247	-0.204751485283449	0.509208293415286	0	1	1
TRINITY_DN12583_c0_g1_i2	18.3592018727768	0.00842245146460531	0.397527523002396	0	1	1
TRINITY_DN12586_c0_g1_i1	0.951540580560229	0.379933317286274	0.399594745092172	0	1	NA
TRINITY_DN1259_c0_g1_i1	2.41323282499865	-0.618270285649812	0.491652585804032	0	1	NA
TRINITY_DN12591_c0_g1_i1	3.29028265150908	0.0342625659350899	0.49340789471419	0	1	NA
TRINITY_DN12594_c0_g1_i1	1.57067050527994	0.856404156092911	0.44487437856865	0	1	NA
TRINITY_DN12595_c0_g1_i1	4.16969983267293	0.237661402904609	0.514779041747891	0	1	NA
TRINITY_DN12597_c0_g1_i1	1.83285292320834	0.734029632464356	0.461594846884613	0	1	NA
TRINITY_DN12603_c0_g1_i1	20.6822200846396	0.125825829918018	0.385558585812081	0	1	1
TRINITY_DN12604_c0_g1_i3	41.130509131341	-0.447368576810424	0.318688411175691	0	1	1
TRINITY_DN12608_c0_g1_i1	4.24228199803836	0.712732705947279	0.515905989798219	0	1	NA
TRINITY_DN12612_c0_g1_i2	48.5608875808427	1.74558047902119	0.331942701505589	2.246111981494	0.0246968360928908	0.310420924620788
TRINITY_DN12613_c0_g1_i2	1.318949664296	-0.00322108985226592	0.454001655247353	0	1	NA
TRINITY_DN12618_c0_g1_i2	509.958033800304	0.924519293778978	0.107234127744379	0	1	1
TRINITY_DN1262_c0_g1_i2	3.0660806945661	0.297380211470389	0.508641603847287	0	1	NA
TRINITY_DN12626_c0_g1_i1	5.53811386564147	0.265091648739338	0.512832999192819	0	1	NA
TRINITY_DN12627_c0_g1_i2	18.2521022786636	1.94996547050604	0.4246421086445	2.23709672490658	0.0252800189795378	0.316214215639454
TRINITY_DN12630_c0_g1_i1	6.96071290178948	0.717332202850894	0.501849035358517	0	1	1
TRINITY_DN12633_c0_g1_i1	127.735329914271	-0.644843660455583	0.191173624986	0	1	1
TRINITY_DN12634_c0_g1_i1	17.7241582843142	0.427161582270972	0.418323832834901	0	1	1
TRINITY_DN12635_c0_g1_i1	37.4819950683267	1.06279210987264	0.332537076609973	0.188827394866071	0.850228100073545	1
TRINITY_DN12637_c0_g1_i1	17.2912067657349	-1.15950986090102	0.417340203675825	-0.382205834702963	0.702308694324388	1
TRINITY_DN12639_c0_g1_i1	4.78926163532538	-0.255430368115051	0.515166811788588	0	1	NA
TRINITY_DN12640_c0_g1_i1	9.27354878132541	-0.238392957174195	0.488993634831855	0	1	1
TRINITY_DN12640_c0_g1_i2	1.57184466786329	0.498466371718891	0.455640473964298	0	1	NA
TRINITY_DN12640_c0_g1_i3	4.1753436759884	0.331009962089827	0.506729357674627	0	1	NA
TRINITY_DN12644_c0_g1_i1	35.9471137444995	1.48888733507235	0.332711391331889	1.4694036567707	0.141723336075151	1
TRINITY_DN12645_c0_g1_i2	7.96697718598517	0.617346453867349	0.497034653419275	0	1	1
TRINITY_DN12649_c0_g1_i1	13.3848531445631	1.01298224126493	0.451892809631182	0.0287285856031447	0.977081057758233	1
TRINITY_DN12652_c0_g1_i3	1.22782090592435	0.306469160043665	0.426410372430195	0	1	NA
TRINITY_DN12660_c0_g1_i1	25.8536747781042	0.0745529054738911	0.376996558148046	0	1	1
TRINITY_DN12662_c0_g2_i1	10.590193471255	-0.171101879947778	0.481107529675969	0	1	1
TRINITY_DN12664_c0_g1_i2	12.9434031639616	-1.19536389958516	0.4546444608602	-0.429706982936791	0.667408803198567	1
TRINITY_DN12669_c0_g1_i1	142.632865544023	-0.297553166667672	0.185346210005572	0	1	1
TRINITY_DN12670_c0_g1_i1	560.713913893081	-0.899163209194253	0.104885451447948	0	1	1
TRINITY_DN1268_c0_g1_i2	3.42489963805477	1.20038142469234	0.497715515265658	0.402602327125331	0.687240797429701	NA
TRINITY_DN12682_c0_g1_i3	736.830760314308	-0.512258326189588	0.0968257684704994	0	1	1
TRINITY_DN12694_c0_g1_i2	3.79146151236964	0.45929562699559	0.515069311669861	0	1	NA
TRINITY_DN12699_c0_g1_i1	1.71260328231472	-0.419717429274034	0.468893141710849	0	1	NA
TRINITY_DN12702_c0_g1_i1	13.2879546354913	1.61531648594828	0.473657745044081	1.29907405164676	0.193918517140185	1
TRINITY_DN12705_c0_g1_i2	19.9759268845218	0.511930912556453	0.398659580149559	0	1	1
TRINITY_DN12706_c0_g1_i1	258.057805041378	0.449084338117947	0.1384605299825	0	1	1
TRINITY_DN12710_c0_g1_i1	5.16608335388877	1.82466238056418	0.51583500998417	1.59869408745538	0.109888592010861	NA
TRINITY_DN12711_c0_g1_i2	2.76827573143523	0.213462273170611	0.504275471037445	0	1	NA
TRINITY_DN12713_c0_g1_i2	3.41733056078976	0.0369584082177096	0.514646160452931	0	1	NA
TRINITY_DN12715_c0_g1_i1	2629.95959869611	-0.35768406392792	0.0630781017968519	0	1	1
TRINITY_DN12723_c0_g1_i1	4.72848088180494	0.219637657995785	0.514042615676361	0	1	NA
TRINITY_DN12725_c0_g1_i1	5.9267111425184	-0.0356620323807453	0.511356366035277	0	1	1
TRINITY_DN12729_c0_g1_i1	2.98764319051291	1.04229649302271	0.502647879508375	0.0841473618949307	0.932939268798119	NA
TRINITY_DN12729_c0_g1_i3	0.9177590563692	0.319623499441628	0.383940866235536	0	1	NA
TRINITY_DN1273_c0_g1_i2	1.60785835463838	0.334255298760548	0.463254641328608	0	1	NA
TRINITY_DN12730_c0_g1_i1	46.7376411403806	-0.0955463640562321	0.280334798488998	0	1	1
TRINITY_DN12734_c0_g1_i1	49.7943943740014	0.370040520447071	0.283608584570962	0	1	1
TRINITY_DN12736_c0_g1_i1	32.0618865291607	-0.978143914359504	0.336239898156366	0	1	1
TRINITY_DN12742_c0_g1_i1	1.20551932847406	-0.0939731032909911	0.43158307662741	0	1	NA
TRINITY_DN12746_c0_g1_i2	4.29942418236879	1.19186510043508	0.511723458900973	0.374939036109746	0.707705806639058	NA
TRINITY_DN12747_c0_g1_i2	70.6147955274906	-1.23451883492026	0.245919601118718	-0.953640270451842	0.340265764002344	1
TRINITY_DN12748_c0_g1_i1	21.939629691553	-0.0661507880211552	0.389769163603493	0	1	1
TRINITY_DN12749_c0_g1_i1	10.2920773343551	0.0737603054938751	0.483287226513299	0	1	1
TRINITY_DN1275_c0_g1_i1	109.216305681435	0.437089160698084	0.196487737439111	0	1	1
TRINITY_DN12752_c0_g1_i3	27.8900806583876	-0.0721521151791094	0.3526624279795	0	1	1
TRINITY_DN12754_c0_g1_i1	2.30013786189978	-0.189157904822768	0.486344327408667	0	1	NA
TRINITY_DN12757_c0_g1_i2	303.555912860397	0.0114562000831204	0.132116617885635	0	1	1
TRINITY_DN12761_c0_g1_i2	667.782317568877	0.493272180243504	0.0978348477376985	0	1	1
TRINITY_DN12764_c0_g1_i3	94.0520445738554	-0.0479525252908337	0.22656637827619	0	1	1
TRINITY_DN12767_c0_g1_i1	15.158398741085	-1.1036119757814	0.438587446332756	-0.236240176611861	0.813246305227442	1
TRINITY_DN1277_c0_g1_i1	3.95062486767218	-0.316242179272269	0.515748863182256	0	1	NA
TRINITY_DN12771_c0_g1_i1	1.38119745606274	-0.178180679432004	0.420854886157084	0	1	NA
TRINITY_DN12772_c0_g1_i1	1.37745122898297	0.0890927170263043	0.43720720994697	0	1	NA
TRINITY_DN12775_c0_g1_i1	3.31405102346988	-0.387403090454594	0.50521529049693	0	1	NA
TRINITY_DN12777_c0_g1_i1	110.932475631862	-0.0717667020118241	0.208668794976737	0	1	1
TRINITY_DN12779_c0_g1_i2	1.71835636652974	-0.145783290415926	0.46498279301346	0	1	NA
TRINITY_DN1278_c0_g1_i1	9.06412602663642	0.941619929136231	0.487690635146156	0	1	1
TRINITY_DN12780_c0_g1_i1	1.46466664550205	-0.399784339175749	0.450306533375629	0	1	NA
TRINITY_DN12783_c0_g1_i1	138.481662144373	1.39012388691022	0.201949528963743	1.93178904111366	0.0533855492605245	0.607198256542602
TRINITY_DN12789_c0_g1_i1	4.56355626261613	0.402288109345037	0.515779507022813	0	1	NA
TRINITY_DN1279_c0_g1_i1	5.48244372752101	-0.173713788104766	0.512305907638174	0	1	NA
TRINITY_DN12791_c0_g1_i1	275.960213796473	-1.54992677783777	0.146800762896668	-3.74607574910804	0.000179622373376519	0.0034633805058591
TRINITY_DN12793_c0_g1_i3	4.7209579120511	-0.251571642344295	0.514524754557139	0	1	NA
TRINITY_DN12794_c0_g1_i1	28.2280958217609	0.155762572720377	0.347563316618843	0	1	1
TRINITY_DN12800_c0_g1_i1	18.1322517305097	3.66630482986172	0.488482597062347	5.45834149649635	4.80602626954991e-08	1.40639147794509e-06
TRINITY_DN12803_c0_g1_i1	15.2257096136051	-1.10490024041546	0.429082476165646	-0.244475703955259	0.806862416607029	1
TRINITY_DN12805_c0_g1_i1	1.55796093921492	0.468586154875211	0.446486973696258	0	1	NA
TRINITY_DN12807_c0_g1_i2	195.9521385796	0.344463481806692	0.155842733614872	0	1	1
TRINITY_DN12808_c0_g1_i1	309.022128666138	0.630686971302394	0.126412468157637	0	1	1
TRINITY_DN12809_c0_g1_i1	10.0293826321924	-1.68284522211524	0.492341384322512	-1.38693443992092	0.165461754920966	1
TRINITY_DN12813_c0_g1_i1	0.95721117739945	0.180702961409643	0.384691159411772	0	1	NA
TRINITY_DN12815_c0_g1_i1	4.79961596653763	0.0522721035898624	0.514582995658431	0	1	NA
TRINITY_DN12817_c1_g1_i1	0.960586078449836	0.00585248472234384	0.400325968693271	0	1	NA
TRINITY_DN12819_c0_g1_i1	2.82122464380079	-0.387562132746286	0.500313873042665	0	1	NA
TRINITY_DN1282_c0_g1_i1	3.89936769375253	0.45915621525963	0.515658078296044	0	1	NA
TRINITY_DN12822_c0_g1_i1	6.32169356676638	0.186535583108078	0.508678000924702	0	1	1
TRINITY_DN12827_c0_g1_i1	18.5763842208705	-0.31121509372283	0.400869796620033	0	1	1
TRINITY_DN12828_c0_g1_i2	44.5867781773525	-0.653428358473051	0.294620637615057	0	1	1
TRINITY_DN1283_c0_g1_i1	13.7862893376905	-0.159242528066933	0.432125690371295	0	1	1
TRINITY_DN12831_c0_g1_i1	26.702315179911	-0.0498441259743314	0.356570762908399	0	1	1
TRINITY_DN12834_c0_g1_i4	8.70765029426902	-0.126444791087673	0.490810541038621	0	1	1
TRINITY_DN12847_c0_g1_i1	267.699486581155	0.532094916506083	0.135096615028339	0	1	1
TRINITY_DN12850_c0_g1_i1	1.79466958725758	0.0161069954272727	0.462399895685965	0	1	NA
TRINITY_DN12855_c0_g1_i2	12.4636539389634	0.35232105614597	0.44500790244227	0	1	1
TRINITY_DN12857_c0_g1_i1	3.98263304283433	0.673612302510048	0.514148357881211	0	1	NA
TRINITY_DN12858_c0_g1_i1	2.51798490861033	0.361450417237087	0.493082129879886	0	1	NA
TRINITY_DN12859_c0_g1_i1	23.5188739832494	0.126762233756612	0.396909992099512	0	1	1
TRINITY_DN12864_c0_g2_i1	22.6448215479485	0.509368741700002	0.385021355536206	0	1	1
TRINITY_DN12876_c0_g1_i1	25.5548743491223	-0.598109408951948	0.359200580715703	0	1	1
TRINITY_DN1288_c0_g1_i1	25.6703095241735	0.517665445153707	0.359553230909305	0	1	1
TRINITY_DN12891_c0_g1_i1	24.3599160273479	1.62990711618818	0.381663988432761	1.65042323949605	0.0988564011787348	1
TRINITY_DN12893_c0_g1_i1	1.20828303838478	0.595121285122369	0.395870033742548	0	1	NA
TRINITY_DN12894_c0_g1_i1	171.747633237311	0.100749850998387	0.164795898152193	0	1	1
TRINITY_DN12898_c0_g1_i1	8.77097435910048	0.12271314058569	0.48224088147101	0	1	1
TRINITY_DN129_c0_g1_i1	11.4982195998927	0.409645157612959	0.45997243979933	0	1	1
TRINITY_DN12900_c0_g1_i3	172.751553588149	1.10129289870305	0.169770940989069	0.596644502957473	0.550744752285359	1
TRINITY_DN12901_c0_g1_i1	32.4498706066766	0.0644202458031778	0.338673557012003	0	1	1
TRINITY_DN12904_c0_g1_i2	6.47991404576254	2.114928796418	0.515259850245196	2.16381850029153	0.0304782817203589	0.370702628167258
TRINITY_DN12905_c0_g1_i1	40.6623882885619	0.214132698108391	0.294854873132834	0	1	1
TRINITY_DN12906_c0_g1_i3	60.5236853472669	-0.830917441324181	0.27377442683528	0	1	1
TRINITY_DN12907_c0_g1_i1	5.76136437955361	-0.393473400752273	0.511148121053323	0	1	NA
TRINITY_DN1291_c0_g1_i1	1.23463655076242	0.277420797405237	0.414010253099688	0	1	NA
TRINITY_DN12911_c0_g1_i1	39.7162221600681	0.151466898056023	0.307674214527388	0	1	1
TRINITY_DN12912_c0_g1_i1	14.8969609421151	0.718143170239459	0.43364060921609	0	1	1
TRINITY_DN12917_c0_g1_i1	6.30423234701346	-0.43408149456517	0.506388781742452	0	1	1
TRINITY_DN12921_c0_g1_i2	8.32026614057084	0.105433783523154	0.504314578851514	0	1	1
TRINITY_DN12927_c0_g1_i2	13.6021219854635	2.14397274505052	0.472998045429566	2.41855702387012	0.0155822030225599	0.207585446447999
TRINITY_DN12928_c0_g1_i1	142.675464806731	2.12506863511587	0.197105862359651	5.70794101021209	1.14351035333584e-08	3.59153800459226e-07
TRINITY_DN12930_c0_g1_i1	15.8682856627994	-0.0135094365179525	0.431551715457696	0	1	1
TRINITY_DN12932_c0_g1_i1	27.4937517434144	-0.0275164869977129	0.3478748002239	0	1	1
TRINITY_DN12952_c0_g1_i1	173.706241243742	-0.296562003330231	0.165422131611132	0	1	1
TRINITY_DN12953_c0_g1_i3	21.5801629308634	-0.13523745186072	0.384325314634009	0	1	1
TRINITY_DN12955_c0_g1_i1	111.405869552135	0.624042283279658	0.197185363586419	0	1	1
TRINITY_DN12966_c0_g1_i1	16.039527423804	0.276462321602922	0.435449715346625	0	1	1
TRINITY_DN12972_c0_g1_i2	1.81208486104003	0.0789419279564265	0.46881573219118	0	1	NA
TRINITY_DN12973_c0_g1_i1	252.908487489771	-0.000650087829577741	0.143319375720574	0	1	1
TRINITY_DN12976_c0_g1_i1	27.7013820678325	-0.559128143363914	0.34724222535461	0	1	1
TRINITY_DN1298_c0_g1_i1	2.36638150123508	-0.110125163120663	0.496282604868901	0	1	NA
TRINITY_DN12985_c0_g1_i2	7.1668232150619	0.25241870578382	0.500700139612078	0	1	1
TRINITY_DN12988_c0_g1_i1	42.2858487324382	-0.0632460241792247	0.302115815002846	0	1	1
TRINITY_DN12991_c0_g1_i1	87.9331524838141	-1.10311192579801	0.230682966149064	-0.446985434249083	0.654885576761053	1
TRINITY_DN13_c0_g1_i1	16.1179871179988	1.18742676814211	0.433198497098207	0.432657937175666	0.665263292131091	1
TRINITY_DN130_c0_g1_i1	1.12205009006065	-0.0901213497995369	0.401811935782482	0	1	NA
TRINITY_DN13001_c0_g1_i1	3.07393611733758	0.252315448318348	0.503674276003887	0	1	NA
TRINITY_DN13002_c0_g1_i3	2.89774424544129	-0.411751765029681	0.502502190589837	0	1	NA
TRINITY_DN13004_c0_g1_i1	3.38747953262791	-0.812369001617382	0.511518221388532	0	1	NA
TRINITY_DN13008_c0_g1_i1	4.52230093738688	1.67459868906872	0.514754132073507	1.31052602987631	0.190017944398624	NA
TRINITY_DN13010_c0_g1_i1	9.38654048722178	-0.101173280692144	0.481443411768061	0	1	1
TRINITY_DN13012_c0_g1_i1	5.04327954623724	-0.137653883224487	0.514810536092137	0	1	NA
TRINITY_DN13016_c0_g1_i1	1.94209650705857	0.434923306036354	0.468204480649979	0	1	NA
TRINITY_DN13019_c0_g1_i1	5.32220323238105	0.887391568571174	0.512373543196002	0	1	NA
TRINITY_DN13029_c0_g1_i2	12.6949812544546	0.313452534818194	0.453596867954529	0	1	1
TRINITY_DN13036_c0_g1_i2	37.840114406803	2.39113831709585	0.346196600819732	4.01834770705975	5.86076695891536e-05	0.00120052878824752
TRINITY_DN13042_c0_g1_i2	36.5634852200844	0.358794532632716	0.3174729188161	0	1	1
TRINITY_DN13043_c0_g1_i1	115.153349517214	2.38996709723025	0.228123807064909	6.0930383159648	1.10787531304481e-09	3.82651625235126e-08
TRINITY_DN13046_c0_g1_i1	73.3627126979282	0.0740955479494635	0.239901601309842	0	1	1
TRINITY_DN13050_c0_g1_i2	6.97985809587945	0.13571139906506	0.499127044404558	0	1	1
TRINITY_DN13051_c0_g1_i1	42.7715813738217	-2.1204919188516	0.334181900396128	-3.3529401727724	0.000799579880514243	0.0138802339927348
TRINITY_DN13052_c0_g1_i2	57.3653883035173	0.495240743298092	0.280507798831106	0	1	1
TRINITY_DN13054_c0_g1_i3	1.01376872583048	0.407838711597977	0.406820170746394	0	1	NA
TRINITY_DN13060_c0_g2_i1	4.21032927290272	0.112118225144843	0.51475679025258	0	1	NA
TRINITY_DN13063_c0_g1_i2	1.67430005693386	-0.910813908856276	0.451806957467198	0	1	NA
TRINITY_DN13066_c0_g1_i1	6.6814264896435	-0.164449190934602	0.498517480473958	0	1	1
TRINITY_DN13067_c0_g1_i1	6.36091276911076	-0.819519093217348	0.511372953704226	0	1	1
TRINITY_DN13071_c0_g1_i2	0.96979489048218	-0.354582014773051	0.384703127838233	0	1	NA
TRINITY_DN13075_c0_g1_i2	37.012934887215	0.396925962094471	0.33943316175988	0	1	1
TRINITY_DN13077_c0_g1_i1	1.46008869499493	-0.582344362826098	0.391002476997696	0	1	NA
TRINITY_DN13080_c0_g1_i1	20.4705470674102	0.137145426814703	0.396265537952134	0	1	1
TRINITY_DN13086_c0_g1_i1	12.9445373201786	-0.741070798787521	0.457919960568687	0	1	1
TRINITY_DN1309_c0_g1_i1	4.68229639996554	0.0191205638909262	0.516058439784486	0	1	NA
TRINITY_DN1309_c0_g1_i2	6.96187284458088	0.0319204952512814	0.498318783229155	0	1	1
TRINITY_DN13095_c0_g1_i1	15.4457613557881	-0.132814411480362	0.427456183358314	0	1	1
TRINITY_DN13096_c0_g1_i1	7.20656724573504	1.56939002487275	0.508884778478407	1.11889773275447	0.263183770335499	1
TRINITY_DN13101_c0_g1_i1	143.20930212359	0.0840791422420146	0.173285818574936	0	1	1
TRINITY_DN13102_c0_g1_i1	36.2750168907217	2.61990870540248	0.368116838852945	4.40052867575993	1.07987455069744e-05	0.0002431069051075
TRINITY_DN13104_c0_g1_i1	7.77764415741254	0.0605434663453394	0.502742600714954	0	1	1
TRINITY_DN13105_c0_g1_i1	5.32968987511157	-0.492519093647676	0.511374915590514	0	1	NA
TRINITY_DN13109_c0_g1_i1	1.76103184522054	-0.48600158738423	0.4559350261004	0	1	NA
TRINITY_DN13112_c0_g1_i1	5.33357631885696	1.4591761308144	0.516067189756332	0.88976036440373	0.373594573280081	NA
TRINITY_DN13114_c0_g1_i1	10.1352682259843	-0.00804594201552086	0.466342085507919	0	1	1
TRINITY_DN13118_c0_g1_i2	9.54290678546066	-0.194585235679831	0.482455804954285	0	1	1
TRINITY_DN13121_c0_g1_i1	11.5645962157959	-0.455106998661376	0.456615897204623	0	1	1
TRINITY_DN13122_c0_g1_i1	15.9204532764919	2.24273205637335	0.450178924892701	2.76052917552627	0.00577078033243059	0.0850368050553109
TRINITY_DN13123_c0_g1_i2	35.7579704289756	0.853854713252992	0.32250036487907	0	1	1
TRINITY_DN13127_c0_g1_i2	33.6753855029841	-0.118381758746286	0.344822761389467	0	1	1
TRINITY_DN13130_c0_g1_i3	1.71403205038301	0.0653694401577549	0.468070254432801	0	1	NA
TRINITY_DN13134_c0_g1_i1	1.81666566655666	0.547201695860829	0.467527408402995	0	1	NA
TRINITY_DN13138_c0_g1_i2	282.342730988071	0.157292543000193	0.131513085567994	0	1	1
TRINITY_DN13139_c0_g1_i1	1.12270449791496	0.541749298236328	0.383085628206936	0	1	NA
TRINITY_DN1314_c0_g1_i1	20.57212794887	-0.973938058859085	0.408744635175591	0	1	1
TRINITY_DN13143_c0_g1_i1	5.7363799366119	-0.651065622126688	0.51259158517205	0	1	NA
TRINITY_DN13148_c0_g1_i1	49.4861677356991	-2.24652722856464	0.302867291042896	-4.11575388108877	3.85915940712321e-05	0.000808718957313587
TRINITY_DN1315_c0_g1_i1	1.85757460583042	0.277329160511753	0.473355623725286	0	1	NA
TRINITY_DN13151_c0_g1_i1	7.5196254744435	-0.24833050270516	0.499888547252486	0	1	1
TRINITY_DN13156_c0_g2_i1	1.4374480376794	0.218803448732425	0.438511034065673	0	1	NA
TRINITY_DN13157_c0_g1_i1	0.987163608006336	0.567994981554149	0.390876591023778	0	1	NA
TRINITY_DN13158_c0_g1_i1	12.3872621449052	0.139739645099871	0.447112451850853	0	1	1
TRINITY_DN13164_c0_g1_i1	6.56416978982463	1.53178692585133	0.508498472380782	1.04579847282827	0.295654086417198	1
TRINITY_DN13172_c0_g1_i2	30.2678487832174	0.624397868616202	0.344314666440652	0	1	1
TRINITY_DN13175_c0_g1_i2	11.7227494284903	-0.939952000991754	0.459358327713522	0	1	1
TRINITY_DN13176_c0_g1_i1	4.96805863558551	1.13791400068829	0.515803357520892	0.267377089887787	0.789178837139689	NA
TRINITY_DN13178_c0_g1_i1	2.27522869418244	-0.64389599692564	0.492059137171553	0	1	NA
TRINITY_DN13179_c0_g1_i1	16.3156714187447	-0.334482110739607	0.412058206238394	0	1	1
TRINITY_DN13182_c0_g1_i1	40.9781633248011	0.169636319106336	0.315752239967353	0	1	1
TRINITY_DN13184_c0_g1_i1	3.16724099992217	0.536608236534263	0.50401974399933	0	1	NA
TRINITY_DN13185_c0_g1_i2	2.72040357053568	-0.789580334429605	0.498069694130724	0	1	NA
TRINITY_DN13186_c0_g1_i2	2.48192436943581	0.0201452527610014	0.49152494566151	0	1	NA
TRINITY_DN1319_c0_g1_i1	9.91085632519046	0.0671967661226631	0.485134885047624	0	1	1
TRINITY_DN13190_c0_g1_i1	42.4790747004589	0.99987125562108	0.311668645115102	0	1	1
TRINITY_DN13191_c0_g1_i2	43.8774223891457	0.136750673196701	0.294344610338447	0	1	1
TRINITY_DN13197_c0_g1_i1	12.0668023006111	-0.692827642320394	0.495631187523666	0	1	1
TRINITY_DN13201_c0_g1_i1	10.7943069370336	0.268767547024555	0.460979738302835	0	1	1
TRINITY_DN13203_c0_g1_i1	3.04136739913447	0.0970174213587472	0.327201069968435	0	1	NA
TRINITY_DN13205_c0_g1_i2	4.20071811768623	-0.254240340079558	0.51571562570096	0	1	NA
TRINITY_DN13208_c0_g1_i1	6.17367571377011	-0.156091605126674	0.508226477729234	0	1	1
TRINITY_DN1321_c0_g1_i1	20.0267399107632	-0.358772248548311	0.399444353699582	0	1	1
TRINITY_DN13210_c0_g1_i3	2.47024838627736	-0.0759534020554091	0.493168810005071	0	1	NA
TRINITY_DN13211_c0_g1_i1	2.40094597330106	0.149820393639802	0.474235080797009	0	1	NA
TRINITY_DN13212_c0_g1_i2	44.7053725940441	0.918826585517579	0.308031332051291	0	1	1
TRINITY_DN13213_c0_g1_i1	3.70278349251289	0.063635134723415	0.507858008528277	0	1	NA
TRINITY_DN13214_c0_g1_i1	0.928353949777659	0.545919856682574	0.385451942484861	0	1	NA
TRINITY_DN13216_c0_g1_i1	1093.08664596537	1.29515334210692	0.080509372533435	3.66607430686836	0.000246302384312087	0.00463250002639343
TRINITY_DN13219_c0_g1_i1	8.78677307131152	-0.628151990090917	0.502465064028526	0	1	1
TRINITY_DN13222_c0_g1_i1	51.9114321239907	-0.233264141631386	0.273455050895782	0	1	1
TRINITY_DN13223_c0_g1_i1	74.1819251837603	0.62736867686869	0.242647193698652	0	1	1
TRINITY_DN13224_c0_g1_i2	10.4545841624676	-0.849839968391963	0.474217421483862	0	1	1
TRINITY_DN13227_c0_g1_i1	5.38123878485829	-0.808331265610632	0.513181334911314	0	1	NA
TRINITY_DN13228_c0_g2_i1	91.937806230767	4.38242671334254	0.318846568577255	10.6083208874898	2.72603890997031e-26	2.24697286885959e-24
TRINITY_DN13229_c0_g1_i1	4.42393537905635	0.496751907216126	0.515860347383616	0	1	NA
TRINITY_DN13235_c0_g1_i1	474.283939773949	0.0404243999525905	0.113528656108229	0	1	1
TRINITY_DN13236_c0_g1_i1	125.555344251176	-0.906636529971528	0.18909994289827	0	1	1
TRINITY_DN1324_c0_g1_i2	1.99984319333766	-0.810053493444538	0.475868266464776	0	1	NA
TRINITY_DN13241_c0_g1_i1	8.44018692826585	0.365794231707622	0.502124826103761	0	1	1
TRINITY_DN13241_c0_g1_i2	3.09829804554761	-0.630273443831939	0.484523408257018	0	1	NA
TRINITY_DN1325_c0_g1_i1	2.81301106437575	1.14216158959002	0.497796681522725	0.285581633760915	0.775198572004852	NA
TRINITY_DN13253_c0_g1_i1	8.2342556991085	-0.657297314910825	0.489309719156803	0	1	1
TRINITY_DN13254_c0_g1_i1	3.71147369041928	0.244807190751684	0.515617644110621	0	1	NA
TRINITY_DN13257_c0_g1_i1	4.19388891277229	0.47744582784453	0.515592109938208	0	1	NA
TRINITY_DN13259_c0_g1_i1	5.78827332674793	0.608477004191087	0.511150010432084	0	1	NA
TRINITY_DN13259_c0_g1_i3	2.46171860002542	-0.294518958250561	0.492003378891647	0	1	NA
TRINITY_DN13263_c0_g1_i2	44.1496433346714	-0.216618657648726	0.298391783721095	0	1	1
TRINITY_DN13266_c0_g1_i1	0.968426656044863	-0.400190225307984	0.403757060442683	0	1	NA
TRINITY_DN13266_c0_g1_i2	1.08901949459443	-0.188038260347455	0.408314914393738	0	1	NA
TRINITY_DN13271_c0_g1_i2	154.224034430881	-0.695164558336335	0.175790761250041	0	1	1
TRINITY_DN13274_c0_g1_i1	3.35949286235404	0.0823596318762536	0.505835578280073	0	1	NA
TRINITY_DN13275_c0_g1_i1	27.416868446469	-0.505990110410629	0.367207266090763	0	1	1
TRINITY_DN13280_c0_g1_i2	2.01139187704553	0.523617235117554	0.482113176422305	0	1	NA
TRINITY_DN13283_c0_g1_i1	1.79277000660076	0.509235818486979	0.460401200042021	0	1	NA
TRINITY_DN13286_c0_g1_i1	12.0028538822284	-0.540930204855212	0.465290426374837	0	1	1
TRINITY_DN13290_c0_g1_i1	48.209003867887	1.26328223223459	0.297489334937441	0.885014020048682	0.376149069795434	1
TRINITY_DN13296_c0_g1_i2	14.3961292912703	0.852047581943409	0.437620619019396	0	1	1
TRINITY_DN13297_c0_g1_i1	192.849471401377	1.49968041959485	0.161069796087843	3.10226021098544	0.00192049065272292	0.0311387391176994
TRINITY_DN13299_c0_g1_i1	55.529117747591	-0.582276991471645	0.274145159326248	0	1	1
TRINITY_DN1330_c0_g1_i1	1.43894090454783	-0.166840004021351	0.450450569132508	0	1	NA
TRINITY_DN13303_c0_g1_i1	26.8365833091382	-1.0504132158853	0.356550283861597	-0.141391602158626	0.887560588131034	1
TRINITY_DN13304_c0_g1_i1	1.38383810567729	-0.170718830217508	0.445955816159497	0	1	NA
TRINITY_DN13305_c0_g1_i1	3.80441328780852	-0.876864940303529	0.507157524387835	0	1	NA
TRINITY_DN13315_c0_g1_i1	9.54487790589984	-0.130165149982253	0.47539043834681	0	1	1
TRINITY_DN13320_c0_g1_i1	1.00322205673904	-0.512036529111844	0.37506049085931	0	1	NA
TRINITY_DN13336_c0_g1_i1	527.560310673568	0.150216901855165	0.104091189148346	0	1	1
TRINITY_DN13338_c0_g1_i1	5.46725826651794	0.404550276612443	0.513601052041343	0	1	NA
TRINITY_DN13340_c0_g1_i2	16.4530631840517	2.85704532831303	0.476662005905638	3.89593738394298	9.78196603972011e-05	0.00195346617177383
TRINITY_DN13347_c0_g1_i1	447.463926393877	0.142666728964805	0.110392698208624	0	1	1
TRINITY_DN13352_c0_g1_i2	238.849589476759	0.0285339074198179	0.152455578105139	0	1	1
TRINITY_DN13353_c0_g1_i1	5.15976499644797	-0.274508843832212	0.516064517245786	0	1	NA
TRINITY_DN13353_c0_g1_i2	15.6158978614626	-0.374315793974841	0.423369005425372	0	1	1
TRINITY_DN13354_c0_g1_i2	3.71517187113208	1.13212870134035	0.514367128634665	0.256876254303162	0.79727430195833	NA
TRINITY_DN13361_c0_g1_i3	33.5253823013512	0.875007711807724	0.354677584119374	0	1	1
TRINITY_DN13363_c0_g1_i1	21.0182633080548	1.53055619228809	0.423673477249733	1.25227615316443	0.210469255193944	1
TRINITY_DN13364_c0_g1_i2	24.5796702782415	-1.13298466475885	0.369515000634214	-0.3598897596325	0.71892957528485	1
TRINITY_DN13365_c0_g1_i1	33.5567582530483	0.081610785552449	0.321084154001119	0	1	1
TRINITY_DN1337_c0_g1_i2	19.7337857964133	3.14742823429314	0.462656532453953	4.64151715939916	3.45860293716695e-06	8.32035304267988e-05
TRINITY_DN13371_c0_g1_i1	8.5387009456803	-0.267627709926424	0.490885356009945	0	1	1
TRINITY_DN13373_c0_g1_i1	18.0962225859525	0.0550389658963228	0.400460850046508	0	1	1
TRINITY_DN13380_c0_g1_i2	32.7055653451215	-0.308693063600452	0.332079933016994	0	1	1
TRINITY_DN13381_c0_g1_i1	159.770123740314	-0.248884187440059	0.170867136737476	0	1	1
TRINITY_DN13382_c0_g1_i1	593.32552844077	0.281222546839135	0.107173390186972	0	1	1
TRINITY_DN13387_c0_g1_i1	5.64932221874638	-0.508199565114377	0.509024502001828	0	1	NA
TRINITY_DN13387_c0_g1_i2	1.55800510738611	-0.173753849239811	0.433255408719215	0	1	NA
TRINITY_DN13389_c0_g1_i1	14.1592185354429	-0.755685419063545	0.434860329144148	0	1	1
TRINITY_DN13390_c0_g1_i2	234.680478713672	0.99392668040134	0.148216577446738	0	1	1
TRINITY_DN13391_c1_g1_i1	9.84833865931308	-0.0792163055477796	0.480208747641099	0	1	1
TRINITY_DN13392_c0_g1_i1	1.28141448375116	0.122915992804214	0.424429947189378	0	1	NA
TRINITY_DN13393_c0_g1_i1	5.88428736945375	-0.317268799900595	0.508170013272294	0	1	1
TRINITY_DN13394_c0_g1_i1	12.6864312483284	1.18886768137234	0.458198525584096	0.412196178788619	0.68019563772231	1
TRINITY_DN13399_c0_g1_i2	71.586130244841	0.143603653841705	0.244326955177641	0	1	1
TRINITY_DN1340_c0_g1_i1	7.37203208532327	1.56331242761294	0.50291200698294	1.1201013692084	0.262670567236126	1
TRINITY_DN13401_c0_g1_i2	28.1328392164901	0.44794922868756	0.360159650213787	0	1	1
TRINITY_DN13404_c0_g1_i1	6.27371296323401	0.232398473458706	0.50753013175841	0	1	1
TRINITY_DN13406_c0_g1_i1	5.63482318424101	1.50787633308893	0.516053544865951	0.984154334645355	0.325039634811279	NA
TRINITY_DN13407_c0_g1_i1	5.71956539565396	0.344583940531641	0.514024649661793	0	1	NA
TRINITY_DN13413_c0_g1_i1	11.7542160104599	-0.678421574514992	0.455340389453236	0	1	1
TRINITY_DN13414_c0_g1_i1	3.33930062723946	0.13935259585745	0.496023224215825	0	1	NA
TRINITY_DN13414_c0_g1_i2	27.806095007455	0.0961039108746973	0.359568941682895	0	1	1
TRINITY_DN13416_c0_g1_i1	29.7922540836793	-0.350013711145452	0.356663429002842	0	1	1
TRINITY_DN13418_c0_g1_i1	1.32248754781907	0.619787089386677	0.401397483581175	0	1	NA
TRINITY_DN1343_c0_g1_i2	1.64800327621957	-0.207027260859204	0.258392957296678	0	1	NA
TRINITY_DN13431_c0_g1_i1	12.8034229523973	-2.60892260901815	0.482812317021844	-3.33239760522795	0.000861011479593421	0.0148198556583264
TRINITY_DN13432_c0_g1_i1	21.3407035372555	0.452851473545478	0.384119628471133	0	1	1
TRINITY_DN13438_c0_g1_i2	27.3789765601061	0.431550326956239	0.379450754871519	0	1	1
TRINITY_DN1344_c0_g1_i1	28.3238969419509	0.347772704974394	0.350855555907794	0	1	1
TRINITY_DN13448_c0_g1_i1	3.47937285871514	-0.640263253427817	0.512207453767989	0	1	NA
TRINITY_DN13451_c0_g1_i2	9.47393481119146	1.0838940644625	0.495359103302431	0.169360094329946	0.865513410143194	1
TRINITY_DN13453_c0_g1_i1	24.3780302482539	0.420787599756346	0.361797163080798	0	1	1
TRINITY_DN13457_c0_g1_i2	33.9625170847014	0.0134742395604927	0.325937793131657	0	1	1
TRINITY_DN13462_c0_g1_i1	4.5720879618561	0.681223851566192	0.515709688948051	0	1	NA
TRINITY_DN13463_c0_g1_i1	28.1979282953249	-0.0442800579619423	0.348882169680751	0	1	1
TRINITY_DN13464_c0_g1_i1	9.26023268767764	-1.20770616250154	0.498699622213666	-0.41649552806869	0.677047439024514	1
TRINITY_DN13468_c0_g1_i1	9.35625275503648	0.149101617469321	0.481631404013396	0	1	1
TRINITY_DN13469_c0_g1_i3	20.1433488772495	0.0523710292451866	0.401818613170363	0	1	1
TRINITY_DN1347_c0_g1_i1	30.176818525889	0.0112193934059222	0.349076158611676	0	1	1
TRINITY_DN13470_c0_g1_i1	8.03491036714697	-0.66375065207348	0.492909693360544	0	1	1
TRINITY_DN13473_c0_g1_i1	16.2141225470846	0.0714556893589967	0.422366166406349	0	1	1
TRINITY_DN13475_c0_g1_i1	15.5445203919072	1.0944460195054	0.430958721715894	0.219153284865323	0.826530644159043	1
TRINITY_DN13480_c0_g1_i1	37.1870024612508	0.182388695949284	0.312832542756819	0	1	1
TRINITY_DN13485_c0_g1_i1	5.00837175222624	0.209355990867571	0.515728278921407	0	1	NA
TRINITY_DN13499_c0_g1_i2	9.70909551572921	0.522023775815232	0.47591840355518	0	1	1
TRINITY_DN13503_c0_g1_i1	4.9607908558043	1.08238296018491	0.515769482664972	0.159728256428124	0.873095141259017	NA
TRINITY_DN13506_c0_g1_i2	6.00937801884732	-0.266348655136115	0.516065811889612	0	1	1
TRINITY_DN13506_c0_g1_i3	2.08001042760631	0.00411402309437602	0.454500285357584	0	1	NA
TRINITY_DN13508_c0_g1_i3	91.7512848098801	0.40123999060605	0.228678603691004	0	1	1
TRINITY_DN13511_c0_g1_i2	56.7915575829428	-0.143428004505796	0.266428114947444	0	1	1
TRINITY_DN13518_c0_g1_i1	51.4157514191432	1.07357804419962	0.313526340380054	0.234678987769975	0.814457897658597	1
TRINITY_DN13522_c0_g1_i1	3.63729968975213	-0.122484184248065	0.514558885644472	0	1	NA
TRINITY_DN13526_c0_g1_i1	1.34192016052301	0.553776333742933	0.439410747913038	0	1	NA
TRINITY_DN13526_c0_g1_i2	9.45617321406511	0.616346298823786	0.481621768285744	0	1	1
TRINITY_DN1353_c0_g1_i2	4.71246733050025	-0.201090104730672	0.516039688959125	0	1	NA
TRINITY_DN13532_c0_g1_i2	42.6208190286302	0.662535879898262	0.292080168149636	0	1	1
TRINITY_DN1354_c0_g1_i1	9.06446394703261	0.436419460511516	0.483408266627578	0	1	1
TRINITY_DN13544_c0_g1_i2	2.35917484826868	1.17671695127722	0.480996812709737	0.367397343615782	0.713322652754226	NA
TRINITY_DN1355_c0_g1_i1	16.1153834468486	0.737975170383521	0.445097393974853	0	1	1
TRINITY_DN13553_c0_g1_i1	21.8307029278058	1.75484377893701	0.42040840119586	1.79550117645091	0.0725738854860899	0.798235575131162
TRINITY_DN13554_c0_g1_i1	3.08348983106964	-0.10029806273132	0.506014566908726	0	1	NA
TRINITY_DN1356_c0_g1_i1	4.08121251638024	-0.327868336934862	0.516066087913779	0	1	NA
TRINITY_DN13561_c0_g1_i2	6.18997214111597	-0.879163778987398	0.508694295679504	0	1	1
TRINITY_DN13562_c0_g1_i1	23.6617894290757	-0.173250491923118	0.364067203125237	0	1	1
TRINITY_DN1357_c0_g1_i1	2.04855015145317	-0.254925086079526	0.481603848053167	0	1	NA
TRINITY_DN13580_c0_g1_i2	9.88548198256986	-0.854552869681964	0.471474772456115	0	1	1
TRINITY_DN13581_c0_g1_i1	21.7238327808665	2.26618634136872	0.418224316140503	3.02752922893976	0.00246561868113431	0.0391490290821088
TRINITY_DN13589_c0_g1_i1	20.3744551585281	-0.490833621804484	0.387541440940457	0	1	1
TRINITY_DN13590_c0_g1_i2	3.94432616147263	0.583559509962387	0.512985855192856	0	1	NA
TRINITY_DN13591_c0_g1_i3	73.6159100675381	-1.67203008713488	0.255856547079013	-2.62658937129853	0.0086245341019739	0.121714178741977
TRINITY_DN13592_c0_g1_i1	313.669766950712	0.0687615175655679	0.136743746186597	0	1	1
TRINITY_DN13594_c0_g1_i1	3.10464652417549	-0.220880694419398	0.50452679540151	0	1	NA
TRINITY_DN13595_c0_g1_i3	893.428687010836	0.0752589009369927	0.0887604179008097	0	1	1
TRINITY_DN13597_c0_g1_i2	12.3469003441349	-0.0980344289065766	0.450308787290731	0	1	1
TRINITY_DN13604_c0_g1_i1	166.286373926561	-1.32717756459019	0.179038868275947	-1.82741081721945	0.0676380241321712	0.750731266776014
TRINITY_DN13607_c0_g1_i2	66.4789025675436	-1.19855059885053	0.25343032341227	-0.78345241475914	0.433361486828124	1
TRINITY_DN13613_c0_g1_i1	3.42419762570295	0.126552051674212	0.333949527334946	0	1	NA
TRINITY_DN13613_c0_g1_i2	174.971029515926	0.688931490539311	0.164002280535934	0	1	1
TRINITY_DN13614_c0_g1_i1	145.263305418761	0.415980831840713	0.174970420046686	0	1	1
TRINITY_DN13615_c0_g1_i1	109.64005803024	0.358110679825399	0.204010956943634	0	1	1
TRINITY_DN13616_c0_g1_i1	7.95836493528071	-0.514503545791063	0.494838018270248	0	1	1
TRINITY_DN13617_c0_g1_i1	83.4813193528851	0.357984094189317	0.221119433357998	0	1	1
TRINITY_DN13620_c0_g1_i3	21.4787903745394	-0.454567012606873	0.389985186109904	0	1	1
TRINITY_DN13624_c0_g1_i1	57.5136170326561	-1.66759360992057	0.284146678796166	-2.34946828429929	0.0188002456772165	0.244013979181889
TRINITY_DN13632_c0_g1_i2	233.078125082917	-0.0212170478128101	0.143060117514171	0	1	1
TRINITY_DN13635_c0_g1_i1	17.4638107388427	-0.0592072202061179	0.428048187019018	0	1	1
TRINITY_DN13636_c0_g1_i1	18.9653455644442	-0.823607057701961	0.415981781025861	0	1	1
TRINITY_DN13638_c0_g1_i2	21.1433721569921	-0.55535816032687	0.384212222881937	0	1	1
TRINITY_DN13643_c0_g1_i1	14.05089834086	-0.432574264268562	0.444415907229582	0	1	1
TRINITY_DN13645_c0_g1_i1	9.3128987838214	-0.291416663363237	0.488324011747876	0	1	1
TRINITY_DN13647_c0_g1_i3	1.09516024715457	0.0543136899257963	0.416022233921602	0	1	NA
TRINITY_DN13649_c0_g1_i1	3.87901133133392	-0.212316851109926	0.513644566776707	0	1	NA
TRINITY_DN1365_c0_g1_i1	7.59672747122705	-1.12135768926516	0.497769786749635	-0.243802843193046	0.807383518218416	1
TRINITY_DN13654_c0_g1_i2	36.6570237268104	0.675435798024234	0.316326088669758	0	1	1
TRINITY_DN13655_c0_g1_i1	1.74518236889	0.147804222784082	0.437045271115578	0	1	NA
TRINITY_DN13656_c0_g1_i1	19.7175623717803	0.0253264124452751	0.418802474953416	0	1	1
TRINITY_DN13657_c0_g1_i1	1.43493400546624	-0.283117217754712	0.444911699867252	0	1	NA
TRINITY_DN13658_c0_g1_i1	16.1277365213624	-0.541158992094028	0.432867855171106	0	1	1
TRINITY_DN13663_c0_g1_i3	15.9542534160123	0.538343716749842	0.418082414705177	0	1	1
TRINITY_DN13664_c0_g1_i1	1.56128418298032	0.660477973316431	0.453464182680851	0	1	NA
TRINITY_DN13667_c0_g1_i1	2.90518928031907	0.263495443300615	0.510206145170907	0	1	NA
TRINITY_DN1367_c1_g1_i1	11.7424965715335	0.0895437708944263	0.451673199264232	0	1	1
TRINITY_DN13670_c0_g1_i2	267.915516440509	-0.688916504160258	0.137414358959948	0	1	1
TRINITY_DN13676_c0_g1_i1	7.94215475760624	0.00565402835387485	0.496960155626891	0	1	1
TRINITY_DN13678_c0_g1_i1	18.0395141760029	-1.23613009696992	0.415950912238132	-0.567687412198138	0.570247240432675	1
TRINITY_DN1368_c0_g1_i1	14.7868000306473	0.46797860016739	0.428176633448057	0	1	1
TRINITY_DN13682_c0_g1_i1	1.32356104140442	0.338310474565564	0.419555826423915	0	1	NA
TRINITY_DN13684_c0_g1_i1	5.75898507174358	-0.612700976361416	0.513213483254511	0	1	NA
TRINITY_DN13695_c0_g1_i2	84.292559066236	0.563791392382588	0.231921131472447	0	1	1
TRINITY_DN13699_c0_g1_i1	16.4275809653543	0.681635257194296	0.414859526227583	0	1	1
TRINITY_DN137_c0_g1_i1	24.2225022699968	0.176466542906346	0.371820206337098	0	1	1
TRINITY_DN1370_c0_g1_i1	100.975285527808	2.39368239262166	0.230562102703964	6.04471583264105	1.49673566863695e-09	5.12681527291884e-08
TRINITY_DN13700_c0_g1_i1	16.9670942667501	2.8327194500521	0.466702473607059	3.92695465247344	8.60281930412269e-05	0.00172632132476231
TRINITY_DN13702_c0_g1_i3	28.8249061610394	-0.00698583504156065	0.35165714194769	0	1	1
TRINITY_DN13706_c0_g1_i2	10.250492103112	-0.0445800571680571	0.467157528321374	0	1	1
TRINITY_DN13709_c0_g1_i2	19.720696969745	0.278377472243169	0.400057027410365	0	1	1
TRINITY_DN13712_c0_g1_i1	322.495026585988	4.83708759772716	0.208050945030822	18.4430193150948	5.93335857194503e-76	1.70493410409682e-73
TRINITY_DN13713_c0_g1_i2	390.387483111983	-0.264162509139406	0.120299183689261	0	1	1
TRINITY_DN13714_c0_g1_i1	2.20118180605674	0.734338298802816	0.479727030525021	0	1	NA
TRINITY_DN13718_c0_g1_i1	191.726274513661	-0.743652833664764	0.15888467039262	0	1	1
TRINITY_DN13719_c0_g1_i1	2.81442061830651	-1.10511164172864	0.496885439493179	-0.211540997932745	0.832465144243282	NA
TRINITY_DN13719_c0_g1_i2	30.6161050155243	-0.419012326752199	0.347472829257032	0	1	1
TRINITY_DN13721_c0_g1_i1	487.254471468148	-0.350629221712755	0.11119810217186	0	1	1
TRINITY_DN13721_c0_g1_i3	21.3100685044347	0.00874219402379179	0.391302828169516	0	1	1
TRINITY_DN13726_c0_g1_i1	43.435344272538	1.27448745544823	0.301483771133949	0.910455161204267	0.362582518363541	1
TRINITY_DN13727_c0_g1_i3	454.058567260758	-0.52973634630962	0.131568704965489	0	1	1
TRINITY_DN1373_c0_g1_i1	27.1826024895076	-0.325860321833149	0.352397672105157	0	1	1
TRINITY_DN13732_c0_g1_i1	197.746172093779	-0.0917146215089924	0.153941255004988	0	1	1
TRINITY_DN13740_c0_g1_i1	636.118277836214	0.282193901257027	0.0952871696113409	0	1	1
TRINITY_DN13742_c0_g1_i1	13.6462938898302	-0.283353819736933	0.44165800622832	0	1	1
TRINITY_DN13743_c0_g1_i1	0.913614017890455	0.3090310894576	0.383555089035227	0	1	NA
TRINITY_DN13744_c0_g1_i1	1.18009244069101	0.0634779695596733	0.418760457831835	0	1	NA
TRINITY_DN13747_c0_g1_i2	15.3746068767426	0.487873229875574	0.432211978740977	0	1	1
TRINITY_DN13749_c1_g1_i1	47.8174810394924	3.5031636463881	0.359307829163474	6.96662706241571	3.24629707168355e-12	1.32470690564223e-10
TRINITY_DN13751_c0_g1_i1	0.943844461975108	0.313156700797743	0.383139065482186	0	1	NA
TRINITY_DN13753_c0_g1_i1	1295.3642849001	-1.01710458040558	0.0786804230329228	-0.217393091524493	0.827902014635808	1
TRINITY_DN13754_c0_g1_i1	14.7246811358462	-1.09902113452856	0.442776790751028	-0.223636686919839	0.823040014540548	1
TRINITY_DN13755_c0_g1_i1	875.688577272052	0.542782533146268	0.0852058664546835	0	1	1
TRINITY_DN13756_c0_g1_i1	8.05193113911324	-2.61853824635979	0.51305648139102	-3.15469798173399	0.00160664328374947	0.0264017814912572
TRINITY_DN13759_c0_g1_i1	1.69628138071174	-0.240733193918855	0.457215735464654	0	1	NA
TRINITY_DN13759_c0_g1_i2	1.06051990523784	0.175661405521363	0.395093488136801	0	1	NA
TRINITY_DN13763_c0_g1_i2	4.25984585918086	0.455336787274839	0.515703150603255	0	1	NA
TRINITY_DN13764_c0_g1_i2	1.15999243839461	-0.657594194589478	0.409740468309853	0	1	NA
TRINITY_DN13768_c0_g1_i2	1.2237958251375	-0.465999221970121	0.410174585152622	0	1	NA
TRINITY_DN13772_c0_g1_i1	4.19904529281035	-0.119040470738629	0.516066953567934	0	1	NA
TRINITY_DN13773_c0_g1_i1	5.40290793588302	-0.0115517475209198	0.511941285206175	0	1	NA
TRINITY_DN13776_c0_g2_i2	2.2070716378315	0.25989564843908	0.28485370188745	0	1	NA
TRINITY_DN13778_c0_g1_i1	24.6912377616269	-1.28449499540192	0.420484119770151	-0.676589155275183	0.498666661722802	1
TRINITY_DN13779_c0_g1_i1	1.14898718608038	-0.49396575896827	0.423595296856198	0	1	NA
TRINITY_DN13780_c0_g1_i1	119.954290583177	-0.33242911592983	0.191286643501834	0	1	1
TRINITY_DN13781_c0_g1_i3	2.87050402770573	0.667237691132614	0.503358956215651	0	1	NA
TRINITY_DN13784_c0_g1_i1	65.0416685443849	0.349125035723533	0.248377071153029	0	1	1
TRINITY_DN13790_c0_g1_i2	14.1176536132481	0.294513374092792	0.437268903742735	0	1	1
TRINITY_DN13791_c0_g1_i2	3.37843673246106	1.3204188493324	0.505856885060838	0.63341798598603	0.526460722706235	NA
TRINITY_DN13793_c0_g1_i1	14.7236494112481	0.0988349703681688	0.427643173598676	0	1	1
TRINITY_DN13795_c0_g2_i1	1.74364258390742	0.703807763573963	0.459438352110009	0	1	NA
TRINITY_DN13797_c0_g1_i1	2.90342744706338	0.953105804495683	0.500503532084006	0	1	NA
TRINITY_DN1380_c0_g1_i1	759.709309597943	-0.453570838896387	0.0999465563163938	0	1	1
TRINITY_DN13808_c0_g1_i1	13.5216824278479	3.25833289739869	0.499664994693975	4.5196940377659	6.19290654964026e-06	0.000143799151072399
TRINITY_DN13808_c0_g1_i3	638.191556220342	4.29394145548941	0.342091714043356	9.62882560514736	6.04159942435405e-22	4.20857409058791e-20
TRINITY_DN13815_c0_g1_i1	38.2159119270692	-0.977867391982483	0.315287398130062	0	1	1
TRINITY_DN13816_c0_g1_i1	132.42149395316	-0.157062826492463	0.179429734265692	0	1	1
TRINITY_DN13818_c0_g1_i1	1.25372430431129	-0.184835657912031	0.414229902037717	0	1	NA
TRINITY_DN1382_c0_g1_i1	7.91568880833459	-0.308374266778054	0.491668232749144	0	1	1
TRINITY_DN13822_c0_g1_i1	3.74019810228543	0.365291550955947	0.512218517495995	0	1	NA
TRINITY_DN1383_c0_g1_i1	3.41039733092167	-0.0251847738556935	0.508803490057336	0	1	NA
TRINITY_DN13831_c0_g1_i1	2.04093921226772	-0.387601220510961	0.482103953346939	0	1	NA
TRINITY_DN13834_c0_g1_i1	3.04492919877094	0.0344825658599216	0.501971261465316	0	1	NA
TRINITY_DN13836_c0_g1_i1	9.97790270031132	-0.260795636842928	0.469958742302864	0	1	1
TRINITY_DN13837_c0_g1_i2	287.485842019598	0.0182966464129975	0.13746206850984	0	1	1
TRINITY_DN13847_c0_g1_i1	9.77872898336569	-0.932881065601455	0.493840577735898	0	1	1
TRINITY_DN13848_c0_g1_i1	43.1806347482867	-0.0484208188719527	0.291313637309418	0	1	1
TRINITY_DN13857_c0_g1_i1	9.15724787995648	0.958880875345483	0.479655017299449	0	1	1
TRINITY_DN13858_c0_g1_i2	2.69137417070645	0.290196054031678	0.497900542734448	0	1	NA
TRINITY_DN13870_c0_g1_i2	70.3376999795017	1.0647977122165	0.247189544087751	0.26213775528263	0.793215239715963	1
TRINITY_DN13874_c0_g1_i1	60.7842548492753	0.371632891296597	0.263884398508443	0	1	1
TRINITY_DN13875_c0_g1_i1	10.9573505661427	0.395150724680152	0.460424984147865	0	1	1
TRINITY_DN13880_c0_g1_i1	436.225332404789	0.922146263012285	0.12265658302347	0	1	1
TRINITY_DN13883_c0_g1_i2	190.50110671616	-0.859254011657251	0.167046298573434	0	1	1
TRINITY_DN13884_c0_g1_i1	1.78039989778617	-0.262072135334877	0.471654906388223	0	1	NA
TRINITY_DN13888_c0_g1_i2	86.341779609358	0.0563130534701049	0.21925441622606	0	1	1
TRINITY_DN13891_c0_g1_i1	15.7780937188847	-0.323970218882802	0.424830139154804	0	1	1
TRINITY_DN13898_c0_g1_i1	474.139148733673	-1.08451426073298	0.11729936656613	-0.720500572228846	0.471216847521621	1
TRINITY_DN13904_c0_g1_i1	127.677050380994	1.47701312954468	0.201751104530141	2.36436440165024	0.0180610376982754	0.235750668100707
TRINITY_DN13906_c0_g1_i1	9.90933959157896	0.0771498248044153	0.471666706132832	0	1	1
TRINITY_DN13913_c0_g1_i2	5.02605834852733	1.16563242338032	0.515614236978604	0.32123322340922	0.748033656592996	NA
TRINITY_DN13917_c0_g1_i2	7.29061499229369	-0.245962042432491	0.495802836794635	0	1	1
TRINITY_DN13918_c0_g1_i1	1.31328709450561	0.25328411712996	0.395413092484086	0	1	NA
TRINITY_DN13918_c0_g1_i2	10.2604057910913	0.321804874205415	0.484917508006126	0	1	1
TRINITY_DN13920_c0_g1_i1	20.879305930209	0.254021436046162	0.388335939367689	0	1	1
TRINITY_DN13921_c0_g1_i1	7.34356797632691	0.345025564193521	0.49857086651791	0	1	1
TRINITY_DN13922_c0_g1_i1	52.863058243009	1.4356502062316	0.288141511891823	1.51193142345682	0.130551309040437	1
TRINITY_DN13931_c0_g1_i1	6.78345785551448	0.534970875280469	0.506560881556702	0	1	1
TRINITY_DN13935_c0_g1_i2	142.184268955718	4.94054951541426	0.299569910571629	13.1540230722606	1.61355520791992e-39	2.06066936399107e-37
TRINITY_DN13939_c0_g1_i1	1.24700242038509	0.48600968737685	0.427661778014787	0	1	NA
TRINITY_DN13939_c0_g1_i2	1.10252607553725	0.00712876849934654	0.410391594279152	0	1	NA
TRINITY_DN13944_c0_g1_i1	7.44935849309252	-0.799590983018782	0.504582298470724	0	1	1
TRINITY_DN13946_c0_g1_i1	15.5189914670412	-0.429976622530613	0.424612559558763	0	1	1
TRINITY_DN13950_c0_g1_i1	3.03119615905836	0.594091925791583	0.508599860546903	0	1	NA
TRINITY_DN13956_c0_g1_i1	4.56444836938523	-0.901551536656365	0.507870199567816	0	1	NA
TRINITY_DN13957_c0_g1_i2	7.93324765426201	-0.752901128130904	0.498783153313161	0	1	1
TRINITY_DN13958_c0_g1_i3	1.65849120524716	0.35355717946826	0.457043428226347	0	1	NA
TRINITY_DN13959_c0_g1_i2	6.93463002130856	-0.896500197408687	0.503521673267166	0	1	1
TRINITY_DN1396_c0_g1_i1	44.4260739041272	1.39552737784317	0.307382704696337	1.2867587271506	0.198178396657507	1
TRINITY_DN13962_c0_g1_i3	78.613150753387	0.593686347862405	0.234805421231936	0	1	1
TRINITY_DN13967_c0_g1_i1	7.35683301338202	-0.104577259327	0.498515015765897	0	1	1
TRINITY_DN13971_c0_g1_i1	2.25456112061342	1.10144515332401	0.473802902477523	0.214108340817568	0.830462571586533	NA
TRINITY_DN13972_c0_g1_i3	21.364366840181	0.109453004552958	0.388257227677139	0	1	1
TRINITY_DN13977_c0_g1_i1	45.887330148341	0.0589802794359719	0.288437767516519	0	1	1
TRINITY_DN13978_c0_g1_i1	3.54516269732332	0.992884125408379	0.50888877632013	0	1	NA
TRINITY_DN1398_c0_g1_i1	3.73518187725581	0.313298860361273	0.515131169560035	0	1	NA
TRINITY_DN13985_c0_g1_i2	9.68658970179497	0.747810123392916	0.476176263800846	0	1	1
TRINITY_DN13987_c0_g1_i1	78.0584604550879	-0.262035511772623	0.232072184332513	0	1	1
TRINITY_DN13988_c0_g1_i1	7.5518829114188	-0.214090558661305	0.498831057047199	0	1	1
TRINITY_DN13992_c0_g1_i2	1.67757698579321	-0.142424701078813	0.448215148678635	0	1	NA
TRINITY_DN13998_c0_g1_i1	44.7149387655845	1.16805574523515	0.30995326569137	0.542197046578274	0.587682769671794	1
TRINITY_DN140_c0_g1_i1	1.05470965646767	0.38377423930558	0.394471520442715	0	1	NA
TRINITY_DN14004_c0_g1_i1	138.339853862105	0.0286047424180592	0.181123401850106	0	1	1
TRINITY_DN14008_c0_g1_i1	239.135900627602	-0.682061362768844	0.141874471734577	0	1	1
TRINITY_DN14010_c0_g1_i2	26.9381240573922	-1.79492850793307	0.372735107497806	-2.13269019188848	0.0329501490322184	0.397264355085995
TRINITY_DN14014_c0_g1_i1	262.364357199858	3.16072516779545	0.194522171269228	11.1078606294442	1.14878815849356e-28	1.01569565004587e-26
TRINITY_DN14020_c0_g1_i1	32.589477041662	0.247929516519759	0.340485179757503	0	1	1
TRINITY_DN14021_c0_g1_i1	6.16139146792308	-0.588272935283501	0.506033147843427	0	1	1
TRINITY_DN14024_c0_g1_i1	2.84362415844295	-0.997520082092367	0.503886868334634	0	1	NA
TRINITY_DN1403_c0_g1_i1	0.950958404395045	0.0253434680530006	0.382854510391507	0	1	NA
TRINITY_DN14030_c0_g1_i1	124.254199823613	-0.356817370371897	0.189846933300703	0	1	1
TRINITY_DN14031_c0_g2_i1	6.33406436753456	0.937080790231914	0.509284295055651	0	1	1
TRINITY_DN14035_c0_g1_i1	35.0730150744729	-0.723946502248205	0.334647911651911	0	1	1
TRINITY_DN14042_c0_g1_i1	6.14206382157686	-0.291225904022659	0.508381357748467	0	1	1
TRINITY_DN14044_c0_g1_i2	15.1363038525165	-0.111738899852821	0.46097815988884	0	1	1
TRINITY_DN14046_c0_g1_i1	113.268481905254	-0.430616507568112	0.197006720993578	0	1	1
TRINITY_DN14048_c0_g1_i1	15.4492926903716	0.906369286871869	0.435489874140387	0	1	1
TRINITY_DN1405_c0_g1_i1	17.8882139435169	0.171256583718691	0.409537951116507	0	1	1
TRINITY_DN14056_c0_g1_i1	138.895274872603	0.35991957952399	0.187363122902485	0	1	1
TRINITY_DN14056_c0_g1_i2	17.982277166459	0.034626747918383	0.435136801599183	0	1	1
TRINITY_DN14057_c0_g1_i1	8.37990154443479	-0.018377916713143	0.505183646967001	0	1	1
TRINITY_DN14066_c0_g1_i2	12.7786934808176	-0.504161951356736	0.446154672305323	0	1	1
TRINITY_DN14069_c0_g1_i1	111.306201205376	1.07996506538659	0.204361948373953	0.391291363303429	0.69558188208627	1
TRINITY_DN14072_c0_g1_i2	7.97373740640174	-0.693965917414454	0.491896881989697	0	1	1
TRINITY_DN14079_c0_g1_i2	1.35360883170054	0.511011090394724	0.425103365739893	0	1	NA
TRINITY_DN14083_c0_g1_i2	8.52297158799582	0.146393468250849	0.490670483676135	0	1	1
TRINITY_DN14084_c0_g1_i4	2.42461637021713	-0.238134123443143	0.481868607300957	0	1	NA
TRINITY_DN14086_c0_g1_i1	2.03441081868618	-0.47305059034262	0.470990811803072	0	1	NA
TRINITY_DN14089_c0_g1_i2	112.242798320444	0.475938733553811	0.194683946060081	0	1	1
TRINITY_DN14096_c0_g1_i1	6.12020998793503	-0.526650374083272	0.511411022143309	0	1	1
TRINITY_DN14096_c0_g1_i2	57.3134674604594	-0.202585385273728	0.260969860928256	0	1	1
TRINITY_DN14098_c0_g1_i1	2.29820983403289	0.256382241120244	0.489923140735811	0	1	NA
TRINITY_DN14100_c0_g1_i2	1320.28536633833	-1.6593840920976	0.0871581480091563	-7.56537520770097	3.86746643419661e-14	1.78602707716727e-12
TRINITY_DN14101_c0_g1_i2	18.4123420887991	-0.548754113169654	0.404724710145618	0	1	1
TRINITY_DN14103_c0_g1_i1	2.85982876226752	-0.822637426435753	0.492903859321778	0	1	NA
TRINITY_DN14104_c0_g1_i1	283.51023292097	-2.61431857697896	0.156719614578529	-10.3006798563179	6.99650673892551e-25	5.46229161968415e-23
TRINITY_DN14105_c0_g1_i1	3.54081009654229	-0.918524448788128	0.513886794428296	0	1	NA
TRINITY_DN14107_c0_g1_i1	22.4754590920923	2.27158557226335	0.415256126628037	3.06217173142967	0.0021973734623673	0.0352687816624648
TRINITY_DN14109_c0_g1_i2	4.58441570840049	-0.188085730069006	0.516069571194679	0	1	NA
TRINITY_DN1411_c0_g1_i2	9.11044155441661	1.12331138806365	0.48694686085114	0.253233767331638	0.800087574140509	1
TRINITY_DN14112_c0_g1_i1	29.5351532518718	-0.315326481522584	0.344643003711549	0	1	1
TRINITY_DN14117_c0_g1_i1	19.1026871535044	-0.801255138832819	0.41144103714824	0	1	1
TRINITY_DN14117_c0_g1_i2	5.28458954050889	-0.433343274004936	0.512134722552749	0	1	NA
TRINITY_DN14118_c0_g1_i3	276.191631989732	2.33705396322717	0.147539555872303	9.06234233471874	1.27678759883207e-19	7.74646880710751e-18
TRINITY_DN14119_c0_g1_i1	23.3335520785924	1.62545347317724	0.399522767199134	1.56550145455289	0.117465376594754	1
TRINITY_DN14120_c0_g1_i1	14.3566565923433	0.15626776522807	0.456110697706761	0	1	1
TRINITY_DN14129_c0_g1_i1	4.45628856791827	0.947516259290396	0.515590289755902	0	1	NA
TRINITY_DN14132_c0_g1_i1	66.6071525299904	2.00802466008352	0.288446716832528	3.49466504993635	0.000474657027185213	0.00858407275824726
TRINITY_DN14133_c0_g1_i1	5.36102308820081	-0.494784798692573	0.512299659857369	0	1	NA
TRINITY_DN14138_c0_g1_i2	3.51485932896175	-0.742746125589526	0.511507325527889	0	1	NA
TRINITY_DN14141_c0_g1_i1	1.05712000002313	-0.241120168950657	0.395671689301623	0	1	NA
TRINITY_DN14145_c1_g1_i1	1.96216716270356	0.152200003456658	0.482296573433346	0	1	NA
TRINITY_DN14147_c0_g1_i1	2.40113596695936	-0.260277769986345	0.496212966142617	0	1	NA
TRINITY_DN1415_c0_g1_i1	1.13247838673262	-0.225091404254271	0.414102991287182	0	1	NA
TRINITY_DN14153_c0_g1_i3	0.88687298413462	0.453556580604632	0.359243794049733	0	1	NA
TRINITY_DN1416_c0_g1_i1	7.82702204397025	1.85356763619728	0.506613220031777	1.68485069565247	0.0920173811036906	0.970804486310176
TRINITY_DN14161_c0_g1_i1	47.744546074681	0.500977940579951	0.284152307371255	0	1	1
TRINITY_DN14162_c0_g1_i1	6.02309620212522	-0.5912113604031	0.510074326437355	0	1	1
TRINITY_DN14164_c0_g1_i3	2.64483818123827	0.0103827083346444	0.504305976421173	0	1	NA
TRINITY_DN14166_c0_g1_i1	6.46943104644409	0.265038994195884	0.5156551384803	0	1	1
TRINITY_DN14171_c0_g1_i2	1.39410881374806	-0.193385386511092	0.443281928176853	0	1	NA
TRINITY_DN14172_c0_g1_i2	69.8616414860029	1.54681920620628	0.257393060573159	2.12445201509563	0.0336323644677887	0.404311440136014
TRINITY_DN14178_c0_g1_i1	22.1756725207043	-0.971570539189942	0.383816773719196	0	1	1
TRINITY_DN14182_c0_g1_i1	1.30983577874982	0.272270100681671	0.415408705730905	0	1	NA
TRINITY_DN14184_c0_g1_i3	9.8706554430336	-0.254615340734268	0.466954048349476	0	1	1
TRINITY_DN14186_c0_g1_i2	166.037975113573	-0.186758952707302	0.177386996059379	0	1	1
TRINITY_DN14192_c0_g1_i2	12.8535537740066	0.206206561056206	0.466859045858361	0	1	1
TRINITY_DN14193_c0_g1_i1	2.9324302722224	0.812127677616189	0.498417431721571	0	1	NA
TRINITY_DN14198_c0_g1_i1	9.47043241423034	-0.360630046069612	0.484102752545746	0	1	1
TRINITY_DN142_c0_g1_i1	15.0148223946536	-1.36706301785572	0.443833247470337	-0.827029114983662	0.408220559423861	1
TRINITY_DN14200_c0_g1_i1	11287.9387157991	0.404970957300267	0.0549875213912882	0	1	1
TRINITY_DN14204_c0_g1_i1	8.74484170435553	-0.222010422961085	0.482277680903209	0	1	1
TRINITY_DN14209_c0_g1_i1	7.30308280304092	-0.0832372572793096	0.505799095543104	0	1	1
TRINITY_DN1421_c0_g1_i1	14.7676718559844	-0.261860775400786	0.440457495883452	0	1	1
TRINITY_DN14211_c0_g1_i2	146.271181304947	0.061940140078628	0.179804636377982	0	1	1
TRINITY_DN14212_c0_g1_i1	6.97414975421391	-0.112388765827037	0.504807602074146	0	1	1
TRINITY_DN14215_c0_g1_i1	3.32219217873664	0.23301930993948	0.512973445284462	0	1	NA
TRINITY_DN14221_c0_g1_i1	16.2574583438959	0.0154298266579182	0.424960943827219	0	1	1
TRINITY_DN14223_c0_g1_i1	8.78094997968438	0.242450425286032	0.480971935779395	0	1	1
TRINITY_DN14234_c0_g1_i1	62.3374526573541	4.96763555423614	0.40779042425858	9.72959470897303	2.25489570922373e-22	1.60867370096999e-20
TRINITY_DN14236_c0_g1_i1	2.97877380583792	-0.0422740400080735	0.499478484993534	0	1	NA
TRINITY_DN14242_c0_g1_i2	15.8309304457666	0.612439929723158	0.41662913531095	0	1	1
TRINITY_DN14249_c0_g1_i1	19.6706149007747	-0.275195726289114	0.390952825903497	0	1	1
TRINITY_DN1425_c0_g1_i1	17.5905579089991	-0.332706259067252	0.422074471768058	0	1	1
TRINITY_DN14258_c0_g1_i1	5.5250786562957	0.670935855765068	0.512581247953827	0	1	NA
TRINITY_DN14258_c0_g2_i1	19.056700782213	0.346166279055873	0.391155127141039	0	1	1
TRINITY_DN1426_c0_g1_i1	10.2885774894467	1.5788323664514	0.486205743548225	1.19050910881308	0.233846352021209	1
TRINITY_DN14260_c0_g1_i1	8.2556928017893	0.253503995393954	0.485020166450315	0	1	1
TRINITY_DN14260_c0_g1_i2	28.4732713836449	0.141291316366522	0.353603896828104	0	1	1
TRINITY_DN14263_c0_g1_i1	3.70940456260888	1.17052104400743	0.507634896029811	0.335912769868799	0.736936647082656	NA
TRINITY_DN14266_c0_g1_i2	0.834898392380273	0.373248784210176	0.332614223839214	0	1	NA
TRINITY_DN14267_c0_g1_i1	3.17998735141483	0.934870204511342	0.505773100172435	0	1	NA
TRINITY_DN14268_c0_g1_i1	3.71155803093959	0.295546450044952	0.512667925765325	0	1	NA
TRINITY_DN14273_c0_g1_i1	1.58792381464786	0.457836858158597	0.453319922416263	0	1	NA
TRINITY_DN14274_c0_g1_i1	1.25001407552708	-0.048846455635584	0.424978009059907	0	1	NA
TRINITY_DN14278_c0_g1_i2	32.9780467109381	-1.18213719441602	0.340890047642893	-0.53429894969189	0.593134718770034	1
TRINITY_DN14279_c0_g1_i2	5.35603671628501	-0.143793632842142	0.512930572070321	0	1	NA
TRINITY_DN14279_c0_g1_i3	1.09913629052708	0.0228491184927	0.410148871279794	0	1	NA
TRINITY_DN14281_c0_g1_i1	51.9607593967885	0.0854172875395784	0.272416757215406	0	1	1
TRINITY_DN14282_c0_g1_i3	16.2189072937563	1.69984631712058	0.434479143464814	1.61077079912182	0.107229687886458	1
TRINITY_DN14284_c0_g1_i1	5.6321556230807	0.116968881838674	0.512007721287442	0	1	NA
TRINITY_DN14290_c0_g1_i1	104.794428850472	-0.0125232750421257	0.209633526489515	0	1	1
TRINITY_DN14291_c0_g1_i1	1.25781905920269	-0.617245461945528	0.400079573959104	0	1	NA
TRINITY_DN14296_c0_g1_i1	1.34508474939223	-0.00640989716872082	0.455029557760854	0	1	NA
TRINITY_DN14297_c0_g1_i1	5.59935395065339	0.916509964330703	0.512023869433036	0	1	NA
TRINITY_DN143_c0_g1_i1	1.36004002059341	-0.755726675676091	0.4281977251886	0	1	NA
TRINITY_DN14305_c0_g1_i1	10.4838411060503	-0.18437748362231	0.465609951025881	0	1	1
TRINITY_DN14306_c0_g1_i1	301.302141681052	-0.190791322486407	0.125533454084693	0	1	1
TRINITY_DN14308_c0_g1_i1	2.02050783985262	0.635868937008252	0.476793538438791	0	1	NA
TRINITY_DN14313_c0_g1_i1	20.6174814472763	0.0654383454635764	0.391086028458621	0	1	1
TRINITY_DN14317_c0_g1_i1	4.26617382958597	-0.549505893740115	0.516055583524029	0	1	NA
TRINITY_DN14318_c0_g1_i2	22.4448588134239	-0.0976775502921985	0.38365328016497	0	1	1
TRINITY_DN14323_c0_g1_i1	4.18530870296207	0.202434705658481	0.516050497178979	0	1	NA
TRINITY_DN14336_c0_g1_i1	4.97467175501262	0.772804529082198	0.515008228251504	0	1	NA
TRINITY_DN14339_c0_g1_i1	15.3672224034198	-0.295590799259891	0.42606324609097	0	1	1
TRINITY_DN14341_c0_g1_i1	1.40959171116076	0.626268868436209	0.40248503258195	0	1	NA
TRINITY_DN14342_c0_g1_i2	0.922046048231553	-0.470882689494833	0.363599790167592	0	1	NA
TRINITY_DN14344_c0_g1_i2	9.43341326741185	0.416846542128247	0.481325176931323	0	1	1
TRINITY_DN14346_c0_g1_i1	7.23854217692494	0.144429711781368	0.496381575455617	0	1	1
TRINITY_DN14348_c0_g1_i1	53.2622078449789	4.7716712413136	0.413883709514292	9.11287676854881	8.02259132927676e-20	4.96944287459302e-18
TRINITY_DN14349_c0_g1_i1	2.05509005403098	0.142147483566187	0.453693310734659	0	1	NA
TRINITY_DN1435_c0_g1_i1	4.7203655009458	0.0244046959764499	0.515245805171273	0	1	NA
TRINITY_DN14351_c0_g1_i1	1.93789830201369	-0.602921688803337	0.47383006373393	0	1	NA
TRINITY_DN14352_c0_g1_i1	3.50859043899333	-0.582739200006473	0.509879975503458	0	1	NA
TRINITY_DN14353_c0_g2_i1	1.71495913311323	0.909397433838248	0.452337694856803	0	1	NA
TRINITY_DN14354_c0_g1_i1	43.1989879320158	1.21913923901531	0.303975614803444	0.720910587373949	0.470964528441909	1
TRINITY_DN14362_c0_g1_i1	1.51110329581656	0.55405609154797	0.427897846980488	0	1	NA
TRINITY_DN14366_c0_g1_i1	41.039415650994	-0.0657226145430635	0.299055082883884	0	1	1
TRINITY_DN14367_c0_g1_i1	39.6771969099253	3.78322747615439	0.401598273047643	6.93037710305145	4.19720258774969e-12	1.69270807676322e-10
TRINITY_DN14368_c0_g1_i1	3.94170594259838	-0.269529194513352	0.514591392916511	0	1	NA
TRINITY_DN1437_c0_g1_i1	11.575449939885	0.175395970064004	0.45899046834406	0	1	1
TRINITY_DN14370_c0_g1_i2	16.9797007111165	-0.312188674323514	0.422646882143266	0	1	1
TRINITY_DN14371_c0_g1_i1	4.67207616245979	0.406882522369604	0.515623644154555	0	1	NA
TRINITY_DN14373_c0_g1_i1	51.1971977230066	0.751808873657586	0.286199675244768	0	1	1
TRINITY_DN14374_c0_g1_i1	3.13226825071445	-0.321715590723712	0.511273937492607	0	1	NA
TRINITY_DN14376_c0_g1_i1	2.96881324904957	1.12861766044852	0.496080376950076	0.259267784868395	0.795428633710048	NA
TRINITY_DN1438_c0_g1_i1	587.245041627737	-0.693646544322349	0.112431853238484	0	1	1
TRINITY_DN14381_c0_g1_i2	15.7129541822139	-0.0631905939452399	0.430639815134356	0	1	1
TRINITY_DN14383_c0_g1_i1	0.977916199445735	0.369667413239745	0.405240665065806	0	1	NA
TRINITY_DN14385_c0_g1_i2	1.03887664393887	0.384229079467425	0.39246403523051	0	1	NA
TRINITY_DN14389_c0_g1_i1	445.594199793844	0.0931927527523895	0.106138775832483	0	1	1
TRINITY_DN14390_c0_g1_i1	1.86697897515984	0.195302236540142	0.460285611085065	0	1	NA
TRINITY_DN14394_c0_g1_i1	27.2853897500544	0.660994818531445	0.36467054825619	0	1	1
TRINITY_DN14396_c0_g1_i1	26.5237222874212	-1.00647965479038	0.391474487566896	-0.016551920996573	0.986794080783631	1
TRINITY_DN14397_c0_g1_i1	178.406891834823	2.71306776725854	0.18741155263973	9.14067325695581	6.2064723111441e-20	3.90290898617812e-18
TRINITY_DN144_c0_g1_i1	0.984053066915296	0.141223616786057	0.386549098116675	0	1	NA
TRINITY_DN14401_c0_g1_i1	1.21414277696835	-0.457274945206702	0.429172409878519	0	1	NA
TRINITY_DN14405_c0_g1_i2	56.4871400581961	-0.178105071493935	0.297940699065966	0	1	1
TRINITY_DN14406_c0_g1_i1	1.25427265610608	0.605455173220377	0.398365964870504	0	1	NA
TRINITY_DN14407_c0_g1_i2	0.886565075837055	0.453441865453279	0.359209148763443	0	1	NA
TRINITY_DN14410_c0_g1_i1	9.11433286724783	0.0512743417764932	0.479149127892807	0	1	1
TRINITY_DN14411_c0_g1_i1	33.8495109720191	0.335987131916966	0.325864720556142	0	1	1
TRINITY_DN14413_c0_g1_i1	5.88050198298564	-0.578462562638475	0.507832234659318	0	1	1
TRINITY_DN14417_c0_g1_i1	7.06800977870652	1.22709573417613	0.504595322732334	0.450055170837551	0.65267065992072	1
TRINITY_DN14418_c0_g1_i2	4.94488691388422	0.92712922623862	0.516063247146683	0	1	NA
TRINITY_DN14424_c0_g1_i2	10.0820009892157	0.208299921806612	0.470029820210917	0	1	1
TRINITY_DN14425_c0_g1_i2	1733.83907283053	-0.136038875160115	0.0795206636166356	0	1	1
TRINITY_DN14428_c0_g1_i3	24.076906262007	0.382768067575812	0.381556971523231	0	1	1
TRINITY_DN14430_c0_g1_i1	6.31886394139072	1.14019824021536	0.513266176255359	0.273149189837917	0.784738535836169	1
TRINITY_DN14431_c0_g1_i1	128.74626790198	-0.05935956078985	0.184075820791372	0	1	1
TRINITY_DN14436_c0_g1_i1	2.87061963602092	-0.0367270718838459	0.507757130443381	0	1	NA
TRINITY_DN14438_c0_g1_i2	5.33789642103747	0.722166082134635	0.512806334408788	0	1	NA
TRINITY_DN14441_c0_g1_i1	2.10073186376452	0.712644818125272	0.483032939189683	0	1	NA
TRINITY_DN14442_c0_g1_i2	6.54360822686688	0.828065774761042	0.506787245978211	0	1	1
TRINITY_DN14452_c0_g1_i2	8.68794470887199	-1.17448627132069	0.489914510679059	-0.356156569191713	0.721723314899653	1
TRINITY_DN14453_c0_g1_i2	33.566762121652	-2.18947939997972	0.365147272064476	-3.25753330499943	0.00112385069441312	0.0189189153919553
TRINITY_DN14455_c0_g1_i1	24.1415683027206	-0.654235721876822	0.364551059724029	0	1	1
TRINITY_DN14456_c0_g1_i1	1.19208210200292	-0.0455923641615886	0.419414245381686	0	1	NA
TRINITY_DN14456_c0_g2_i1	21.9104060788933	-0.216065752297567	0.387545041923151	0	1	1
TRINITY_DN14459_c0_g1_i2	5.32808573216785	1.6734783094009	0.516048296054744	1.30506837160345	0.191869567450512	NA
TRINITY_DN1446_c0_g1_i2	1.27816183501767	-0.177806899908082	0.427271436586551	0	1	NA
TRINITY_DN14466_c0_g1_i2	1.1360822578428	0.290411334822408	0.429403915882037	0	1	NA
TRINITY_DN14468_c0_g1_i1	1.28960264759528	-0.286271781041934	0.425422615151876	0	1	NA
TRINITY_DN14473_c0_g1_i1	19.4713787639346	-0.65614089268957	0.394927228378166	0	1	1
TRINITY_DN14475_c0_g2_i1	20.7120878803411	0.148215619463857	0.400007207742695	0	1	1
TRINITY_DN14478_c0_g1_i1	1.46581618397918	-0.0927492096636156	0.4385829190577	0	1	NA
TRINITY_DN14479_c0_g1_i1	17.8336128528268	0.0531125641430197	0.407235368583822	0	1	1
TRINITY_DN14480_c0_g1_i1	5.3899013481457	0.755219884903878	0.511949642112198	0	1	NA
TRINITY_DN1449_c0_g1_i1	2.1039183788713	0.349049217224048	0.485444259407542	0	1	NA
TRINITY_DN14492_c0_g1_i1	37.1916792086337	-0.83150608399128	0.31157441450851	0	1	1
TRINITY_DN14495_c0_g1_i1	12.5043584728634	0.0148213395359927	0.466508267288245	0	1	1
TRINITY_DN1450_c0_g1_i1	3.17341911215287	0.313431215816917	0.51041772824116	0	1	NA
TRINITY_DN14509_c0_g1_i2	2355.11991572609	-0.954450806726902	0.0682092870210145	0	1	1
TRINITY_DN14512_c0_g1_i1	9.22905419013112	0.462332420681733	0.484120080062378	0	1	1
TRINITY_DN14520_c0_g1_i1	24.5792853485161	1.40140676311063	0.38850731971188	1.03320257494329	0.30150910813652	1
TRINITY_DN14522_c0_g1_i2	7.41481778495803	-0.637569842682305	0.500386318840753	0	1	1
TRINITY_DN14526_c0_g1_i2	3.8254301515355	1.67136624223902	0.508447874516407	1.3204229497027	0.186693845458333	NA
TRINITY_DN14531_c0_g1_i1	10.2143577783824	1.42541593126656	0.49029802035377	0.867668058214067	0.385576076862049	1
TRINITY_DN14533_c0_g1_i2	28.3920364188479	0.0329830041613357	0.351903949462296	0	1	1
TRINITY_DN14536_c0_g1_i1	50.3593272234088	0.159046954797534	0.273417870229343	0	1	1
TRINITY_DN14543_c0_g1_i1	1.53339378083284	0.636009852298617	0.44929035087991	0	1	NA
TRINITY_DN14548_c0_g1_i3	132.552166378991	0.0401216080460033	0.181257131985684	0	1	1
TRINITY_DN14551_c0_g1_i1	1.65361756147992	-0.0476342831958155	0.454693112370093	0	1	NA
TRINITY_DN14551_c0_g1_i2	4.98711079127357	0.839071073931604	0.516059814761445	0	1	NA
TRINITY_DN14552_c0_g1_i1	7.94358966767236	0.56446293840905	0.487413104396399	0	1	1
TRINITY_DN14553_c0_g1_i1	80.1081720932157	0.940349177745476	0.231660867921925	0	1	1
TRINITY_DN14555_c0_g1_i1	8.02086308430544	0.0741361888950744	0.490673642618446	0	1	1
TRINITY_DN1456_c0_g1_i1	12.1050631866924	1.46769566785951	0.470167213822122	0.994743261780166	0.319861147792235	1
TRINITY_DN14562_c0_g1_i1	3.71027014270353	-0.341223232362124	0.515207897639279	0	1	NA
TRINITY_DN14564_c0_g1_i3	392.777369247815	0.22948478866062	0.126520758756398	0	1	1
TRINITY_DN14565_c0_g1_i2	8.80427511212715	-0.233205463695848	0.49068934971242	0	1	1
TRINITY_DN14568_c0_g1_i2	1.41116106857472	0.0617549864163132	0.433674601807529	0	1	NA
TRINITY_DN14568_c0_g1_i3	33.1459108770891	0.033446279094013	0.329643544997391	0	1	1
TRINITY_DN14568_c0_g1_i4	26.7006205832309	-0.677731136197781	0.377550628820865	0	1	1
TRINITY_DN14569_c0_g1_i1	4.6410691248687	-1.09279976668127	0.51605873663122	-0.179824039579406	0.857290710394887	NA
TRINITY_DN1457_c0_g1_i1	1.69950156929157	-0.365503256417666	0.444345424478883	0	1	NA
TRINITY_DN14572_c0_g1_i1	1.45753002984612	0.707805834839313	0.418936486356833	0	1	NA
TRINITY_DN14573_c0_g1_i1	113.681959696414	-0.616787461045858	0.198824492323118	0	1	1
TRINITY_DN14574_c0_g1_i2	1.94170688185589	-0.185326985482681	0.476789556392097	0	1	NA
TRINITY_DN14575_c0_g1_i1	47.0389119133297	-0.419914798020721	0.286675225033686	0	1	1
TRINITY_DN14577_c0_g1_i1	11.1548491406225	-0.930244041044738	0.481148131083072	0	1	1
TRINITY_DN14578_c0_g1_i2	1.42317065885202	0.214681121939418	0.419508156990775	0	1	NA
TRINITY_DN14579_c0_g1_i1	14.4307661112651	-0.575595211420495	0.439750438697882	0	1	1
TRINITY_DN14587_c0_g1_i1	33.2153154390788	0.219880331348023	0.322771787344905	0	1	1
TRINITY_DN14588_c0_g1_i1	3.12916994589427	1.22271955058452	0.500606629569941	0.444899322999078	0.656392511911432	NA
TRINITY_DN14590_c0_g1_i1	162.9024714268	0.00681920797674164	0.412426992093643	0	1	1
TRINITY_DN14594_c0_g1_i1	37.7427498126929	-0.107628724017176	0.326581431302762	0	1	1
TRINITY_DN1460_c0_g1_i1	375.807237725236	0.1744374199759	0.122483550062696	0	1	1
TRINITY_DN14602_c0_g1_i2	19.525386927352	0.154944311121863	0.408579482820067	0	1	1
TRINITY_DN14603_c0_g1_i1	11.3510532171358	0.911864035148506	0.480665581967266	0	1	1
TRINITY_DN14609_c0_g1_i2	4.9179188839128	0.0657934479100471	0.513501768045954	0	1	NA
TRINITY_DN1461_c0_g1_i1	6.29929668234902	-0.805497708590736	0.507973470108306	0	1	1
TRINITY_DN14614_c0_g1_i1	5.09857257917809	-0.637916343426234	0.515314709458346	0	1	NA
TRINITY_DN14615_c0_g1_i1	22.9787831862583	1.73019637942883	0.395219695893279	1.84757082457247	0.0646644535765819	0.721209099755204
TRINITY_DN14619_c0_g1_i1	34.4323080450523	0.717976351713001	0.346715010205123	0	1	1
TRINITY_DN14619_c0_g1_i2	47.1216511432163	0.501127997620925	0.299594156666616	0	1	1
TRINITY_DN14626_c0_g1_i2	17.1678586236443	0.1807494961922	0.406533769060991	0	1	1
TRINITY_DN14630_c0_g1_i1	6.26040797505352	-0.231571396018894	0.512469159570443	0	1	1
TRINITY_DN14634_c0_g1_i1	26.9427850228646	-0.489164254131513	0.353814667842816	0	1	1
TRINITY_DN14636_c0_g1_i1	29.5887850984865	-0.980255073210031	0.375451897033624	0	1	1
TRINITY_DN14638_c0_g1_i1	4.22136534918292	-1.58917405952664	0.514119583342629	-1.14598641758797	0.251800772073749	NA
TRINITY_DN14640_c0_g1_i1	79.2523548690265	1.49794809384047	0.235684072359618	2.11277787614208	0.0346197841327944	0.414735792659747
TRINITY_DN14646_c0_g1_i1	56.8808024711509	0.244173577626258	0.273957118486044	0	1	1
TRINITY_DN14647_c0_g1_i1	2124.41799715846	-2.748641466949	0.0895445586411872	-19.5281711528219	6.32647920127939e-85	2.21844963042829e-82
TRINITY_DN14648_c0_g1_i2	1.3419370854598	0.394998276793882	0.448601214175902	0	1	NA
TRINITY_DN14649_c0_g1_i3	96.8864205544829	-0.236319900721743	0.214268752021174	0	1	1
TRINITY_DN14650_c0_g1_i1	1.71750594397124	-0.209518970192732	0.439210600878634	0	1	NA
TRINITY_DN14651_c0_g2_i1	91.7368297899313	0.197923678918488	0.237723326424841	0	1	1
TRINITY_DN14653_c0_g1_i1	4.04497205530804	-0.134191126229784	0.516054211592551	0	1	NA
TRINITY_DN14654_c0_g1_i1	10.6480660670493	1.71075638946768	0.485107752154648	1.46515157985168	0.142879566710248	1
TRINITY_DN14655_c0_g1_i1	5.36330861034216	-0.215267572173519	0.51334710993149	0	1	NA
TRINITY_DN14658_c0_g1_i3	25.5637675378005	0.30935505147125	0.367125220003046	0	1	1
TRINITY_DN14673_c0_g1_i1	1.0611349078424	0.216233563724675	0.393156142799504	0	1	NA
TRINITY_DN14673_c0_g1_i2	2.36664456884071	0.329520379372504	0.494127860033146	0	1	NA
TRINITY_DN1468_c0_g1_i1	6.6170664790537	-0.287256302084311	0.4988906926279	0	1	1
TRINITY_DN14685_c0_g1_i2	20.3932164547047	0.114805970595869	0.394696232310328	0	1	1
TRINITY_DN14689_c0_g1_i1	137.904373787285	-0.28025852922369	0.179595427005183	0	1	1
TRINITY_DN14690_c0_g1_i1	14.0845323131426	-0.0910062342962401	0.464228775657648	0	1	1
TRINITY_DN14697_c0_g1_i2	3.17658247235317	-0.206133052924778	0.513302498309236	0	1	NA
TRINITY_DN14698_c0_g1_i1	36.6511923309539	4.33704733017892	0.441039480234249	7.56632337859304	3.83935591750841e-14	1.77701195922442e-12
TRINITY_DN147_c0_g1_i2	4.81530102726812	-0.391419472779969	0.515024853583536	0	1	NA
TRINITY_DN1470_c0_g1_i1	1.26158406449469	0.521325076655083	0.426697124596949	0	1	NA
TRINITY_DN14704_c0_g1_i1	1.43901988659719	-0.108243525560515	0.453694724880765	0	1	NA
TRINITY_DN14708_c0_g1_i1	93.5112158327079	-0.807048592291348	0.21476579737334	0	1	1
TRINITY_DN14709_c0_g1_i1	14.863450269459	0.832954166286713	0.432463573797412	0	1	1
TRINITY_DN14713_c0_g1_i2	4.48227367523351	0.417777800249322	0.51591139413338	0	1	NA
TRINITY_DN14715_c0_g1_i1	12.5110658146073	-1.65454320156736	0.460879668140953	-1.42020411576755	0.155548265796249	1
TRINITY_DN14718_c0_g1_i1	1.92643293205266	0.141413565709845	0.475483251198197	0	1	NA
TRINITY_DN14720_c0_g1_i1	2.18217949185585	-0.17211005230741	0.478472698034341	0	1	NA
TRINITY_DN14721_c0_g1_i1	12.8374210979038	-0.611377547450077	0.447391566900845	0	1	1
TRINITY_DN14722_c0_g1_i1	1.77332682148461	0.533744962927532	0.460432209467774	0	1	NA
TRINITY_DN14725_c0_g1_i1	15.4293310696142	-0.511466446221779	0.453531065611829	0	1	1
TRINITY_DN14728_c1_g1_i1	2.97479427663011	-0.698126636100187	0.505968783476809	0	1	NA
TRINITY_DN1473_c0_g1_i1	34.3970755231626	-2.92896174796801	0.37825010711077	-5.09969914536763	3.40193775554295e-07	9.15249547781899e-06
TRINITY_DN14733_c0_g1_i2	706.451493593154	-0.665598868326165	0.091538816151044	0	1	1
TRINITY_DN14734_c0_g1_i1	11.3575504623579	0.00698519466416531	0.481943103446702	0	1	1
TRINITY_DN14735_c0_g1_i1	15.8324491190239	3.4299564484593	0.495950141156398	4.8995982596021	9.60328141336036e-07	2.48352861451266e-05
TRINITY_DN14736_c0_g1_i1	2830.47556407352	-0.723700885269691	0.0620813168262893	0	1	1
TRINITY_DN14737_c0_g1_i1	16.7544351798484	0.143486331193351	0.41850412680532	0	1	1
TRINITY_DN14746_c0_g1_i1	5.41380347185052	-0.138599819488847	0.515794468555353	0	1	NA
TRINITY_DN14747_c0_g1_i1	357.394281856705	0.142409397827482	0.1156139424045	0	1	1
TRINITY_DN14753_c0_g1_i1	1.06572195937573	0.343802131015448	0.375364187403938	0	1	NA
TRINITY_DN14758_c0_g1_i1	31.4155655978877	0.455432842520207	0.342005363699431	0	1	1
TRINITY_DN1476_c0_g1_i1	22.4472568876143	0.43820021059936	0.379011932307153	0	1	1
TRINITY_DN14762_c0_g1_i1	35.4222489567355	0.283447327594747	0.341332311127177	0	1	1
TRINITY_DN14765_c0_g1_i3	12.4161838962188	-0.952780786487529	0.459933970114997	0	1	1
TRINITY_DN14770_c0_g1_i1	1.48181319497552	-0.580467733989782	0.431281247430606	0	1	NA
TRINITY_DN14775_c0_g1_i2	11.0753565140095	-0.636876252192355	0.460126381332241	0	1	1
TRINITY_DN14777_c0_g1_i1	8.54907798822841	0.207281441270513	0.486839255568292	0	1	1
TRINITY_DN14779_c0_g1_i1	79.9743028066073	-0.0499788593182401	0.228993692152274	0	1	1
TRINITY_DN14782_c0_g1_i2	4.6207825035534	0.352592020560931	0.515948863838566	0	1	NA
TRINITY_DN14785_c0_g1_i1	15.9427385155016	0.00812331997107539	0.424671163494452	0	1	1
TRINITY_DN14788_c0_g1_i1	24.7362724117965	0.0398318256333504	0.372232764112591	0	1	1
TRINITY_DN1480_c0_g1_i1	30.975972212657	0.0826347045010365	0.337641439058307	0	1	1
TRINITY_DN14803_c0_g1_i1	13.8431281359995	0.00711396766573307	0.434255561350242	0	1	1
TRINITY_DN14804_c0_g1_i1	3.66717861694894	0.309162235919825	0.512435992050453	0	1	NA
TRINITY_DN14804_c0_g1_i3	1.46988379842932	0.0578158692273599	0.438625217376934	0	1	NA
TRINITY_DN14806_c0_g1_i1	20.8430361733828	-0.703485726429579	0.398197297638169	0	1	1
TRINITY_DN14807_c0_g1_i1	56.7996122428388	2.21100631817707	0.30346871564495	3.99054747901564	6.59209505174506e-05	0.0013450084272737
TRINITY_DN14808_c0_g1_i1	24.5844490031423	-0.707633161616471	0.372648084413183	0	1	1
TRINITY_DN1481_c0_g1_i1	13.6310843259073	-0.0164652343451758	0.435827994188452	0	1	1
TRINITY_DN14813_c0_g1_i2	17.6749684378405	0.57624897665454	0.423615307135524	0	1	1
TRINITY_DN14815_c0_g1_i3	2.8041073139936	-0.330942855489187	0.508483915364192	0	1	NA
TRINITY_DN14816_c0_g1_i1	12.5726621368582	-0.458577449143523	0.452616050615168	0	1	1
TRINITY_DN14817_c0_g1_i1	12.8710037356035	-1.25190318627948	0.456918650151311	-0.55130861083491	0.581422136669496	1
TRINITY_DN14818_c0_g1_i2	9.92651921668189	-0.758624856725879	0.470985335799347	0	1	1
TRINITY_DN14827_c0_g1_i1	8.40389333358563	-0.519547174740639	0.49810667832902	0	1	1
TRINITY_DN1483_c0_g1_i1	1.62149904315641	-0.0208991409548019	0.461952208530207	0	1	NA
TRINITY_DN1483_c0_g1_i2	6.90536170999343	-0.101269768616126	0.500722200461885	0	1	1
TRINITY_DN14835_c0_g1_i1	5.55156973910709	-0.26485504792676	0.511483105253026	0	1	NA
TRINITY_DN14836_c0_g1_i1	21.4723032511152	0.273108924336075	0.38262386874008	0	1	1
TRINITY_DN1484_c1_g1_i1	15.3803569787259	0.0462498180684297	0.424866708358051	0	1	1
TRINITY_DN14843_c0_g1_i1	94.3897368530749	0.71779078060586	0.22415065192908	0	1	1
TRINITY_DN14844_c0_g1_i1	12.7513447347545	0.826883429082924	0.456412689726194	0	1	1
TRINITY_DN14848_c0_g1_i1	9.31819125241721	-0.592426270562286	0.48756916952253	0	1	1
TRINITY_DN14850_c0_g1_i1	10.1914152698218	1.99833964588264	0.491458201652949	2.03138261305818	0.0422161967924276	0.495974386961121
TRINITY_DN14850_c0_g1_i2	5.11216637662741	-0.882505964981074	0.515665761199843	0	1	NA
TRINITY_DN14851_c0_g1_i1	7.67527165980005	-0.321594902011688	0.491041803334064	0	1	1
TRINITY_DN14851_c0_g2_i1	7.06978124628045	-0.0459597569372241	0.494633405207564	0	1	1
TRINITY_DN1486_c0_g1_i1	146.127783243061	1.39396386286868	0.180043741755267	2.18815638370922	0.0286582129736872	0.351249862685198
TRINITY_DN14863_c0_g1_i1	5.98760425607934	0.0884722874508426	0.508597711025744	0	1	1
TRINITY_DN14867_c0_g1_i1	70.7423253792604	-0.76273586720679	0.259376836582953	0	1	1
TRINITY_DN14870_c0_g1_i1	70.8974635758761	-0.618810501751743	0.257281256433262	0	1	1
TRINITY_DN14873_c0_g1_i1	32.7141821434854	0.285949462594743	0.321936571908968	0	1	1
TRINITY_DN14875_c0_g1_i2	6.83933003808312	0.466352938772227	0.500093339888194	0	1	1
TRINITY_DN14881_c0_g1_i1	4.41451528579871	-0.406510202082186	0.515069095971659	0	1	NA
TRINITY_DN14897_c0_g1_i1	1.05909186871056	0.0463430015680254	0.407490668873982	0	1	NA
TRINITY_DN14898_c1_g1_i1	6.21999904890456	0.163487349638334	0.504070132783661	0	1	1
TRINITY_DN14899_c0_g1_i2	154.385507338627	0.285055761586425	0.195205726000768	0	1	1
TRINITY_DN14901_c0_g1_i1	12.6124038892806	0.0839791668306335	0.444003918305917	0	1	1
TRINITY_DN14902_c0_g1_i1	122.539484624075	0.87577524088738	0.187021605144624	0	1	1
TRINITY_DN14903_c0_g1_i1	43.5556351182026	-0.291877886039224	0.313212620621815	0	1	1
TRINITY_DN14912_c0_g1_i1	7.75936386138159	-1.01240448460289	0.509575440542274	-0.0243427834545735	0.980579186969012	1
TRINITY_DN14913_c0_g1_i1	26.8500053451578	-0.203811545119899	0.356363109510799	0	1	1
TRINITY_DN14915_c0_g1_i2	21.1499332708845	-0.081261549538443	0.391012024186503	0	1	1
TRINITY_DN14920_c0_g1_i1	2.74226853928449	0.764724443639374	0.501580734041547	0	1	NA
TRINITY_DN14921_c0_g1_i1	3.61753444288619	0.0437130148065449	0.513610722860174	0	1	NA
TRINITY_DN14923_c0_g1_i1	25.7040757384646	-0.207017791138309	0.364825133044504	0	1	1
TRINITY_DN14925_c0_g1_i1	28.6353175732653	-0.458840578150245	0.38925040070539	0	1	1
TRINITY_DN14926_c0_g1_i1	2.12757149317635	-0.768893161781117	0.488168073831279	0	1	NA
TRINITY_DN14928_c0_g1_i3	44.4944424227926	0.392206222497393	0.300187532599328	0	1	1
TRINITY_DN14929_c0_g1_i2	1.17470459083197	-0.0683082324683336	0.418453776794236	0	1	NA
TRINITY_DN14935_c0_g1_i1	3.81421752711547	0.533309515583509	0.515744821857028	0	1	NA
TRINITY_DN14940_c0_g1_i1	386.066605331202	-0.745138661865038	0.114197048855882	0	1	1
TRINITY_DN14944_c0_g1_i1	220.579086832789	0.282509359532517	0.152137921058745	0	1	1
TRINITY_DN14945_c0_g2_i1	13.6972764848153	0.193614981726256	0.440967511164532	0	1	1
TRINITY_DN14946_c0_g1_i1	20.8418424303738	-0.00550061350356738	0.381497109011733	0	1	1
TRINITY_DN14949_c0_g1_i3	95.2098623312777	-0.679614905301557	0.223501087750172	0	1	1
TRINITY_DN14955_c0_g1_i1	7.59157967690117	0.22620801799891	0.504173917591097	0	1	1
TRINITY_DN14964_c0_g1_i2	456.71547473638	0.766626718507907	0.113843968175894	0	1	1
TRINITY_DN14964_c0_g1_i3	52.0549770369078	-0.0452014939291692	0.308056752280399	0	1	1
TRINITY_DN14969_c0_g1_i2	8.59583573532877	-0.0630188139994606	0.482561669288809	0	1	1
TRINITY_DN14970_c0_g1_i1	23.3670335179476	1.00699554219236	0.377134834394018	0.0185491807024374	0.985200743775389	1
TRINITY_DN14971_c0_g1_i1	30.6667539590864	-0.225281042167751	0.352710641911935	0	1	1
TRINITY_DN14973_c0_g1_i2	4.47675264534366	0.88577046018191	0.516032665790782	0	1	NA
TRINITY_DN14975_c0_g1_i1	2.44887095026521	-0.243076793381704	0.500782843443099	0	1	NA
TRINITY_DN14978_c0_g1_i1	24.7629979357445	0.978588323061232	0.365488205586287	0	1	1
TRINITY_DN14981_c0_g1_i1	34.0821426364214	0.414777908453906	0.332247109966727	0	1	1
TRINITY_DN14982_c0_g1_i1	2.15160633877752	1.09683983334163	0.473454841692985	0.204538690522937	0.837932560347963	NA
TRINITY_DN14984_c0_g1_i3	42.3980092984201	-2.21859146313357	0.333885857047151	-3.64972471104543	0.000262521500823532	0.00491966243708158
TRINITY_DN1499_c0_g1_i1	3.66012778819656	-0.337305375938859	0.514144428403318	0	1	NA
TRINITY_DN14994_c0_g1_i1	2.24259236719376	-0.174750481759497	0.488696665674949	0	1	NA
TRINITY_DN14995_c0_g1_i3	20.3908525187029	1.54277013455282	0.406457060101309	1.33536894258287	0.181755624388461	1
TRINITY_DN14997_c0_g1_i2	2.6349108889126	0.175499528767809	0.479339391271063	0	1	NA
TRINITY_DN14999_c0_g1_i2	17.2594532449103	0.709483605068816	0.41132745833489	0	1	1
TRINITY_DN150_c0_g1_i1	4.39804150820822	-0.536973012955251	0.515710645485502	0	1	NA
TRINITY_DN15002_c0_g1_i1	5.41616880280303	0.320165991034399	0.511831695629692	0	1	NA
TRINITY_DN15010_c0_g1_i1	18.7889028541074	0.170045704546106	0.404958063049483	0	1	1
TRINITY_DN15012_c0_g1_i2	57.0996758554053	0.446406815866357	0.264684632982802	0	1	1
TRINITY_DN15015_c0_g1_i1	25.6537291100959	0.0581011952913218	0.363551782482322	0	1	1
TRINITY_DN15020_c0_g1_i1	3.16737869138591	0.726006618422044	0.503980000436843	0	1	NA
TRINITY_DN15033_c0_g1_i1	7.08732274381786	0.0784305181508437	0.499109725788835	0	1	1
TRINITY_DN15036_c0_g1_i2	16.3252537966391	0.626770342362731	0.418206544106723	0	1	1
TRINITY_DN1504_c0_g1_i1	4.345680085448	-0.405488628060472	0.514249972830918	0	1	NA
TRINITY_DN15041_c0_g1_i1	3.72088518318769	-0.178658660933562	0.515733818725322	0	1	NA
TRINITY_DN15048_c0_g1_i1	244.496661059206	0.732833712469762	0.149326997060535	0	1	1
TRINITY_DN1505_c0_g1_i1	11.4512208707494	0.0884974603718946	0.473672128492519	0	1	1
TRINITY_DN15053_c0_g1_i1	943.224489022798	2.24915748864442	0.0929693165499059	13.4362339640722	3.70834736518403e-41	4.94980636376079e-39
TRINITY_DN15055_c0_g1_i1	8.92284003630051	1.31070200450476	0.504159950579628	0.616276648209652	0.537711948249101	1
TRINITY_DN15057_c0_g1_i1	13.3015735704454	0.294116880387891	0.434419835870907	0	1	1
TRINITY_DN15057_c0_g2_i1	1.06912137318574	-0.105658239725895	0.398206612276019	0	1	NA
TRINITY_DN15059_c0_g1_i2	9.9556114416938	2.86554343265904	0.508755632095684	3.66687524416079	0.00024553250922542	0.00462222209587326
TRINITY_DN1506_c0_g1_i1	27.1793401781759	-0.577991453577446	0.355708213948738	0	1	1
TRINITY_DN1506_c0_g1_i2	4.28008727420529	1.45078589878639	0.51516538582154	0.875031419410124	0.381556810324878	NA
TRINITY_DN15064_c0_g1_i1	268.886726506865	0.990849906897391	0.139202255532041	0	1	1
TRINITY_DN15068_c0_g1_i2	10.0512318544226	0.500213964834683	0.46741451409382	0	1	1
TRINITY_DN15073_c0_g1_i1	87.8111803998611	0.235617692156453	0.223279414519723	0	1	1
TRINITY_DN15074_c0_g1_i1	117.219294605458	-0.059593195511908	0.191220130067247	0	1	1
TRINITY_DN15089_c0_g1_i1	22.9460043762379	-0.0289878655794291	0.373038765557643	0	1	1
TRINITY_DN15091_c0_g1_i2	11.9906567807974	-0.0193443438033066	0.450505157707631	0	1	1
TRINITY_DN15093_c0_g1_i1	3.11879613977914	0.727936092520278	0.508693077358312	0	1	NA
TRINITY_DN15094_c0_g1_i1	8.30019921770407	-0.767503144618602	0.494522286817912	0	1	1
TRINITY_DN15100_c0_g1_i1	2.38479523356621	-0.567923196279615	0.489705592381952	0	1	NA
TRINITY_DN15101_c0_g1_i1	36.9900704773681	0.87813054633085	0.324041125156718	0	1	1
TRINITY_DN15102_c0_g1_i3	3.39065101416575	-0.0663652288457942	0.514513917607532	0	1	NA
TRINITY_DN15104_c0_g1_i1	1.23483956526881	0.343357864416612	0.430483114497519	0	1	NA
TRINITY_DN15106_c0_g1_i1	1.48572858712342	0.627874330835095	0.445759731264261	0	1	NA
TRINITY_DN15108_c0_g1_i1	17.7214955869843	-0.532128919651218	0.403282798265887	0	1	1
TRINITY_DN1511_c0_g1_i1	7.54124752388407	0.159732995573851	0.502182807818951	0	1	1
TRINITY_DN15118_c0_g1_i1	1.2825743989847	-0.339533320416067	0.417306788947693	0	1	NA
TRINITY_DN15119_c0_g1_i1	2.6389914493974	1.10011047686468	0.49618595786786	0.201759995979847	0.840104356922777	NA
TRINITY_DN15122_c0_g1_i2	1.20825367742343	-0.669262283170599	0.412022567066304	0	1	NA
TRINITY_DN15122_c0_g1_i4	100.834646692324	0.687172724564634	0.205055396604556	0	1	1
TRINITY_DN15136_c0_g1_i1	242.251127795533	-0.0419871313117463	0.145981977934842	0	1	1
TRINITY_DN15136_c0_g1_i2	49.5787101421974	-0.766182291210056	0.293195294180119	0	1	1
TRINITY_DN15137_c0_g1_i1	13.8368220169896	0.590415548327427	0.44173287883618	0	1	1
TRINITY_DN15139_c0_g1_i1	3.07862369003713	0.173031279593793	0.510769267503582	0	1	NA
TRINITY_DN1514_c0_g1_i1	4.89145069075374	0.112935051149342	0.514131958792748	0	1	NA
TRINITY_DN15140_c0_g1_i2	9.52947575096257	1.01299809295808	0.488927086431858	0.0265849312071079	0.978790792167489	1
TRINITY_DN15145_c0_g1_i1	7.43727185494924	-0.359081266403	0.500083686468931	0	1	1
TRINITY_DN15146_c0_g1_i1	35.962424646011	-1.35017984671836	0.348532507332116	-1.00472650140687	0.315028563484439	1
TRINITY_DN15150_c0_g1_i1	2.77879762941197	-0.846339845374822	0.503613602308687	0	1	NA
TRINITY_DN15151_c0_g1_i1	22.0651587891382	-0.999805910132396	0.394646908647513	0	1	1
TRINITY_DN15155_c0_g1_i1	3.35500049739342	0.795275017862076	0.508903394787016	0	1	NA
TRINITY_DN15156_c0_g1_i2	670.187653641321	0.155656711452517	0.0979234871624186	0	1	1
TRINITY_DN15157_c0_g1_i1	15.2720809281474	0.414504393207004	0.436554552037942	0	1	1
TRINITY_DN15164_c0_g1_i3	1.77052419131306	-0.57795060216269	0.462578822098259	0	1	NA
TRINITY_DN15166_c0_g1_i1	2.05043608440942	-0.256341423752372	0.486634832106232	0	1	NA
TRINITY_DN15167_c0_g1_i1	1.12841499065857	-0.424596547612417	0.405186146347075	0	1	NA
TRINITY_DN15168_c0_g1_i1	13.03437062067	0.227022160406422	0.453045887793105	0	1	1
TRINITY_DN15173_c0_g1_i1	1828.57586150368	-0.058442369336896	0.0815045389352443	0	1	1
TRINITY_DN15180_c0_g1_i1	4.39756505736427	1.44801030335144	0.514297696866169	0.87111084899146	0.383693630983068	NA
TRINITY_DN15182_c0_g1_i2	23.1176554334351	0.27164516410298	0.379513413017287	0	1	1
TRINITY_DN15184_c0_g1_i2	196.35186638731	-0.0896731526505443	0.163822763689049	0	1	1
TRINITY_DN15185_c0_g1_i3	34.4638473645111	-0.558962316020633	0.323964086523933	0	1	1
TRINITY_DN15187_c0_g1_i1	1.41786538619548	0.780697726012173	0.433098064504938	0	1	NA
TRINITY_DN15188_c0_g1_i1	10.449055447921	-0.231387647364048	0.472373162177571	0	1	1
TRINITY_DN1519_c0_g1_i1	3.70404469003444	1.20326572308372	0.510034031788407	0.398533647590095	0.690236860809752	NA
TRINITY_DN15190_c0_g1_i2	6.3845249305465	0.791523016128881	0.507997670699754	0	1	1
TRINITY_DN1520_c0_g1_i1	52.2651551759217	0.306829668693052	0.269785574523535	0	1	1
TRINITY_DN15201_c0_g1_i1	4.88390565642666	0.641176794968691	0.515833803142415	0	1	NA
TRINITY_DN15219_c0_g1_i1	4.21596498947396	-0.892501804636081	0.512920242900205	0	1	NA
TRINITY_DN1522_c0_g1_i2	0.967208711943389	0.282021362775081	0.365983711269904	0	1	NA
TRINITY_DN15220_c0_g1_i1	2.07305817504861	0.877878229883451	0.474948044940026	0	1	NA
TRINITY_DN15221_c0_g1_i1	9.29224974545299	0.803499153330627	0.480347251651197	0	1	1
TRINITY_DN15222_c0_g1_i3	4.62190644397275	1.69377753833714	0.515032820905296	1.34705500344164	0.177962518547641	NA
TRINITY_DN15224_c0_g1_i1	8.31668463993518	0.46990850314037	0.49266274184545	0	1	1
TRINITY_DN15225_c0_g1_i2	36.0424882883981	0.94967517238368	0.321146820755557	0	1	1
TRINITY_DN15226_c0_g1_i1	25.2882396757006	-0.0269523659020911	0.392792192153304	0	1	1
TRINITY_DN15227_c0_g1_i1	276.82301658358	-0.0663251304173574	0.129811822190066	0	1	1
TRINITY_DN15230_c0_g1_i1	7.65585391616587	0.483497044404751	0.491361450011111	0	1	1
TRINITY_DN15232_c0_g1_i1	51.4820252879663	-0.237225908041128	0.273991376226785	0	1	1
TRINITY_DN15234_c0_g1_i2	5.02864709081054	0.124171175322644	0.511849742883323	0	1	NA
TRINITY_DN15237_c0_g1_i1	2.26700361579568	0.549586578773968	0.484438838293885	0	1	NA
TRINITY_DN15240_c0_g1_i1	264.852137453479	1.46739372233873	0.13933009477512	3.35457837083301	0.000794860340501685	0.0138192147770079
TRINITY_DN15246_c0_g1_i2	4.61677224812728	0.949495722780795	0.515577204470305	0	1	NA
TRINITY_DN15250_c0_g1_i2	11.4619993099055	-0.726432273809958	0.470410659955455	0	1	1
TRINITY_DN15252_c0_g1_i1	18.010366285268	0.392400912929717	0.425709830622533	0	1	1
TRINITY_DN15259_c0_g1_i3	426.828094934651	0.494595361992449	0.111202099260335	0	1	1
TRINITY_DN15268_c0_g1_i1	17.8928233300861	0.115590403332265	0.401015177007726	0	1	1
TRINITY_DN1527_c0_g1_i1	24.6688914957923	-0.841158045009599	0.371931239533663	0	1	1
TRINITY_DN15270_c0_g1_i1	2.81174417365997	-0.0308318397748025	0.502967031914731	0	1	NA
TRINITY_DN15276_c0_g1_i3	2.25179592183352	0.788163490085539	0.491000415050287	0	1	NA
TRINITY_DN15278_c0_g1_i1	33.7987697356636	0.376670277269986	0.329304491918601	0	1	1
TRINITY_DN15283_c0_g1_i2	383.660674132902	-0.00689071995837967	0.113957202695224	0	1	1
TRINITY_DN15287_c0_g1_i1	14.6655243868079	-0.0466818425699848	0.425032734810424	0	1	1
TRINITY_DN15289_c0_g1_i1	382.465149661425	0.210671350302971	0.120669034813165	0	1	1
TRINITY_DN1529_c0_g1_i1	41.2734910687124	0.278206420124614	0.302303258725752	0	1	1
TRINITY_DN15291_c0_g1_i1	2.79246122434665	0.0324924768002364	0.503948472850197	0	1	NA
TRINITY_DN15292_c0_g1_i1	86.8792704503274	-0.594354700151229	0.216545195662532	0	1	1
TRINITY_DN15295_c0_g1_i1	10.237894241015	0.0552333573879482	0.474959445264096	0	1	1
TRINITY_DN15295_c0_g1_i2	46.9252169943127	-0.0666997216285669	0.324438899843968	0	1	1
TRINITY_DN15299_c0_g1_i1	26.1528471291982	-1.0952061703013	0.365156978887067	-0.260726689632146	0.794303282385524	1
TRINITY_DN15302_c0_g1_i3	28.0732766162023	1.42540897259283	0.389657699720483	1.09175045917993	0.274942799647276	1
TRINITY_DN15305_c0_g1_i3	80.6480342554267	-1.71208432910094	0.247622128568358	-2.87568939503871	0.00403146205233546	0.0612385597656155
TRINITY_DN15306_c0_g1_i3	399.967597422384	0.279930287152823	0.119031976852765	0	1	1
TRINITY_DN15314_c0_g1_i1	4.2881264595411	0.0996582177736579	0.515505434776353	0	1	NA
TRINITY_DN15322_c1_g1_i1	2.02208187284992	0.282390523141661	0.466954094359857	0	1	NA
TRINITY_DN15324_c0_g1_i1	4.71443177868142	0.663931085779643	0.515391399443228	0	1	NA
TRINITY_DN15328_c0_g1_i1	4.61894278238582	-0.546318480969039	0.515500321355226	0	1	NA
TRINITY_DN1533_c0_g1_i1	1.56450920371337	0.835221432865131	0.441781898028081	0	1	NA
TRINITY_DN15331_c0_g1_i2	5.87383092169509	-0.0894823110729194	0.509043337422525	0	1	1
TRINITY_DN15338_c0_g1_i1	8.60564227335628	0.676898964957003	0.50521702199088	0	1	1
TRINITY_DN1534_c0_g1_i1	3.80275759040524	0.329643887828613	0.512741307613454	0	1	NA
TRINITY_DN15341_c0_g1_i1	1.06540348175039	-0.256043654099673	0.410047639090371	0	1	NA
TRINITY_DN15348_c0_g1_i3	20.7078022430207	0.427062888872412	0.392304979031056	0	1	1
TRINITY_DN15350_c0_g1_i1	3.34169695497627	0.352883245448809	0.510114918049805	0	1	NA
TRINITY_DN15352_c0_g1_i1	6.90098539675467	-0.258659763196318	0.503645078476998	0	1	1
TRINITY_DN15358_c0_g1_i1	5.13298884148811	-0.218533234888711	0.513860733107481	0	1	NA
TRINITY_DN15360_c0_g1_i3	4.29026579700864	0.575917910204163	0.515799509185098	0	1	NA
TRINITY_DN15360_c0_g1_i4	6.33752506328143	0.322420222496195	0.503600841755583	0	1	1
TRINITY_DN15363_c0_g1_i1	63.5347321367068	-0.210171502539125	0.248612274789776	0	1	1
TRINITY_DN15366_c0_g1_i2	2.00948515982493	-0.38412597555971	0.467868968361322	0	1	NA
TRINITY_DN15367_c0_g1_i1	27.684411810374	0.827233118090851	0.368517771823594	0	1	1
TRINITY_DN15369_c0_g1_i2	802.679702598961	-0.054334820113893	0.0891783511543348	0	1	1
TRINITY_DN15383_c0_g1_i1	159.438700554047	-2.04109081767685	0.187167548625864	-5.56234681343145	2.66170648800124e-08	8.0274118848772e-07
TRINITY_DN15385_c0_g1_i1	23.0533461794228	-0.72074006098427	0.381382944413901	0	1	1
TRINITY_DN15386_c0_g1_i2	5.8278106969681	0.592440989277028	0.511300127392796	0	1	1
TRINITY_DN15387_c0_g1_i2	12.5866205412279	1.52638437407675	0.470304244050173	1.11924223677768	0.263036811046626	1
TRINITY_DN15388_c0_g2_i1	52.4378820299843	0.140214750837682	0.274663462983826	0	1	1
TRINITY_DN15394_c0_g1_i1	1.58811518719017	0.489887742578833	0.461270543375564	0	1	NA
TRINITY_DN1540_c0_g1_i1	2.52316551344648	-0.640655776331974	0.488882178509201	0	1	NA
TRINITY_DN15403_c0_g1_i1	3.84012326306214	-0.223287631612535	0.507606635440398	0	1	NA
TRINITY_DN15407_c0_g1_i2	439.145327952057	-1.09120455664881	0.121626242549858	-0.749875641446562	0.453329606277378	1
TRINITY_DN15411_c0_g1_i2	985.792739411929	0.581894803168094	0.0820167876566861	0	1	1
TRINITY_DN15413_c0_g1_i2	1.02325105925677	0.3730854063265	0.39202973381708	0	1	NA
TRINITY_DN15415_c0_g1_i1	12.3181275354749	0.390218135557598	0.462419160049676	0	1	1
TRINITY_DN1542_c0_g1_i1	3.98043080966073	0.46762074687282	0.515857697208083	0	1	NA
TRINITY_DN15425_c0_g1_i1	1.72659693521083	-0.494332788622855	0.444405220496806	0	1	NA
TRINITY_DN15426_c0_g1_i1	15.1673978336735	2.43696186445885	0.464782012562186	3.0916899226314	0.00199020622557856	0.0321682629695272
TRINITY_DN15436_c0_g1_i3	32.7154461735287	-1.77250431906167	0.352792805764243	-2.1896827442051	0.0285472533919572	0.350304937975209
TRINITY_DN15438_c0_g1_i2	14.8450632595849	-0.250642038165822	0.447198161521916	0	1	1
[truncated: 38,152 more rows]
