# Supplementary material for: Comprehensive genomic resources related to domestication and crop improvement traits in Lima bean
Source: Nat Commun. 2021 Jan 29;12:702. doi: 10.1038/s41467-021-20921-1 (PMC7846787; doi:10.1038/s41467-021-20921-1)
Supplement: Supplementary file 12 — Source Data [file 41467_2021_20921_MOESM12_ESM.zip › SourceData/SupplFig21_LimaBeanGenomics_Stringtie_ExpressionDomesticatedT1toT2.tsv]

baseMean	log2FoldChange	lfcSE	stat	pvalue	padj
Pl02G0000412400.v1	8347.55082896053	0.439829055776773	0.0724007241475853	0	1	1
Pl01G0000325800.v1	4323.11925005102	1.12354822450268	0.0707623447747854	1.74596001441011	0.0808179001928319	0.623539810575809
Pl09G0000081500.v1	17.1809222206557	0.217407122074631	0.527602990800238	0	1	1
Pl02G0000133100.v1	532.476437317603	2.07627005673675	0.224366297009722	4.79693283296518	1.61113595515457e-06	2.2561439921838e-05
Pl03G0000237800.v1	477.125123678066	0.46767167628391	0.162467134067551	0	1	1
Pl04G0000352400.v1	9.9253506433211	0.292393523045498	0.556219287607702	0	1	1
Pl02G0000275200.v1	3.38126019870483	-0.0151375829033113	0.465041323703795	0	1	1
Pl10G0000139900.v1	923.173235661877	-0.0487502562557417	0.118511710135183	0	1	1
Pl07G0000268700.v1	15.8314979609504	-0.465149322369439	0.556265769066511	0	1	1
Pl05G0000261700.v1	1443.94414901456	0.0781093885998349	0.0937985451016258	0	1	1
Pl01G0000135300.v1	1.65622734076568	0.277428871313946	0.314372307289646	0	1	NA
Pl09G0000297800.v1	32.5845341331096	0.198423682173844	0.495493328733814	0	1	1
Pl03G0000310200.v1	270.451237690941	0.333063394454235	0.208169236955752	0	1	1
Pl03G0000187400.v1	2269.9247628607	-0.0864613490600914	0.077272491900488	0	1	1
Pl03G0000322000.v1	2941.07917595818	0.0612015845470933	0.0743814132437803	0	1	1
Pl03G0000064600.v1	371.464655642877	-0.492867505817309	0.172848109090614	0	1	1
Pl10G0000159800.v1	85.6993133104738	0.24708290493993	0.313105017589231	0	1	1
Pl07G0000279200.v1	99.3359425762335	-0.668060055332834	0.300863684400688	0	1	1
Pl07G0000121300.v1	171.568016363061	-0.0597667823317192	0.271094184226168	0	1	1
Pl01G0000289600.v1	1351.96372445106	-0.0625434152875718	0.0926085613010902	0	1	1
Pl09G0000093000.v1	3046.42176460806	0.328200001826884	0.0769162049154732	0	1	1
Pl04G0000266600.v1	3.78566249317869	0.508106178443198	0.39738115244537	0	1	1
Pl09G0000054100.v1	6197.4811415496	0.178890364863693	0.0560522826888551	0	1	1
Pl05G0000236500.v1	49.3456149486096	-0.107366316263564	0.436534527129734	0	1	1
Pl05G0000231500.v1	268.873565183032	-0.150750629705562	0.19206337062757	0	1	1
Pl06G0000227000.v1	845.679254888832	0.0336157031165156	0.142658251322015	0	1	1
Pl05G0000044100.v1	206.950636681167	0.217567002405036	0.229444042502137	0	1	1
Pl01G0000345100.v1	7.33205984724508	-0.601340150624766	0.550947200061205	0	1	1
Pl07G0000027900.v1	68.3373517419912	1.16060538391518	0.347054740057225	0.462766720571789	0.643531587911401	1
Pl06G0000279600.v1	14643.5841890217	0.698854583615243	0.0488983708856433	0	1	1
Pl04G0000018200.v1	1027.13991920465	-2.0917036088229	0.147852890100921	-7.38371504322792	1.53932720420482e-13	3.32184908586125e-12
Pl08G0000020500.v1	7484.41299934699	0.116241797232519	0.0774131866916375	0	1	1
Pl11G0000334600.v1	70.3525059874339	0.918868511509391	0.366427068325702	0	1	1
Pl11G0000372300.v1	214.314311926418	0.378771563498525	0.224228706410715	0	1	1
Pl02G0000454300.v1	745.087255450562	-0.90922667850915	0.208123921052294	0	1	1
Pl03G0000190100.v1	130.791435684935	-0.0245269139874846	0.272940095607571	0	1	1
Pl05G0000208800.v1	822.790354396771	-0.177058173777273	0.146962528870548	0	1	1
Pl03G0000167600.v1	11772.1770605176	0.728621953095246	0.0534847313225759	0	1	1
Pl03G0000297700.v1	319.487234650012	0.24072595954958	0.207220690821982	0	1	1
Pl09G0000139100.v1	779.176532586735	-0.0888463378663121	0.152655172601826	0	1	1
Pl09G0000040700.v1	683.99239151174	0.551180099361648	0.152436701045508	0	1	1
Pl02G0000028900.v1	213.236921703579	2.64429077826712	0.234975064954068	6.99772453978698	2.60152928113437e-12	5.30946501867574e-11
Pl03G0000366600.v1	4.14774934157138	0.670373354282403	0.469905099391746	0	1	1
Pl05G0000024900.v1	48.4431116942649	0.0428303581767358	0.398059624399062	0	1	1
Pl11G0000095200.v1	455.444838815037	-1.27567958689538	0.176119722679918	-1.56529650796921	0.117513401562757	0.869120461835674
Pl08G0000317400.v1	281.828255237983	-0.23675912511856	0.226634983949171	0	1	1
Pl09G0000318600.v1	1974.6993533863	-1.78066106584636	0.119734187915684	-6.51995123060504	7.03302548575730e-11	1.32991085171513e-09
Pl01G0000010100.v1	3908.25188164	0.291200371560894	0.0777552991209067	0	1	1
Pl07G0000107700.v1	49.0664115584742	2.41143327911247	0.428170242367107	3.29643010992418	0.000979219750886829	0.0104687026275396
Pl07G0000055400.v1	10.2829460168837	-0.74858128545364	0.536599995975015	0	1	1
Pl06G0000195900.v1	32.7464464085506	0.87710877262011	0.482213836162142	0	1	1
Pl02G0000328500.v1	762.994687590525	-0.107626601797908	0.126381723202099	0	1	1
Pl05G0000220600.v1	24.4970851277423	-0.208936558816715	0.498442488551842	0	1	1
Pl07G0000294200.v1	5899.09798994176	-0.0752181894138494	0.0606967182935407	0	1	1
Pl02G0000043000.v1	1349.93450234314	-0.26760258210642	0.1016991376506	0	1	1
Pl07G0000345100.v1	325.285357351695	2.93774753408221	0.197110714248321	9.83075700106807	8.29925613425693e-23	2.63528327899457e-21
Pl03G0000029100.v1	47.1740027415103	-0.486269258306043	0.399476843434711	0	1	1
Pl02G0000084100.v1	3667.4987204622	-0.20694510814049	0.064960776549334	0	1	1
Pl07G0000026300.v1	9524.15684244716	0.356941509531173	0.0579977547241985	0	1	1
Pl08G0000287600.v1	8798.83584558428	0.573225723162561	0.0780463857951599	0	1	1
Pl06G0000238300.v1	113.555267907711	-1.3933726117886	0.313745422289011	-1.25379554199913	0.209916329991226	1
Pl04G0000283000.v1	30.8996729347515	1.94697565764645	0.516302896783327	1.83414748115168	0.0666321048976624	0.525025770141104
Pl03G0000351300.v1	1.29802709090138	0.237220231775406	0.294265438872839	0	1	NA
Pl02G0000432700.v1	436.804132450713	0.439276299719773	0.155237691717623	0	1	1
Pl07G0000314200.v1	3389.75808007633	0.364014920034156	0.0927824225974365	0	1	1
Pl09G0000168800.v1	46.7789210951032	-0.981996020710291	0.501676464837068	0	1	1
Pl01G0000059800.v1	1429.86298167162	0.254250537967677	0.107088649215569	0	1	1
Pl08G0000083200.v1	2167.73795184791	0.0145350762363805	0.0796278642246322	0	1	1
Pl02G0000428000.v1	47.8053285460336	0.266293344791908	0.436915395115216	0	1	1
Pl02G0000429100.v1	2247.69831859688	0.169843875018489	0.0791647342283938	0	1	1
Pl02G0000122900.v1	240.710540071654	-0.425720960771487	0.207755052345964	0	1	1
Pl08G0000000700.v1	1171.87741638324	-0.0763081325283287	0.120494036690719	0	1	1
Pl01G0000112500.v1	24.8441339985374	1.00003690902189	0.483782357993652	7.6292616462861e-05	0.99993912729928	1
Pl07G0000028800.v1	1269.50457946248	-2.85317840352158	0.145633687253274	-12.7249295027371	4.2986261160549e-37	1.97188383747734e-35
Pl09G0000009200.v1	40097.6729917187	-0.621386200168752	0.051852745116993	0	1	1
Pl01G0000142800.v1	59.3924526760308	0.467580402249286	0.374048056229562	0	1	1
Pl09G0000074300.v1	1319.16896791643	-0.0127579586805872	0.107970839528552	0	1	1
Pl09G0000062100.v1	4753.66528065925	-0.406328808848409	0.0850332003194192	0	1	1
Pl07G0000003500.v1	844.203781765731	-0.375698108648109	0.128124052850367	0	1	1
Pl11G0000054200.v1	316.451071883269	-0.666700601067211	0.192708742603767	0	1	1
Pl11G0000071100.v1	1480.94240688211	0.240786544644152	0.105067680953521	0	1	1
Pl05G0000036100.v1	1796.88192726528	0.331300640394124	0.0965065331726786	0	1	1
Pl07G0000220600.v1	19115.1541392676	0.394849118605903	0.053563316654337	0	1	1
Pl07G0000253100.v1	372.416309671354	-1.88200721144729	0.192932764121729	-4.57157816331701	4.84064660048373e-06	6.55699774968572e-05
Pl03G0000267800.v1	544.391369358873	0.346808811555732	0.145698237919453	0	1	1
Pl06G0000106700.v1	1.04999929284252	0.233711545030461	0.292293299451081	0	1	NA
Pl03G0000359900.v1	972.531820279282	0.0110236432476643	0.130823892443562	0	1	1
Pl08G0000024000.v1	173.793883834961	-0.486368673436478	0.294408912997212	0	1	1
Pl03G0000177400.v1	1784.4170258208	0.451931921142761	0.097695962223882	0	1	1
Pl02G0000124700.v1	468.194503170521	3.66087615810149	0.230002189310576	11.5689166528257	5.92257562525373e-31	2.36999957508108e-29
Pl11G0000029100.v1	5549.83523602599	-0.100843270590014	0.0787168018237789	0	1	1
Pl07G0000337400.v1	994.757071576443	-0.647162933434373	0.114390428409223	0	1	1
Pl01G0000132800.v1	728.221127009616	-0.948537864748164	0.122177329253314	0	1	1
Pl02G0000308300.v1	1697.74197411891	-0.942248577022557	0.105562937196899	0	1	1
Pl02G0000038600.v1	1607.28735508304	0.0256113677447379	0.111952394242301	0	1	1
Pl10G0000303300.v1	3089.6826072103	0.195837942045143	0.0743247969483396	0	1	1
Pl02G0000291200.v1	350.034894320302	-0.252421910867512	0.215567195106886	0	1	1
Pl05G0000294900.v1	496.425760690532	0.056114553821717	0.18944617144658	0	1	1
Pl02G0000104400.v1	190.241775158783	1.38308944144484	0.269315207233686	1.42245751875581	0.154893475511121	1
Pl05G0000180700.v1	2036.71870393813	2.75043542394037	0.0976654671128324	17.9227671324	7.83329686787872e-72	6.98993096422024e-70
Pl03G0000236300.v1	95.0602390466367	-0.386902690727271	0.302189095006064	0	1	1
Pl04G0000241900.v1	72.2684734508507	1.81372548579297	0.351169347566539	2.31718824957746	0.0204934793375484	0.181020798339255
tig000019960050.v1	18.6204108982647	-0.81906606484925	0.506551573901083	0	1	1
Pl07G0000015000.v1	102.362071117749	-0.565267526666607	0.35241295230422	0	1	1
Pl06G0000258700.v1	1728.59539037526	-0.0139328630474428	0.102165325917471	0	1	1
Pl11G0000101600.v1	7891.35021245746	-0.456239747469258	0.0675367190398465	0	1	1
Pl08G0000358400.v1	1209.43313634087	-0.0721404095796355	0.0987482122200149	0	1	1
Pl10G0000050300.v1	47.0388364677763	-0.5977153140381	0.412478116926242	0	1	1
Pl02G0000321400.v1	137.118028474531	-0.573608551029325	0.295031980630378	0	1	1
Pl04G0000023900.v1	519.657822164607	-1.08107409910492	0.142899330427943	-0.567351147567472	0.57047563347597	1
Pl02G0000437200.v1	1477.90329752125	0.158067965904917	0.0974042777457376	0	1	1
Pl11G0000396400.v1	2621.17076128216	0.0999998306266359	0.106783657846851	0	1	1
Pl02G0000353900.v1	200.693800732982	-0.285336738380738	0.255635638375314	0	1	1
Pl04G0000353700.v1	121.79060627018	-2.00157302344168	0.285055571838351	-3.51360619609166	0.000442067665993592	0.00494218309718488
Pl03G0000355300.v1	8678.41760579818	0.281453288795403	0.0631169160245377	0	1	1
Pl02G0000415300.v1	4211.28656717393	-0.589966506758681	0.0738335182094679	0	1	1
Pl06G0000200500.v1	7368.32213870744	-0.157828643599727	0.0583970384289047	0	1	1
Pl01G0000293900.v1	1272.18709856155	-0.456003562155185	0.105090563683101	0	1	1
Pl04G0000337100.v1	775.244531601787	-0.812215982447134	0.118399265418799	0	1	1
Pl07G0000350900.v1	14273.3662927039	-0.557416059010502	0.0497162009380428	0	1	1
Pl03G0000260300.v1	624.894042907046	0.0517879611237302	0.13813128996981	0	1	1
Pl10G0000024600.v1	1420.49725459258	-0.900851038254211	0.101415185736275	0	1	1
Pl01G0000246800.v1	110.136977607946	-1.79478565477609	0.298040948255868	-2.66669952376399	0.00766001228994289	0.0725076656945813
Pl03G0000188700.v1	31.3565445670801	0.0733486027644371	0.457841394961932	0	1	1
Pl04G0000029600.v1	10.1588228060005	0.366864680144188	0.548547589886744	0	1	1
Pl07G0000360600.v1	2.90931109827076	0.022637279678252	0.422141804702567	0	1	1
Pl02G0000361900.v1	1.66613071597558	0.15327331505842	0.402621173548386	0	1	NA
Pl03G0000367100.v1	794.86884223093	0.350131818246	0.161710526751015	0	1	1
Pl08G0000386400.v1	37.1867882452878	-1.3259072265643	0.427863196945503	-0.761708950175984	0.446233732357586	1
Pl10G0000223400.v1	900.756821800796	-0.139679997894018	0.125720723327199	0	1	1
Pl09G0000341000.v1	175.038198453364	-2.75065278950711	0.316893824730444	-5.52441433971221	3.3058647451919e-08	5.23839228904355e-07
Pl04G0000061000.v1	94.3827229021918	0.92694962246602	0.336919718685684	0	1	1
Pl06G0000286200.v1	762.684917891778	0.198785900651353	0.144130273182513	0	1	1
Pl07G0000262200.v1	2.48563788605625	0.428828909121934	0.425795069702612	0	1	NA
Pl08G0000034100.v1	1379.88905708777	1.63471925872336	0.126971731431057	4.99890213018005	5.76576568338939e-07	8.3218991120939e-06
Pl11G0000127300.v1	3.69158352991603	-0.950387447296873	0.488197218862101	0	1	1
Pl07G0000356700.v1	2221.88446284496	0.0879382540255516	0.104484742576898	0	1	1
Pl07G0000360500.v1	875.987586520036	-0.949606127203814	0.147104936941792	0	1	1
Pl01G0000055000.v1	156.559754947099	-0.260862023405302	0.311917502049201	0	1	1
Pl06G0000129300.v1	112.954037496885	-0.587616405308119	0.274968603571491	0	1	1
Pl08G0000024500.v1	68.520861886392	0.281502525293485	0.383068021117261	0	1	1
Pl10G0000310400.v1	1611.74189970435	-1.71392608387421	0.111939104749292	-6.37780769707941	1.79640878313892e-10	3.30242065772531e-09
Pl02G0000358300.v1	1515.59226142881	0.0508444476037246	0.105472583978474	0	1	1
Pl08G0000054000.v1	528.602117314319	0.725757593275679	0.17380167506099	0	1	1
Pl11G0000073200.v1	18003.5761470761	0.720666585706247	0.0499983323248655	0	1	1
Pl02G0000435600.v1	1877.07784179103	0.269839923208909	0.097887357146048	0	1	1
Pl11G0000012700.v1	2383.76954682359	0.427288509099287	0.0990519406979532	0	1	1
Pl08G0000394100.v1	1439.87555477398	3.56484586749389	0.128655174711608	19.9358158211919	1.99033349296915e-88	2.12505038878147e-86
Pl11G0000276900.v1	203.449481153323	-0.158258697331685	0.263920886572749	0	1	1
Pl03G0000012600.v1	20.7104096197046	-0.654521490442946	0.502890295667513	0	1	1
Pl07G0000379300.v1	87.4390648843572	0.502667498344223	0.362867739788868	0	1	1
Pl11G0000391900.v1	374.265107591068	0.404882038619092	0.168938023165441	0	1	1
Pl11G0000377600.v1	31.692522775086	0.753156904121558	0.500835330058224	0	1	1
Pl06G0000108600.v1	72.8819901742401	0.826647239801182	0.397835816733883	0	1	1
Pl04G0000042000.v1	7544.36907920043	-0.105790049367299	0.0650900547562822	0	1	1
Pl03G0000225500.v1	190.802408516389	-0.0617567874060238	0.22560021651155	0	1	1
Pl11G0000013500.v1	3479.5887401527	0.476123819193935	0.105026840679791	0	1	1
Pl01G0000346600.v1	4047.81797222533	-0.841527780893924	0.0967560607530705	0	1	1
Pl07G0000203800.v1	322.341988239262	-1.90573861683571	0.207426561525924	-4.36655079355645	1.26223945138424e-05	0.000166460380724621
Pl10G0000341300.v1	4178.72978104118	-0.077333219086552	0.0764652903736408	0	1	1
Pl01G0000115400.v1	456.723380889987	0.0120899538271935	0.148520023907759	0	1	1
Pl01G0000065200.v1	1931.39032877097	0.572041773466338	0.105069675909281	0	1	1
Pl07G0000042600.v1	4487.04862870001	1.15363911064514	0.0742410186270068	2.06946393633192	0.0385025721423295	0.31922274970497
Pl02G0000002100.v1	920.652258239973	0.713175897105716	0.135633215022517	0	1	1
Pl04G0000096400.v1	345.788258111304	0.529430545047491	0.1905288264916	0	1	1
Pl08G0000408800.v1	1367.24645901839	0.600151823473407	0.103269325265927	0	1	1
Pl06G0000168200.v1	15.1140501590103	-1.6012583428735	0.551787774533362	-1.08965506418111	0.275865117385869	1
Pl09G0000159400.v1	347.518658573942	-0.685840592951359	0.183813595829537	0	1	1
Pl06G0000188800.v1	1573.11746521865	0.39978156592687	0.0862064063680692	0	1	1
Pl04G0000187900.v1	0.817990957960639	-0.221540869570148	0.289249638742413	0	1	NA
Pl08G0000337600.v1	2249.63014706258	1.16535182744647	0.0969443814522812	1.70563600457711	0.0880758714719894	0.672534371483492
Pl07G0000269400.v1	4834.40102816233	-1.06928951073022	0.0725886902951505	-0.954549675004256	0.33980547705982	1
Pl09G0000310200.v1	1636.13230879774	0.0922238410656905	0.0971465060887211	0	1	1
Pl05G0000266700.v1	265.588244456746	0.0658927224630215	0.21457662358484	0	1	1
tig000005080030.v1	94.4433947473391	-0.824043001393562	0.317429361020181	0	1	1
Pl09G0000139600.v1	1491.80286122674	-0.562138600121232	0.117064596609372	0	1	1
Pl05G0000076300.v1	143.026202527495	-0.219550665917823	0.296265986624935	0	1	1
Pl06G0000263300.v1	16528.7336167896	-0.0809134960882296	0.0642026625205151	0	1	1
Pl08G0000357100.v1	8.15129440159182	-0.240581665248694	0.491278305415747	0	1	1
Pl08G0000164300.v1	13666.5637563263	-1.08189220482735	0.0583650378907056	-1.40310377217091	0.1605858964899	1
Pl06G0000335700.v1	3818.89718068839	-0.196645406415804	0.0808295304145204	0	1	1
Pl08G0000422400.v1	55.6965186600396	0.888319758048577	0.386923326077724	0	1	1
Pl05G0000073900.v1	252.831894552614	0.771282794265391	0.239176817932016	0	1	1
Pl05G0000007300.v1	198.531341435935	0.514340769653978	0.225131413844365	0	1	1
Pl01G0000093400.v1	0.431417101934781	-0.168903832154961	0.285323067852231	0	1	NA
Pl04G0000216400.v1	558.15693006675	0.342938074656836	0.196780303359566	0	1	1
Pl03G0000027100.v1	60.0043596070174	-0.466787501189143	0.414420676457932	0	1	1
Pl02G0000059800.v1	1338.99826597444	-0.50916202359829	0.13757942476506	0	1	1
Pl08G0000422700.v1	7702.52520728105	-0.400630875498146	0.0705544257333045	0	1	1
Pl08G0000399200.v1	4868.62701058204	-0.0322860837129369	0.0929644537800722	0	1	1
Pl04G0000079000.v1	2080.78782403982	0.698008005012428	0.0826460947311964	0	1	1
Pl02G0000436500.v1	76.3700485792918	-0.710241845040426	0.391176008538767	0	1	1
Pl09G0000042300.v1	554.054175527971	-0.0157236897094489	0.153433380724961	0	1	1
Pl09G0000127700.v1	4464.08640791556	0.484657047379878	0.0646737515871186	0	1	1
Pl01G0000027700.v1	54720.3080834455	-0.26354180660741	0.0437610031253427	0	1	1
Pl04G0000090500.v1	680.2987921106	-0.381101032247217	0.14852162996673	0	1	1
Pl06G0000336600.v1	2800.3510203013	0.194158883105523	0.0816257148253816	0	1	1
Pl01G0000132700.v1	2601.23062909056	-0.0186700334883649	0.0728993773313505	0	1	1
Pl08G0000009100.v1	3408.34389197334	-0.0867782976277755	0.0857471337172068	0	1	1
Pl09G0000086600.v1	2429.63662920823	-1.33532295402148	0.0931878025956305	-3.59835670207341	0.000320234214129535	0.00365533451702481
Pl11G0000370100.v1	2121.05351235594	0.824528167573106	0.0839131552404201	0	1	1
Pl02G0000301300.v1	103.379417742266	0.849441991572816	0.299735788482718	0	1	1
Pl03G0000266900.v1	2.83924686988402	0.416319829035753	0.369444067335844	0	1	NA
Pl02G0000290200.v1	591.098576794514	-0.390756790652075	0.149170799978885	0	1	1
Pl09G0000056300.v1	193.263267424476	0.877321845491155	0.236395683823423	0	1	1
Pl04G0000296300.v1	6073.60969378735	0.0489311829610575	0.0580677613938284	0	1	1
Pl02G0000261900.v1	1.64999888875253	0.280996616225558	0.316050122838833	0	1	NA
Pl04G0000260200.v1	557.055727776523	-0.292026288356426	0.137903950910457	0	1	1
Pl03G0000277500.v1	17112.6325166354	0.29785943787205	0.0462739473283314	0	1	1
Pl08G0000139200.v1	1969.28297226148	0.179372312195174	0.0856727878300093	0	1	1
Pl11G0000076700.v1	3.73402172990078	0.505501802471609	0.460786749835878	0	1	1
Pl02G0000006100.v1	559.77803879614	0.0251060141823947	0.150499036812334	0	1	1
Pl08G0000119800.v1	2453.05838735184	0.556198195066499	0.0715699064451196	0	1	1
Pl02G0000035900.v1	297.437244886235	5.43357079929544	0.319967354414737	13.8563223345239	1.16491655003583e-43	6.32937992186132e-42
Pl06G0000169500.v1	1312.06764826758	2.99521663110826	0.382139691072068	5.22117089044274	1.77795375612729e-07	2.65877488301603e-06
Pl02G0000092300.v1	143058.150149705	0.476224293988751	0.046904534987951	0	1	1
Pl03G0000251300.v1	6267.06923684716	-0.596478761345815	0.079219723190911	0	1	1
Pl08G0000068800.v1	2524.85628415745	0.907990139707694	0.089046129748378	0	1	1
Pl01G0000414000.v1	1114.42315800259	-0.736205016705127	0.115638742836056	0	1	1
Pl07G0000127200.v1	1582.91643891636	0.239061727103348	0.0991176258780638	0	1	1
Pl06G0000269000.v1	66.7886839562987	0.594324173254366	0.419607058754063	0	1	1
Pl08G0000064700.v1	1520.12992801958	-0.508405250160064	0.100500877588467	0	1	1
Pl02G0000443200.v1	387.346773761041	0.474421243607106	0.200331892895249	0	1	1
Pl02G0000419800.v1	250.572345455443	-0.528531198342477	0.227750775223836	0	1	1
Pl09G0000124100.v1	1718.63564419269	0.0225215420207412	0.0925979914665785	0	1	1
Pl03G0000350600.v1	604.945835742863	0.748549939682899	0.14690786099414	0	1	1
Pl11G0000355500.v1	124.443203334636	-1.2143941084867	0.30900828508477	-0.693813463376497	0.48779919827724	1
Pl04G0000015400.v1	4265.8029776444	2.2177052563547	0.092056085800262	13.2278626205855	6.05858689305223e-40	3.00471500071252e-38
Pl01G0000341900.v1	1230.96789057	-0.820172667249359	0.12767363419394	0	1	1
Pl03G0000317300.v1	236.082445510591	-0.749972322767349	0.276195453445052	0	1	1
Pl02G0000016300.v1	6230.03897551249	-1.6204255196289	0.0712883201526824	-8.70304586080995	3.2309327471688e-18	8.70962576276484e-17
Pl02G0000056600.v1	1336.99777413273	0.975456013895233	0.0967233967028854	0	1	1
tig000020380260.v1	32.8983570466007	0.447565994393249	0.467211538768147	0	1	1
Pl07G0000073100.v1	149.095007559141	1.78569721957029	0.24867283385706	3.15956193277596	0.00158006514405986	0.0164885159079229
Pl01G0000269200.v1	550.40685248587	-0.36609650246506	0.141947225309962	0	1	1
tig000546380100.v1	231.796326021166	-2.67842357319296	0.22802109149069	-7.36082597544048	1.82775718207331e-13	3.92694754847912e-12
Pl03G0000242300.v1	210.727378310306	1.58016922478405	0.235765724868528	2.46078697447468	0.0138632652601763	0.126240907117806
Pl02G0000452200.v1	201.930390774369	-1.20199661245854	0.298811052995138	-0.676001139963955	0.499039921288141	1
Pl03G0000181400.v1	20.5186507369367	0.404410913274804	0.497891341185351	0	1	1
Pl09G0000139300.v1	3.78455974701796	-0.722737688415317	0.45028443524099	0	1	1
Pl04G0000059600.v1	424.677990240833	0.443069188829925	0.193812456095203	0	1	1
Pl03G0000146000.v1	1623.22381871925	-1.30261429520769	0.0962396475589151	-3.14438282852644	0.00166437548438541	0.0172892393606928
Pl06G0000166000.v1	2461.5214839034	0.52358851800789	0.0824380779615689	0	1	1
Pl04G0000377000.v1	446.79357858678	1.05232448036925	0.215168648810015	0.243178923410197	0.807866793549045	1
Pl09G0000033400.v1	95.3293829852064	-1.03884658335766	0.327104422209012	-0.118758967229237	0.905466317958796	1
Pl07G0000273000.v1	26547.5047637073	0.543477963019932	0.0452197485516464	0	1	1
Pl06G0000224100.v1	323.865308775765	-1.50774374562725	0.206565476234309	-2.45802810267922	0.0139702241585664	0.12716752817459
Pl08G0000036900.v1	3772.52776969089	1.16021537641412	0.0904923532675925	1.77048524686228	0.0766463399188951	0.594544102480008
tig000009300080.v1	533.385177292112	-0.0627991025493049	0.264720009749392	0	1	1
Pl03G0000383300.v1	10233.327767405	0.00770758145273354	0.0518912652937169	0	1	1
Pl01G0000278700.v1	3033.1197826379	-0.549410182421969	0.0777798767800046	0	1	1
Pl04G0000031500.v1	1049.26862854487	0.27412710618893	0.117012757486316	0	1	1
Pl06G0000110900.v1	2446.94919482116	0.187816552740782	0.0801205392941193	0	1	1
tig000009300030.v1	101.506945411867	0.16692770539015	0.319180619940851	0	1	1
Pl04G0000049300.v1	525.841861173656	-0.309671173982846	0.143724406776056	0	1	1
Pl03G0000047600.v1	1322.10823568441	-0.176402279827303	0.107693048053104	0	1	1
Pl06G0000125800.v1	1.00663990451449	-0.227542057222889	0.292065571942697	0	1	NA
Pl08G0000381900.v1	188.595401739593	0.157067450151433	0.247649106619568	0	1	1
Pl01G0000262600.v1	55.8577225475496	1.57462447715378	0.428629975960962	1.34060730555652	0.180047984080462	1
Pl04G0000215900.v1	6.09402782010527	0.252200494057927	0.504404701285907	0	1	1
Pl09G0000000300.v1	382.368050489968	-0.720109414023197	0.18317075734218	0	1	1
Pl09G0000348200.v1	32.5259437572147	-0.172339425199119	0.510028702042277	0	1	1
Pl11G0000394400.v1	393.726334868855	-1.29644386915623	0.223657019531648	-1.32543959396848	0.185025392047236	1
Pl11G0000392000.v1	2545.52782554656	1.12658540776188	0.0846067538164791	1.49616197350458	0.134611451291835	0.978083204780196
Pl08G0000040600.v1	1606.12131950479	0.491347592506449	0.0937770603692695	0	1	1
Pl09G0000039700.v1	3.02360932051555	0.390390915542434	0.427946630218313	0	1	1
Pl05G0000259800.v1	1012.47378642883	-0.436228213122431	0.103522161961908	0	1	1
Pl03G0000089400.v1	115.582666771367	1.61528567500926	0.366433459925149	1.67911979199427	0.0931286996555938	0.707581325848125
Pl06G0000168500.v1	2.79743588234432	-0.755763990242939	0.458611644567855	0	1	NA
Pl02G0000331700.v1	194.082775287046	0.0574193286099675	0.237108256259753	0	1	1
Pl03G0000236100.v1	7.9366252311924	0.877715617643653	0.554760776152547	0	1	1
Pl08G0000350800.v1	916.777564443362	-0.792243502108834	0.132857146068699	0	1	1
Pl09G0000084100.v1	3129.67392887653	0.106424251462273	0.0857730403732124	0	1	1
Pl03G0000346300.v1	1122.9576778412	-0.11022910400652	0.102918795157517	0	1	1
Pl08G0000054700.v1	6962.960281942	0.858762557787325	0.0673877922191871	0	1	1
Pl11G0000287900.v1	16.8632178800756	1.38190029163001	0.534822924852628	0.714068664381293	0.475184721396063	1
Pl02G0000450700.v1	2062.5509451355	-0.221780843055005	0.0855776955934529	0	1	1
Pl05G0000078500.v1	494.921089105455	-1.00502034434153	0.163369852045389	-0.0307299313715201	0.97548492064694	1
Pl02G0000305700.v1	8002.78503098432	-0.336649455674444	0.0812537081008353	0	1	1
Pl04G0000115700.v1	452.839046969604	-0.138225307944021	0.192211974236972	0	1	1
Pl01G0000257500.v1	1036.55848783903	-0.518990934964875	0.13359701555721	0	1	1
Pl08G0000337900.v1	1275.95272428382	0.221389169247543	0.114435888323616	0	1	1
Pl05G0000240500.v1	2096.20523117076	-2.97549597107095	0.116524066516488	-16.9535447065041	1.8119238124304e-64	1.4718118675722e-62
Pl09G0000120600.v1	23.4145672201193	0.927587169175364	0.555385325259552	0	1	1
Pl07G0000004600.v1	476.444493057602	-0.0615662316015317	0.194202650406691	0	1	1
Pl01G0000064700.v1	35.0340962829878	3.85352612554717	0.515084391711123	5.53991961602191	3.02610517215737e-08	4.80131547431848e-07
Pl02G0000391500.v1	854.597926190577	1.03823267019428	0.113900016804957	0.335668696693422	0.737120713934396	1
Pl03G0000357100.v1	233.192816559179	1.23572999451877	0.210965435814864	1.11738680608156	0.263828974006586	1
Pl08G0000084300.v1	565.847765350047	3.07559408464877	0.230742471762462	8.99528408790509	2.35622046305973e-19	6.58395317963546e-18
Pl01G0000048000.v1	2594.35126609682	3.87977295158762	0.2365333633134	12.1749122882593	4.22848409013524e-34	1.81698481553263e-32
Pl10G0000220500.v1	16.6814646575146	-0.640102565039682	0.553708388678701	0	1	1
Pl11G0000368400.v1	62.4619667053092	0.851474266981688	0.421631691806597	0	1	1
Pl07G0000293900.v1	2.60264296406035	0.391055060928088	0.360738003547056	0	1	NA
Pl08G0000137000.v1	513.666467692273	0.0556992373738079	0.256722153314326	0	1	1
Pl02G0000070100.v1	2351.64146507467	0.297951852077796	0.0833197063532377	0	1	1
Pl05G0000290100.v1	42.175571091822	0.732873585660669	0.441721501843298	0	1	1
Pl02G0000464700.v1	2390.58200713204	0.62637708309254	0.108885477910604	0	1	1
Pl02G0000054100.v1	46.4688438965173	-0.0274727333718985	0.422292928386821	0	1	1
Pl09G0000144100.v1	973.881909332031	1.10276742412769	0.122078816579092	0.841812093264456	0.399893141691743	1
Pl09G0000312100.v1	3401.2801560516	1.15373736837834	0.0885346317172818	1.73646589358688	0.0824814899121392	0.634972427062911
Pl01G0000024300.v1	220.685698383941	1.00080093930638	0.273932689966893	0.00292385442014261	0.997667105024091	1
Pl07G0000062900.v1	4380.20512588154	1.21206813896357	0.0863017830746964	2.4572857177241	0.0139991298333475	0.127335834979667
Pl04G0000062700.v1	1915.06529938633	-0.367288414754621	0.0985831519268739	0	1	1
Pl03G0000180600.v1	5994.18126218664	-0.11989686538416	0.0724337279794234	0	1	1
Pl04G0000276600.v1	10.169499320651	1.23677193114964	0.548298957002371	0.431829986407603	0.665864983655849	1
Pl02G0000078200.v1	5864.33768037818	-0.252776278639782	0.0680863840751437	0	1	1
Pl09G0000186400.v1	10002.7343152319	-0.318799521010832	0.0554086202456527	0	1	1
Pl07G0000142700.v1	14.5402903816691	-1.13549306139328	0.537133753561156	-0.252251995885509	0.80084629024282	1
Pl02G0000038900.v1	2602.0427181998	0.534205999630487	0.0742958741991558	0	1	1
Pl06G0000337500.v1	14.7911022907197	-0.0293426038389803	0.556087730060816	0	1	1
tig000020380270.v1	2460.85170735877	0.311540574170722	0.0830500104727037	0	1	1
Pl06G0000148700.v1	897.859451031129	0.710423612693328	0.137702822969568	0	1	1
Pl11G0000036200.v1	915.145130579904	-0.822119777373215	0.116917592576898	0	1	1
Pl08G0000139500.v1	3301.30443431025	0.592396687776322	0.0763390924176108	0	1	1
Pl01G0000268500.v1	1700.22106064802	0.427604409379713	0.083020404194372	0	1	1
Pl01G0000321800.v1	555.903249410697	-0.405052563689645	0.143272993793069	0	1	1
Pl07G0000298300.v1	34.8954665377407	0.840389185464707	0.437741005536623	0	1	1
Pl07G0000333900.v1	3506.13866855038	0.115934062843235	0.0789689416614718	0	1	1
Pl05G0000223400.v1	709.510850120666	-0.816226542120371	0.140179842355357	0	1	1
Pl04G0000093200.v1	205.696145835485	-0.390210648987938	0.258365418083622	0	1	1
Pl02G0000324000.v1	716.902006719122	-0.931066311928792	0.163041517621166	0	1	1
Pl09G0000308200.v1	4958.05206086545	0.248881787656095	0.079998410225673	0	1	1
Pl11G0000279100.v1	3619.21415413734	0.617368811506629	0.0888556267791722	0	1	1
Pl08G0000302900.v1	345.972517005173	0.339550744922783	0.192810209504345	0	1	1
Pl01G0000340100.v1	1181.25300768231	-1.04511815593485	0.123774247191357	-0.364519736202477	0.715469938738174	1
Pl05G0000227300.v1	705.492923505154	0.565179089135281	0.141572383226028	0	1	1
Pl03G0000358200.v1	3533.95857900476	0.289091890329015	0.0904613076820019	0	1	1
Pl04G0000079300.v1	594.690113034929	1.01014038912128	0.14859335491843	0.0682425477697242	0.945592557672611	1
Pl02G0000003000.v1	227.243508070425	0.366803599392798	0.223853459784184	0	1	1
Pl04G0000358900.v1	203.035965606028	-6.71128734842279	0.440317686720293	-12.9708333793342	1.79072701154909e-38	8.60182228533893e-37
Pl06G0000154100.v1	1583.191140744	0.35572929603569	0.101284087036016	0	1	1
Pl08G0000417100.v1	1212.81853301911	-0.375036292725189	0.110559224354255	0	1	1
Pl08G0000239700.v1	314.308111931568	-1.17903507172381	0.193723019013885	-0.924180681444891	0.355392252054636	1
Pl07G0000082300.v1	97.9383937209472	-0.275927138361694	0.354009377334429	0	1	1
Pl08G0000433200.v1	10508.8658867889	-0.371907737709733	0.0577688648648449	0	1	1
Pl10G0000298400.v1	2456.4213612062	-0.447785095021016	0.0824817367252358	0	1	1
Pl02G0000122200.v1	5.2047120373202	0.425886120048092	0.468564757731743	0	1	1
Pl04G0000086700.v1	154.165596132433	-0.500031170551486	0.278974931291817	0	1	1
Pl08G0000054200.v1	1102.10156288693	0.349244380853689	0.110320035747068	0	1	1
Pl05G0000285800.v1	2156.27906780634	-0.619004958172402	0.11033615322358	0	1	1
Pl04G0000345900.v1	1168.21078494896	-0.0240447096421058	0.101505194530983	0	1	1
Pl03G0000019600.v1	4573.63948320373	-0.840038244744634	0.0726141548610527	0	1	1
Pl03G0000028800.v1	1293.59924563839	0.317383684378791	0.116230699140074	0	1	1
Pl11G0000305700.v1	1.05961770779995	-0.125369210008715	0.33486215139348	0	1	NA
Pl07G0000006100.v1	5051.83183181983	0.483506756408653	0.0706457128522516	0	1	1
Pl01G0000027800.v1	1257.42413836518	-0.0388292647720151	0.125967884716337	0	1	1
Pl09G0000323800.v1	321.963754886728	1.03749273427299	0.179104180232672	0.209334780596858	0.834186902200872	1
Pl02G0000072800.v1	1998.69655079413	-0.396965240083234	0.102129211420114	0	1	1
Pl08G0000326100.v1	35.6435026632765	-1.835262903864	0.527014030836723	-1.58489690025498	0.112989760930339	0.840497855673441
Pl10G0000267800.v1	29.8392605388151	-0.766316304576539	0.546585958216707	0	1	1
Pl11G0000384400.v1	957.488165649341	0.149207225236649	0.110250244253546	0	1	1
Pl10G0000281200.v1	595.583798687588	0.250994956319338	0.130887003687408	0	1	1
Pl08G0000368000.v1	3218.59653851284	-0.805715627579219	0.0681994006443927	0	1	1
Pl02G0000031000.v1	386.012133218277	2.30544346805927	0.20939028808672	6.23449864837385	4.53227242696329e-10	8.16610617827947e-09
Pl09G0000197400.v1	2420.14258118397	0.223517640820451	0.0745997902404255	0	1	1
Pl05G0000274500.v1	428.293282247528	0.27310659847055	0.171451543379738	0	1	1
Pl03G0000360600.v1	410.926600214281	0.34627885172775	0.173314857300774	0	1	1
Pl09G0000130700.v1	2026.2718385726	0.347565611448857	0.0814165528348837	0	1	1
Pl01G0000337900.v1	1741.69794357233	0.598246656306423	0.102283670322749	0	1	1
Pl08G0000405400.v1	5.56009352429556	-0.950643172635731	0.485678508648312	0	1	1
Pl11G0000046500.v1	644.147451925394	0.0711638926674315	0.139709048649412	0	1	1
Pl11G0000041500.v1	364.126770362671	-0.404697440877196	0.184929685847391	0	1	1
Pl08G0000072500.v1	324.739448884686	3.50656788652184	0.245175829072915	10.223552199252	1.5553463626849e-24	5.14590237721864e-23
Pl08G0000370700.v1	1820.02209811511	0.100957069723554	0.0869052314665973	0	1	1
Pl09G0000292200.v1	1348.55470309248	-0.435064642856632	0.0939079304016654	0	1	1
Pl06G0000178400.v1	18.2349431472234	1.08448307128903	0.556246938833106	0.151880514553947	0.879281177119754	1
Pl07G0000257900.v1	5955.68357190153	0.439432763897745	0.0622297451200756	0	1	1
Pl08G0000159700.v1	496.824563819769	-0.0436086644806876	0.158464693879172	0	1	1
Pl04G0000305700.v1	3.72475609616278	-0.0316596987313295	0.463638042948463	0	1	1
Pl09G0000310000.v1	668.882032371689	-0.0251697232241792	0.130334179505446	0	1	1
Pl01G0000393200.v1	3347.61111554895	-0.546568401991395	0.0788793876272097	0	1	1
Pl02G0000291900.v1	713.955904936402	1.09246656982319	0.14499249140973	0.637733505536445	0.523647170983538	1
Pl11G0000078800.v1	2244.83640708432	0.488640792277384	0.0837819626871601	0	1	1
Pl11G0000378700.v1	840.603732073108	0.19338405972536	0.13981823181756	0	1	1
Pl07G0000375800.v1	187.221916862104	-0.689231678744864	0.261934684080724	0	1	1
Pl08G0000348200.v1	210.159916813757	1.0123573421122	0.260183756110686	0.047494671830851	0.962118976808405	1
Pl07G0000273700.v1	3392.00011300307	-1.03176116441297	0.0780216369930242	-0.407081492225177	0.683948136174646	1
Pl08G0000310300.v1	10.3402046345297	0.0958527626421003	0.333712404741803	0	1	1
Pl02G0000133900.v1	14.2626464557972	-0.757851928259454	0.555941686443696	0	1	1
Pl02G0000401800.v1	2601.9012937484	-0.272652989700658	0.0730294936207473	0	1	1
Pl01G0000331200.v1	2636.56365687236	-0.0602913132714595	0.0727030598696448	0	1	1
Pl03G0000055300.v1	226.895771399694	0.268452851229774	0.205694576833707	0	1	1
Pl10G0000355300.v1	63.1191816239859	-0.0326499106207387	0.373444442594035	0	1	1
Pl03G0000024500.v1	249.172188070369	0.342759459273119	0.20279910988892	0	1	1
Pl04G0000296500.v1	339.696707627259	-0.27449454245483	0.210228456119339	0	1	1
Pl08G0000355900.v1	669.556419664284	4.42715757828819	0.403895339214595	8.48526151589806	2.15234122279848e-17	5.62230159160501e-16
Pl07G0000104400.v1	609.313131579586	-0.0857669161155946	0.164767652215001	0	1	1
Pl09G0000349700.v1	5148.48898767003	1.13768496561572	0.101707823756815	1.35373032801224	0.175822428666867	1
Pl02G0000008700.v1	127.834810934819	0.972745427725899	0.34483743806225	0	1	1
Pl07G0000350200.v1	20835.9490183636	-0.368930272286487	0.0488507733550356	0	1	1
Pl05G0000173100.v1	2.61870870360309	-0.0942267862182476	0.415663259812568	0	1	NA
Pl01G0000342200.v1	1104.90285137884	0.120797929836861	0.1218049659871	0	1	1
Pl05G0000091400.v1	16517.9003103682	0.558955174110272	0.0493418924720741	0	1	1
Pl03G0000281700.v1	299.873146265711	0.726656608507764	0.213409225510261	0	1	1
Pl01G0000053800.v1	172.928876165311	2.04403494838607	0.265370442425741	3.93425484331483	8.34552004332955e-05	0.0010156693133868
Pl03G0000061800.v1	1995.60648762378	0.123553042560308	0.097445021450711	0	1	1
Pl06G0000269200.v1	2243.46376624926	-0.302002183239633	0.086071235496801	0	1	1
Pl02G0000431400.v1	2416.21335019835	-0.732332596468956	0.0903016000851524	0	1	1
Pl02G0000036300.v1	1005.23224715178	-0.132751148293126	0.113747858683496	0	1	1
Pl05G0000070100.v1	1296.91366095591	0.820535265434959	0.115252397781476	0	1	1
Pl02G0000457000.v1	3766.44580293578	0.725907425511254	0.0775058219450709	0	1	1
Pl10G0000334900.v1	3529.28687116209	0.737121646680617	0.0791479507431112	0	1	1
Pl04G0000361600.v1	4415.23018653119	-0.351366429237909	0.0818856306975938	0	1	1
Pl08G0000122300.v1	656.443425820341	-0.378112646845565	0.179532837305034	0	1	1
Pl11G0000370300.v1	40.2194443211876	1.10980364031455	0.468104702519874	0.234570684129977	0.814541965407122	1
Pl07G0000055500.v1	43.3331501909665	-0.342851845048293	0.431333812328729	0	1	1
Pl03G0000283200.v1	35650.7874885711	-0.391783555987814	0.0446289277579422	0	1	1
Pl10G0000071400.v1	2069.31092654349	-0.472445245040944	0.100677794797179	0	1	1
Pl05G0000279000.v1	2706.9755945607	0.843710300864851	0.0802040947051659	0	1	1
Pl02G0000090700.v1	927.545772605866	2.30468159076237	0.191901593443193	6.79870118508729	1.05566517390945e-11	2.0933506489932e-10
Pl06G0000277500.v1	5.11768832321837	0.398795641220518	0.434022041370769	0	1	1
Pl02G0000096400.v1	2558.07086899637	-0.226524006836236	0.0867020492287823	0	1	1
Pl09G0000187700.v1	3178.39561474304	0.116148527885037	0.0846505290639463	0	1	1
Pl03G0000188900.v1	7.55817940780368	1.64523214265117	0.539540876045535	1.19589112020627	0.231739050832457	1
Pl08G0000159200.v1	442.600170463975	-0.373156087341624	0.173754369469337	0	1	1
Pl04G0000276900.v1	29.9357357621621	2.13001858608922	0.514309546915259	2.19715654291637	0.0280092680422871	0.239953259857716
Pl06G0000105400.v1	2.76313544807505	-0.182094046639085	0.414787859194566	0	1	NA
Pl09G0000358800.v1	8881.47231644791	0.0989936655456505	0.0608827244312917	0	1	1
Pl08G0000381700.v1	173.446373582349	-1.44852969142602	0.292444711856271	-1.53372474605205	0.125097383233462	0.917116223919124
Pl05G0000241600.v1	10.1746402845568	-1.27571977640113	0.543043297823924	-0.507730741740103	0.611642186220323	1
Pl11G0000097200.v1	2982.43683184172	0.00264951821862621	0.086637844616771	0	1	1
Pl01G0000316900.v1	20.5139132973376	-1.40381163534477	0.518706210296557	-0.778497784157813	0.436275612429815	1
Pl03G0000310700.v1	578.939578284846	0.15813092915215	0.168008144091888	0	1	1
Pl02G0000103300.v1	1046.6252049216	0.673576758370002	0.109525564375047	0	1	1
Pl07G0000345900.v1	21.4825041072218	-1.24486979357891	0.545261486526044	-0.449086905328706	0.653368966263307	1
Pl10G0000102000.v1	262.930202632421	0.836169405100556	0.212844185752218	0	1	1
Pl07G0000119400.v1	0.934737054192025	-0.225687761454219	0.291203144166358	0	1	NA
Pl05G0000057800.v1	949.672115501326	2.64733795816043	0.141127844606689	11.6726643331896	1.75828891027136e-31	7.12938040731921e-30
Pl09G0000295300.v1	0.914670601613405	0.0703713579102765	0.29136848814733	0	1	NA
Pl06G0000019100.v1	76.216401107261	-0.0455158214436411	0.352008484512764	0	1	1
Pl06G0000016100.v1	697.197980773021	0.108333860013452	0.532177214218281	0	1	1
Pl06G0000182000.v1	301.907859991741	2.09399594032032	0.2194324380477	4.98557072989596	6.17791732003256e-07	8.89052845643297e-06
Pl03G0000224300.v1	1.27190204214248	0.246331363518471	0.317735245921265	0	1	NA
Pl04G0000377600.v1	63.0432587946218	0.416809084880648	0.368913817845241	0	1	1
Pl06G0000263800.v1	521.75515370241	-0.10424843174257	0.167992674868866	0	1	1
Pl01G0000293600.v1	69.7467793032227	-3.91050740109912	0.435969810346089	-6.67593794806263	2.45655901293405e-11	4.79352496937252e-10
Pl11G0000116300.v1	391.475033964858	0.444053407000653	0.240643505369749	0	1	1
Pl09G0000058400.v1	132.947789695855	1.25431947875745	0.287968436510339	0.883150534966081	0.37715494329108	1
Pl10G0000065700.v1	1752.94079453198	-0.451917319656365	0.0938656745194065	0	1	1
Pl07G0000273200.v1	543.200915507367	0.149150865999485	0.148571682005979	0	1	1
Pl05G0000014800.v1	5723.16911807331	0.00855972397974716	0.0562131803879827	0	1	1
Pl11G0000123200.v1	6.93696131259041	-0.48810394287568	0.519851600978159	0	1	1
Pl08G0000323300.v1	89249.188039132	-0.118384057455594	0.0416249653620097	0	1	1
Pl08G0000034400.v1	1802.63642887158	1.58760974315892	0.107345810593861	5.47398859730188	4.40017390404492e-08	6.90971431945397e-07
Pl03G0000078400.v1	0.899999393865016	0.230371174330098	0.290389168374706	0	1	NA
Pl02G0000465700.v1	16.0997231047885	-0.0366354249541292	0.555814883085899	0	1	1
Pl02G0000365900.v1	761.016003685783	1.40888960715862	0.149068997954039	2.74295536141388	0.00608889620595225	0.058637157554109
Pl02G0000059700.v1	4657.85960315526	-1.03898255816436	0.0613309094918906	-0.635610306243882	0.525030450345256	1
Pl07G0000365100.v1	825.741294034164	0.298806178553394	0.141921494000511	0	1	1
Pl11G0000107100.v1	108.080839939576	-0.552684125144668	0.323977190669609	0	1	1
Pl10G0000027100.v1	62.2716673149758	-4.24140807508331	0.480281492301541	-6.74897560501502	1.48892618410709e-11	2.93582622592083e-10
Pl01G0000320000.v1	24.4105775851995	1.62923621425134	0.537428582532876	1.17082759403264	0.241668083815338	1
Pl02G0000259300.v1	23.277504056461	0.598942205383456	0.550437361910793	0	1	1
Pl04G0000349200.v1	4.55882081499346	-0.579291075763001	0.50675184779688	0	1	1
Pl08G0000036500.v1	475.209503385752	1.2657473459537	0.177645958561815	1.49593803374494	0.134669803834204	0.978216489526527
Pl08G0000376600.v1	1545.16819613195	0.398956069112421	0.101930080591082	0	1	1
Pl08G0000257300.v1	1239.61045601095	-0.26027749326513	0.110529036945584	0	1	1
Pl03G0000019900.v1	1227.69203076242	0.133192468838526	0.116869466848006	0	1	1
Pl08G0000317800.v1	555.172496683141	-0.0766489206304564	0.18682526074194	0	1	1
Pl11G0000217000.v1	79.3992992290959	-0.325986767552886	0.333835326164289	0	1	1
Pl08G0000432700.v1	13019.6090650631	-0.0834954615723526	0.0507347495448343	0	1	1
Pl01G0000300100.v1	1700.83468087919	0.206693786852858	0.0860328881232416	0	1	1
Pl08G0000135600.v1	484.652331601989	-0.153410101693943	0.159681872317204	0	1	1
Pl07G0000315700.v1	1243.16256042731	0.0710108744567287	0.109996413387239	0	1	1
Pl03G0000349800.v1	2537.31508189389	0.282951107457969	0.0969001055326819	0	1	1
Pl09G0000018200.v1	3.96330943735351	-0.0797145380292264	0.44672190717502	0	1	1
Pl03G0000151500.v1	144.680402467324	1.82886013154563	0.335343993306294	2.47167132285138	0.0134483095736887	0.122644971680973
Pl02G0000088400.v1	4.74212414494407	-0.776812446060259	0.459516840957508	0	1	1
Pl03G0000346100.v1	314.431272099015	0.100008792038335	0.20341217261919	0	1	1
Pl06G0000136400.v1	1480.57289399188	0.00519317328724456	0.0988883278064013	0	1	1
Pl11G0000333300.v1	108.725597597628	0.396267190869082	0.296402546770298	0	1	1
Pl02G0000446900.v1	2858.91902728506	-0.795174126512447	0.0780838021828823	0	1	1
Pl01G0000023500.v1	2864.87011578564	0.865368658584852	0.110444784342281	0	1	1
Pl07G0000341800.v1	5279.24978919123	3.36755484725703	0.280617900839919	8.43693449409566	3.25768917958397e-17	8.4019515232941e-16
Pl08G0000061800.v1	1155.21558927489	0.311761250160008	0.107705925084424	0	1	1
Pl05G0000228400.v1	4342.90880686999	-0.219487460792195	0.0965141628788355	0	1	1
Pl02G0000425400.v1	693.995398262448	0.680918865023656	0.170011874441573	0	1	1
Pl10G0000266900.v1	76.4953695232654	-0.280093369654775	0.364177549686509	0	1	1
Pl03G0000035800.v1	425.839290963854	-0.0387715128985442	0.186097684245685	0	1	1
Pl08G0000402000.v1	748.188014174195	0.558353381305369	0.124772406872981	0	1	1
Pl01G0000336200.v1	29.6316835849691	-1.28654322786682	0.4795696221109	-0.597500789573696	0.550173079995501	1
Pl03G0000029000.v1	1603.04961094521	-1.13863701154164	0.113803350306476	-1.21821555488732	0.22314207012802	1
Pl05G0000202900.v1	836.702733867287	-0.878748884012374	0.129043791368991	0	1	1
Pl05G0000068400.v1	113.495614103871	0.231688163521424	0.281870238711765	0	1	1
Pl02G0000214500.v1	1374.73178241598	-0.365178230286158	0.104724837316072	0	1	1
Pl04G0000317200.v1	1643.4200726683	2.07668878019234	0.0939537296973577	11.4597768886935	2.10055207515217e-30	8.28362874797913e-29
Pl07G0000019900.v1	13.0095750770987	-1.07700237670768	0.552393920339741	-0.139397581820446	0.889135983132469	1
Pl06G0000226900.v1	815.131953867848	-0.0905253796939559	0.124866768218223	0	1	1
Pl07G0000234400.v1	1212.33872645308	-0.304833893171791	0.100229092145775	0	1	1
Pl03G0000096800.v1	2144.29891355914	0.427356121372914	0.094236569349173	0	1	1
Pl01G0000037800.v1	16751.7212476536	-0.647237035133291	0.0638535087421331	0	1	1
Pl07G0000047800.v1	40517.2636606375	-0.360132760791502	0.0567985517842386	0	1	1
Pl07G0000370900.v1	796.498646614624	-0.596794612393475	0.135729465903709	0	1	1
Pl09G0000293700.v1	4912.10730194084	0.148696308907165	0.0641403656289776	0	1	1
Pl02G0000459700.v1	209.755936367125	-0.69573004448663	0.226271977123302	0	1	1
Pl08G0000386500.v1	1085.69412009713	-1.1678481948948	0.112173010249555	-1.49633316001225	0.134566857979123	0.978049844705575
Pl04G0000360100.v1	402.911693967672	0.63631757950109	0.160722647273942	0	1	1
Pl01G0000074600.v1	21.3343662727741	0.194855772252045	0.52566135410549	0	1	1
Pl06G0000324100.v1	2150.0838886786	-0.238416622335035	0.0996906359071002	0	1	1
Pl02G0000410300.v1	709.918670202021	0.386868786407046	0.149209696358786	0	1	1
Pl03G0000329800.v1	595.431406681903	-0.894797938881265	0.1516085355	0	1	1
Pl10G0000098200.v1	1976.16543390896	0.373840835066806	0.109101487019494	0	1	1
Pl07G0000105700.v1	8246.40821088953	0.221239096561956	0.0594004511609136	0	1	1
Pl02G0000386900.v1	21.6766368485027	-0.901768871933873	0.508922232879372	0	1	1
Pl01G0000069900.v1	200.479211133785	0.656280151821857	0.212068853342407	0	1	1
Pl10G0000350600.v1	3.8622953421768	-0.956432015552512	0.488899411431253	0	1	1
Pl01G0000013600.v1	2863.64103721864	0.137930105005819	0.0724811421109395	0	1	1
Pl11G0000016700.v1	49.1470094266417	-1.83401444534727	0.429935787034741	-1.93985816137672	0.0523969299485029	0.421139032623569
Pl08G0000375600.v1	1282.79092234462	0.401005552835859	0.101316435223078	0	1	1
Pl10G0000242300.v1	9024.3238588993	0.699118398619604	0.0710310763520658	0	1	1
Pl03G0000259800.v1	40.7204907606375	-1.37183336907234	0.486466003630887	-0.764356329727153	0.444654925477351	1
Pl03G0000236400.v1	481.325389945341	-1.95521037271994	0.171088695964543	-5.58312965877013	2.3622849503231e-08	3.77996512011779e-07
Pl09G0000241000.v1	10994.3323340363	0.292677732964274	0.0645511913377148	0	1	1
Pl06G0000232600.v1	571.989116461476	-0.448318474426495	0.134014152986149	0	1	1
Pl05G0000027800.v1	1393.84054931711	0.63431688848235	0.103866544500683	0	1	1
Pl02G0000430700.v1	1579.75238468581	1.56147455707348	0.12181380048268	4.6092852767804	4.04055594939535e-06	5.50064548790179e-05
Pl02G0000026300.v1	359.563021385519	-0.0711265697402804	0.203559370543097	0	1	1
Pl11G0000365300.v1	2257.95913646638	-1.76161353012985	0.0790304119223027	-9.63696773943955	5.5812262406941e-22	1.72735419727811e-20
Pl02G0000104800.v1	1186.1930936772	0.31515326636909	0.107503057046287	0	1	1
Pl01G0000315000.v1	286.850575677738	-0.688237237691218	0.198814830973175	0	1	1
Pl02G0000194600.v1	1022.56406312049	0.12807643978209	0.131610751327777	0	1	1
Pl06G0000306200.v1	483.995045086444	-3.23167745696325	0.213173320971974	-10.4688403163576	1.20105326575479e-25	4.14185505609375e-24
Pl01G0000084700.v1	368.472438727285	0.310233198003799	0.198039495869721	0	1	1
Pl10G0000352900.v1	14092.7298684048	0.174625730603888	0.0505431066572194	0	1	1
Pl11G0000003200.v1	4969.60267795735	-1.38988248342166	0.0651728554795344	-5.98228327657193	2.20031169644807e-09	3.78057772158506e-08
Pl01G0000417000.v1	121.745671814532	0.809789269452813	0.292264447329916	0	1	1
Pl06G0000275300.v1	2311.95807665147	2.2957281236557	0.0863778209078635	15.0007040006	7.26446967160785e-51	4.60145812100549e-49
Pl03G0000232800.v1	58.9770346107738	-0.287502378451248	0.414957182499596	0	1	1
Pl07G0000298100.v1	3.88755338410455	0.133648770255837	0.48914135438618	0	1	1
Pl10G0000294600.v1	864.351845441758	0.378990503189384	0.121729257144325	0	1	1
Pl09G0000108700.v1	131.67843968409	0.652540098544109	0.27977100433619	0	1	1
Pl04G0000296600.v1	1650.77709956607	-0.594702928288519	0.0921299216146709	0	1	1
Pl02G0000342400.v1	5889.08847613361	-0.0738320268048718	0.0610018912617403	0	1	1
Pl11G0000379700.v1	4.35282501614439	0.18031257586848	0.450690484257025	0	1	1
Pl05G0000049200.v1	981.445772532594	3.21322195887708	0.142484579269381	15.5330630881309	2.07239682982947e-54	1.38442902976313e-52
Pl04G0000067000.v1	1292.0381328044	-0.462177371587411	0.107119183313473	0	1	1
Pl02G0000018200.v1	851.380143925259	-0.664912003250695	0.112080827295658	0	1	1
Pl03G0000342600.v1	94.3941654232138	-1.21816012754763	0.39567688019739	-0.551359299635589	0.581387395373195	1
Pl11G0000299900.v1	854.92564583475	0.136241562627949	0.135488793940116	0	1	1
Pl09G0000286800.v1	79.970502561452	1.53782568509215	0.4018582275973	1.3383468301938	0.180783402647729	1
Pl02G0000415600.v1	993.106685292984	0.5748231904606	0.146437707000651	0	1	1
tig000020330020.v1	4355.11973147398	0.0485817227591718	0.0654491967398431	0	1	1
Pl04G0000042800.v1	9.59266997307788	-0.246246268493911	0.555039534288105	0	1	1
Pl06G0000104700.v1	575.703128066987	-0.436303616193487	0.139199550801933	0	1	1
Pl06G0000178200.v1	729.292047150824	-1.25047855771169	0.173811937994441	-1.4410894936325	0.149559401334382	1
Pl01G0000341400.v1	1295.45055520791	-1.27642874443824	0.113411720805648	-2.43739132494035	0.0147936602016712	0.133618393768327
Pl11G0000367900.v1	172.51100528174	-0.650914301815162	0.246918713162933	0	1	1
Pl01G0000321700.v1	3136.2525566346	0.111217260737454	0.0874401054713808	0	1	1
Pl03G0000387200.v1	10.858948127506	-0.923058972905363	0.550464221233482	0	1	1
Pl04G0000261100.v1	72.0551045370204	-0.958297203214375	0.364095308552341	0	1	1
Pl04G0000337500.v1	267.698529149328	5.80051156094248	0.327261648406303	14.6687263366177	1.02246309765956e-48	6.08253594593093e-47
Pl03G0000190800.v1	184.048625449863	-0.0564358233012803	0.250327148726673	0	1	1
Pl02G0000442100.v1	992.955914631734	-0.112771475432112	0.128410461095993	0	1	1
Pl02G0000442600.v1	2849.32542900193	-0.865125424644903	0.0834847656352124	0	1	1
Pl07G0000351900.v1	3103.71036283395	-0.0592056978869355	0.0671192637412038	0	1	1
Pl04G0000131700.v1	460.257309708004	0.212202177364612	0.158810123269581	0	1	1
Pl02G0000000100.v1	1.73069053136867	-0.276433897739784	0.316355440432001	0	1	NA
Pl06G0000177000.v1	7313.72294490545	-1.25110810050117	0.0615629300184703	-4.07888481633068	4.52522491495996e-05	0.000568852180826587
Pl07G0000383400.v1	305.488529012207	-0.0867010694698016	0.208732679744996	0	1	1
Pl05G0000008700.v1	0.503319952257244	-0.183019461308546	0.286041907528222	0	1	NA
Pl06G0000296000.v1	9.06548630648759	-0.565593642806834	0.53739753512413	0	1	1
Pl06G0000129600.v1	19.1008544743666	-1.53842811457922	0.548687539321204	-0.981301881295356	0.32644389529371	1
Pl11G0000046700.v1	2652.22116468079	0.23165205827583	0.0850091019686597	0	1	1
Pl09G0000343000.v1	9411.72140810435	-0.199638870982542	0.0524372042736647	0	1	1
Pl03G0000181800.v1	333.049627543522	-0.33485261605857	0.172224261903136	0	1	1
Pl08G0000370500.v1	1333.17951421023	-0.114871417004219	0.120194909667591	0	1	1
Pl10G0000053400.v1	4.5230970248991	0.672330839538461	0.525750057860076	0	1	1
Pl07G0000313600.v1	77.4974080193379	1.60670294658401	0.380480030856746	1.59457237536978	0.110807894130838	0.827374748832997
Pl01G0000227300.v1	2578.65159035448	0.325746216369845	0.0862495791403114	0	1	1
Pl03G0000281900.v1	564.401939674624	0.205440173632147	0.147703495599015	0	1	1
Pl03G0000028700.v1	1530.48394198523	0.0753086354808069	0.0920683954700458	0	1	1
Pl09G0000281100.v1	566.568466986651	0.111408471233387	0.146783351232669	0	1	1
Pl11G0000293700.v1	9.47589703849914	-0.276168280628594	0.531033852509611	0	1	1
Pl02G0000281300.v1	222.141647093714	0.861050797565059	0.27633842153053	0	1	1
Pl08G0000032800.v1	11.9051506805863	-0.495838929883234	0.555929272787772	0	1	1
Pl07G0000330400.v1	2614.79512489297	0.330527102080763	0.0788214336987725	0	1	1
Pl01G0000140900.v1	1479.50494352201	-0.456287730998589	0.106719163138151	0	1	1
Pl10G0000242600.v1	2716.22795256086	0.071966763761905	0.0806250286956451	0	1	1
Pl08G0000003900.v1	63.1520898047066	-1.27903049651001	0.396388085258681	-0.703932602635918	0.481474746765221	1
Pl08G0000317700.v1	649.503440192524	-0.557274262087195	0.172813811060409	0	1	1
Pl03G0000159100.v1	857.803574368391	-0.0189907223995881	0.14252611523198	0	1	1
Pl01G0000056400.v1	70.2070842453998	-0.357278273362617	0.388466558309007	0	1	1
Pl10G0000330400.v1	932.052893121938	-0.669819628530187	0.117769152196765	0	1	1
Pl05G0000004800.v1	4925.54638763369	0.23165194002235	0.0620270327495429	0	1	1
Pl07G0000095900.v1	3212.83882712484	-0.464824161967929	0.0740216346717883	0	1	1
Pl08G0000024900.v1	1606.02003897362	-0.175287641212442	0.127032013800356	0	1	1
Pl07G0000044200.v1	640.312631397115	-0.196831305902502	0.134065298634936	0	1	1
Pl02G0000008500.v1	462.451655364582	-0.325015636886288	0.167413443284918	0	1	1
Pl06G0000332900.v1	2.82998528717777	0.00112042012351004	0.45112605795339	0	1	NA
Pl11G0000015600.v1	2390.59903072529	1.25158154285517	0.0876332368104488	2.870846176769	0.00409374679934539	0.0404412562601999
Pl09G0000230200.v1	389.30344299228	0.322234956445804	0.166156711678782	0	1	1
Pl05G0000291800.v1	2806.93687038282	-0.936483378891738	0.0971941511066852	0	1	1
Pl02G0000090800.v1	618.43917177632	-0.0680572144973819	0.159602281750408	0	1	1
Pl02G0000378000.v1	7787.52204648659	-0.620548260036728	0.0693036502016959	0	1	1
Pl06G0000170900.v1	5197.31036485633	-0.95096686691649	0.0842615222881945	0	1	1
Pl11G0000087000.v1	7980.34548470531	-0.34330331522856	0.0668158553780271	0	1	1
Pl01G0000414800.v1	133.793000276573	0.410743385421181	0.294724367332037	0	1	1
Pl08G0000350700.v1	1934.47647851147	-2.29324381230703	0.102674474391056	-12.5955727553224	2.23332882694759e-36	1.00747029186104e-34
Pl07G0000235300.v1	57.4734461682933	-0.121561485105116	0.419920636139714	0	1	1
Pl09G0000261100.v1	4185.56461835241	-0.684510851138408	0.0729980435693327	0	1	1
Pl03G0000209900.v1	100.023503870167	-0.553937673257456	0.349758975899463	0	1	1
Pl01G0000008800.v1	21505.8619304349	-0.39324567943645	0.0533117388930178	0	1	1
Pl09G0000139200.v1	74.69507807722	-5.31756568293285	0.481456987001671	-8.96770801857292	3.02748343257738e-19	8.44036145114219e-18
Pl11G0000029800.v1	2.28497482887626	0.483076280203204	0.390422692033016	0	1	NA
Pl09G0000152100.v1	2.5996083525013	0.13245555674741	0.494835843698092	0	1	NA
Pl07G0000027800.v1	323.304857613591	0.956559427204429	0.188976820229625	0	1	1
Pl04G0000050500.v1	1236.09108190833	-0.31496003730739	0.114913220977106	0	1	1
Pl09G0000075600.v1	14.5480331821056	-0.0761544461923827	0.540396104985467	0	1	1
Pl02G0000155900.v1	53.4962969395069	-0.464444701806795	0.393095315334349	0	1	1
Pl07G0000310600.v1	2032.11397825944	-0.332173989502801	0.102035816436728	0	1	1
Pl02G0000120200.v1	65.2378499155684	-1.60709753229946	0.36681857578665	-1.6550348656622	0.0979174257208735	0.740055968740451
Pl06G0000324900.v1	804.133478849824	-0.521365596147592	0.129126921592826	0	1	1
Pl06G0000164400.v1	10.842139443905	-0.0831454726228403	0.555948874267544	0	1	1
Pl01G0000089900.v1	3293.50140070194	0.185064149315335	0.0734483506012168	0	1	1
Pl07G0000067400.v1	9735.04213961884	-0.0956546734279157	0.0599743743634818	0	1	1
Pl06G0000249200.v1	6594.71366893739	0.523122425834327	0.0731816576406967	0	1	1
Pl02G0000313800.v1	985.274095680111	-0.0572324858402547	0.119449000782218	0	1	1
Pl03G0000237300.v1	1683.4955186718	-0.356125481360672	0.106372978100588	0	1	1
Pl08G0000434700.v1	2446.18696811164	0.360443656213885	0.0957530462857663	0	1	1
Pl03G0000244300.v1	1757.93399516093	-0.480453153080994	0.104612766781191	0	1	1
Pl06G0000175800.v1	5145.61897265859	0.189046504786964	0.0702955584201075	0	1	1
Pl04G0000300800.v1	452.44314747181	0.0289979745747814	0.155753780933741	0	1	1
Pl01G0000206000.v1	3.3942161101111	-0.49924112817797	0.486969663037107	0	1	1
Pl06G0000171300.v1	54.9656380125812	0.592651333123856	0.371300248231797	0	1	1
Pl10G0000190700.v1	3.70459826381827	0.6872318533003	0.439879450538676	0	1	1
Pl01G0000356800.v1	813.800077210734	-0.498889355148036	0.127255569786816	0	1	1
Pl04G0000321200.v1	3262.11972801093	0.0173967123223738	0.076012706997632	0	1	1
Pl11G0000106100.v1	7410.18534553831	-0.0577579814601848	0.0516948985546153	0	1	1
Pl10G0000009100.v1	942.366088957516	-0.682167134086209	0.148904985913309	0	1	1
Pl09G0000345300.v1	1957.45126575437	-0.284704421710268	0.0996057427816123	0	1	1
Pl04G0000026200.v1	4738.06174366631	0.801734428410174	0.0578872975041197	0	1	1
Pl03G0000371900.v1	2.97157843163244	0.805932354166105	0.462246615667956	0	1	1
Pl02G0000023600.v1	2289.67608126114	1.0376391234684	0.127914892572279	0.294251300309949	0.768565882826214	1
Pl02G0000104700.v1	215.889878724655	0.851555903686645	0.228868812608609	0	1	1
Pl05G0000287900.v1	122.243188101945	-0.0894507893602424	0.336061918160356	0	1	1
Pl04G0000329800.v1	103.372274540693	-0.828706967608852	0.333150070812291	0	1	1
Pl05G0000069900.v1	36.2117827122445	-0.670894555018188	0.487571675947368	0	1	1
Pl06G0000290800.v1	566.149307804123	-1.07019047000132	0.156156974030677	-0.449486617149285	0.653080660041901	1
Pl07G0000316300.v1	799.230858014416	1.0475591867578	0.131567948218442	0.361480036755156	0.717740625896991	1
Pl06G0000295800.v1	144.920483973883	1.67443520148654	0.54686294834988	1.23328011802884	0.217471273009962	1
Pl03G0000217800.v1	1955.03193870619	-0.411880533688418	0.0902218327637303	0	1	1
Pl07G0000399300.v1	55.5276662843974	-0.274915687251115	0.409568242898965	0	1	1
Pl02G0000345300.v1	328.458377162422	-0.323293873014236	0.210940353255677	0	1	1
Pl06G0000150500.v1	5.40000719283475	0.42318572355775	0.506253565305286	0	1	1
Pl02G0000418000.v1	774.135759843807	0.367109162452854	0.120009277704578	0	1	1
Pl01G0000296000.v1	259.563613073711	0.42435822005963	0.217225470621566	0	1	1
Pl09G0000315200.v1	1442.14593043758	0.00516542578379691	0.141590601825856	0	1	1
Pl01G0000363900.v1	294.672399882343	-0.0558669280466633	0.215393293987264	0	1	1
Pl03G0000075000.v1	1708.07801387705	0.120948803349874	0.0908426378374384	0	1	1
Pl11G0000392800.v1	811.347538897789	-0.104706486629842	0.13527631874181	0	1	1
Pl02G0000021900.v1	434.381842361957	-0.909918956178122	0.165043985257844	0	1	1
Pl11G0000398700.v1	65.6131519159587	3.17297330607241	0.417055560585579	5.21027295025483	1.88563012967033e-07	2.81463105436139e-06
Pl03G0000039800.v1	952.21600354534	1.57890496872076	0.110995104210246	5.21559011849929	1.83232948544712e-07	2.73674135120233e-06
Pl05G0000281200.v1	469.439579313069	-0.00920890603054034	0.154933903881554	0	1	1
Pl03G0000213600.v1	1192.31287033681	-0.575802870281691	0.109867447815211	0	1	1
Pl01G0000031600.v1	5357.70107248923	-0.371580741500316	0.06488140922607	0	1	1
Pl08G0000230500.v1	19269.5758770303	4.37000502255563	0.264898128819786	12.7218906285604	4.46914128392199e-37	2.046264127189e-35
Pl10G0000024500.v1	1797.9079648495	-0.0741502011667557	0.0895531553431792	0	1	1
Pl06G0000338600.v1	12.1978100959668	-0.0832212489508325	0.543005940850905	0	1	1
Pl01G0000336000.v1	398.6291426169	0.285581552094334	0.178645351181176	0	1	1
Pl11G0000053400.v1	2056.22940904378	1.48018278191037	0.0995884152356628	4.82167309093214	1.42359114548315e-06	2.00039100615304e-05
Pl07G0000352200.v1	167.362004344174	0.100141867561706	0.276442231069445	0	1	1
Pl08G0000337100.v1	10.4507010339437	-0.389091951788339	0.55626174819449	0	1	1
Pl05G0000164700.v1	1988.72087983457	-1.98844615450936	0.0984714411512096	-10.0378967033857	1.03865168071959e-23	3.37251442146004e-22
Pl09G0000299000.v1	246.253064584875	-0.190701810015889	0.217987347493256	0	1	1
Pl11G0000057300.v1	298.586569625406	0.480749312261945	0.214156462968221	0	1	1
Pl08G0000135400.v1	327.840925856102	-1.73520630225236	0.229133062545482	-3.20864345845518	0.00133362758902975	0.0140730231125496
Pl07G0000315500.v1	1238.77027522924	1.04251532343663	0.101693821989822	0.418071841580352	0.675894591920479	1
Pl03G0000078700.v1	1075.28541360956	0.311892723425323	0.141935166974393	0	1	1
Pl01G0000376200.v1	667.462003370264	-0.548163850204993	0.129144278087154	0	1	1
Pl04G0000031900.v1	318.774878233523	-1.85516829343624	0.229897851348349	-3.71977505844741	0.000199400287240946	0.00233046702822234
Pl09G0000248600.v1	922.450787016717	-2.34306141794791	0.133752050355587	-10.0414267622613	1.00214014360564e-23	3.2626266992221e-22
Pl02G0000365600.v1	4062.98880325135	0.142067629493791	0.0702548618268932	0	1	1
Pl08G0000426600.v1	849.594170504369	1.07257465155124	0.130400767695414	0.556550799767973	0.577834377069325	1
Pl03G0000187700.v1	1028.40312894303	0.54576473994999	0.108268172445919	0	1	1
Pl11G0000084800.v1	2.41274791746164	-0.657674062932424	0.439377330106282	0	1	NA
Pl06G0000284500.v1	1426.65326767566	0.233520716141272	0.125731333124158	0	1	1
Pl05G0000250800.v1	21.5888185913095	0.219076326704098	0.489966611353819	0	1	1
Pl06G0000296300.v1	3553.95116524334	-1.23772013606642	0.0982013383508873	-2.42074232447846	0.0154888520753563	0.139742595292421
Pl02G0000433900.v1	994.706046272389	0.229064867817096	0.119536755172187	0	1	1
Pl07G0000246900.v1	2564.46663730285	-0.111207426994281	0.0915785529886836	0	1	1
Pl06G0000178100.v1	328.603362495792	4.03154851744897	0.285842963509927	10.6056433232567	2.80526670591248e-26	9.79839585136573e-25
Pl05G0000231000.v1	153.071183189954	-0.407589415794027	0.268924275899962	0	1	1
Pl04G0000060600.v1	1650.27942209026	1.62477963780211	0.113400336958765	5.50950424450062	3.59845718334917e-08	5.69096236305868e-07
Pl07G0000128200.v1	1633.09534841468	0.63792538177123	0.10208465499268	0	1	1
Pl09G0000017400.v1	13.7896521027702	0.488695271877797	0.555977902988545	0	1	1
Pl07G0000333800.v1	514.928425816099	-1.63150126988726	0.171229032814629	-3.68805020682983	0.000225979067604638	0.00261981422614196
Pl06G0000229500.v1	6819.58640840315	-0.805539808458105	0.0651258748485963	0	1	1
Pl07G0000383300.v1	2276.36474607527	-0.0215545616558463	0.0853367788938414	0	1	1
Pl06G0000203900.v1	1472.25423974766	1.43976773682616	0.112258777933838	3.91744632286442	8.94919644278398e-05	0.00108535641381978
Pl04G0000346400.v1	4954.89481520964	-0.111619374967789	0.0720595209354448	0	1	1
Pl01G0000372500.v1	14113.498608417	-0.40006219454078	0.0478344891820077	0	1	1
Pl04G0000131400.v1	0.431417101934781	-0.168903832154961	0.285323067852231	0	1	NA
Pl11G0000004500.v1	713.807328488971	0.144452304333272	0.137133234046794	0	1	1
Pl09G0000333000.v1	232.62570122728	-0.417641158409085	0.269640753198312	0	1	1
Pl01G0000366100.v1	1947.53669748475	2.5809734707616	0.150915060256134	10.4759158435107	1.11453519783813e-25	3.84892451795797e-24
Pl10G0000348700.v1	1324.46369505334	-0.71560374578783	0.10089179610334	0	1	1
Pl07G0000359400.v1	1243.06800434939	-0.352025913346803	0.116689458447943	0	1	1
Pl05G0000039400.v1	20532.7124947684	-2.16515251009044	0.0641278648089181	-18.1692079342147	9.04952404995125e-74	8.4129605711524e-72
Pl08G0000416700.v1	24.0927835845214	-0.786592756964895	0.537277349294729	0	1	1
Pl09G0000269600.v1	12074.1659059486	0.0393673800544069	0.0589950071588447	0	1	1
Pl10G0000310700.v1	270.682698754081	-0.225710802069454	0.266614972621742	0	1	1
Pl06G0000331200.v1	3596.95184934142	0.915177836885795	0.0757272472985938	0	1	1
Pl07G0000375700.v1	233.702000557551	-0.98602681561285	0.217897813334692	0	1	1
Pl08G0000054300.v1	2298.07147867011	-0.0113919303578361	0.0842590908234297	0	1	1
Pl09G0000051000.v1	661.228923360427	0.0614714124157793	0.154911560270367	0	1	1
Pl06G0000205700.v1	833.487951766218	0.196743277145064	0.174454800004811	0	1	1
Pl03G0000375100.v1	7.74388559051372	0.159233344383677	0.545303219971978	0	1	1
Pl07G0000282400.v1	82.9462591574425	-1.13776778712335	0.328413491225003	-0.419494907500517	0.674854475693942	1
Pl02G0000001500.v1	3290.1684072491	0.189741509084823	0.0812720040016815	0	1	1
Pl05G0000065300.v1	2850.71928135892	-0.446839373066471	0.0730898777749972	0	1	1
Pl03G0000212100.v1	1695.45341207108	-0.423050864755266	0.086780663194587	0	1	1
Pl09G0000099600.v1	1501.47282380044	0.299248917108359	0.097574125847797	0	1	1
Pl01G0000287800.v1	1346.68706927696	-1.35208867721406	0.102783502374802	-3.42553687195992	0.000613585644226708	0.00671839185013122
Pl06G0000265400.v1	13.5269921537557	-0.62873079092208	0.554204486959796	0	1	1
Pl04G0000012400.v1	503.879435309003	-3.5332969396796	0.172395273690937	-14.6947006460351	6.97058482842776e-49	4.17722546703575e-47
Pl07G0000311000.v1	1380.90000012612	0.270688655355661	0.127655597683122	0	1	1
Pl07G0000246200.v1	2864.22983185654	0.114189581983191	0.0732226124585591	0	1	1
Pl08G0000175000.v1	164.099290922508	0.655334844467925	0.292495766687121	0	1	1
Pl11G0000399800.v1	2789.018316293	-0.354113194105642	0.0914526536396276	0	1	1
Pl02G0000113100.v1	613.833859351371	0.381921427143043	0.129926118394634	0	1	1
Pl09G0000277700.v1	1060.20957687611	0.282510860006732	0.112580857642582	0	1	1
Pl02G0000283700.v1	103.180187172934	-0.857227197142957	0.392499148810389	0	1	1
Pl04G0000340500.v1	1169.78328506118	0.736746526837065	0.112330081939249	0	1	1
Pl01G0000392300.v1	21.8185505280274	-1.39434143421067	0.555464781100416	-0.709930579990066	0.477747186016962	1
Pl09G0000310100.v1	5781.83746152277	0.177839733964785	0.0584964503546265	0	1	1
Pl01G0000285600.v1	4703.21771174314	0.120486903001819	0.0711932118070101	0	1	1
Pl05G0000272800.v1	750.995228975999	-0.275552719623474	0.15583891324791	0	1	1
Pl10G0000019900.v1	1265.16586687405	-0.853230170827193	0.108178923262432	0	1	1
Pl08G0000053900.v1	309.377451027969	0.221360649970948	0.245412910084781	0	1	1
Pl02G0000151900.v1	307.873642531841	-0.705224934655294	0.227715389819679	0	1	1
Pl02G0000164400.v1	346.088868152082	-0.642549555264545	0.176895665789172	0	1	1
Pl02G0000049600.v1	776.619644793316	0.143390497168634	0.124201657347526	0	1	1
Pl09G0000166300.v1	3794.78129975428	-0.12065378573838	0.0858207756036537	0	1	1
Pl06G0000312700.v1	845.239772452425	0.373790734767176	0.148965495986909	0	1	1
Pl01G0000088600.v1	2013.28322911803	0.270301499250472	0.0865523194716714	0	1	1
Pl07G0000046200.v1	3236.75422377384	0.00182754661079051	0.083785271782758	0	1	1
Pl09G0000304100.v1	58.9294388682656	-2.19505318509616	0.435683055441187	-2.74294161815866	0.00608915104416698	0.058637157554109
Pl08G0000029800.v1	1071.07330736381	0.565446728974174	0.127769952093967	0	1	1
Pl05G0000209900.v1	656.053345913195	0.346284335672978	0.142184504926202	0	1	1
Pl11G0000009000.v1	37.8078337884453	-0.636131313043731	0.452892545817666	0	1	1
Pl11G0000299600.v1	9.90958921984418	-1.54103281115855	0.554705430910642	-0.975351566813317	0.329385899544038	1
Pl01G0000331700.v1	1132.39220048299	-0.710389053926613	0.115579447474612	0	1	1
Pl09G0000076500.v1	12.8851309091196	0.492184363666909	0.542469609575077	0	1	1
Pl09G0000232900.v1	340.524758291926	-0.935569155445329	0.190613227901524	0	1	1
Pl07G0000341300.v1	2380.57525248435	-0.0413408609261619	0.081041598738419	0	1	1
Pl01G0000109900.v1	3714.30088162225	-0.295201765318316	0.0661792516885235	0	1	1
Pl03G0000271900.v1	19.0225634507508	0.943206492123782	0.544625959502096	0	1	1
Pl01G0000419300.v1	36.5941804896258	0.59276993614019	0.493191182448045	0	1	1
Pl02G0000326000.v1	118.939863412124	1.63696666536759	0.295122621278967	2.15831189966794	0.0309035901617698	0.262498065395041
Pl10G0000252500.v1	19.0977566363762	-0.421407243779809	0.556028461159491	0	1	1
Pl07G0000383600.v1	1.41842213184977	0.0883659231825289	0.322216499700814	0	1	NA
Pl02G0000349800.v1	1741.25954670126	0.461692486139355	0.0906173469671303	0	1	1
Pl01G0000411900.v1	1704.01508739639	-0.715374007827695	0.110134131982707	0	1	1
Pl03G0000228900.v1	55.1846701199088	0.313428520519423	0.411339560092405	0	1	1
Pl02G0000116800.v1	97.9934615461209	-0.133624036907334	0.32011329992551	0	1	1
Pl09G0000050300.v1	468.488324320722	0.307970393317162	0.15555340821749	0	1	1
Pl11G0000031600.v1	321.925632496478	2.62249849041363	0.189220339289	8.57465162841481	9.93871682011483e-18	2.61292071238503e-16
Pl07G0000091400.v1	23.8232079522923	-1.01395651805868	0.491303881884335	-0.0284070990954654	0.977337462228148	1
Pl07G0000133000.v1	5173.15682179618	-0.729391726857769	0.0899678820360908	0	1	1
Pl07G0000155400.v1	738.072540502444	-0.246484935218967	0.150171185943925	0	1	1
Pl11G0000370200.v1	189.411084694048	-1.8437871354301	0.315430949887091	-2.67502962449351	0.0074722647060705	0.0708127411098541
Pl02G0000402500.v1	3798.85761573992	-0.0268586172604448	0.0684534339952317	0	1	1
Pl11G0000267800.v1	1114.74402791024	-0.776407219391679	0.1217210829436	0	1	1
Pl10G0000326300.v1	188.094752746999	0.426594977983945	0.23653560230827	0	1	1
Pl09G0000344700.v1	31341.8800356935	-0.201531577282715	0.0495878915398516	0	1	1
Pl01G0000410500.v1	1423.15977832814	-0.0295565426451686	0.102723104788063	0	1	1
Pl11G0000206000.v1	5.9457545833759	1.48821253861658	0.532156320709892	0.917423169878552	0.358920935979316	1
Pl06G0000174100.v1	2813.03630483542	0.275332333424315	0.0844943845809678	0	1	1
Pl03G0000053300.v1	23.5310421087883	0.0840366867098419	0.554287014260368	0	1	1
Pl08G0000122600.v1	3183.38508542922	0.616724842455015	0.0723869515149507	0	1	1
Pl05G0000004600.v1	980.335343102028	0.0340898439212163	0.111911108684355	0	1	1
Pl09G0000229100.v1	733.535909319297	1.70681887485684	0.151399556732999	4.66856634265681	3.03308836937549e-06	4.16623655231634e-05
Pl03G0000178900.v1	5737.47622038937	0.53844641795062	0.0608611096781778	0	1	1
Pl10G0000334100.v1	1104.10769156022	-0.143272964106154	0.112892002682681	0	1	1
Pl08G0000379400.v1	358.720010626417	-0.389127472021732	0.169944862423542	0	1	1
Pl08G0000374600.v1	11.6057756071235	-1.93113088696216	0.556185135284465	-1.6741383900631	0.0941034044090129	0.714099390999493
Pl10G0000336500.v1	865.169659077382	-1.12494181181102	0.136146096142631	-0.917703961780339	0.358773872984652	1
Pl07G0000396400.v1	9115.42022660687	-0.00566602080021419	0.0509625131125444	0	1	1
Pl11G0000102000.v1	2832.2489560119	-0.647283351619697	0.0823121364620935	0	1	1
Pl10G0000232800.v1	87.4996734111234	0.775405091756186	0.325834680786363	0	1	1
Pl01G0000337800.v1	3157.38354233847	0.287089375776576	0.0788217084609122	0	1	1
Pl06G0000179400.v1	55.823064344442	-0.217383361131689	0.438487868368575	0	1	1
Pl09G0000148200.v1	841.224988562676	0.939248050593899	0.13688695473677	0	1	1
Pl01G0000049800.v1	216.716391346104	-1.03193868124483	0.234949367401207	-0.135938570927437	0.891869843290505	1
Pl03G0000306100.v1	1.29802709090138	0.237220231775406	0.294265438872839	0	1	NA
Pl01G0000325500.v1	188.063107013223	0.180835909161711	0.287671813461249	0	1	1
Pl02G0000119300.v1	9572.02619956063	0.486516973576996	0.058444677984516	0	1	1
Pl09G0000009700.v1	1262.73848294035	4.36974652110356	0.150256542381805	22.4266209489964	2.16465981011299e-111	2.95675599761244e-109
Pl07G0000047500.v1	2158.61038130778	-0.599603799885458	0.0872409738034491	0	1	1
Pl06G0000182100.v1	901.48125699521	3.38984253915314	0.180359394471828	13.2504466770453	4.48525723751327e-40	2.24262861875664e-38
Pl02G0000034900.v1	123.911709037986	-1.11784718522036	0.316243272671903	-0.372647247875615	0.709411002883829	1
Pl09G0000033700.v1	3104.4928914256	-0.0807096178075622	0.0714078733326392	0	1	1
Pl07G0000022100.v1	5621.3202719996	-0.110888844868563	0.0714525728063227	0	1	1
Pl04G0000346700.v1	3722.36134659247	0.248963811641755	0.0710222953272758	0	1	1
Pl07G0000100600.v1	2.36546516743618	0.0549092647062041	0.406496959034179	0	1	NA
Pl07G0000273300.v1	710.983976170754	0.715433568294951	0.153967512568119	0	1	1
Pl09G0000075400.v1	175.278331383641	4.62979213378682	0.307649662696763	11.7984596569005	3.97521344390309e-32	1.64735540175306e-30
Pl09G0000051700.v1	1786.46318214652	-3.3876837503752	0.131437947354295	-18.1658630436393	9.61826214262516e-74	8.90782232527216e-72
Pl02G0000440900.v1	1240.64260531314	-0.286864839374123	0.0999493651665351	0	1	1
Pl07G0000134300.v1	10886.8868159349	0.212475818187313	0.0642850014711369	0	1	1
Pl06G0000291500.v1	1290.20505053309	-0.175648933704633	0.132327057864335	0	1	1
Pl04G0000267000.v1	1.89283124658935	0.307897692074765	0.328145765163833	0	1	NA
Pl03G0000316700.v1	3.64479487961293	0.528106360712412	0.459018714929511	0	1	1
Pl11G0000058400.v1	211.961431028795	-0.00681456979660696	0.274530334688751	0	1	1
Pl08G0000378800.v1	3.07590618242336	0.257368394853286	0.433176614555687	0	1	1
Pl11G0000072900.v1	916.94467613367	-0.32932411549585	0.13746635514919	0	1	1
Pl07G0000048000.v1	1565.59486336375	-0.432545573011053	0.0927040907075467	0	1	1
Pl07G0000285300.v1	6138.38832904651	0.215749786034601	0.063622943393976	0	1	1
Pl03G0000180000.v1	1584.82067154545	0.13920960148692	0.0917878611914472	0	1	1
Pl01G0000300000.v1	13707.9453641948	1.19875531031666	0.0500448482963018	3.97154386681096	7.14083480146728e-05	0.000876472946264432
Pl08G0000143100.v1	2.98301831684837	0.611304209673201	0.42365422440616	0	1	1
Pl08G0000093900.v1	1737.43078127685	-0.979159323971046	0.0952665529128463	0	1	1
Pl08G0000044800.v1	14290.3415357768	0.695120956755924	0.0566556921812043	0	1	1
Pl05G0000213000.v1	589.859879487861	-0.43037820045182	0.139192701962453	0	1	1
Pl02G0000081700.v1	945.771062188617	-0.588183045579937	0.124806557091865	0	1	1
Pl11G0000081900.v1	9000.90246412726	-0.796556481244607	0.0587792984283735	0	1	1
tig000020530230.v1	7948.84448381916	-0.575355106440711	0.176574496007601	0	1	1
Pl07G0000274900.v1	8285.79389872189	-0.480659005746845	0.056423214225961	0	1	1
Pl05G0000092800.v1	3892.71081120667	-0.348528059317645	0.0763370592299514	0	1	1
Pl01G0000280000.v1	3988.57146446012	-0.0841394147441159	0.0684958811755591	0	1	1
Pl04G0000034200.v1	1.0902213239396	0.171294551370425	0.299828978186341	0	1	NA
Pl09G0000082200.v1	17.1888565662055	0.51723314153438	0.535870176248131	0	1	1
Pl08G0000087200.v1	11550.6404085734	0.395782633532149	0.0544419149890144	0	1	1
Pl06G0000225100.v1	246.473772652296	-0.143542029844285	0.201756423170754	0	1	1
Pl03G0000019100.v1	819.748829311396	-1.01654171985619	0.146855307232043	-0.112639578153279	0.910316305879914	1
Pl03G0000382900.v1	1360.31161859178	0.520473196107651	0.123210452496829	0	1	1
Pl03G0000357200.v1	1999.87029460907	0.769233692603276	0.0868187184209844	0	1	1
Pl03G0000288700.v1	38.1405101862742	-4.27941926496764	0.515999318698526	-6.35547208325609	2.07787484953064e-10	3.80554607273589e-09
Pl06G0000117300.v1	77.8953109846482	-0.146424255314818	0.390904119791479	0	1	1
Pl08G0000264300.v1	134.945657305277	-0.645708812200226	0.296873969909631	0	1	1
Pl09G0000258500.v1	1174.84078984577	0.607249614040238	0.114695482546759	0	1	1
Pl04G0000343200.v1	1194.83530556267	-0.692282500415579	0.104996302920242	0	1	1
Pl10G0000277000.v1	428.945786813578	1.11261838342205	0.170138294116778	0.661922608350327	0.508020821706038	1
Pl07G0000318600.v1	72.7790829554772	-0.79669402086881	0.355541455375442	0	1	1
Pl04G0000046200.v1	9567.65490895864	-0.482390752829928	0.0724285937652538	0	1	1
Pl05G0000290200.v1	6357.2803198513	-0.2937439637805	0.0829082617228883	0	1	1
Pl09G0000154800.v1	1021.73825812138	-0.116623089757927	0.126843734448277	0	1	1
Pl05G0000165900.v1	8808.27701003275	2.00735975823562	0.066946393629326	15.0472595105458	3.59834595627695e-51	2.29113433934822e-49
Pl09G0000071100.v1	417.199628646185	0.320883754361331	0.160147355842089	0	1	1
Pl01G0000109700.v1	237.19655920545	-0.132378047211286	0.197223147097464	0	1	1
Pl03G0000004700.v1	278.750730025001	4.18379428717441	0.256311722796242	12.4215710949179	1.99602725027676e-35	8.80918163705175e-34
Pl05G0000001500.v1	10015.0690178572	0.135189637958067	0.057283453026638	0	1	1
Pl04G0000369300.v1	48.8172604613779	-1.18907598263134	0.447896538916169	-0.422142093548817	0.672921304985279	1
Pl09G0000137800.v1	2076.57155750929	1.0773090441392	0.0985399989493374	0.784544803769993	0.432720503114751	1
Pl11G0000122600.v1	107.615521177436	-0.0921992165895421	0.347203877012458	0	1	1
Pl07G0000392600.v1	78.2851875631454	1.80870323091526	0.413030056187374	1.95797671089677	0.0502327455164353	0.405879255742512
Pl11G0000329400.v1	221.577046819947	0.0758072033462057	0.228230826409229	0	1	1
Pl08G0000272100.v1	42.7199212382799	-0.502895286832188	0.434433522736714	0	1	1
Pl08G0000270500.v1	12.1448305652244	-0.225087074046907	0.556155349922316	0	1	1
Pl06G0000255500.v1	156.658810769479	0.468774851831226	0.247735510713528	0	1	1
Pl04G0000078600.v1	4076.64230561056	-0.0113996918176639	0.0630497073020161	0	1	1
Pl02G0000052200.v1	9367.65144448662	0.494732490356722	0.0554274673908076	0	1	1
Pl03G0000257900.v1	142.304369712195	1.19474137503299	0.323367594178371	0.602229099448861	0.547021648181843	1
Pl04G0000356700.v1	2981.43799148852	-0.785108567265132	0.0741932357746265	0	1	1
Pl02G0000268100.v1	1717.69826162307	-0.105967126296528	0.100974456287626	0	1	1
Pl05G0000269800.v1	928.365372664913	0.14458299985819	0.118902163879921	0	1	1
Pl09G0000128900.v1	236.774806237189	0.279411803705118	0.254803768312761	0	1	1
Pl08G0000038300.v1	68.15153763348	1.37141701013203	0.387067093482348	0.959567517844207	0.337272923492457	1
Pl02G0000020000.v1	294.025447461852	0.0346116224677032	0.204073966183088	0	1	1
Pl04G0000348600.v1	6582.30185897776	-1.60706874540371	0.0627939354161035	-9.66763336906619	4.13837173275891e-22	1.28568219651786e-20
Pl11G0000283100.v1	33.093872539893	1.6545900526987	0.495698915837723	1.32053960939667	0.186654920550846	1
Pl09G0000027300.v1	2748.95263788827	-0.351106890232965	0.0757938365670278	0	1	1
Pl01G0000076600.v1	236.479536453538	0.32924925681497	0.207326217479569	0	1	1
Pl03G0000104900.v1	11598.3868780018	-0.431861665309804	0.066966838696317	0	1	1
Pl02G0000465300.v1	13076.8150105884	-0.553664145174132	0.0874843225305154	0	1	1
Pl01G0000143800.v1	3768.38587982793	-1.49943380455824	0.107747805124323	-4.63521093522017	3.56573687324359e-06	4.86779824404276e-05
Pl08G0000010000.v1	352.03893373323	-0.430775697565542	0.216214634495451	0	1	1
Pl10G0000357800.v1	6289.52671433099	-0.0781845817568393	0.065485793332064	0	1	1
Pl06G0000023200.v1	149.917254517291	0.349792769430329	0.276154593423876	0	1	1
Pl07G0000261000.v1	332.514417885406	-0.511529976207544	0.211216948110742	0	1	1
Pl02G0000302100.v1	104.138854704805	1.19259766586732	0.331960796475752	0.580181960978593	0.561791917087595	1
Pl04G0000328200.v1	3.31436372711498	0.670075289770953	0.436456913465174	0	1	1
Pl07G0000361300.v1	20.8344729071647	0.227205667225106	0.554783638016445	0	1	1
Pl09G0000013100.v1	1.73479087785958	-0.475832681966541	0.393433417114261	0	1	NA
Pl07G0000311600.v1	43.3492221125435	-0.734352547688804	0.484672556370921	0	1	1
Pl07G0000132100.v1	263.939900849277	-0.979709895071028	0.206586814982903	0	1	1
Pl08G0000322500.v1	3.55761530418321	0.358103161960133	0.403440488519775	0	1	1
Pl10G0000020800.v1	16.4647648335186	-0.319660022002994	0.55451576335441	0	1	1
Pl09G0000011500.v1	767.041866988836	-0.122610733076023	0.153263567175732	0	1	1
Pl11G0000401200.v1	1001.7902734544	0.858972335929785	0.125243445955787	0	1	1
Pl05G0000221700.v1	7.23318427855592	1.11009701570009	0.551660533154644	0.199573848559561	0.841813882129797	1
Pl11G0000335600.v1	1.41601952566528	-0.236170008661123	0.296169108108261	0	1	NA
Pl10G0000306300.v1	6970.41245974931	0.957723260728752	0.0565282741928146	0	1	1
Pl08G0000069700.v1	2.74713336893713	0.237820696606434	0.42403541170131	0	1	NA
Pl01G0000315800.v1	3426.52226623793	0.0716219186520121	0.0676946297607359	0	1	1
Pl02G0000340800.v1	2827.0372075638	0.481081486567047	0.0834403635727363	0	1	1
Pl02G0000428900.v1	1578.32813324801	0.106761320729724	0.109235372661317	0	1	1
Pl11G0000115800.v1	7694.97390555833	-0.851033313543417	0.0760483680010997	0	1	1
Pl03G0000035400.v1	1051.90560096121	0.471200429107819	0.109637435516673	0	1	1
Pl02G0000405200.v1	5.96273939367566	-0.49821344600309	0.539853599422622	0	1	1
Pl08G0000333800.v1	4724.64800925125	-0.672149624291791	0.0636071759907688	0	1	1
Pl07G0000343700.v1	1461.21681959063	0.468620753933649	0.111263306753717	0	1	1
Pl01G0000332900.v1	85.4268888315134	0.49246667054754	0.309520924010691	0	1	1
Pl02G0000043900.v1	1.64999888875253	0.280996616225558	0.316050122838833	0	1	NA
Pl09G0000099800.v1	703.483241496465	-0.554048495729789	0.138988940885549	0	1	1
Pl01G0000322400.v1	1207.38453089233	0.720744659058982	0.143038795209644	0	1	1
Pl06G0000131100.v1	2766.03606874146	0.39420118256721	0.0872508359440517	0	1	1
Pl09G0000103200.v1	2829.95102887694	-0.0598266278703001	0.0739753061795354	0	1	1
Pl09G0000071400.v1	1488.16176302201	-0.39467498020764	0.113233738238593	0	1	1
Pl11G0000001600.v1	120.864685352649	2.17161525664404	0.342474039134779	3.42103377997348	0.000623835832158596	0.00682451279475511
Pl03G0000183700.v1	0.575222802579708	-0.195440659455656	0.286631944537948	0	1	NA
Pl09G0000113000.v1	4.35925663592652	0.482053230069996	0.517674295096318	0	1	1
Pl07G0000021600.v1	341.53392117985	-1.1132963867133	0.192649005238385	-0.588097439553908	0.556466891649605	1
Pl02G0000380600.v1	19.5504776993939	-0.807638508966465	0.515627037304794	0	1	1
Pl02G0000417600.v1	18.2500185740721	-0.939668138877815	0.547569534831109	0	1	1
Pl06G0000155100.v1	14.3557154794962	0.777621207818439	0.554816103982721	0	1	1
Pl03G0000265100.v1	2454.19397705374	-0.191604287191249	0.0839745478136475	0	1	1
Pl04G0000001600.v1	6401.7188356974	-1.43919003927196	0.0580463085799865	-7.56620102149594	3.84297212802974e-14	8.5052420128484e-13
Pl10G0000052600.v1	4626.31027035497	0.572404818792721	0.0665927594243039	0	1	1
Pl10G0000039800.v1	10468.438995639	-0.80662787042651	0.0617820246693681	0	1	1
Pl01G0000037900.v1	44215.0767485738	-0.347738586971688	0.0446961611167102	0	1	1
Pl08G0000102900.v1	1592.7283492721	0.202018275908976	0.0953286392766121	0	1	1
Pl05G0000286000.v1	530.203358444407	2.69031843261582	0.185630746505045	9.10581067220931	8.56245558407572e-20	2.43715994214961e-18
Pl02G0000361400.v1	19.6179801905881	0.927444479597545	0.55426125022749	0	1	1
Pl03G0000275400.v1	168.089638530548	-0.76404175562361	0.271088292540027	0	1	1
Pl02G0000307000.v1	305.839906781007	0.134192432319482	0.209782187854008	0	1	1
Pl01G0000409700.v1	2400.40947649459	4.59006631514263	0.257289773515692	13.9533968493453	2.99971145075255e-44	1.67068211778815e-42
Pl02G0000449700.v1	1634.45896716102	0.278276996294688	0.0983968858254178	0	1	1
Pl02G0000049800.v1	2847.75629244167	0.487263514205475	0.0759926390305732	0	1	1
Pl08G0000012300.v1	881.93281006325	-0.467201213409185	0.12240941343279	0	1	1
Pl02G0000243700.v1	73.4817671395533	0.491760982899267	0.370781222083631	0	1	1
Pl07G0000289800.v1	1130.91142252797	0.00859141787571683	0.0988014370446706	0	1	1
Pl08G0000423500.v1	402.72968552539	0.213070467497916	0.184737784114459	0	1	1
Pl07G0000327700.v1	2994.79191013934	0.216270616248713	0.0747831941278968	0	1	1
Pl04G0000342500.v1	1069.73125786775	1.52805246621941	0.119616558490089	4.41454321111538	1.01223496592095e-05	0.000133923944354801
Pl06G0000222800.v1	680.591595355649	1.67291263541624	0.151307109425949	4.44732992368461	8.69442482534182e-06	0.000115720569939906
Pl04G0000329500.v1	70.9637782767009	-0.933141424945098	0.394555837389911	0	1	1
Pl10G0000330500.v1	332.990850571198	-1.60147092387521	0.264164612292572	-2.2768792483418	0.0227934374131218	0.199748940770906
Pl01G0000103200.v1	479.079324560451	0.123641867871979	0.169797329729164	0	1	1
Pl01G0000375000.v1	2908.94476828413	0.976573573208523	0.080874937468101	0	1	1
Pl03G0000087600.v1	3269.79335445671	0.394566054240482	0.0709833707395046	0	1	1
Pl03G0000205100.v1	2392.82051496148	0.237389818074619	0.115337657809041	0	1	1
Pl11G0000365200.v1	16289.1317270634	3.7283730613552	0.0913277809720043	29.8745138917977	4.21847486460262e-196	1.14601900488371e-193
Pl03G0000010700.v1	1.8263632608206	-0.395322646096067	0.365915197215868	0	1	NA
Pl11G0000009200.v1	55.390770569393	0.456300991082943	0.364274829723738	0	1	1
Pl02G0000008400.v1	335.02020903525	-0.266371260897084	0.194882345285507	0	1	1
Pl03G0000233000.v1	47.5616930412811	0.490025426086101	0.405575384710772	0	1	1
Pl04G0000021000.v1	1458.25675365049	-0.0415203886738925	0.111119446245814	0	1	1
Pl04G0000024200.v1	15.3925525655608	0.154308868124948	0.52473717568156	0	1	1
Pl04G0000082800.v1	1859.34663650452	-0.470798404215625	0.096705219344228	0	1	1
Pl05G0000083500.v1	1446.11924378147	3.90971481262262	0.128968172706519	22.561495224438	1.03562590249255e-112	1.44691733233959e-110
Pl06G0000203200.v1	89437.956689461	2.84747197472329	0.0676245931322153	27.3195281354408	2.48660414010207e-164	5.47724965995457e-162
Pl07G0000049800.v1	300.831724466789	-0.552633685223043	0.183626268323977	0	1	1
Pl10G0000328500.v1	88.0989630164461	-3.47616458206258	0.36129265891264	-6.85362550546955	7.20014239175634e-12	1.44061768803963e-10
Pl08G0000255800.v1	1088.65996163336	-0.208568347758647	0.131782312849141	0	1	1
Pl02G0000073300.v1	53.5309550035307	2.47617744721738	0.49791262409421	2.9647319143651	0.00302946803172931	0.0304066064761008
Pl03G0000304000.v1	3730.0818548805	0.58375286533475	0.0650433528184995	0	1	1
Pl03G0000199800.v1	9140.01867609419	0.554688673177449	0.0606687320384501	0	1	1
Pl07G0000015900.v1	1157.42274754146	0.159608276978283	0.133706175952305	0	1	1
Pl08G0000087100.v1	1834.37728096506	0.137595712861835	0.0943679402491062	0	1	1
Pl01G0000008900.v1	4.27040992574486	0.116674559922216	0.482753368245203	0	1	1
Pl04G0000326000.v1	4.80616020812039	-0.0151924801065041	0.493810887398662	0	1	1
tig000001010020.v1	426.832363896319	1.06948791520123	0.168154367337004	0.413238837038147	0.679431636430996	1
Pl03G0000252300.v1	150.143147948737	-0.557112985849198	0.243439395395947	0	1	1
Pl10G0000308900.v1	195.305659173685	-0.480470048266064	0.258292748039583	0	1	1
Pl03G0000296300.v1	9349.4200234736	0.522438358833336	0.0510260739588546	0	1	1
Pl07G0000097500.v1	2555.80701747528	-0.861716721192673	0.0773909329423323	0	1	1
Pl11G0000259900.v1	0.944013017110185	-0.224654722441642	0.290719729490013	0	1	NA
Pl06G0000133800.v1	25.7030727087506	0.542430044941034	0.492588285112648	0	1	1
Pl07G0000301700.v1	2.95892140230526	-0.0473547331282524	0.427019229204383	0	1	1
Pl01G0000357900.v1	495.18905890712	0.0312362934964189	0.161220483882383	0	1	1
Pl03G0000218500.v1	714.931828136817	-1.32089753989873	0.150140410607232	-2.13731625350484	0.0325722777546863	0.274997303557348
Pl04G0000350900.v1	297.818870901672	0.55533788702827	0.214221362378676	0	1	1
Pl06G0000164500.v1	9632.0919689557	-1.56001011856891	0.0880709013366524	-6.35862821964611	2.03563427506539e-10	3.73097886246993e-09
Pl08G0000364400.v1	5436.81756156626	-0.934143816732585	0.0698609211340998	0	1	1
Pl02G0000445900.v1	348.032635645559	0.563499739407365	0.164292897822411	0	1	1
Pl09G0000037200.v1	68.0845888049491	0.927905311002197	0.372269672820834	0	1	1
Pl01G0000287300.v1	114.309621023319	-1.15306568922102	0.32452578222626	-0.471659564830198	0.637169803227857	1
Pl01G0000380600.v1	4.63781100237395	-0.812017091921566	0.465621950549529	0	1	1
Pl04G0000054730.v1	8165.97843859821	-1.05055001685335	0.0690793595873451	-0.731767305825058	0.464310607508769	1
Pl05G0000202000.v1	376.783880578958	-2.63401037605099	0.555372761326885	-2.94218674345326	0.00325903329616629	0.0325770090315886
Pl08G0000379600.v1	1.39494615888581	-0.31389755722453	0.334267179857754	0	1	NA
Pl07G0000303500.v1	6.16442300600412	-0.639268424367379	0.489941496914828	0	1	1
Pl03G0000208200.v1	1037.5232609213	-0.106690568023682	0.107873253711016	0	1	1
Pl03G0000011800.v1	11.447431004517	0.498516150757546	0.548004840082253	0	1	1
Pl04G0000328500.v1	678.265257963463	0.14194022531398	0.194267790556866	0	1	1
Pl11G0000107200.v1	4896.57708404466	0.382240965763149	0.0615862159520371	0	1	1
Pl04G0000160900.v1	8.17816362140143	-0.760210503975864	0.533888962330451	0	1	1
Pl01G0000003300.v1	8446.13293000055	-0.209683566646814	0.0633361997990883	0	1	1
Pl01G0000000300.v1	280.907522864052	0.0260944326828885	0.225736696057082	0	1	1
Pl07G0000361500.v1	4961.35554259916	-0.227093309327175	0.095142719876941	0	1	1
Pl08G0000005600.v1	659.416196900179	-0.168391235361963	0.162119324099739	0	1	1
Pl08G0000343100.v1	1630.98929134646	0.126603119088159	0.0995678602126795	0	1	1
Pl04G0000259900.v1	746.387250592316	0.43431360008038	0.15677462505369	0	1	1
Pl03G0000038900.v1	391.556262787671	-0.220908882919475	0.196242512546295	0	1	1
Pl07G0000351500.v1	8.50140430105618	0.334432577001281	0.528579084634161	0	1	1
Pl06G0000274900.v1	111.82243072398	1.71200716129438	0.3498105385859	2.03540797876659	0.0418098391786663	0.343152255091773
Pl09G0000047300.v1	10405.2210924691	-0.114086104715497	0.0604327611907954	0	1	1
Pl09G0000301600.v1	1064.99653459092	0.067027834850618	0.120341907248518	0	1	1
Pl08G0000391600.v1	3937.71452249992	-1.59399293033357	0.289254248096873	-2.05353226181363	0.0400209841316882	0.330578737168844
Pl03G0000096100.v1	600.222506659157	-2.38719300215016	0.151462563605488	-9.15865260120222	5.25493200230667e-20	1.51156573478115e-18
Pl01G0000339000.v1	586.756510687818	0.0164297958986486	0.153271717408637	0	1	1
Pl03G0000232300.v1	50988.7371527631	-0.345892780829922	0.0595077395910391	0	1	1
Pl01G0000034000.v1	2050.28776902518	0.167011163357618	0.0890959486245376	0	1	1
Pl10G0000356900.v1	14.6980285844345	1.60289358435944	0.552054596737236	1.09209050684963	0.274793321637466	1
Pl03G0000076000.v1	2895.18269348032	3.50863616817859	0.0861996769288828	29.102616825911	3.32635651645067e-186	8.38447596156897e-184
Pl06G0000300700.v1	9930.52038846435	0.873552132352014	0.054925655331075	0	1	1
Pl02G0000024800.v1	1647.95692084018	-0.5901170269338	0.0978638555676775	0	1	1
Pl11G0000020800.v1	1680.1606738743	-0.406407193406112	0.0912159796864118	0	1	1
Pl03G0000132000.v1	2461.27824018367	0.506889989044911	0.0810175798585973	0	1	1
Pl10G0000347500.v1	2171.49638947419	0.470852725300833	0.0756418215178459	0	1	1
Pl06G0000342200.v1	2017.8454969344	0.154731819328556	0.0863868201150285	0	1	1
Pl11G0000041000.v1	3984.16694967822	-0.380739465179031	0.0786175733604627	0	1	1
Pl02G0000347200.v1	701.027257904287	0.652090551596704	0.135332072373972	0	1	1
Pl02G0000292100.v1	37.0666803295784	-2.18990497190429	0.526243176162213	-2.26113140427213	0.0237511212286944	0.206807305570363
Pl01G0000107800.v1	1648.76667580249	-0.252838814815361	0.0893415842784799	0	1	1
Pl07G0000020900.v1	40.9454237465602	1.3999411310297	0.430764253400995	0.928445496282634	0.353176527780489	1
Pl07G0000270100.v1	28.5223384676219	-0.829218785881474	0.479744088163791	0	1	1
Pl06G0000295000.v1	321.616702288031	0.560485724462461	0.186170116111718	0	1	1
Pl02G0000309700.v1	14.987425068978	0.0472614175623296	0.556086539002593	0	1	1
Pl08G0000276500.v1	15.6821221018519	0.511956200375391	0.550623291431712	0	1	1
Pl03G0000246900.v1	2936.88494688908	-1.01664910880398	0.0788464228146418	-0.211158708406058	0.832763430168207	1
Pl09G0000257100.v1	7047.98632488934	-0.249537657030482	0.0772933651933366	0	1	1
Pl05G0000045100.v1	1353.13461862036	0.113114786763177	0.102771017518087	0	1	1
Pl06G0000214100.v1	1210.32561930518	-3.98778555157987	0.127108432241852	-23.5058012980205	3.55798240401489e-122	5.40327141479279e-120
Pl09G0000088300.v1	860.285437367456	-0.191626571415966	0.142941930090059	0	1	1
Pl09G0000349200.v1	5417.99209088551	-2.23420540285019	0.0675269658142562	-18.2772228541272	1.25663918496333e-74	1.18172415662898e-72
Pl09G0000158800.v1	19332.4742820738	-0.379166448249289	0.0637665525029267	0	1	1
Pl10G0000289900.v1	1295.96859839731	0.740788480784198	0.114548024723142	0	1	1
Pl02G0000018500.v1	18.4419641407199	-0.425421920024159	0.555564224622061	0	1	1
Pl02G0000097300.v1	6.20942477031424	0.306860621642965	0.512230070565852	0	1	1
Pl08G0000135500.v1	6895.82604564602	0.0824460821223905	0.0703707465451442	0	1	1
Pl06G0000302500.v1	207.995339943281	-0.51510513591011	0.235147654875403	0	1	1
Pl02G0000414900.v1	844.595599980495	0.0799944959627459	0.115585352772244	0	1	1
Pl06G0000013000.v1	4128.95338039334	0.589498282859143	0.0751705318894238	0	1	1
Pl08G0000299500.v1	660.54462043623	1.24471509602515	0.130008045853248	1.88230731735928	0.059794301569866	0.476367114168532
Pl09G0000320200.v1	2668.98968777372	-0.212310593096057	0.0830726040470108	0	1	1
Pl06G0000320500.v1	415.618278225534	-0.675933072758808	0.188912190457336	0	1	1
Pl10G0000006600.v1	277.629848958877	0.153371684751165	0.200382635424019	0	1	1
Pl10G0000019100.v1	1622.44098872185	0.0653125432608615	0.0904985744401243	0	1	1
Pl07G0000140300.v1	1623.13539151955	0.336256177147636	0.0960170894450255	0	1	1
Pl01G0000280200.v1	1107.7895809124	0.203976173234756	0.118851271849408	0	1	1
Pl02G0000074800.v1	7582.28182964564	-0.462146399805202	0.0631438257143664	0	1	1
Pl09G0000017500.v1	2737.88867902922	0.355022906043819	0.0768158095597099	0	1	1
Pl06G0000236200.v1	5182.55431727326	0.096583438096114	0.0649583342231003	0	1	1
Pl03G0000226500.v1	12859.2257270543	-0.177868818770025	0.0623886317623699	0	1	1
Pl02G0000380100.v1	504.180304287601	0.318982336731958	0.153611374129669	0	1	1
Pl02G0000023300.v1	3751.7705348314	0.297158859264404	0.0669383777839776	0	1	1
Pl02G0000058300.v1	33.1750621554448	0.45516030215232	0.539608884469199	0	1	1
Pl02G0000019800.v1	1223.07472186647	-0.663689911033816	0.122118569960912	0	1	1
Pl02G0000182600.v1	3019.27489211009	0.267043176529675	0.085650427126705	0	1	1
Pl09G0000258700.v1	10468.5041447786	0.258176076585704	0.0655527969560332	0	1	1
Pl06G0000128900.v1	296.979712741253	-0.347022423592046	0.194140682413396	0	1	1
Pl06G0000305400.v1	70.1016220312455	-1.07096746533344	0.397937289353076	-0.178338314182154	0.858457290708702	1
Pl06G0000194800.v1	1.54641521920468	0.357233747308964	0.348196721250262	0	1	NA
Pl06G0000227900.v1	7933.03725151781	2.81248009826455	0.325136125860903	5.57452695687205	2.48203371994214e-08	3.96638721912323e-07
Pl03G0000092600.v1	114.390929405371	0.432982983737883	0.27404793678897	0	1	1
Pl07G0000229900.v1	175.320338187998	-0.298260310428759	0.269991774462779	0	1	1
Pl08G0000390100.v1	2.78752436962619	-0.528229761025388	0.406506879662836	0	1	NA
Pl05G0000250000.v1	5406.33046215852	-0.953142100266791	0.0626992881607325	0	1	1
Pl04G0000295800.v1	54.6189497862774	0.958130127964775	0.45365993729888	0	1	1
Pl09G0000029500.v1	13010.7114155755	0.484940620835048	0.0466843005671217	0	1	1
Pl09G0000340400.v1	327.627337589748	-0.583013210722851	0.178956810252313	0	1	1
Pl11G0000002800.v1	9480.12216821364	1.54130111610189	0.0558270075799551	9.69604389643558	3.13416051652299e-22	9.76181205464804e-21
Pl02G0000443100.v1	7159.86882919793	-0.242004279621527	0.0561630860343207	0	1	1
Pl10G0000306100.v1	11.4524954013894	-1.1378434921174	0.551013532524372	-0.250163533163873	0.802460885098837	1
Pl11G0000320700.v1	1987.35874836988	-0.463361388068819	0.0850495071521424	0	1	1
Pl08G0000069100.v1	1294.7807802388	0.47895710846778	0.0973245365486578	0	1	1
Pl01G0000411400.v1	1230.5860190354	-2.51461666940225	0.11299161655412	-13.4046818303267	5.67662033226981e-41	2.87356867751546e-39
Pl06G0000158700.v1	1.51184774932025	-0.0466827034458034	0.33108270715554	0	1	NA
Pl10G0000096300.v1	6.05824586574693	-0.0985835263193882	0.47467635210162	0	1	1
Pl03G0000032100.v1	11.6092070520728	0.760195718602957	0.551665062722778	0	1	1
Pl07G0000114400.v1	13.7254409693677	-0.720961848452834	0.553766520587107	0	1	1
Pl07G0000280800.v1	2678.71622433504	1.11899787011659	0.0824513425037214	1.44324963673232	0.148950161456481	1
Pl07G0000327400.v1	104910.635476748	0.61522500085355	0.0466295557112794	0	1	1
Pl07G0000333000.v1	1156.76307257851	-0.176288768268287	0.106541631920404	0	1	1
Pl09G0000063000.v1	17899.1931055357	0.29161970473807	0.0698211360169031	0	1	1
Pl11G0000110400.v1	588.882926546568	1.08346692387127	0.150160352738063	0.555851943268078	0.578312072845424	1
Pl01G0000298400.v1	88.0555226663721	-0.773661408405892	0.417036973605864	0	1	1
Pl08G0000254900.v1	20.2613563122982	0.198496213435252	0.524031199121737	0	1	1
Pl02G0000407400.v1	87.6336365987964	0.145493521328001	0.339893899136107	0	1	1
Pl01G0000043300.v1	978.072798457063	-0.163106724343061	0.122684317456821	0	1	1
Pl08G0000099200.v1	261.453895554825	-0.181263769617099	0.207703297362355	0	1	1
Pl01G0000010200.v1	1502.54327398684	-0.773945847941058	0.0950233232608451	0	1	1
Pl07G0000043600.v1	292.814375291265	-1.34426584000389	0.187065609096234	-1.84034810923899	0.0657171465041478	0.518317494202069
Pl05G0000215800.v1	1124.23006382026	-0.490122612234513	0.130334463804339	0	1	1
Pl08G0000036600.v1	158.174439321967	-0.819555191721039	0.240387690972977	0	1	1
Pl03G0000178400.v1	8907.03046143768	-0.0991136717898119	0.0689402451099243	0	1	1
Pl04G0000289200.v1	370.020972707449	-1.09805923163211	0.22934767475203	-0.427557121466905	0.668973589364583	1
Pl07G0000240600.v1	1590.29627081476	-0.194672933096882	0.089251728470019	0	1	1
Pl02G0000394900.v1	2.11201700121644	0.181729200612192	0.396371206314779	0	1	NA
Pl01G0000038100.v1	548.29380778716	0.61227377182388	0.167249361807921	0	1	1
Pl04G0000058600.v1	3328.10959555672	0.0220350563706721	0.0676534877780519	0	1	1
Pl07G0000060400.v1	2559.64688406534	-0.896556336699515	0.102793796606816	0	1	1
Pl08G0000353900.v1	1771.12032760744	0.156872876479113	0.0843352079304361	0	1	1
Pl02G0000449100.v1	2157.01676756511	-0.541154670454364	0.103986315320993	0	1	1
Pl11G0000071800.v1	325.709815716083	-0.409988060529887	0.18489279222027	0	1	1
Pl02G0000167900.v1	41.7550619666809	-0.0109074699881669	0.30473440995932	0	1	1
Pl04G0000060200.v1	958.861972876116	-2.33158174525013	0.153630500220277	-8.66743090298406	4.4197969749067e-18	1.18491267583847e-16
Pl05G0000288200.v1	2208.9098627706	-0.574360220802528	0.0941376191943564	0	1	1
Pl08G0000374900.v1	1288.86728874745	0.1483163231997	0.104345002970129	0	1	1
Pl11G0000321500.v1	1009.68317525995	0.310380670344778	0.116208214635498	0	1	1
Pl02G0000348500.v1	145.25980320598	-0.96885120650985	0.278609262368766	0	1	1
Pl09G0000006500.v1	86.3633101965622	-0.84418904343831	0.336971556399948	0	1	1
Pl02G0000380400.v1	158.367767954364	-0.144135721075161	0.272083797050058	0	1	1
Pl07G0000383700.v1	3.68821378119197	-0.319364569562917	0.489026064702172	0	1	1
Pl03G0000106100.v1	5415.90444229697	0.198005873617965	0.0696230770252484	0	1	1
Pl06G0000211300.v1	3699.20902601338	0.0376565274527519	0.0735846809957408	0	1	1
Pl06G0000202900.v1	433.66959248952	-0.386551754125913	0.16425249297714	0	1	1
Pl03G0000205300.v1	7.95335867815713	1.31863640178402	0.540118183596406	0.58993829769322	0.555232017115223	1
Pl07G0000091500.v1	3.05798767922063	-0.827085750824194	0.470691423028444	0	1	1
Pl10G0000045500.v1	1998.11260228595	-0.669107024821971	0.0844261907472285	0	1	1
Pl08G0000005100.v1	61385.7959454674	0.271475148565143	0.0471223816468844	0	1	1
Pl02G0000401500.v1	4848.61802831567	0.289362407638061	0.0580529317664467	0	1	1
Pl05G0000047300.v1	1938.68610017325	0.509814207670991	0.0931885918441095	0	1	1
Pl11G0000066700.v1	91.9744471521405	-1.10955494789834	0.33424115311041	-0.327772169521415	0.743083931387805	1
Pl03G0000339900.v1	8091.60817003182	-0.743768415534321	0.0601649709268198	0	1	1
Pl10G0000004700.v1	230.886707470209	-2.49484649853311	0.230253740697249	-6.49217030744624	8.46085321702837e-11	1.59251625216585e-09
Pl09G0000104300.v1	24857.1679365566	-0.303840815699581	0.0475263879204668	0	1	1
Pl06G0000265800.v1	47.4920036380627	-0.175390246986284	0.423467190478062	0	1	1
Pl02G0000373200.v1	28.8657182038916	-0.359085540645436	0.475449319339786	0	1	1
Pl01G0000035100.v1	593.846424614455	2.33162866431692	0.175723651909479	7.57797057963993	3.51001964664796e-14	7.80891541042244e-13
Pl01G0000410400.v1	876.195585390326	0.581430050315139	0.131233711118276	0	1	1
Pl04G0000324600.v1	1183.5106650198	0.302344197382116	0.103751841299896	0	1	1
Pl02G0000001100.v1	116.669222701499	-0.247420865812155	0.296758638625862	0	1	1
Pl09G0000145600.v1	52.3826515148556	2.48749104712254	0.521897597369816	2.85015883311014	0.00436974015809327	0.0429940228834529
Pl02G0000025900.v1	74.2218043760337	0.426380498224182	0.379207899102016	0	1	1
Pl02G0000009000.v1	62.4311617781425	-0.673471256593464	0.402779909248665	0	1	1
Pl03G0000159200.v1	1778.75884994664	-0.377626161467068	0.0860560663905229	0	1	1
Pl08G0000383500.v1	6.31051822840137	-0.560003127425566	0.519193602924387	0	1	1
Pl09G0000321500.v1	215.531367883398	-0.905571937134378	0.479174653296242	0	1	1
Pl02G0000120100.v1	15.0175891953656	-2.75717486810396	0.553999813159195	-3.17179686051451	0.00151498939482968	0.0158663848726156
Pl06G0000119200.v1	596.844648968328	-0.141026546459849	0.16514418130054	0	1	1
Pl04G0000345400.v1	6715.76498930996	0.364118045780342	0.0572716358662307	0	1	1
Pl11G0000081400.v1	344.727590397773	-0.677503826566922	0.205485669211467	0	1	1
Pl03G0000061500.v1	2.29687175001167	0.156694936312764	0.445457366493327	0	1	NA
Pl01G0000095900.v1	499.242038050616	-0.370276824870154	0.155763792241396	0	1	1
Pl04G0000021200.v1	1627.25732974804	0.122306685435937	0.0923333218698823	0	1	1
Pl06G0000197200.v1	37.3208918364502	-0.354759417622607	0.463274791109622	0	1	1
Pl09G0000086900.v1	6977.94208099611	-1.0822274404925	0.0666898268128378	-1.23298326629732	0.217582007411803	1
Pl02G0000074700.v1	1897.31714068081	0.309549456391906	0.0909288847844231	0	1	1
Pl03G0000194400.v1	11902.1990556149	-0.0461864938401509	0.0546289453587321	0	1	1
Pl07G0000395900.v1	645.009541168154	0.256852848570745	0.157763375775248	0	1	1
Pl05G0000274800.v1	1870.67392881786	-0.173114042649604	0.10357468250836	0	1	1
Pl02G0000327900.v1	4715.62302115368	0.108863133840337	0.0580581950408878	0	1	1
Pl07G0000046300.v1	1763.08589002111	-3.33734719506531	0.102142085584553	-22.8832922461766	6.81577457950132e-116	9.91938621838138e-114
Pl02G0000427800.v1	3.53579146616824	-0.448957503123082	0.489188966594216	0	1	1
Pl11G0000307200.v1	86.9339828180128	-1.19703428241947	0.327469716136938	-0.601687034586973	0.547382482011964	1
Pl11G0000063000.v1	5211.61293391144	0.614115266932911	0.0637048060989229	0	1	1
Pl02G0000348000.v1	220.285748462501	1.4866542881617	0.257540244666508	1.88962423636693	0.058808233377333	0.469122775228643
Pl09G0000047100.v1	3321.50474520236	-0.609310025833041	0.0882925335995683	0	1	1
Pl05G0000225500.v1	134.588212552821	2.97921541496512	0.370038911241583	5.34866835577993	8.86037319123397e-08	1.35567036624324e-06
tig000001980060.v1	2952.26733426424	0.0693707147808302	0.54707953282672	0	1	1
Pl06G0000319600.v1	172.851104984003	1.84351662942108	0.251916716889921	3.3483948180766	0.000812811272185358	0.0087663147794142
Pl06G0000291400.v1	15.3492053457138	0.60345071207435	0.555396508776542	0	1	1
Pl09G0000137300.v1	1141.59117201936	0.177734032723834	0.121668817090453	0	1	1
Pl01G0000356100.v1	654.857955815588	0.235789007907577	0.144425297446764	0	1	1
Pl08G0000077900.v1	10593.1614345486	0.250769884544327	0.0704573387137643	0	1	1
Pl10G0000005500.v1	6.7637914970096	-0.0198624882923796	0.441994487755233	0	1	1
Pl09G0000182700.v1	302.227319785579	0.943334523947007	0.205407774331013	0	1	1
Pl05G0000095200.v1	5.02240903291198	-0.628585147877868	0.484558572675305	0	1	1
Pl11G0000323600.v1	5.26946130433206	-0.187173048366222	0.421765362218718	0	1	1
Pl01G0000368000.v1	1176.09151771245	-0.36667668281942	0.1010190651251	0	1	1
Pl10G0000154500.v1	29.3268373067857	0.675393887399409	0.486208714685099	0	1	1
Pl02G0000284900.v1	5943.32492064351	0.360835886859931	0.0805823602469069	0	1	1
Pl03G0000002700.v1	1026.50004675439	0.474833108843752	0.120578973321007	0	1	1
Pl01G0000049000.v1	1519.55109438575	0.41421472485321	0.10613051172093	0	1	1
Pl08G0000300400.v1	257.692800195319	-1.41685068942035	0.218021650576291	-1.91196923937828	0.0558801396545643	0.447224030950604
Pl07G0000114700.v1	327.568580623355	-0.531528674955165	0.230982590936438	0	1	1
Pl03G0000324500.v1	31.5744049267036	-1.44169728923025	0.520654599685449	-0.848349922380604	0.396243122760097	1
Pl08G0000045500.v1	1149.8244426881	-1.70024732233201	0.115915490956046	-6.04101588628508	1.53146897854063e-09	2.65187085873359e-08
Pl07G0000084500.v1	52.3787275663324	-0.824413149446607	0.429576595022601	0	1	1
Pl08G0000005400.v1	3.20303947991043	0.339814060849559	0.426734217002741	0	1	1
Pl04G0000376400.v1	832.259739406086	-0.201557000300498	0.134288601500774	0	1	1
Pl07G0000033700.v1	17.2186298776241	-1.11273884547316	0.537329515576871	-0.209813237882757	0.83381344069134	1
Pl05G0000032200.v1	8.23753224597415	-0.608068308191687	0.551343852369414	0	1	1
Pl07G0000287200.v1	2452.11904464545	0.401371556212589	0.0898524761873045	0	1	1
Pl07G0000352100.v1	60.4101067688089	-1.33341825232267	0.531582777747983	-0.627217935342403	0.530516388141828	1
Pl09G0000163500.v1	3067.54080196288	-0.567805550991161	0.0970867174007067	0	1	1
Pl01G0000111400.v1	8818.10949370425	0.257218692930566	0.0703707165555311	0	1	1
Pl10G0000016800.v1	4.22786505948258	0.522563516292564	0.467074061142863	0	1	1
Pl03G0000039100.v1	10949.3451051129	-0.521384718281976	0.0534545362053776	0	1	1
Pl10G0000339700.v1	391.374408626374	-1.21865453615879	0.180390448038521	-1.21211815002589	0.225467156980275	1
Pl09G0000097300.v1	3543.55028972804	-0.0534072746922079	0.0651261845383948	0	1	1
Pl09G0000354800.v1	673.2246394991	1.08679692613043	0.144536343395777	0.600519731516629	0.548159914860193	1
Pl08G0000124200.v1	8153.00485687356	-0.0446687781282652	0.0561362571053443	0	1	1
Pl07G0000329250.v1	26.3990972210191	1.22029833363283	0.469042467458142	0.469676732741667	0.638585993610374	1
Pl11G0000080400.v1	1234.15523185841	-1.06320593084165	0.1089952097091	-0.579896410221547	0.561984476686975	1
Pl09G0000320000.v1	27686.603023619	-0.025277242573315	0.0459738027301205	0	1	1
Pl06G0000179500.v1	248.49670769919	-0.0133698176713791	0.2353406630205	0	1	1
Pl07G0000311900.v1	89.4237456647664	2.98270914982944	0.361352499166783	5.4869114075625	4.09022133263476e-08	6.45199429567225e-07
Pl01G0000422500.v1	1238.60885667643	0.238339834904375	0.137465394632344	0	1	1
Pl11G0000134200.v1	129.076633546122	0.93376786281269	0.268815683114518	0	1	1
Pl09G0000063300.v1	136.500184539234	-0.326757308116449	0.281972822161581	0	1	1
Pl04G0000011000.v1	781.213292486878	-0.237429812686862	0.114560732886044	0	1	1
Pl04G0000106400.v1	62.5415511914232	0.0530268558598481	0.363735159587549	0	1	1
Pl04G0000039600.v1	2877.262228279	-0.0316134488542787	0.0833878679250632	0	1	1
Pl11G0000051700.v1	110135.537511694	0.106219987545394	0.0539940988582067	0	1	1
Pl02G0000047300.v1	3157.48619972304	-1.04085355570272	0.128411609759677	-0.318145343549368	0.750374689856713	1
Pl06G0000201200.v1	971.250683918925	-0.915151161255871	0.119340492841322	0	1	1
Pl03G0000252800.v1	1333.53623161473	-0.24402228171599	0.100565793226605	0	1	1
Pl05G0000007900.v1	704.828210506817	-0.450499718859385	0.145931634740024	0	1	1
Pl09G0000128800.v1	7930.46471894343	1.1008837897093	0.0585922705489791	1.72179348511455	0.0851069351876286	0.652717868675508
Pl10G0000006400.v1	2.18380266204817	-0.143545736305339	0.407557726214711	0	1	NA
Pl09G0000061600.v1	167.357967601974	-0.191576005721094	0.273612008523695	0	1	1
Pl09G0000147700.v1	72.0851307034467	0.263673048619965	0.390268929549718	0	1	1
Pl08G0000107400.v1	622.968284620434	0.126537075860332	0.140691951911105	0	1	1
Pl01G0000096000.v1	517.547025782419	0.80261582702381	0.187291442346417	0	1	1
Pl10G0000296300.v1	104.669888724205	1.24009326886092	0.312554221376673	0.768165177239993	0.442389058901523	1
Pl10G0000314300.v1	699.751211889451	2.7408871854221	0.144320607667799	12.0626375786146	1.6636814986273e-33	7.02539078435879e-32
Pl07G0000111200.v1	3.20179337986556	-0.859131908133739	0.47563126785633	0	1	1
Pl05G0000197700.v1	32491.0189691414	-0.463679360125921	0.0429492610701765	0	1	1
Pl03G0000221300.v1	355.189831139085	-3.41794192331287	0.21851249899825	-11.0654627739726	1.84508008311457e-28	6.8663939166136e-27
Pl11G0000142600.v1	67.5505051216825	-1.09885942248914	0.416383797456869	-0.237423797690835	0.812328029569289	1
Pl06G0000311900.v1	9582.11189969032	-0.0689589151230725	0.0712127714852094	0	1	1
Pl02G0000449200.v1	584.882843106077	0.115398325541552	0.175920840521592	0	1	1
Pl08G0000045000.v1	267.548819476002	0.0925304368548044	0.228645679291075	0	1	1
Pl03G0000184200.v1	197.940608894562	0.0460107647740554	0.218044281897875	0	1	1
Pl08G0000347400.v1	2082.34422318136	0.526663211922247	0.126948947361491	0	1	1
Pl02G0000063100.v1	606.385878644392	-0.0924900267244987	0.153927141438391	0	1	1
Pl10G0000020900.v1	72.5117004271211	-5.22304521948185	0.486198274974039	-8.68584986178189	3.75921152620222e-18	1.01002991006202e-16
Pl04G0000030900.v1	2056.01995875972	-0.726613544184794	0.0778726027335937	0	1	1
Pl02G0000402200.v1	5.38804815431458	0.554720250952323	0.500956866414389	0	1	1
Pl10G0000070100.v1	4573.12121227134	0.228367772350113	0.0720449823456679	0	1	1
Pl07G0000100700.v1	14.6671653771432	-0.0460287553340527	0.55626252567316	0	1	1
Pl01G0000281300.v1	3.90099885765394	-0.965531751374942	0.490137766209862	0	1	1
Pl01G0000343200.v1	1280.83084302238	0.839453886220082	0.107026192587787	0	1	1
Pl04G0000344700.v1	1055.11164582304	0.11955121697377	0.112183599164344	0	1	1
Pl04G0000113300.v1	9700.94722850306	-0.0121184603866024	0.0539484984150328	0	1	1
Pl06G0000015700.v1	14396.6460486855	0.00636448401245472	0.534079902825599	0	1	1
Pl03G0000360300.v1	3.66408678163377	0.0602308866924867	0.48054368089601	0	1	1
Pl04G0000338200.v1	5187.99477091599	-1.25302632038018	0.0856169507932404	-2.95532973360875	0.00312335043160146	0.0313103395049839
Pl05G0000020700.v1	4137.24788777095	-0.518297846461054	0.0759805901332309	0	1	1
Pl08G0000303900.v1	2344.70015670489	1.58706569237086	0.098882515964042	5.93700197297111	2.90281175386835e-09	4.9561257727488e-08
Pl07G0000146100.v1	2291.77752411918	0.84211755715755	0.0937941379407883	0	1	1
Pl02G0000014400.v1	10143.8902686558	-0.463420637970726	0.0569124961074611	0	1	1
Pl07G0000023100.v1	1024.94514776911	-0.0146318427105599	0.11966855151731	0	1	1
Pl02G0000435700.v1	1063.697924282	0.179301748136233	0.115563905361597	0	1	1
Pl05G0000065000.v1	6158.92686481979	-0.453481276748222	0.0626198922394976	0	1	1
Pl06G0000222700.v1	1577.80006028604	-0.592811622661125	0.0981776308418567	0	1	1
Pl05G0000236400.v1	1147.09703700892	0.598133676827121	0.114877119066329	0	1	1
Pl03G0000213800.v1	513.622185672602	-0.0223170950915335	0.141658743790497	0	1	1
Pl02G0000354900.v1	1683.87753202068	-0.066104681602748	0.104267249863496	0	1	1
Pl01G0000249100.v1	1.51247704683642	0.0341742873684767	0.331015550931392	0	1	NA
Pl04G0000337000.v1	370.848589105804	0.313896152083204	0.173091091243235	0	1	1
Pl05G0000210400.v1	40.8179414298871	0.729975392822433	0.443884543396937	0	1	1
Pl11G0000387300.v1	3.64494464354835	0.143554094151715	0.441134594842456	0	1	1
Pl07G0000254900.v1	105.260136854856	-0.102817059200894	0.285642221951355	0	1	1
Pl09G0000352000.v1	749.325171273986	-0.666868926112599	0.126384623948171	0	1	1
Pl09G0000146500.v1	13956.8736524513	-0.427105783623974	0.0571273334850296	0	1	1
Pl01G0000065300.v1	11.6357466900588	1.08593472026905	0.544364890096615	0.157862349009677	0.874565267121816	1
Pl04G0000056000.v1	31.5234314633231	-0.605769147919012	0.53934786971813	0	1	1
Pl04G0000369600.v1	1433.66623174776	0.937082411965906	0.103718518440152	0	1	1
Pl03G0000193000.v1	21.8065142839808	-0.640250119806267	0.489776546895922	0	1	1
Pl09G0000184900.v1	996.913260282208	0.58613704615171	0.127554254090417	0	1	1
Pl10G0000275000.v1	442.003781647344	-0.600412673042142	0.185107941731395	0	1	1
Pl10G0000002100.v1	194.998884999853	-1.37851671381231	0.261872912338378	-1.44542140854649	0.148339553611975	1
Pl06G0000041000.v1	2.30529629293204	0.107999985695255	0.369012754971201	0	1	NA
Pl03G0000323100.v1	4657.30473778878	-0.279902693734116	0.0729095870362271	0	1	1
Pl03G0000062400.v1	677.474620004964	-0.104298812037961	0.145241358160361	0	1	1
Pl08G0000037500.v1	13670.693896029	-0.481658804204406	0.056450363485752	0	1	1
Pl11G0000360300.v1	414.004831351959	-0.33823874764465	0.200301735482701	0	1	1
Pl02G0000066800.v1	194.80392094228	0.121171697717657	0.228488408679514	0	1	1
Pl03G0000275500.v1	2573.60721637548	1.4657619463128	0.088547234846981	5.26003942548505	1.44024517937321e-07	2.16701505450307e-06
Pl08G0000383100.v1	14735.589614788	-0.224648719837751	0.047915793371111	0	1	1
Pl08G0000090900.v1	1190.45890580191	0.168806982739908	0.118988896110053	0	1	1
Pl07G0000288500.v1	938.513371832307	-1.56728592647242	0.124452202141284	-4.55826346751512	5.15783093071107e-06	6.98277775503243e-05
Pl02G0000394700.v1	222.24207315889	0.237367478778478	0.265078403437214	0	1	1
Pl07G0000240400.v1	5688.38011766746	-0.0863027369498082	0.0581864891059852	0	1	1
Pl11G0000103800.v1	1148.37467225371	-0.121036171871035	0.106599955764425	0	1	1
Pl11G0000382900.v1	3671.43721916461	0.132800343097879	0.0678938895485937	0	1	1
Pl06G0000320700.v1	11791.4517790454	0.241530424147355	0.0494954670081029	0	1	1
Pl11G0000066500.v1	2454.22423723625	-0.107937092711148	0.105675642471703	0	1	1
Pl08G0000088200.v1	4060.25739856588	-0.0294187741834062	0.0756642111696189	0	1	1
Pl01G0000355600.v1	131.836000492226	1.10425301404283	0.348420363996255	0.299216190601152	0.764775096567606	1
Pl01G0000120400.v1	191.960516769841	-0.635987258787034	0.257360751835333	0	1	1
Pl07G0000077600.v1	1262.19192142107	-2.80404435839297	0.111164538490768	-16.2285957634123	3.1662010365627e-59	2.35299742686803e-57
Pl02G0000316400.v1	1574.35104096678	0.636383472424889	0.116210928483575	0	1	1
Pl05G0000021500.v1	23.879303433357	-0.399723529259802	0.50908959864024	0	1	1
Pl04G0000356900.v1	16013.4714236259	-0.213061875803358	0.0537353705276625	0	1	1
Pl01G0000124300.v1	21848.2552943172	-1.40149983200878	0.06864130709439	-5.84924514121899	4.93808866854484e-09	8.29802528837947e-08
Pl01G0000241500.v1	829.723260793079	-5.3831691921087	0.194616912771345	-22.5220363928929	2.5249502872935e-112	3.46826036653517e-110
Pl11G0000009300.v1	1186.15591561146	1.04693383970182	0.115974795356032	0.404689998009845	0.685705395149795	1
Pl07G0000403300.v1	3033.07454860642	0.0925277082204537	0.091044738213017	0	1	1
Pl10G0000013300.v1	142.882319918036	1.60989738485695	0.355324272746308	1.71645291818384	0.0860791781874464	0.658727983312383
Pl08G0000324600.v1	323.46872705337	-0.12909700435639	0.195376526204376	0	1	1
Pl08G0000289400.v1	30.9949656522177	0.197742485326692	0.44150589941754	0	1	1
Pl01G0000088200.v1	1136.6347864391	0.232720260797273	0.115252440628853	0	1	1
Pl04G0000330900.v1	2.51863667732521	0.702083832137445	0.443429614351747	0	1	NA
Pl06G0000270300.v1	32.6860096542697	0.278772688281574	0.440228782376608	0	1	1
Pl11G0000072000.v1	1078.01473431998	0.10996004510352	0.107921137670798	0	1	1
Pl10G0000302800.v1	5059.84648295724	0.650450750646324	0.0907373194921707	0	1	1
Pl06G0000149200.v1	4.60811508527165	0.190959453460731	0.512189018878312	0	1	1
Pl10G0000272900.v1	10.1862682665587	0.370132704246789	0.549025988139868	0	1	1
Pl07G0000110500.v1	707.953935650202	-0.812142947030363	0.127584731993014	0	1	1
Pl10G0000092600.v1	41.073354875361	-0.531381180027357	0.41552846626565	0	1	1
Pl09G0000139700.v1	2920.57503389685	-0.211202479323651	0.0813850385730044	0	1	1
Pl03G0000296200.v1	6825.55551848367	0.530742656077492	0.0681408294979258	0	1	1
Pl02G0000412600.v1	38931.0034522271	4.52427559483231	0.278910904431845	12.6358472861125	1.33943504459294e-36	6.08720944986938e-35
Pl08G0000403900.v1	1518.88961061374	0.178044109815656	0.118210813812028	0	1	1
Pl03G0000152200.v1	1579.22801942355	0.0154021145779173	0.112274967220897	0	1	1
Pl09G0000103700.v1	318.950698168004	-0.845305052563596	0.204724559894634	0	1	1
Pl02G0000428800.v1	17.245934684858	-1.19013588834708	0.55539374989325	-0.342344306869908	0.73209179563019	1
Pl11G0000052300.v1	4047.02862444673	0.934116028297687	0.0666837947274766	0	1	1
Pl04G0000009200.v1	735.269477523063	-0.1867994991029	0.133760493545115	0	1	1
Pl04G0000324400.v1	22935.7878012496	-0.43075480974177	0.0536886201230891	0	1	1
Pl01G0000335300.v1	142.182681384012	-0.989443229617824	0.3107091508495	0	1	1
Pl09G0000145400.v1	65.1909856167594	5.40580449705348	0.487514411929241	9.03728051775616	1.60617799319632e-19	4.50873156528703e-18
Pl04G0000038100.v1	4535.63300242265	0.0563870427325806	0.0659493640593366	0	1	1
Pl02G0000451400.v1	372.12244310139	-0.279535703524914	0.171570700532948	0	1	1
Pl07G0000269500.v1	3148.64941608799	0.13090004251012	0.0837325892673777	0	1	1
Pl09G0000161700.v1	2540.89073992131	-0.12877176258109	0.099115999773154	0	1	1
Pl02G0000403500.v1	1514.01955140926	-0.375381635612813	0.101287411919436	0	1	1
Pl09G0000037300.v1	876.666671110574	-0.77654905241791	0.1417123145	0	1	1
tig000005050060.v1	28.1780710559485	-0.534735009793069	0.470830512719384	0	1	1
Pl04G0000331300.v1	6.53732745486021	-1.46593264429456	0.533891046893251	-0.872711102772465	0.382820564458127	1
Pl01G0000012700.v1	2193.77059958525	0.984369966192516	0.0903008042092774	0	1	1
Pl01G0000292200.v1	1152.96744454548	0.513973842152679	0.113151290920435	0	1	1
Pl04G0000007200.v1	3065.91031859237	-0.544727440045463	0.0757751798177415	0	1	1
Pl07G0000373500.v1	4116.94629305664	0.309376723419634	0.0619701640834344	0	1	1
Pl10G0000273300.v1	2399.47829725486	-0.07167830177867	0.0789600127156103	0	1	1
Pl01G0000329100.v1	1357.97774007651	-0.0274058607447128	0.122263106606155	0	1	1
Pl07G0000288000.v1	7256.67339314929	-1.50373904522624	0.0644026878366142	-7.82170841229788	5.21112061099161e-15	1.19748025318369e-13
Pl07G0000308400.v1	607.239733655343	0.799999005432183	0.167127776404823	0	1	1
Pl06G0000245400.v1	680.401326049955	-1.17806306141611	0.133964087277649	-1.3291850452955	0.183786927653588	1
Pl07G0000036000.v1	29.9150689050282	-1.2799879129005	0.554190161086296	-0.505219927311012	0.613404375586578	1
Pl04G0000050800.v1	350.968781739452	-2.94162095237673	0.550872417453246	-3.52462909897194	0.000424076115339939	0.0047723452851511
Pl09G0000240900.v1	2215.87329719646	0.340005015747934	0.0788354322724253	0	1	1
Pl04G0000055800.v1	38.4409001475448	-0.185352834958708	0.547726130255398	0	1	1
Pl07G0000106900.v1	41.2365311652936	1.71314836524819	0.529040281129159	1.34800390572544	0.177657126397707	1
Pl02G0000272900.v1	252.986749529215	3.72785786069524	0.248020966986945	10.9984969973882	3.88554036510964e-28	1.43074490853811e-26
Pl01G0000348500.v1	3420.08135502744	0.148752642736849	0.0678289001905776	0	1	1
Pl03G0000268500.v1	226.922112918471	0.660173195169988	0.224054261502702	0	1	1
Pl09G0000301700.v1	1095.25576220941	0.755592322254266	0.123324775808586	0	1	1
Pl10G0000297800.v1	65.9090963340367	-0.71183308139536	0.394289402844816	0	1	1
Pl02G0000015100.v1	1207.91185126055	0.267964690306505	0.0988610909326172	0	1	1
Pl08G0000428800.v1	18290.2469145684	0.165800065408652	0.0486865353668612	0	1	1
Pl04G0000310500.v1	2794.66742240351	0.133046800339454	0.074098091477905	0	1	1
Pl07G0000344900.v1	43.573451935415	-0.580896148825446	0.437759590263869	0	1	1
Pl06G0000194500.v1	940.708434710864	-0.341995200028545	0.127271122261615	0	1	1
Pl05G0000283700.v1	633.61861366041	-1.2999209539066	0.154873364767707	-1.93655606537928	0.0527996328968059	0.423957643457112
Pl01G0000370000.v1	54.8440871824329	-0.55140440647076	0.378971508320424	0	1	1
Pl09G0000138800.v1	91.9183127227824	0.294817377408742	0.357385775706619	0	1	1
Pl09G0000359600.v1	409.794959596974	0.0722586323558045	0.164298582596193	0	1	1
Pl03G0000233100.v1	3023.71070051649	-0.250975855374165	0.0996775811905315	0	1	1
Pl09G0000178600.v1	3349.02672753024	-0.210323888378356	0.081550991387831	0	1	1
Pl06G0000175100.v1	49.2321266815245	0.214162979418928	0.403338796801009	0	1	1
Pl05G0000225700.v1	608.970038022906	-0.610827031643779	0.153498732399974	0	1	1
Pl03G0000169100.v1	1098.47098129113	0.0323026179062957	0.113346546012257	0	1	1
Pl01G0000099000.v1	62.8429232776969	0.0730570054067522	0.375331323658241	0	1	1
Pl08G0000419900.v1	23.5808522203151	-1.13983167670327	0.549695173736187	-0.254380397326134	0.799201693647096	1
Pl09G0000137100.v1	1927.61794113551	1.14095689499278	0.0801041684592513	1.75966991111691	0.0784637903032616	0.606525347111839
Pl05G0000023600.v1	458.729246128698	0.40817544448662	0.184160921185465	0	1	1
Pl08G0000158200.v1	13.4591669561665	0.461691313143988	0.546956368326491	0	1	1
Pl03G0000020100.v1	478.193141783301	0.371485965694314	0.157878258175241	0	1	1
Pl05G0000098400.v1	1.04999929284252	0.233711545030461	0.292293299451081	0	1	NA
Pl10G0000356100.v1	55.7390486734434	-0.0426460226167908	0.448592951764416	0	1	1
Pl06G0000255800.v1	426.194933338017	0.311182716104981	0.170642367978317	0	1	1
Pl11G0000308400.v1	355.669513971256	0.734035500856412	0.17840157860572	0	1	1
Pl08G0000023100.v1	11581.1032839493	-0.514680328710585	0.0521415357379829	0	1	1
Pl08G0000143800.v1	140.839969654597	-0.624315378184055	0.271763486362351	0	1	1
Pl08G0000093000.v1	4027.11336148511	-0.0813043401543469	0.0822550031834159	0	1	1
Pl07G0000098700.v1	154.705408702341	-0.0388494709179368	0.247479492275938	0	1	1
Pl01G0000043400.v1	2606.72385866026	0.44754583200116	0.0950919277353728	0	1	1
Pl09G0000348300.v1	148.236058806707	0.371172837221859	0.256972681949925	0	1	1
Pl03G0000001500.v1	884.932827308398	0.124960598458337	0.12912948631786	0	1	1
Pl09G0000141100.v1	370.053917692448	-0.474698457405494	0.228411948722205	0	1	1
Pl08G0000431400.v1	34.6190250554036	2.94239553998857	0.493212709610421	3.93825118886905	8.207764569301e-05	0.000999899570101692
Pl01G0000259700.v1	1.89283124658935	0.307897692074765	0.328145765163833	0	1	NA
Pl01G0000395900.v1	2497.13116637313	0.139979689275334	0.0781767519293828	0	1	1
Pl07G0000214500.v1	477.689266752412	0.905907326898271	0.151425086929655	0	1	1
Pl01G0000422300.v1	664.701053179099	0.282712174913824	0.132435913090525	0	1	1
Pl01G0000332200.v1	38.1674106832089	-0.174649908877107	0.447424675535669	0	1	1
Pl11G0000020000.v1	643.062845795098	-0.601694096840034	0.137628592474591	0	1	1
Pl02G0000441900.v1	1781.44122842214	-0.111845045309628	0.10383776477376	0	1	1
Pl05G0000037500.v1	453.024301433856	-0.623544262733031	0.192283183184786	0	1	1
Pl03G0000367900.v1	77.2938196827961	0.908683687023137	0.361456007768248	0	1	1
Pl02G0000190000.v1	151.11296537059	4.68861259878772	0.398447286660211	9.25746697814335	2.09339336520147e-20	6.12975662026059e-19
Pl11G0000395700.v1	163.594962874435	-2.16100819841605	0.55609383899004	-2.0877918743438	0.0368166128709892	0.306700574001937
Pl09G0000118800.v1	811.679239914535	-0.364765997031323	0.135688956684567	0	1	1
Pl10G0000339900.v1	1473.62995663942	0.643008622655567	0.0913383501755765	0	1	1
Pl03G0000287600.v1	144.105559923035	-1.79769943236831	0.554780106399502	-1.43786596376958	0.150472088625248	1
Pl08G0000368300.v1	7.62558065248587	1.11335167286052	0.543643825244659	0.208503559862029	0.834835803351685	1
Pl08G0000431700.v1	1.73070278786851	0.28812325735818	0.319337966591373	0	1	NA
Pl04G0000338100.v1	1920.9434548908	-0.446718991456175	0.115608827875088	0	1	1
tig000000790040.v1	3.72153030552802	-0.0182419364190689	0.50948284889383	0	1	1
Pl11G0000387400.v1	1.94999868670753	0.320502361730958	0.333528996635962	0	1	NA
Pl11G0000381000.v1	1.99801335759829	-0.0634535877586582	0.394898706457787	0	1	NA
Pl08G0000057600.v1	1327.20649677635	-0.475323952602569	0.115527431377161	0	1	1
Pl02G0000033500.v1	32.9032083950092	0.428916748192439	0.522723798946936	0	1	1
Pl01G0000019100.v1	147.374954897802	0.590691854754217	0.305568485934298	0	1	1
Pl08G0000089500.v1	684.829224677274	-1.32902478686484	0.147890434410301	-2.22478747984479	0.0260955082894697	0.22513591308311
tig000005050020.v1	2381.65554127088	-0.244585692280114	0.555806590318151	0	1	1
Pl09G0000079000.v1	3.9970950418059	-0.685397239179725	0.519184013614951	0	1	1
Pl08G0000400000.v1	3927.1924554797	0.0759451442525567	0.0947097973046915	0	1	1
Pl09G0000123100.v1	1704.40674933285	-0.0168351283288786	0.0892687180596829	0	1	1
Pl06G0000259300.v1	274.328410330784	-4.19216138983598	0.250040752959979	-12.7665644581821	2.52035384914349e-37	1.16050191358867e-35
Pl07G0000041600.v1	3095.51510481231	0.126182557167899	0.0807576547999946	0	1	1
Pl10G0000307300.v1	2099.75512619544	-2.10698827047955	0.0939583433438677	-11.7816920891018	4.85093637655753e-32	2.0034695001154e-30
Pl09G0000121500.v1	8680.92363564305	-1.50212856825957	0.0551744949988974	-9.1007370030229	8.97209008374873e-20	2.55078607613554e-18
Pl11G0000351200.v1	293.131646520973	0.360980441036844	0.229798315307195	0	1	1
Pl08G0000391700.v1	2005.17049122616	0.319024540990896	0.0967115776023975	0	1	1
Pl07G0000392500.v1	180.629979958693	1.36512072878649	0.229778210887887	1.58901371620759	0.112057296076095	0.835221687517321
Pl08G0000142100.v1	266.252034785852	0.0193023774597075	0.215946982659217	0	1	1
Pl09G0000043800.v1	27.0302640330179	0.529140171955902	0.474798417333381	0	1	1
Pl01G0000239500.v1	1148.21553402935	-0.307911344901699	0.120663353342009	0	1	1
Pl08G0000207000.v1	173.065316166625	4.01522334740212	0.301248105749508	10.0091030942758	1.39007017594701e-23	4.4778940450467e-22
Pl01G0000248500.v1	413.129147877586	0.514248331500184	0.184403715834282	0	1	1
Pl08G0000324900.v1	34.594031419687	-0.889005747866775	0.456932530871101	0	1	1
Pl06G0000241600.v1	19.7464613548833	3.08383898145309	0.541997255311416	3.84474083776638	0.000120679911440127	0.00144496759780172
Pl06G0000281300.v1	382.68799997402	0.199128758256445	0.192008665768419	0	1	1
Pl08G0000094300.v1	463.296437106585	-0.996592768275299	0.162176953333178	0	1	1
Pl09G0000133600.v1	570.071837491022	-0.0859550632494371	0.145113791624837	0	1	1
Pl02G0000169500.v1	8.84305698673731	0.718296608229464	0.524703621379078	0	1	1
Pl08G0000054600.v1	427.530356865817	-0.00210639292076281	0.165634640626523	0	1	1
Pl06G0000015900.v1	2015.08060475676	0.170874594529995	0.305054981678287	0	1	1
tig000020540300.v1	9571.03499551922	-0.446440679324398	0.555968409398045	0	1	1
Pl02G0000038800.v1	5346.58528810023	0.646959273237313	0.0650703397332591	0	1	1
Pl02G0000086300.v1	104.210361859882	-0.0978979644504186	0.299655403639259	0	1	1
Pl03G0000044400.v1	1572.29004728275	0.545344787336726	0.109671745818414	0	1	1
Pl09G0000253200.v1	74.2150230932833	-3.24543490305805	0.399724913649277	-5.6174504675188	1.9379570409554e-08	3.11116544001048e-07
Pl09G0000243000.v1	2763.777169892	0.504824746135334	0.0906159141808849	0	1	1
Pl02G0000347600.v1	1.22596674497052	-0.282814257006761	0.32033817122273	0	1	NA
Pl05G0000085400.v1	929.166328930473	0.189619117188634	0.121685371245851	0	1	1
Pl11G0000400100.v1	764.133548980974	-0.457628391602782	0.12700436097854	0	1	1
Pl09G0000083500.v1	79.7110962187979	-0.0345788754435918	0.339303356508334	0	1	1
Pl02G0000093800.v1	1718.41946421328	0.546335082173391	0.0825680671033407	0	1	1
Pl06G0000332000.v1	71713.1256103091	1.08233733227874	0.063369554332941	1.29932004643972	0.193834117551191	1
Pl01G0000011300.v1	4378.08259765457	-1.93411996955676	0.0864132661275643	-10.8099139335597	3.08959800486941e-27	1.11252829483147e-25
Pl10G0000323600.v1	3823.98031064379	0.427552509284515	0.0667322727156221	0	1	1
Pl03G0000015500.v1	1701.76087915719	-0.697169572147488	0.119748966829567	0	1	1
Pl04G0000071700.v1	17746.8304088664	-0.589202426208874	0.0582424603361067	0	1	1
Pl02G0000119600.v1	2000.12348851731	-0.621952666142174	0.111853184391978	0	1	1
Pl08G0000424400.v1	363.747686132266	-0.411350605930381	0.198081597222288	0	1	1
Pl09G0000358100.v1	243.985533491187	-0.42684661081298	0.212132108849767	0	1	1
Pl10G0000001700.v1	1539.04696121613	0.603810153237225	0.100955706821686	0	1	1
Pl10G0000002700.v1	26.26261446339	0.636175870768545	0.466476305755635	0	1	1
Pl09G0000310400.v1	1071.973938308	-0.00288763840465318	0.134225228186906	0	1	1
Pl03G0000345400.v1	793.82574348969	-0.0452869640173426	0.119693622499315	0	1	1
Pl08G0000433300.v1	1353.61871542524	-0.54984545447329	0.114560146224574	0	1	1
Pl11G0000277300.v1	4396.76918535746	0.332622257300944	0.0774419673888545	0	1	1
Pl07G0000146300.v1	2913.82603940644	-0.257253706885361	0.0875531928257416	0	1	1
Pl11G0000125900.v1	209.07239569275	-2.15281309781721	0.253111853684784	-4.55455989529784	5.24953663761156e-06	7.10299783008316e-05
Pl05G0000277200.v1	308.428093830658	1.25234268829138	0.206484830795035	1.22208826343211	0.221674250935581	1
Pl11G0000389800.v1	609.016821964344	-0.616983199676163	0.137950395511978	0	1	1
Pl06G0000172800.v1	47.7156797843379	0.669994850012394	0.424138038799561	0	1	1
Pl01G0000253200.v1	6011.52370869109	0.426495077610119	0.0771136476189719	0	1	1
Pl01G0000027500.v1	865.993697187495	0.409492832532785	0.124251226439636	0	1	1
Pl09G0000097800.v1	181.840922539244	1.18760331892232	0.22985262419862	0.816189589204801	0.414391710251894	1
Pl06G0000272700.v1	3160.82952714093	0.640851018018866	0.0718831858601443	0	1	1
Pl11G0000284100.v1	79.3662200559438	2.04017982276955	0.352067726939434	2.95448785326605	0.0031318848207222	0.0313830261748598
Pl01G0000303600.v1	1507.65098494021	0.306285030722382	0.0938089216211756	0	1	1
Pl07G0000254700.v1	36.9578528847827	0.404797432867493	0.537156824046844	0	1	1
Pl11G0000387100.v1	5.78465516615061	0.661343166761976	0.482087119338842	0	1	1
Pl02G0000380500.v1	2.50228091648178	-0.499854696155882	0.398871439079486	0	1	NA
Pl03G0000303000.v1	43.6303331493651	3.57012542568764	0.475928054379689	5.40023938920237	6.65520279505519e-08	1.02662276554637e-06
Pl03G0000299900.v1	250.095767881282	-0.522345580362424	0.218076926998133	0	1	1
Pl02G0000010000.v1	15.0157012104535	2.93769997129732	0.553392327625582	3.5014941020439	0.00046265721160948	0.00515351654845184
Pl02G0000332800.v1	4653.89543014744	-0.480698194966589	0.0812698932515254	0	1	1
Pl04G0000330100.v1	98.9601190164771	-1.03682072375788	0.314159121049922	-0.117204057723445	0.906698351485138	1
Pl06G0000153200.v1	4869.65409077287	-0.833799901321764	0.0730617442897738	0	1	1
Pl09G0000292300.v1	10062.2649374778	-1.12740434463838	0.0600280303476987	-2.12241421050172	0.0338029699023491	0.284354478869292
Pl03G0000159800.v1	1299.88255522686	-1.37016399210536	0.116999870698312	-3.16379830076774	0.00155724676364829	0.0162781887008126
Pl07G0000032900.v1	14.4882560645415	-0.831141933854375	0.554287463320496	0	1	1
Pl07G0000052500.v1	89.6866160783666	-0.0664550612740122	0.303054868455318	0	1	1
Pl01G0000211200.v1	1026.84785156219	0.0221877364748303	0.135851771667854	0	1	1
Pl08G0000410100.v1	4678.82921505085	0.270192454241448	0.074700513326073	0	1	1
Pl11G0000338200.v1	421.017309615971	0.46975435252902	0.167830489338443	0	1	1
Pl07G0000165100.v1	2119.02617392701	0.261617331246937	0.0849719486017012	0	1	1
Pl10G0000272700.v1	4.07550215398521	0.940214395896407	0.508604263639198	0	1	1
Pl04G0000334100.v1	746.193772226913	0.383627832704181	0.123676955259956	0	1	1
Pl08G0000056100.v1	7146.59111461626	-0.855967047799565	0.0659969894041067	0	1	1
Pl02G0000047800.v1	3119.50399440121	1.15225041605618	0.0835301438797396	1.82270027303415	0.0683487989370736	0.537167513343442
Pl08G0000353100.v1	232.444579751164	-0.0903403703089546	0.256084638845605	0	1	1
Pl01G0000102100.v1	856.996445538887	-0.0557941984704919	0.140375917998207	0	1	1
Pl02G0000082100.v1	22.1404758026003	1.71504516314411	0.544635075917889	1.31288856476793	0.189220500706876	1
Pl02G0000418900.v1	4476.14372827923	-0.38009577810086	0.0729819431715537	0	1	1
Pl04G0000215800.v1	0.825356510610147	-0.109364529395235	0.306433169057285	0	1	NA
Pl03G0000264800.v1	1092.08307171897	-0.356092338075007	0.106342302547161	0	1	1
Pl05G0000267500.v1	8009.10130607817	0.0966374777854927	0.0561485908984029	0	1	1
Pl01G0000011600.v1	899.438285559513	-0.287706539105999	0.132903755377459	0	1	1
Pl06G0000307000.v1	60.5755659845449	-0.255506268289808	0.363744149701124	0	1	1
Pl11G0000055500.v1	1181.61390507338	-0.0527444167016973	0.115560719572436	0	1	1
Pl11G0000052500.v1	2634.17607100593	-0.801899587469879	0.0816251178128908	0	1	1
Pl03G0000137300.v1	1.89283124658935	0.307897692074765	0.328145765163833	0	1	NA
Pl11G0000289100.v1	393.691444486907	4.01450146608714	0.214094071583972	14.0802659493763	5.02204404387732e-45	2.81626093744955e-43
Pl10G0000322100.v1	823.612000266792	-0.492941109092949	0.113357611713371	0	1	1
Pl02G0000423900.v1	37.127592433959	-0.322313760055088	0.5153094629892	0	1	1
Pl08G0000363700.v1	43.7429670700957	1.77659369194089	0.534182136512607	1.45379944191107	0.146001918269785	1
Pl09G0000285200.v1	3126.05878720742	-0.0626004699197578	0.0977618164881686	0	1	1
Pl03G0000228400.v1	5977.73351504035	-1.30556401286335	0.0626912023648204	-4.87411313449009	1.09298343383605e-06	1.54649565725066e-05
Pl01G0000377300.v1	1991.48488704374	-0.330744904725687	0.105003465996612	0	1	1
Pl01G0000232700.v1	2.93398837432695	0.590506718484671	0.418788759189542	0	1	1
tig000018630020.v1	5.92496227628609	0.383395240121373	0.544450630373009	0	1	1
Pl07G0000270600.v1	161.992968652937	-1.47153777041302	0.288529647087843	-1.6342784014478	0.102200406696524	0.770521105066301
Pl04G0000339400.v1	1240.15812396009	0.182145835236151	0.104705650542109	0	1	1
Pl03G0000338200.v1	3932.10428802063	0.626782051993417	0.0851748236222466	0	1	1
Pl03G0000161800.v1	2280.90897980397	0.217187085107774	0.0894678440867314	0	1	1
Pl09G0000336300.v1	245.226374095384	-0.797822812197947	0.285260624808496	0	1	1
Pl09G0000271100.v1	219.373792068884	-0.375559417252879	0.241834275089867	0	1	1
Pl11G0000077200.v1	5064.89354195299	-0.94614363343253	0.0702839769577289	0	1	1
Pl09G0000046300.v1	361.677913764524	-0.818050604317924	0.195692110981321	0	1	1
Pl01G0000018600.v1	528.279955698749	-0.0674220298152686	0.153876450770482	0	1	1
Pl03G0000000300.v1	50.1921243992671	-0.312769349641951	0.429075737346514	0	1	1
Pl01G0000382100.v1	8614.95499658241	-0.0886255128235177	0.0700383679320433	0	1	1
Pl07G0000001500.v1	3374.41303205875	0.392567139793247	0.0692704784798835	0	1	1
Pl06G0000124900.v1	40.4154573098619	-0.725624980472913	0.431500008601038	0	1	1
Pl02G0000412800.v1	3105.59590030067	-0.0279002528140136	0.279309560562874	0	1	1
Pl04G0000294700.v1	611.468971070211	0.000233969866977632	0.161591424342337	0	1	1
Pl01G0000422000.v1	297.518676292951	0.326220591739746	0.188512129372071	0	1	1
Pl07G0000367900.v1	844.70585901862	0.150727652562503	0.122014960935504	0	1	1
Pl07G0000117400.v1	595.894818929257	-0.616488591366444	0.158245022395469	0	1	1
Pl07G0000273600.v1	1431.4866952354	-0.364275254511807	0.110449944630421	0	1	1
Pl10G0000297600.v1	1734.72165190959	-0.1124625999449	0.139114421999281	0	1	1
Pl04G0000051500.v1	96.5749868877387	0.393262249793163	0.331184292002345	0	1	1
Pl06G0000319700.v1	10583.2184237234	-1.00119705297214	0.0616266298323546	-0.019424280954481	0.984502640660413	1
Pl07G0000198300.v1	818.447608594535	2.39141790712743	0.143072022131669	9.72529699654982	2.35217967865836e-22	7.35432137381034e-21
Pl06G0000230700.v1	1920.23846991765	0.376159280695777	0.0841678950191691	0	1	1
Pl01G0000351200.v1	1365.69855652538	-0.0157311256666255	0.120405003867446	0	1	1
Pl10G0000293500.v1	1944.15016452594	-0.414213406544293	0.0832370393438878	0	1	1
Pl01G0000040800.v1	788.529544460984	0.370472949531534	0.129959044931749	0	1	1
Pl02G0000096300.v1	503.32730511588	0.179984695660093	0.175373573072756	0	1	1
Pl02G0000391800.v1	1456.43552345002	0.55610732339393	0.0954440945458382	0	1	1
Pl03G0000376900.v1	3829.48253479286	0.126597712847923	0.0664225181543673	0	1	1
Pl07G0000011800.v1	1989.32619372397	0.936632291445149	0.106391233694041	0	1	1
Pl10G0000341900.v1	1569.17193927779	-0.303796759394075	0.0946688858780923	0	1	1
Pl05G0000034800.v1	862.232053060902	0.20413808697874	0.154074061172017	0	1	1
Pl08G0000005500.v1	2498.9686968045	0.178179799060533	0.0765189007849194	0	1	1
Pl09G0000022600.v1	106.131530987502	0.544408425036811	0.331143745043009	0	1	1
Pl06G0000232500.v1	4213.72195851555	2.07836537114625	0.100654042035008	10.7135823792469	8.78934296379256e-27	3.12353830617337e-25
Pl10G0000323100.v1	167.9187527952	-6.43811585830052	0.448566220956585	-12.1233289628977	7.94645390780504e-34	3.39669227352855e-32
Pl09G0000286100.v1	519.455729130099	-0.193179185480128	0.156075326086271	0	1	1
Pl10G0000318900.v1	2.32184574233964	-0.0929863523607143	0.407687857343788	0	1	NA
Pl09G0000142700.v1	2459.93130635886	-0.00713815698843514	0.0791355682667073	0	1	1
Pl09G0000141700.v1	1114.88752183193	0.130964004679851	0.0984268786817677	0	1	1
Pl06G0000210500.v1	9431.62437353728	-0.431527376015628	0.0583808647879339	0	1	1
Pl07G0000030400.v1	9.72428103358168	-0.816055905842603	0.539654641599137	0	1	1
Pl06G0000202500.v1	389.020834758737	-0.749181718569082	0.195335018427342	0	1	1
Pl03G0000069100.v1	20.408288184368	1.47332399421683	0.517594897810671	0.914468044833705	0.360470961471341	1
Pl07G0000298200.v1	101.585407303442	0.660127950904021	0.308527169047374	0	1	1
Pl01G0000370200.v1	1240.9381129357	-0.160998485683452	0.116918071905362	0	1	1
Pl06G0000281000.v1	37.7241288353668	2.43963297589968	0.525182025253495	2.74120763216296	0.00612138114808491	0.0589011291108524
Pl05G0000046500.v1	1899.09606272213	1.73752347468439	0.093513489310881	7.88681376472364	3.09999499715196e-15	7.31610788420516e-14
Pl04G0000357300.v1	31.3996522661611	-0.929770195865307	0.511713263632088	0	1	1
Pl05G0000168700.v1	2333.29968224559	-0.358645740748518	0.0824683837111462	0	1	1
Pl03G0000357700.v1	2675.03783091744	0.271993987231738	0.0845442395127591	0	1	1
tig000020530200.v1	108.103370972897	-0.810644953342786	0.309152810416172	0	1	1
Pl05G0000188000.v1	11.3753649407587	-0.422767335225118	0.554560967157574	0	1	1
Pl08G0000129800.v1	2935.27686572036	-0.581426470502475	0.0719200327014943	0	1	1
Pl06G0000132300.v1	113.870245998962	-1.15524624701489	0.366764938894352	-0.423285408585923	0.672087038903993	1
Pl03G0000326900.v1	174.733519390705	-0.452510914127177	0.294959154825781	0	1	1
Pl03G0000303700.v1	2903.82997219738	-0.965615919157412	0.0713547423040523	0	1	1
Pl06G0000177900.v1	67.0877941180391	0.883554056768455	0.541810508373225	0	1	1
Pl06G0000341100.v1	14727.7151334253	-0.425890382249793	0.057835920691809	0	1	1
Pl07G0000319900.v1	187.111701203578	-0.533802629696129	0.234606033091705	0	1	1
Pl09G0000119500.v1	208.776460621513	-0.52819084427725	0.214221749457365	0	1	1
Pl01G0000284600.v1	246.620591289121	2.2556604364235	0.298433321364933	4.20750749507641	2.58202842097377e-05	0.000331568250487441
Pl01G0000059400.v1	51513.4847028755	-1.44360741342447	0.0673225122060703	-6.58928787545269	4.41941152270968e-11	8.50154301575545e-10
Pl05G0000007800.v1	14725.3547371327	0.969648595347424	0.0747306430086146	0	1	1
Pl07G0000054900.v1	802.886289853553	0.364111673276889	0.150573327100365	0	1	1
Pl09G0000339240.v1	243.302191703853	-0.730032871554518	0.209620958368154	0	1	1
Pl08G0000336100.v1	5136.62187978579	-0.180124451079166	0.0624951183058263	0	1	1
Pl10G0000296200.v1	690.196934819304	0.812879061392713	0.162790119592765	0	1	1
Pl07G0000271100.v1	2285.38696455511	-0.348010833774247	0.106525882966503	0	1	1
Pl02G0000300000.v1	3728.6648263264	-0.178394754587751	0.0766941274286051	0	1	1
Pl03G0000380200.v1	111.109204365837	0.276501394014164	0.318710965298904	0	1	1
Pl07G0000376100.v1	3140.5928206457	0.192712423502202	0.0795802208933016	0	1	1
Pl05G0000285300.v1	1147.52204889	-0.122049828081728	0.108825402645985	0	1	1
Pl11G0000046400.v1	1036.39718418704	-0.575084050711901	0.115796388080362	0	1	1
Pl07G0000063000.v1	1290.98554465913	0.620756983513458	0.110715681972057	0	1	1
Pl07G0000120900.v1	3115.07391947311	0.677697739037369	0.0816673317857406	0	1	1
Pl04G0000024700.v1	1708.18959541161	0.821649240598168	0.0964235455581093	0	1	1
Pl09G0000023100.v1	236.140538797005	-0.483634928100657	0.218927779815477	0	1	1
Pl11G0000060400.v1	2340.73084590684	-0.135678049619804	0.0828688125526234	0	1	1
Pl07G0000320700.v1	629.696184818298	-0.759914390636269	0.161864627295941	0	1	1
Pl10G0000043400.v1	49.8891591995264	-0.0896865124048424	0.39902089989263	0	1	1
Pl02G0000357400.v1	3150.97583756335	-0.0698473434288154	0.0761789576284859	0	1	1
Pl06G0000259100.v1	472.565443460119	-0.853873871887134	0.199590084135847	0	1	1
Pl01G0000096800.v1	293.370525541221	0.140093060463643	0.198591315536266	0	1	1
Pl11G0000332500.v1	1607.94452335234	-0.0452469653621112	0.10248242358013	0	1	1
Pl11G0000324300.v1	1.64029493237442	-0.0546123263799908	0.371144611909175	0	1	NA
Pl02G0000455900.v1	11056.937304692	0.727272141129318	0.0821613374546748	0	1	1
Pl04G0000171300.v1	998.046270936765	-0.428303280716968	0.144055003751074	0	1	1
Pl03G0000238400.v1	617.496957690716	2.82123339865631	0.177211432047535	10.2771778186849	8.93043173447494e-25	2.97478277803695e-23
Pl08G0000072800.v1	2974.01586783394	0.418722847210221	0.0709970753374932	0	1	1
Pl07G0000287600.v1	1712.8962524676	-0.903114897679525	0.0882013355941888	0	1	1
Pl10G0000013800.v1	50.7483522034642	-0.346097090888694	0.439844977777482	0	1	1
Pl03G0000026800.v1	5881.09566188588	1.85747679764646	0.0558621912365436	15.3498596933935	3.54953248861225e-53	2.308140142196e-51
Pl09G0000052500.v1	3752.07905049109	-0.265975769870678	0.0783176584420544	0	1	1
Pl01G0000232400.v1	5148.11347493565	0.772183971911334	0.0752581950598906	0	1	1
Pl05G0000237900.v1	207.631031551175	0.282032199615306	0.250263537296163	0	1	1
Pl03G0000241500.v1	2216.80285362376	-0.714876679429204	0.0798150199747436	0	1	1
tig000020540100.v1	450.650218658074	-0.815637156555172	0.200282036771018	0	1	1
Pl08G0000049900.v1	139.265041095601	0.034530685712081	0.309348504214714	0	1	1
Pl06G0000235900.v1	126.962571557537	-1.96483477108316	0.312221112884795	-3.09022910772588	0.00200002153899063	0.0205994256302915
Pl02G0000329300.v1	3662.90647245604	-0.113453516452492	0.0868077954975446	0	1	1
Pl04G0000371100.v1	2606.76323643621	-1.84471554180784	0.073893016609751	-11.4316018016833	2.90696304227714e-30	1.14085467710556e-28
Pl03G0000089800.v1	4918.43503219274	0.572677444288375	0.0728064216901568	0	1	1
Pl01G0000038200.v1	1731.6739555617	-0.776234320055158	0.10483749452987	0	1	1
Pl02G0000034000.v1	3.26003193664048	-0.19210715124641	0.395327673766149	0	1	1
Pl02G0000319100.v1	6473.65782494496	-0.348653316618494	0.0664792596745392	0	1	1
Pl02G0000409800.v1	2234.9637823293	-1.29847991035988	0.0853493451946965	-3.49715524681532	0.000470248085331713	0.00522854283145083
Pl01G0000050500.v1	28.6758953493738	1.6558592288711	0.522821841126161	1.25446027170245	0.209674757221556	1
Pl02G0000278500.v1	967.172625015197	0.715248901379839	0.116588168164939	0	1	1
Pl07G0000116700.v1	6.50546052859477	-0.342407011522503	0.519653906004225	0	1	1
Pl06G0000141300.v1	840.011034626411	0.596808912291914	0.133797012102601	0	1	1
Pl10G0000020100.v1	8530.52784217423	-0.480471919979967	0.0828080721079329	0	1	1
Pl03G0000229700.v1	106.227118697909	-0.562030748448421	0.389880188039253	0	1	1
Pl09G0000080100.v1	2.60501515350413	-0.674230314749016	0.442645753288849	0	1	NA
Pl05G0000104900.v1	5595.41360497843	0.131421537196422	0.068875502753039	0	1	1
Pl07G0000031700.v1	49.7027719255642	-1.54028967223022	0.485246284329232	-1.11343391939019	0.265522113997142	1
Pl11G0000135100.v1	7.41409418089301	-0.186323398131407	0.555852446571141	0	1	1
Pl03G0000292800.v1	362.613564964522	0.588161266293525	0.194316207216728	0	1	1
Pl03G0000335300.v1	9.31847669634291	0.303867876280283	0.554424403441775	0	1	1
Pl01G0000312700.v1	58.1100248458455	1.278409986529	0.433489747692073	0.642252759174284	0.520709081907078	1
Pl08G0000014600.v1	512.589322562911	-0.231800235007479	0.142336104137901	0	1	1
Pl07G0000214300.v1	102.614616793596	0.0920996425159968	0.299494690147015	0	1	1
Pl08G0000366600.v1	675.452551921153	0.692283335922363	0.129544798353862	0	1	1
Pl08G0000355100.v1	1506.94861465211	-1.44260532093505	0.102033327342142	-4.33785050889202	1.43882961265334e-05	0.000188730601015956
Pl09G0000000900.v1	860.550469483197	0.0682938567534064	0.115413490450295	0	1	1
Pl02G0000351500.v1	6558.25066609642	-0.086014125274059	0.0705696722329758	0	1	1
Pl04G0000283400.v1	2.3797163333192	0.367514990866381	0.352163582238705	0	1	NA
Pl10G0000001500.v1	1891.26735089553	-0.0941457884169756	0.102275212223816	0	1	1
Pl02G0000082500.v1	31.1188436625381	0.350637224571281	0.465636837271923	0	1	1
Pl07G0000240500.v1	2102.58249986409	0.259278072654211	0.0998175669234904	0	1	1
Pl06G0000190600.v1	5.71490758620411	-1.20547239134685	0.514555845046281	-0.399319905361032	0.689657501977339	1
Pl09G0000022100.v1	4.2349735155838	1.12039251772859	0.503516202240745	0.239103562492769	0.811025279418436	1
Pl09G0000254300.v1	9164.11278490305	0.13416073613084	0.0618037953928399	0	1	1
Pl08G0000347000.v1	7626.50772508963	0.205025760008426	0.057534038166306	0	1	1
Pl10G0000242200.v1	236.883473020212	0.501022480211036	0.237602669723043	0	1	1
Pl05G0000282200.v1	581.17290145628	-0.114322589450104	0.144360150927868	0	1	1
Pl06G0000317600.v1	7097.92873238377	0.0611253194061116	0.069172037402208	0	1	1
Pl03G0000343500.v1	343.143459297182	0.439453238461962	0.168168639483378	0	1	1
Pl01G0000101100.v1	54.1327806864975	0.577307843585748	0.427118885417321	0	1	1
Pl01G0000079700.v1	2976.03423836268	0.528198789966699	0.0735837881089816	0	1	1
Pl04G0000182700.v1	2381.55141255244	0.19644501632791	0.0742621646376278	0	1	1
Pl01G0000321600.v1	3683.2648544397	-0.500271339177229	0.0675712728838671	0	1	1
Pl05G0000184100.v1	3.58383991843727	-0.272644652107365	0.478318818841179	0	1	1
Pl06G0000159300.v1	6378.15049622269	0.0236479459372152	0.0651781375371074	0	1	1
Pl05G0000031900.v1	2488.39383916814	0.59951486103327	0.0789271586092705	0	1	1
Pl11G0000317700.v1	16.3533992873547	-0.453949658408791	0.553732190250307	0	1	1
Pl06G0000314900.v1	6003.02475268896	0.0138669313330473	0.055671324770563	0	1	1
Pl03G0000318100.v1	4416.1374820768	-0.641638529022928	0.0667087333607165	0	1	1
Pl01G0000241400.v1	17.5215847514263	-0.433571597578731	0.545722944961578	0	1	1
tig000018820530.v1	7544.7783926971	0.105643022296558	0.0605938331877987	0	1	1
Pl03G0000060900.v1	20.7737363418659	0.556039577383865	0.504844416023029	0	1	1
Pl02G0000109200.v1	13.7429898957951	-0.115137945581311	0.553680625208099	0	1	1
Pl02G0000050100.v1	4524.72759159096	0.634911936464008	0.0868480630350896	0	1	1
Pl02G0000008100.v1	767.21640697663	-1.66502882097973	0.147182104383772	-4.51840815678035	6.23062891668411e-06	8.36107996777862e-05
Pl09G0000313500.v1	182.032603304576	-1.23702031228951	0.269625788316121	-0.879071374328678	0.379362577561337	1
Pl08G0000428300.v1	256.094347038552	0.0927129173194784	0.238045728627851	0	1	1
Pl04G0000090900.v1	137.284963099448	-0.103140912991776	0.322051257433191	0	1	1
Pl07G0000372200.v1	8008.14615766638	-0.177617040623805	0.0578573453784102	0	1	1
Pl03G0000383700.v1	1465.87613176572	0.170761625269113	0.10043868814679	0	1	1
Pl05G0000038200.v1	3942.13321142753	0.0809089932090171	0.0713569521516915	0	1	1
Pl03G0000161600.v1	394.374889885394	0.189043399972616	0.157382293653952	0	1	1
Pl08G0000435100.v1	2514.70815856484	0.484309119988852	0.0892130132677159	0	1	1
Pl01G0000075800.v1	8126.32677270548	0.436504894358894	0.0588365412075085	0	1	1
Pl04G0000373800.v1	77.0217843422481	-0.201500221312589	0.332118327407062	0	1	1
Pl03G0000028600.v1	973.559173572014	-0.557241726292568	0.124238076404705	0	1	1
Pl06G0000031700.v1	19366.3141137032	1.48513770813149	0.0441167817968104	10.9966703910066	3.96503139468225e-28	1.45781981353355e-26
Pl07G0000089200.v1	2234.69794765287	0.792033169798622	0.0915190726588535	0	1	1
Pl03G0000390200.v1	25.5717561586015	0.105022590528964	0.492022959098348	0	1	1
Pl01G0000313500.v1	13.0329922571977	-0.108881021828565	0.556229484438705	0	1	1
Pl04G0000324500.v1	533.559869411896	-1.29639592164601	0.145186956398417	-2.04147761616166	0.0412033765451269	0.339199513982611
Pl04G0000018900.v1	29.812170662676	-2.12417584237392	0.548683064311234	-2.0488619304937	0.0404756178560285	0.333770272033692
Pl11G0000303800.v1	79.3091351045042	-0.269110952397221	0.385768109036326	0	1	1
Pl08G0000150300.v1	349.68781462672	0.480299038006424	0.189468820697611	0	1	1
Pl03G0000321300.v1	2729.33675131081	-0.0563378733230549	0.079852111436229	0	1	1
tig000019260020.v1	7.61256657681562	-0.0461370627390358	0.555076017226751	0	1	1
Pl01G0000344600.v1	4439.36534258561	-0.207102601878657	0.0634241622613237	0	1	1
Pl02G0000013100.v1	2364.25262684703	0.586527155620455	0.077088869993792	0	1	1
Pl10G0000145400.v1	61.930357184494	0.838809014382516	0.393746264156151	0	1	1
Pl05G0000279600.v1	10312.5094312696	0.0370840661391734	0.0703090266263039	0	1	1
Pl09G0000267300.v1	881.646547112406	0.214793085751309	0.129918292626569	0	1	1
Pl01G0000406100.v1	1746.06840669703	-0.734596733928945	0.0923398121929989	0	1	1
Pl01G0000260900.v1	165.547441475005	0.63044638799616	0.259730229129667	0	1	1
Pl11G0000055700.v1	191.349121831394	-0.9437234166603	0.264164286288048	0	1	1
Pl09G0000119600.v1	417.512758098797	0.285799943932997	0.182235920680725	0	1	1
Pl09G0000350000.v1	1676.77032522742	-1.24418685105174	0.0990409542352276	-2.46551391732129	0.0136816860015299	0.124633838575784
Pl01G0000063300.v1	784.860008815547	0.41327240825224	0.138961265156029	0	1	1
Pl08G0000363500.v1	64.6514840825661	-0.127894897969549	0.418560783436485	0	1	1
Pl08G0000123600.v1	1663.25333920861	-0.612917750909993	0.0921913406596791	0	1	1
Pl05G0000285400.v1	1727.6507121662	0.210008654255982	0.100010144643277	0	1	1
Pl11G0000101700.v1	114.425243360649	-0.541045374918639	0.286767203193304	0	1	1
Pl09G0000105700.v1	6510.55374026565	-0.0398296327684393	0.0675842385505128	0	1	1
Pl11G0000375000.v1	704.524743521934	0.198267797377684	0.141134665731798	0	1	1
Pl01G0000233300.v1	1363.95266197778	-0.0393516036766359	0.104749076254451	0	1	1
Pl10G0000355100.v1	5537.2119333353	1.43780603797933	0.0734918170133959	5.95720796914742	2.56583643246167e-09	4.39011202055198e-08
Pl09G0000330200.v1	4631.27046180899	-0.460524812255744	0.0686640532157687	0	1	1
Pl01G0000043000.v1	839.508752935898	1.13933229849445	0.116711071259702	1.19382246251871	0.232547423006152	1
Pl03G0000230100.v1	4116.22080923785	0.451948042520555	0.065793479100404	0	1	1
Pl08G0000315500.v1	2669.80605356924	-0.205350314011098	0.0913225669026199	0	1	1
Pl07G0000401300.v1	2.97520519323901	0.320686678093264	0.42392898491245	0	1	1
Pl01G0000023400.v1	207.374450831415	0.263882473236645	0.236190840058865	0	1	1
Pl11G0000326800.v1	346.232398663045	0.333997572829818	0.165457528700011	0	1	1
Pl04G0000206400.v1	8.88560346576842	0.847136417027585	0.534556377181288	0	1	1
Pl10G0000061700.v1	1.89283124658935	0.307897692074765	0.328145765163833	0	1	NA
Pl10G0000015500.v1	12544.67115142	-0.760974757828239	0.0521912058193596	0	1	1
Pl11G0000014200.v1	435.779624453115	-0.893022712414221	0.197716669650014	0	1	1
Pl07G0000002100.v1	22.0614391945349	0.654241310472343	0.496925178152159	0	1	1
Pl05G0000262600.v1	1807.69394323506	0.391866802835509	0.0881659635564732	0	1	1
Pl03G0000048100.v1	80.2695012431996	0.723264936222384	0.328831419558993	0	1	1
Pl02G0000379000.v1	2674.34224884336	-0.577995069734201	0.0809510298431205	0	1	1
Pl01G0000045400.v1	2.40882264237758	-0.348281287995992	0.347226318246802	0	1	NA
Pl10G0000345400.v1	1827.18916588646	-1.38931920862734	0.096638355500705	-4.0286199678191	5.61052283774563e-05	0.000700241364894745
Pl05G0000283600.v1	965.72041664939	-0.314465406883	0.1194607978722	0	1	1
Pl07G0000251800.v1	1093.98391160364	-0.802511506147571	0.119524409113026	0	1	1
Pl05G0000071800.v1	2375.62335207533	-0.0176885433621944	0.119824546750259	0	1	1
Pl03G0000268000.v1	2439.41718699182	-0.0456853051594086	0.0828100120549018	0	1	1
Pl06G0000195300.v1	7678.84142632679	-0.672682247224668	0.0556265302682391	0	1	1
Pl01G0000309100.v1	3.89911296651076	-0.917346837194812	0.483339721556716	0	1	1
Pl02G0000357700.v1	130.953266819625	-0.25581856969932	0.272826336768567	0	1	1
Pl02G0000463500.v1	725.14655260835	0.0135715616525448	0.121562286040454	0	1	1
Pl08G0000419800.v1	6129.84472313925	0.638453112858088	0.0682910799479144	0	1	1
Pl11G0000333800.v1	1321.01935088303	-0.301861542196946	0.110716422819703	0	1	1
Pl02G0000371800.v1	9.92701560498318	1.14500925404184	0.555701337092198	0.260948182706602	0.794132467251551	1
Pl07G0000284900.v1	3748.89668347627	-0.279426771316075	0.079248189182184	0	1	1
Pl06G0000013200.v1	68.1621417875292	-0.248393065934688	0.403675532882933	0	1	1
Pl11G0000390700.v1	1754.18923559716	-0.156873953025696	0.0987470171810811	0	1	1
Pl09G0000223200.v1	1301.006197728	0.604215165156296	0.0952979881652791	0	1	1
Pl04G0000055000.v1	3.86013794028152	0.72632873600403	0.447492444991212	0	1	1
Pl01G0000058900.v1	41.1055360161567	-1.5569301025321	0.46704026399162	-1.19246700010877	0.233078182740893	1
Pl09G0000091400.v1	4.19478573816729	1.1045896786065	0.501896363841354	0.208388994504767	0.834925248823623	1
Pl01G0000277500.v1	3707.74026746473	-0.324455460769083	0.0652861617367924	0	1	1
Pl10G0000335100.v1	773.485073051181	-0.196269062544691	0.135391728258662	0	1	1
Pl10G0000160700.v1	2.18845813054059	-0.171319422934041	0.404238414892911	0	1	NA
Pl10G0000303000.v1	321.561450969759	-0.154260308934733	0.176199424667169	0	1	1
Pl09G0000153300.v1	234.198828172123	-0.461971442359967	0.205066981217652	0	1	1
Pl08G0000058400.v1	2918.29339659067	-0.268827853784412	0.0703556803748934	0	1	1
Pl02G0000409700.v1	1850.46212689742	-0.066226975386727	0.110944613338936	0	1	1
Pl08G0000394900.v1	2675.94106816212	-0.0693072210747666	0.0934476768957158	0	1	1
Pl08G0000135000.v1	24.6127383573753	0.14861273670763	0.543413285163934	0	1	1
Pl03G0000160200.v1	141.279957061931	0.157234924518304	0.291225618989164	0	1	1
Pl04G0000006700.v1	48.0173725034531	0.455865333494833	0.446122936873077	0	1	1
Pl01G0000335200.v1	2543.03891620135	0.349151671309819	0.0870758141813676	0	1	1
Pl02G0000456300.v1	27140.6070422572	-0.434162057742231	0.0520158836044436	0	1	1
Pl09G0000332700.v1	2699.48105929733	0.487961636493227	0.0807212668719522	0	1	1
Pl09G0000142500.v1	938.789945291839	1.25582654830879	0.117556396227178	2.1762027122234	0.0295401062107532	0.252184216778253
Pl05G0000011800.v1	200.720216527191	2.67914252941775	0.297988630505164	5.63492146183964	1.75138135108789e-08	2.82462229776377e-07
Pl08G0000367000.v1	871.445725624869	-0.377270494449514	0.12212298854045	0	1	1
Pl09G0000278800.v1	864.082559829664	-0.00997788750018436	0.130973460326236	0	1	1
Pl01G0000311600.v1	434.323894408254	-0.0753926119008639	0.190051375061173	0	1	1
Pl03G0000093100.v1	1887.16878863076	-0.274711122332728	0.119195114429749	0	1	1
Pl06G0000201100.v1	3442.78260227238	1.47206910406247	0.0735348760814617	6.41966273988839	1.36576582245559e-10	2.52977078477569e-09
Pl03G0000220300.v1	199.252763781893	-0.16617786661785	0.236406635521843	0	1	1
Pl10G0000044150.v1	3353.37240419397	-0.355571380546152	0.0835863250525799	0	1	1
Pl06G0000162300.v1	3115.93988689827	0.0885923908715615	0.0747508465900837	0	1	1
Pl07G0000159900.v1	107.244318115888	6.22362087645498	0.461048609812314	11.329870137948	9.33430307437594e-30	3.59407417588176e-28
Pl02G0000041400.v1	177.069494108925	-1.16035397526663	0.246234604052682	-0.651224371503527	0.514901660124617	1
Pl01G0000323800.v1	435.220910157433	1.9379565466786	0.172793487338729	5.42819385802378	5.69271888989605e-08	8.82606067583757e-07
Pl03G0000311300.v1	1874.46743193213	0.0950421527246963	0.0849066522377949	0	1	1
Pl02G0000106500.v1	1018.60423993344	0.714057666775853	0.124612104955684	0	1	1
Pl11G0000032600.v1	96.0758673066196	-2.02465471387347	0.33152609840779	-3.09072111907494	0.00199671073087349	0.0205816093464826
Pl01G0000149600.v1	6102.4607598141	-0.0811897318174445	0.0800752738622916	0	1	1
Pl04G0000368900.v1	8.30127713060612	-0.521342313259279	0.552710346760338	0	1	1
Pl06G0000221900.v1	667.101478956032	-1.05621590415129	0.153251139058411	-0.366822096701454	0.713751724106304	1
Pl02G0000319200.v1	4402.12638252905	-0.485118750062631	0.0713155807584568	0	1	1
Pl06G0000135700.v1	1.97570309087265	-0.298205631517805	0.415182678073234	0	1	NA
Pl03G0000017100.v1	1385.55602880639	-0.634619893949929	0.0995049933832201	0	1	1
Pl06G0000087000.v1	2192.83705803316	-0.451424114756109	0.0893624141100384	0	1	1
Pl08G0000389600.v1	4.19065364569536	-0.298979747579999	0.492252095286314	0	1	1
Pl11G0000096100.v1	352.441740024717	0.105898518630624	0.190811611464995	0	1	1
Pl08G0000081620.v1	1245.94657873509	-0.310534175603744	0.113025572452087	0	1	1
Pl10G0000002800.v1	40.6092395525597	-0.214725986280054	0.418299081601601	0	1	1
Pl05G0000209300.v1	2467.99860941399	0.137959324734538	0.0850374332734273	0	1	1
Pl02G0000270900.v1	2769.92070927807	0.385063358848197	0.0893917804081603	0	1	1
Pl10G0000338200.v1	591.921492631865	-3.50279757009069	0.185823697166748	-13.4686673887713	2.39143175195635e-41	1.23355498597748e-39
Pl10G0000276400.v1	1871.61373989272	0.140616391061665	0.093399718863084	0	1	1
Pl06G0000339200.v1	6209.49063610208	-0.440883525264388	0.0715929792603504	0	1	1
Pl01G0000281000.v1	74.2673457671976	-2.9170388785731	0.431069132914444	-4.4471726973631	8.70078864098764e-06	0.000115742264565913
Pl01G0000374900.v1	798.359980115861	0.118670458069394	0.118784878634865	0	1	1
Pl03G0000352000.v1	508.513291740107	0.0691653850353836	0.170580143731807	0	1	1
Pl09G0000118500.v1	6705.15837556121	0.266837155757065	0.0556087385666122	0	1	1
Pl08G0000257100.v1	4724.15996670108	-0.220331453799716	0.0879937411276383	0	1	1
Pl02G0000365700.v1	932.846577164927	0.116702870253356	0.108400821926146	0	1	1
Pl07G0000297400.v1	1138.70219038763	0.0509791843080216	0.124867182744712	0	1	1
Pl03G0000365300.v1	532.785936094375	0.748721369453796	0.197812916405373	0	1	1
Pl11G0000312400.v1	8.95867148027812	0.745013821381667	0.531539924169301	0	1	1
Pl01G0000383800.v1	3564.77323221758	0.29666117950505	0.0888878661066554	0	1	1
Pl08G0000400800.v1	1.01591586743265	-0.233725805828247	0.295597261356469	0	1	NA
Pl03G0000200600.v1	8.36667839116535	-0.0117724055871279	0.516796544425792	0	1	1
Pl02G0000264900.v1	1291.75410067929	-0.538362886157002	0.124183362963551	0	1	1
Pl09G0000351200.v1	1798.7244641437	-1.17713711953986	0.0853500629253579	-2.07541873395887	0.0379477434135358	0.315157040238094
Pl01G0000129100.v1	2.33803798765271	0.477166687485366	0.416538622960664	0	1	NA
Pl02G0000359600.v1	159.62667786342	0.16378887130645	0.259584366438549	0	1	1
Pl10G0000302300.v1	7598.61551252391	-0.315706173834786	0.0620150112071012	0	1	1
Pl01G0000026900.v1	145.595089181585	0.317529502312365	0.260310595724426	0	1	1
Pl02G0000085500.v1	219.116798100878	0.375153926840414	0.268203128335141	0	1	1
Pl05G0000177700.v1	3.74046298811594	-0.365604243553238	0.479417819696311	0	1	1
Pl05G0000024300.v1	42.6326379827242	-1.64935224469074	0.487158656466625	-1.33293791677748	0.182552178243634	1
Pl08G0000153700.v1	902.573334148064	-0.196352364106291	0.136121634321091	0	1	1
Pl09G0000255300.v1	1187.79715417734	0.359798983294237	0.132454951388953	0	1	1
Pl08G0000367500.v1	409.424798249897	0.504526492753906	0.215562438631141	0	1	1
Pl03G0000184300.v1	3509.2687815609	0.380884601949276	0.0717421730069743	0	1	1
Pl02G0000350600.v1	3.37353049892988	0.299865335033719	0.522278372912024	0	1	1
Pl08G0000435600.v1	677.373790230067	0.48345451498861	0.148280562734593	0	1	1
Pl07G0000017400.v1	11925.2026495281	0.361891641648564	0.0570422190291837	0	1	1
Pl05G0000247800.v1	127.369940127621	-0.952376866575201	0.325173727865184	0	1	1
Pl08G0000430800.v1	635.833089367392	0.316416609855344	0.12568043607007	0	1	1
Pl09G0000243800.v1	3.32956811518772	0.18501878337208	0.392299135985562	0	1	1
Pl07G0000146200.v1	2681.34965240483	0.234484610822663	0.0904180335972015	0	1	1
Pl01G0000001400.v1	2125.34601188789	0.118943469747042	0.0766363958071568	0	1	1
Pl01G0000128900.v1	1.61254260240172	-0.0511868046403713	0.331775363769902	0	1	NA
Pl01G0000405600.v1	1045.23463568883	1.34175486967355	0.10327036567654	3.30932177333407	0.000935222873859536	0.0100202450770665
Pl09G0000004400.v1	23.9058067369816	-1.29650203504826	0.544301886481834	-0.544738209460826	0.585933581584	1
Pl01G0000270400.v1	120.129291975093	-0.373093975104855	0.309228981741327	0	1	1
Pl07G0000291500.v1	470.781587374174	0.586731629337392	0.179814392158696	0	1	1
Pl10G0000267400.v1	18.3354931216625	-3.05862652756739	0.549468917547867	-3.74657503240491	0.00017926540015869	0.00210621770008649
Pl09G0000330100.v1	1269.53048199115	0.0860467109252959	0.0952010209172994	0	1	1
Pl10G0000069100.v1	27838.3128165065	-0.589295770083051	0.0523297890269926	0	1	1
Pl11G0000387000.v1	16.2210738460033	-0.103072198711439	0.53714313083749	0	1	1
Pl04G0000126400.v1	176.382492240462	-0.369806803960761	0.267966728925156	0	1	1
Pl11G0000017500.v1	31.6570815398085	2.57953374413458	0.546937659490693	2.88795938024351	0.00387749942370366	0.0383980805628006
Pl07G0000383200.v1	7141.30993124646	0.375447880302628	0.0585207028210115	0	1	1
Pl01G0000234400.v1	969.016773888755	-0.217374500232113	0.161745612424006	0	1	1
Pl02G0000434100.v1	7.96352621525297	-0.0247698622724571	0.543237076128593	0	1	1
Pl08G0000234200.v1	2511.649273294	0.96482756567029	0.0825346089177052	0	1	1
Pl02G0000026100.v1	769.944473290599	0.290923015921913	0.133901481214654	0	1	1
Pl11G0000101000.v1	417.379341662274	-1.77751379822159	0.220764552955897	-3.52191412892682	0.000428442899810225	0.00480744786615879
Pl01G0000289800.v1	223.38362780319	0.384206776656479	0.221354748284355	0	1	1
Pl11G0000389000.v1	613.315544282359	-0.657616621342576	0.136619157998026	0	1	1
Pl09G0000042000.v1	4148.82127127753	0.373704790218964	0.0749972882346847	0	1	1
Pl10G0000342900.v1	1413.84129295814	0.311166740159782	0.0995148602811972	0	1	1
Pl04G0000000600.v1	8942.94198802204	-0.0838726937511196	0.0815690010976111	0	1	1
Pl02G0000157500.v1	103.809667313173	-0.61526148197691	0.29139422542685	0	1	1
Pl05G0000050300.v1	1260.32879254387	-0.375669749541856	0.113756462796693	0	1	1
Pl07G0000034200.v1	131.360318284342	-0.834065159234244	0.271710490215802	0	1	1
Pl07G0000018200.v1	2177.70531037557	0.105815174507954	0.100011428552756	0	1	1
Pl03G0000201100.v1	777.810905857254	0.102614462315873	0.125803407713854	0	1	1
Pl07G0000078300.v1	811.505213926462	0.379817742279713	0.146347939988854	0	1	1
Pl01G0000248100.v1	212.80767751309	0.21178693621964	0.228503623312065	0	1	1
Pl03G0000261200.v1	1101.20075204828	1.13114435577608	0.11666829609892	1.12407877856456	0.260979607188775	1
Pl07G0000069900.v1	1894.80802982989	-0.408186777687516	0.108716217886773	0	1	1
Pl06G0000200850.v1	5366.98759999838	0.0535974069648279	0.0578163038345973	0	1	1
Pl11G0000083200.v1	4368.1764033646	0.545289910574795	0.0707337550493413	0	1	1
Pl05G0000017700.v1	474.271594291138	-0.383099374352661	0.153199037039119	0	1	1
Pl07G0000324000.v1	378.521077836017	0.0872663379767643	0.201498812739374	0	1	1
Pl03G0000218200.v1	3459.05352556181	-0.575446698528901	0.0736086496152032	0	1	1
Pl06G0000317400.v1	3235.19510898611	0.170432853748691	0.0776183924879484	0	1	1
Pl09G0000070000.v1	16.7030570501338	-0.148744843404491	0.555503586681546	0	1	1
Pl10G0000014000.v1	1926.83319397325	-0.309597213842153	0.08865654501079	0	1	1
Pl02G0000353500.v1	5209.35529145508	-0.145059653312563	0.0679226215235498	0	1	1
Pl04G0000359200.v1	581.751318976364	-0.655516709041653	0.142671465848303	0	1	1
Pl08G0000427800.v1	5041.75124148363	2.30030444255032	0.0869186317325361	14.9600196946449	1.33986383173687e-50	8.33579406767594e-49
Pl10G0000142100.v1	1111.47413973672	1.01174009161474	0.146046459976063	0.0803860060467583	0.935930256441965	1
Pl09G0000264700.v1	563.392172424797	0.269875668762906	0.144930283669253	0	1	1
Pl02G0000294700.v1	1094.59357101809	-0.0964979323811842	0.124881085685468	0	1	1
Pl01G0000362200.v1	498.51486636963	-0.0444143299742708	0.15927587154252	0	1	1
Pl04G0000071200.v1	2007.91681571395	2.05991066546052	0.0871830673509151	12.157299549858	5.24644527158795e-34	2.25044889281272e-32
Pl03G0000339400.v1	2111.74228713133	0.579490783648616	0.107473271576433	0	1	1
Pl06G0000145600.v1	1.20079303170015	-0.277801780261177	0.317926748508528	0	1	NA
Pl11G0000133800.v1	688.729046651868	2.67314079233456	0.391313728833972	4.27570174274272	1.90536169258253e-05	0.000247272257874962
Pl02G0000416000.v1	5880.51658511594	-0.0136669076465514	0.0680656322338474	0	1	1
Pl10G0000017700.v1	145.487695925019	0.0587161591017096	0.245929101355838	0	1	1
Pl01G0000260200.v1	232.128901571378	-0.926719000044802	0.22924715505264	0	1	1
Pl02G0000092000.v1	1819.73848957929	0.735585710918459	0.0932080581104463	0	1	1
Pl08G0000428100.v1	1226.49994575036	-0.40572030463859	0.099932240276818	0	1	1
Pl07G0000226900.v1	249.385236161663	-0.522145247334271	0.198158652760923	0	1	1
Pl07G0000058400.v1	13.4188594998297	0.0205672103014988	0.540951847559316	0	1	1
Pl06G0000048600.v1	1063.02249084771	0.213689841303963	0.115103144853719	0	1	1
Pl02G0000431800.v1	873.279858340308	0.0924318793954422	0.118937142787317	0	1	1
Pl05G0000052900.v1	9390.46977106865	0.598357939740236	0.0580147009505546	0	1	1
Pl10G0000245300.v1	23.4218985498063	-0.887766745444485	0.553257741451998	0	1	1
Pl03G0000363900.v1	308.400389034944	-1.44410707128052	0.201873924668755	-2.19992290737514	0.0278123651498118	0.238433495060624
Pl11G0000312300.v1	11.920741069459	0.665398035763971	0.555881456293412	0	1	1
Pl07G0000133100.v1	3.82924950012918	-1.00542666487462	0.495389554801389	-0.0109543385039523	0.991259877233098	1
Pl09G0000175300.v1	679.909537858949	-0.014777860957421	0.138117245810927	0	1	1
Pl01G0000290500.v1	5352.99279832528	0.0209273838365754	0.0625437008796985	0	1	1
Pl09G0000141800.v1	15316.6602897254	-0.411870621590915	0.053967299950956	0	1	1
Pl03G0000319900.v1	2.86997428246675	-0.702354640938272	0.447607908313273	0	1	NA
Pl03G0000358500.v1	20315.3165362594	-0.763903272497537	0.0586581683066222	0	1	1
Pl08G0000435300.v1	195.198602893952	0.215213117316602	0.242381329320553	0	1	1
Pl08G0000016200.v1	1790.37239963037	0.332310643095754	0.0889948231372397	0	1	1
Pl05G0000003800.v1	5425.4464635074	0.594324250905983	0.0802995559759369	0	1	1
Pl02G0000129800.v1	1.47439257378097	-0.327606588407188	0.339963593199814	0	1	NA
Pl09G0000317100.v1	47.6261717592586	-0.344454175420905	0.461461288363407	0	1	1
Pl10G0000238400.v1	471.251257472726	0.644595372814065	0.162001536759043	0	1	1
Pl06G0000279200.v1	5670.10633728856	0.842006863895223	0.0658850618529406	0	1	1
Pl04G0000051400.v1	3560.0918362517	-0.32685928055953	0.0829166968794697	0	1	1
Pl02G0000005200.v1	6940.18016013187	0.0341260517424078	0.0761319099425621	0	1	1
Pl04G0000003600.v1	837.677572022928	-1.64737401594853	0.13266556514247	-4.87974415405618	1.0622354837613e-06	1.50473103000949e-05
Pl02G0000010500.v1	93.1500045905804	-0.665421623123399	0.386545416794661	0	1	1
Pl09G0000228600.v1	550.259876528216	-0.47181665394031	0.141894489313387	0	1	1
Pl02G0000363900.v1	25765.4976654121	-0.882293512795501	0.0493579587733704	0	1	1
Pl08G0000327700.v1	1499.77509333548	0.898878910364009	0.117843975849621	0	1	1
Pl08G0000068200.v1	789.821693860911	-1.45217777662635	0.124976708769669	-3.61809637233858	0.00029677789306745	0.00339234197545543
Pl01G0000402900.v1	8.15136463821486	1.45368673542101	0.550011439212397	0.824867817423351	0.409446639211195	1
Pl11G0000095600.v1	5957.94754075341	-1.32132295165904	0.0617152415744137	-5.20654126050211	1.9239293032507e-07	2.86829704051705e-06
Pl09G0000043300.v1	1270.9315151006	-1.33018263418133	0.101991788661765	-3.23734526586564	0.00120647346964224	0.0127698165942653
Pl11G0000392500.v1	516.036028485745	-1.94660668132344	0.193489168469651	-4.89229804856969	9.96653616991261e-07	1.41346757166104e-05
Pl05G0000075000.v1	1704.31156685584	2.0788061854709	0.11944344851149	9.03194104754206	1.68653277697137e-19	4.72886770607225e-18
Pl02G0000377200.v1	17.5966075132792	-0.549574748049741	0.554333646285668	0	1	1
Pl07G0000334100.v1	6.46513802717955	-0.0291312604813731	0.536872073187645	0	1	1
Pl07G0000297700.v1	4.64971654756508	0.159229633571062	0.501566540551138	0	1	1
Pl02G0000411500.v1	2072.32582242663	-0.271952058607487	0.0789866857645678	0	1	1
Pl10G0000229700.v1	36.1750102236152	0.0125253844755342	0.482066575854897	0	1	1
Pl07G0000324500.v1	12.7516360965945	-0.219166027379698	0.552778252658911	0	1	1
Pl10G0000292800.v1	1856.74374655581	0.980438307016533	0.114728620343918	0	1	1
Pl10G0000335300.v1	54.214240970719	-1.60796226832708	0.385765877760571	-1.57598767380981	0.115028643929786	0.853810061956064
Pl07G0000354000.v1	1340.59054701912	0.0371135714320107	0.145025060768843	0	1	1
Pl05G0000276700.v1	340.896508874676	-1.65597403376825	0.186130569533244	-3.52426812754734	0.000424654300274528	0.00477589587935244
Pl03G0000044300.v1	659.073487209615	-0.885510780833856	0.140547407514121	0	1	1
Pl04G0000005300.v1	3.75586559620627	0.938539196870138	0.481937840666126	0	1	1
Pl05G0000267000.v1	3.32167146728499	0.25385365777073	0.400522929379946	0	1	1
Pl08G0000154600.v1	4423.79923076071	-0.0833986194765454	0.0696220521129434	0	1	1
Pl09G0000248800.v1	1626.95249011181	3.15767286678441	0.165226438284135	13.058883851711	5.65508165526298e-39	2.74338782680912e-37
Pl04G0000037400.v1	1634.41988454831	-0.105122764865183	0.103410191811079	0	1	1
Pl02G0000116900.v1	14.5300273301099	0.383863688215542	0.546164248733378	0	1	1
Pl01G0000324700.v1	4422.16743237025	0.337012797112429	0.0645054899580858	0	1	1
Pl07G0000068200.v1	569.513693937511	-0.245355879163897	0.142171651801833	0	1	1
Pl02G0000093300.v1	27.508774488879	0.730896747026302	0.476525170697576	0	1	1
Pl07G0000008600.v1	1909.86192240235	4.63073012895168	0.361692362608943	10.0381719502249	1.03575804848509e-23	3.36759099540698e-22
Pl04G0000339500.v1	351.60960271523	-0.0100454833306712	0.174124600172932	0	1	1
Pl06G0000017100.v1	726.831549759725	0.0817146230627712	0.128690590563814	0	1	1
Pl03G0000270500.v1	31011.3247855116	3.77169004879062	0.153514049228487	18.054960198889	7.2113892308189e-73	6.57904726468366e-71
Pl08G0000307600.v1	497.947026398616	-0.795169242708671	0.166888086242921	0	1	1
Pl01G0000302800.v1	25.1739025970251	-1.90229155993757	0.521985719112569	-1.72857518299841	0.0838851544235595	0.643953540237372
Pl05G0000030300.v1	6019.09374169996	-0.220776959843899	0.0724549132819486	0	1	1
Pl05G0000125000.v1	537.454884670071	0.10561951344678	0.148818413952289	0	1	1
Pl07G0000137100.v1	3422.57860340374	0.262456804202725	0.0682686899921746	0	1	1
Pl07G0000126900.v1	296.190748925287	2.35916488841737	0.255424698319519	5.32119602121307	1.03087250601624e-07	1.57235388472221e-06
Pl07G0000037600.v1	373.606315952279	1.03273084638506	0.175056731538492	0.186972795032806	0.851681963195527	1
Pl03G0000311100.v1	594.650870916314	-0.635151726401972	0.168642675173716	0	1	1
Pl02G0000106300.v1	8580.6363202723	0.43217061384463	0.070922722266834	0	1	1
Pl08G0000017500.v1	1172.98638173617	0.540485223808552	0.100771073138206	0	1	1
Pl04G0000324100.v1	666.432286946234	-0.0826691997125064	0.134929672729171	0	1	1
Pl08G0000394300.v1	1355.97706378873	1.3754681281753	0.107428267912612	3.49505893998706	0.00047395707947807	0.0052626024492456
Pl05G0000010500.v1	16.7905825726344	-1.84715258502835	0.543633352641339	-1.55831606157405	0.119158343360057	0.878988722022407
Pl07G0000264300.v1	301.351652100513	0.644497474707766	0.19575807962401	0	1	1
Pl04G0000006500.v1	2143.11334029379	0.559416244082803	0.103347279289886	0	1	1
Pl11G0000373800.v1	326.705014972924	-0.162300179657963	0.184816950778145	0	1	1
Pl09G0000003900.v1	852.555967344431	0.501133423482068	0.131378476997485	0	1	1
Pl03G0000088300.v1	361.840284963845	-0.209770548773511	0.191596988523445	0	1	1
Pl02G0000115600.v1	3355.11402022684	-0.549159382229169	0.0973813810122192	0	1	1
Pl02G0000453900.v1	515.22425735829	0.0343063889567877	0.147107585335499	0	1	1
Pl09G0000263600.v1	344.288750671399	-1.01375165551185	0.187403280451246	-0.0733800149001294	0.941503720514608	1
Pl11G0000081300.v1	2383.46361244877	0.823552775125001	0.0970730959451147	0	1	1
Pl06G0000337000.v1	29.2707055209212	0.145638567777318	0.532396729884267	0	1	1
Pl02G0000172000.v1	1622.8170865152	0.763372675276991	0.102266896251594	0	1	1
Pl07G0000292200.v1	138.138289928994	0.570139860114728	0.255948070078584	0	1	1
Pl10G0000028600.v1	1.67405813528759	-0.237997114808599	0.414282546980891	0	1	NA
Pl11G0000011550.v1	408.941804679651	2.40063939289157	0.256300172960878	5.46483982710915	4.63324971764091e-08	7.26172792284103e-07
Pl02G0000154400.v1	322.470270074102	-0.657438208326738	0.21251656783666	0	1	1
Pl11G0000047900.v1	895.827424278895	-0.878652320880956	0.124608439817378	0	1	1
Pl11G0000399900.v1	972.554233269539	-0.524790314952215	0.111855323535221	0	1	1
Pl07G0000099200.v1	961.531130606568	0.347969105964155	0.110597509660144	0	1	1
Pl01G0000070500.v1	4107.56365221089	-0.863940148127519	0.0712682657405282	0	1	1
Pl07G0000278300.v1	2200.60600689971	0.0228305155535738	0.0880671398998405	0	1	1
Pl08G0000284300.v1	282.383506155945	-0.457249220541934	0.251993776762862	0	1	1
Pl08G0000008900.v1	645.938518738146	0.00427855749541207	0.132416387825526	0	1	1
Pl02G0000001800.v1	4345.03567299168	-0.0483254513112282	0.0847143016234411	0	1	1
Pl02G0000323700.v1	653.359329498656	-0.565170231624867	0.157875291805538	0	1	1
Pl08G0000136100.v1	3617.75319954859	-0.178756159322619	0.0803470745722253	0	1	1
Pl09G0000203100.v1	2.09999858568504	0.33939926157996	0.341278619105768	0	1	NA
Pl11G0000350100.v1	3395.86336600698	0.235867885556915	0.0830380187391043	0	1	1
Pl03G0000018300.v1	1818.74396054962	2.14316961079468	0.106730970853993	10.7107581018683	9.06166923363982e-27	3.2156431460449e-25
Pl06G0000292600.v1	2011.90696634093	-0.301878839163447	0.106360448326667	0	1	1
Pl08G0000053800.v1	142.787283982106	-0.539889609285909	0.277534005284628	0	1	1
Pl06G0000114100.v1	1588.89392992416	0.66686206908608	0.102829674757927	0	1	1
Pl02G0000069600.v1	243.781613417875	-1.0834306182628	0.214670489335859	-0.388645027646418	0.697538752981228	1
Pl07G0000299600.v1	1.7823048066309	-0.0161891255250776	0.38223000271563	0	1	NA
Pl11G0000092900.v1	1.50570601748312	-0.343423871688091	0.346460931121516	0	1	NA
Pl06G0000216600.v1	8495.49202476033	0.00280530556659577	0.0747375753392329	0	1	1
Pl05G0000268600.v1	1280.70096163672	0.0771473651511882	0.111948558144027	0	1	1
Pl06G0000192600.v1	181.683394685784	-2.27846233379333	0.556213712299579	-2.29850919803419	0.0215328249848445	0.189653303630925
Pl03G0000260700.v1	17596.6289396517	0.0610199878340681	0.0633100927525849	0	1	1
Pl03G0000382200.v1	1262.7275264457	-0.585876495762252	0.121898804844858	0	1	1
Pl03G0000060200.v1	1662.80187526403	-0.250100004819499	0.0896556620743489	0	1	1
Pl06G0000241500.v1	4362.21239549375	-0.679004899043174	0.0752716729820214	0	1	1
Pl03G0000384900.v1	1102.23071914707	0.225844991701183	0.111045789506666	0	1	1
Pl09G0000032700.v1	4918.85423528833	-0.549479148061452	0.0692190596952844	0	1	1
Pl02G0000453200.v1	2100.66484775988	-0.75756340531621	0.10739889838329	0	1	1
Pl02G0000332100.v1	25.7421372251684	-0.306157035868129	0.498190688544384	0	1	1
Pl04G0000257400.v1	74.7018332123881	-3.93060991116816	0.47282931486769	-6.1980292232689	5.71745269750163e-10	1.02037750696288e-08
Pl08G0000016500.v1	3603.28058368192	0.0993088259680877	0.0824856130503662	0	1	1
Pl05G0000272500.v1	1387.44078989781	0.229207837824403	0.110682066467959	0	1	1
Pl10G0000048100.v1	206.308574314725	-0.151304225658404	0.267221523747313	0	1	1
Pl07G0000368800.v1	1505.2162262701	0.0621901498200435	0.0998535572036899	0	1	1
Pl07G0000290600.v1	549.616535254687	-0.0780491951612559	0.148359337982461	0	1	1
Pl03G0000338500.v1	981.794587355387	0.62544580558625	0.123179494352634	0	1	1
Pl08G0000347900.v1	4138.0291007027	-0.7277300872985	0.0892805179291425	0	1	1
Pl02G0000126700.v1	83.1337340332009	0.727621985068371	0.427740767397947	0	1	1
Pl03G0000210000.v1	13.7601663333893	1.2168756308658	0.535307545325019	0.405142114584092	0.68537305127906	1
Pl01G0000403100.v1	969.027830727777	0.510826948875263	0.11857717014546	0	1	1
Pl04G0000002000.v1	1168.09320297443	-0.0242617079661822	0.112337553025633	0	1	1
Pl07G0000364700.v1	793.96404630062	0.575266659902586	0.127644298351463	0	1	1
Pl03G0000031700.v1	4141.72435270469	-0.0633689521862103	0.0678904916715461	0	1	1
Pl05G0000074500.v1	47.5378952272219	0.483414693011543	0.410230698925787	0	1	1
Pl05G0000248100.v1	835.365570098961	-3.65496440871747	0.141433400151345	-18.7718347001235	1.28374466956923e-78	1.24553798297491e-76
Pl11G0000194700.v1	123.152132599143	0.34581622630176	0.319357042699815	0	1	1
Pl08G0000014700.v1	1469.78056071687	0.21159730662521	0.0989507431793553	0	1	1
Pl06G0000007900.v1	3986.91494213189	0.0689228694561689	0.0722984023421044	0	1	1
Pl03G0000329400.v1	170.014115105765	-0.422130107353424	0.29722396627546	0	1	1
Pl11G0000352000.v1	3.14483442098527	-0.177709912386773	0.435819785109248	0	1	1
Pl11G0000083600.v1	1906.44438480026	-0.838023511848685	0.0952376017440961	0	1	1
Pl10G0000063850.v1	973.521624870065	0.333603570143039	0.185764945842948	0	1	1
Pl02G0000399200.v1	1282.53021060437	0.270205621711015	0.119625354770995	0	1	1
Pl09G0000012300.v1	7755.18260595997	0.63638485610091	0.0632532566706985	0	1	1
Pl03G0000257800.v1	1063.74796136546	0.159796663836745	0.103643219163086	0	1	1
Pl10G0000342700.v1	34.556666166833	-0.0523166877011433	0.449406770565202	0	1	1
Pl09G0000052800.v1	12.312744978503	2.27269461285117	0.555039366575059	2.29298080369415	0.021849110150319	0.192101733556087
Pl08G0000398800.v1	35870.0121513852	-0.385139688406845	0.0589655741398137	0	1	1
Pl09G0000080900.v1	2030.54139109126	-1.03620493585556	0.0836740299279578	-0.43269023718268	0.665239823312729	1
Pl03G0000292000.v1	42.4354341023348	-0.886591376554916	0.42963858671524	0	1	1
Pl03G0000354800.v1	3925.67395153287	0.180694467024021	0.0930249792406867	0	1	1
Pl08G0000121600.v1	1713.53106491373	-0.381482813749974	0.0978782760129335	0	1	1
Pl11G0000009600.v1	2738.58993774995	0.295701385230437	0.0986783732067076	0	1	1
[truncated: 23,448 more rows]
