# Supplementary material for: Comprehensive genomic resources related to domestication and crop improvement traits in Lima bean
Source: Nat Commun. 2021 Jan 29;12:702. doi: 10.1038/s41467-021-20921-1 (PMC7846787; doi:10.1038/s41467-021-20921-1)
Supplement: Supplementary file 12 — Source Data [file 41467_2021_20921_MOESM12_ESM.zip › SourceData/SupplFig21_LimaBeanGenomics_Stringtie_ExpressionT1WildToDomesticated.tsv]

baseMean	log2FoldChange	lfcSE	stat	pvalue	padj
Pl02G0000412400.v1	6619.24409639523	0.0893767113548649	0.0638245812999195	0	1	1
Pl01G0000325800.v1	2453.49846845083	0.193260980023511	0.0792115923311785	0	1	1
Pl09G0000081500.v1	8.01935061856601	0.913254931192831	0.403974004713205	0	1	1
Pl02G0000133100.v1	129.168705132588	1.21752378363	0.277600680021884	0.783585197315975	0.433283544383362	1
Pl03G0000237800.v1	294.003593029595	0.865855310640876	0.193558296048145	0	1	1
Pl04G0000352400.v1	3.93635909339691	0.657883846936797	0.340513250760647	0	1	1
Pl02G0000275200.v1	131.706208135291	-5.00633545141929	0.333060313709483	-12.0288586976888	2.50600948850588e-33	9.11116017908573e-32
Pl10G0000139900.v1	908.99012753402	-0.0101195320480177	0.111993508068243	0	1	1
Pl07G0000268700.v1	24.29865689194	-0.309161780671061	0.417690161731825	0	1	1
Pl05G0000261700.v1	1284.07028901786	0.157354415913851	0.0909219523241259	0	1	1
Pl09G0000297800.v1	48.4647969270101	-0.925475057650855	0.383192396614844	0	1	1
Pl03G0000310200.v1	212.748486204386	0.217177325964856	0.2063330984912	0	1	1
Pl03G0000187400.v1	2158.65643778704	0.126677640880995	0.0716285976593493	0	1	1
Pl03G0000322000.v1	2908.84536447285	-0.131941130118993	0.0674158443618523	0	1	1
Pl03G0000064600.v1	405.034361397696	0.100836986948332	0.16417753988292	0	1	1
Pl10G0000159800.v1	43.837182837508	1.91786119953266	0.373031624743551	2.46054526922126	0.0138726069653357	0.120640265308364
Pl07G0000279200.v1	76.7385846497052	1.48368509636434	0.329818862732199	1.46651738580846	0.142507388295434	1
Pl07G0000121300.v1	134.796244471621	0.662909601938254	0.264759954691938	0	1	1
Pl01G0000289600.v1	1147.73727165842	0.462305941783145	0.0904249637420965	0	1	1
Pl09G0000093000.v1	3045.44967091397	-0.4190225467553	0.0686984664765394	0	1	1
Pl09G0000054100.v1	6727.47492476623	-0.48429714238659	0.0475792222014891	0	1	1
Pl05G0000236500.v1	34.933929343349	0.834548078045126	0.409485378812841	0	1	1
Pl05G0000231500.v1	297.592316346389	-0.227946555437408	0.172262476467892	0	1	1
Pl06G0000227000.v1	1013.33849239897	-0.584291565707575	0.12187664263874	0	1	1
Pl05G0000044100.v1	94.0669238574105	0.692129173085947	0.347936569063422	0	1	1
Pl01G0000345100.v1	11.1480618416637	-0.091568438288069	0.426512566225213	0	1	1
Pl07G0000027900.v1	31.1156460153154	0.448509004625172	0.386782509217045	0	1	1
Pl06G0000279600.v1	7376.91231262436	1.42624954319228	0.0457998978510077	9.3067793421487	1.31767263599055e-20	3.27685400084755e-19
Pl04G0000018200.v1	1698.67290325533	-0.142671782516695	0.0955022420625489	0	1	1
Pl08G0000020500.v1	6181.42091492476	0.346334874211728	0.0732795417032356	0	1	1
Pl11G0000334600.v1	33.4189936237757	0.704607289549526	0.39129155596417	0	1	1
Pl11G0000372300.v1	90.554265963661	1.22059644362234	0.399079133581678	0.552763662791682	0.580425253554935	1
Pl02G0000454300.v1	497.437983265729	3.96744752463133	0.198541667941798	14.9462203848375	1.64843357602858e-50	8.88786281917878e-49
Pl03G0000190100.v1	100.139181321865	0.705837094706627	0.278282596145741	0	1	1
Pl05G0000208800.v1	845.23125504306	-0.00766118103347475	0.120273598706265	0	1	1
Pl03G0000167600.v1	6339.08116132885	1.03622915131214	0.0650522613725913	0.556923780168674	0.577579506381094	1
Pl03G0000297700.v1	347.417357847616	-0.522477532378201	0.183963161899338	0	1	1
Pl09G0000139100.v1	968.451277690689	-0.577079162661028	0.1177457199757	0	1	1
Pl09G0000040700.v1	387.377045040782	1.08426653776776	0.170027585975517	0.49560509422216	0.62017305794845	1
Pl02G0000028900.v1	34.2394066313437	1.15715079654747	0.39737676513559	0.39547052151842	0.692495672732145	1
Pl05G0000024900.v1	59.6412645130361	-0.559396596798868	0.323488805925051	0	1	1
Pl11G0000095200.v1	775.895508344521	-0.549120048728249	0.119291002066205	0	1	1
Pl08G0000317400.v1	375.090802734203	-0.605993887669148	0.176919251362155	0	1	1
Pl09G0000318600.v1	2477.96328905432	0.561643675615504	0.0794592363503732	0	1	1
Pl01G0000010100.v1	3081.68686540389	0.286367723534893	0.0687791570893924	0	1	1
Pl07G0000107700.v1	6.77753747500178	0.5296031872137	0.397299205660934	0	1	1
Pl07G0000055400.v1	10.4830780231336	0.563381492125427	0.407545520265215	0	1	1
Pl06G0000195900.v1	14.2267403710857	0.471961617494569	0.423512804207694	0	1	1
Pl02G0000328500.v1	502.974746025269	1.61021351420937	0.143371120605179	4.2561815213107	2.07947896702494e-05	0.00024373763415069
Pl05G0000220600.v1	32.2096839987396	-0.375809470533883	0.397925911927148	0	1	1
Pl07G0000294200.v1	5853.64371334359	-0.00806306977458805	0.0640554469692781	0	1	1
Pl02G0000043000.v1	814.442319162894	2.72800112608912	0.123200480189184	14.0259284982952	1.08186868067321e-44	5.03039160310823e-43
Pl07G0000345100.v1	49.3641949101482	0.828493329787846	0.366338074807071	0	1	1
Pl03G0000029100.v1	69.6244300687467	-0.536625813021948	0.324060659566303	0	1	1
Pl02G0000084100.v1	3614.29640485136	0.139332353653087	0.0598206552668814	0	1	1
Pl07G0000026300.v1	8546.04604477752	-0.166810958394148	0.0562637751993261	0	1	1
Pl08G0000287600.v1	3728.7959160701	3.35811829755867	0.0987037178883631	23.8908761291624	3.81030112807044e-126	6.4371227257622e-124
Pl06G0000238300.v1	226.116126818195	-0.786419945433976	0.192956587296532	0	1	1
Pl04G0000283000.v1	6.40596170549873	0.0362902676637679	0.332212523557172	0	1	1
Pl02G0000432700.v1	210.121008776692	2.30068965998203	0.213988588252335	6.07831319700215	1.21453359799299e-09	1.90454801403096e-08
Pl07G0000314200.v1	2923.48490413594	-0.0659543971973145	0.079727829915796	0	1	1
Pl09G0000168800.v1	55.8701037117371	0.36296454337201	0.378666832495631	0	1	1
Pl01G0000059800.v1	714.668420102025	2.77352764063872	0.138804219634724	12.7771882245794	2.19875648695891e-37	8.77459655685445e-36
Pl08G0000083200.v1	1817.85379461253	0.414428597466038	0.0779865253649502	0	1	1
Pl02G0000428000.v1	30.4555242032881	0.702304410364339	0.406267608196553	0	1	1
Pl02G0000429100.v1	1895.04091987407	0.217375662848266	0.0829305574609338	0	1	1
Pl02G0000122900.v1	286.115117049619	-0.18178414901652	0.169943577310859	0	1	1
Pl08G0000000700.v1	1365.9665103702	-0.430797845952263	0.0972184558773042	0	1	1
Pl01G0000112500.v1	9.51238074281993	0.470340314463062	0.413016227908469	0	1	1
Pl07G0000028800.v1	3227.85753461536	-0.987672142291877	0.0694260853793135	0	1	1
Pl09G0000009200.v1	45027.7845066809	0.118993636064251	0.0375166171431311	0	1	1
Pl01G0000142800.v1	23.4442486866558	2.71586134839623	0.428446658706443	4.00484240809981	6.20588395590731e-05	0.000701755043849385
Pl09G0000074300.v1	818.480276130112	1.79058894989767	0.130284690695095	6.06816461458152	1.29380259563109e-09	2.0238426898696e-08
Pl09G0000062100.v1	5588.10037431992	-0.185226025947078	0.0693991016777779	0	1	1
Pl07G0000003500.v1	1104.14140322382	-0.4734460427372	0.114594799922952	0	1	1
Pl11G0000054200.v1	278.928551285377	0.986805522118278	0.201964657202993	0	1	1
Pl11G0000071100.v1	1493.00749276114	-0.35244260971555	0.0901821049691005	0	1	1
Pl05G0000036100.v1	1901.45589865511	-0.561539648260349	0.0762411162750561	0	1	1
Pl07G0000220600.v1	18412.6103029844	-0.391700485964586	0.0419526991584057	0	1	1
Pl07G0000253100.v1	717.897744738806	-0.595012090202423	0.138113601006426	0	1	1
Pl03G0000267800.v1	489.866325235171	-0.163844426846593	0.143600118292904	0	1	1
Pl06G0000106700.v1	2.87693820796701	-0.405991360848064	0.282648238254049	0	1	1
Pl03G0000359900.v1	1025.05144512109	-0.252872473111222	0.101716483771874	0	1	1
Pl08G0000024000.v1	151.366569574881	0.849717573664021	0.233948986388531	0	1	1
Pl03G0000177400.v1	1264.42186791156	0.422909545771144	0.100001063177402	0	1	1
Pl02G0000124700.v1	63.9194984831254	-0.182035518566603	0.374364705920737	0	1	1
Pl11G0000029100.v1	4500.01239195442	0.673268031644891	0.064365442768078	0	1	1
Pl03G0000336100.v1	2.5849859604459	-0.272385038111708	0.241017708088033	0	1	1
Pl07G0000337400.v1	1496.74444947868	-0.625972875945554	0.108570447825092	0	1	1
Pl01G0000132800.v1	1189.131749538	-0.633932607632593	0.106668390717102	0	1	1
Pl02G0000308300.v1	2382.74990191943	-0.272907499735368	0.0817282016475303	0	1	1
Pl02G0000038600.v1	1631.44628219504	-0.166429654224362	0.0899691511204324	0	1	1
Pl10G0000303300.v1	3132.3592678368	-0.327903958009735	0.0663378901836574	0	1	1
Pl02G0000291200.v1	601.590852935969	-1.13494516276812	0.155726040811836	-0.866554893867585	0.386185936896908	1
Pl05G0000294900.v1	520.382578732983	-0.274127071632799	0.169226183704785	0	1	1
Pl02G0000104400.v1	79.7019998905675	0.522971944431442	0.339510540048868	0	1	1
Pl05G0000180700.v1	944.570437600972	-1.44716894100126	0.10856652043257	-4.11884749754875	3.80772029741659e-05	0.000436810502747097
Pl03G0000236300.v1	112.941685600222	-0.185631931656493	0.264649392136059	0	1	1
Pl04G0000241900.v1	21.2232595232655	0.544294978963967	0.411373274181626	0	1	1
tig000019960050.v1	19.7497076661823	0.464604910250237	0.418877316251531	0	1	1
Pl07G0000015000.v1	111.268273401729	0.200982934907143	0.26561926900915	0	1	1
Pl06G0000258700.v1	1750.37256206275	-0.122627279136657	0.0886961048778672	0	1	1
Pl11G0000101600.v1	8639.06185893661	0.0549551620851089	0.0561502028167111	0	1	1
Pl08G0000358400.v1	1436.72219948783	-0.481949547660517	0.0935827386771755	0	1	1
Pl10G0000050300.v1	73.1741988973834	-0.509604792190867	0.361511580809028	0	1	1
Pl02G0000321400.v1	130.46028441236	0.621144769298615	0.242889266528731	0	1	1
Pl04G0000023900.v1	635.575632446611	0.21157046041809	0.13028351419955	0	1	1
Pl02G0000437200.v1	1500.28689766246	-0.292646233479919	0.0902194079533955	0	1	1
Pl11G0000396400.v1	2632.63625385868	-0.209894277898214	0.0947621446409292	0	1	1
Pl02G0000353900.v1	134.230434579148	1.74879433066133	0.266022219895722	2.81478115232197	0.00488104609734244	0.0450767453180594
Pl04G0000353700.v1	100.371489380406	3.58427755974748	0.328790775084946	7.85994545947892	3.84300755003419e-15	7.7167713411582e-14
Pl03G0000355300.v1	7550.23870499578	0.000875340136440102	0.0571086511524904	0	1	1
Pl02G0000415300.v1	4655.11297689922	0.140865667794244	0.0663242782101463	0	1	1
Pl06G0000200500.v1	6675.31178137805	0.354162448938911	0.0551252695876783	0	1	1
Pl01G0000293900.v1	1524.53246289581	-0.193226576371624	0.107511746421762	0	1	1
Pl04G0000337100.v1	1044.47352822797	-0.245248620364864	0.110795125475537	0	1	1
Pl07G0000350900.v1	17973.3533395618	-0.253281664602557	0.0488928078941811	0	1	1
Pl03G0000260300.v1	541.089371843287	0.265197641307003	0.132630781972161	0	1	1
Pl10G0000024600.v1	1843.61490913994	-0.0893405149454532	0.0885665253791992	0	1	1
Pl01G0000246800.v1	391.037102396817	-1.78830706960939	0.161728946279272	-4.87424847403726	1.09223447295702e-06	1.40570410254971e-05
Pl03G0000188700.v1	50.7811635819778	-1.00768427277887	0.364479176383199	-0.0210828855989113	0.983179537175182	1
Pl04G0000029600.v1	7.10476788393172	-0.036014479022533	0.393568100608034	0	1	1
Pl07G0000360600.v1	2.56845785390236	0.0147389226342617	0.301532082138093	0	1	1
Pl03G0000367100.v1	556.316538661244	0.592347342768299	0.14622436489275	0	1	1
Pl08G0000386400.v1	31.5678995405488	1.45301977270279	0.424449200922347	1.06731211112746	0.285830920933515	1
Pl10G0000223400.v1	455.526672738828	7.12236298928872	0.329631256024213	18.5733691129066	5.2784570516797e-77	4.3570482132448e-75
Pl09G0000341000.v1	150.897893744156	5.08453153050314	0.356248466877078	11.4654010059571	1.96845664773614e-30	6.52914396731435e-29
Pl04G0000061000.v1	123.634141747534	-1.44849306981604	0.283494701435529	-1.58201570450878	0.113645985403141	0.821187030539203
Pl06G0000286200.v1	828.106498647331	-0.494884801455545	0.135348041365625	0	1	1
Pl08G0000034100.v1	540.186852984765	0.522873557100187	0.145383919294614	0	1	1
Pl11G0000127300.v1	3.55877060905169	0.630413235674607	0.33593544928012	0	1	1
Pl07G0000356700.v1	1825.04857313719	0.394643524807333	0.0777943254958174	0	1	1
Pl07G0000360500.v1	1431.37327766874	-0.6302117487808	0.115871171581067	0	1	1
Pl01G0000055000.v1	213.661336490746	-0.600614328799065	0.231477078621472	0	1	1
Pl06G0000129300.v1	152.147500920111	-0.351925567989824	0.243010393606558	0	1	1
Pl08G0000024500.v1	54.3192271179754	0.188491425301647	0.355293228396333	0	1	1
Pl10G0000310400.v1	2663.81472828696	-0.297667441363673	0.0654385402366213	0	1	1
Pl02G0000358300.v1	1485.40721300627	-0.0953263994057493	0.0958721378903506	0	1	1
Pl08G0000054000.v1	257.280412997805	1.36697547935066	0.241189728751437	1.52152200365403	0.128128893845842	0.91339600517743
Pl11G0000073200.v1	14297.5377646502	-0.240807037853308	0.0399643661473049	0	1	1
Pl02G0000435600.v1	1231.22745263405	0.975690955263803	0.117536542854614	0	1	1
Pl11G0000012700.v1	1935.96233191408	0.0328018199378806	0.0956057956910193	0	1	1
Pl08G0000394100.v1	137.702612287775	1.43289941655965	0.255971191381496	1.69120366328436	0.0907979116068483	0.673371342706802
Pl11G0000276900.v1	202.242493515464	0.0670692165286172	0.211336350238401	0	1	1
Pl03G0000012600.v1	37.065307160366	-0.635388548232733	0.387110183319287	0	1	1
Pl07G0000379300.v1	99.4061566393028	-0.837216599796135	0.278980697414695	0	1	1
Pl11G0000391900.v1	375.180897448788	-0.494372224885503	0.160305996206798	0	1	1
Pl11G0000377600.v1	11.8293071306966	0.799379940598733	0.413896222427422	0	1	1
Pl06G0000108600.v1	48.7411983332754	-0.0511537851802429	0.360796438965593	0	1	1
Pl04G0000042000.v1	6701.25809995578	0.362485320399456	0.0513625889943659	0	1	1
Pl03G0000225500.v1	181.305181752513	0.100419154784781	0.212789811687091	0	1	1
Pl11G0000013500.v1	3638.73233511291	-0.669997181843913	0.0832468859965778	0	1	1
Pl01G0000346600.v1	6447.56899269291	-0.646297266369514	0.0776510991047446	0	1	1
Pl07G0000203800.v1	558.513620883531	-0.318664937608555	0.159172898518355	0	1	1
Pl10G0000341300.v1	3669.00079495295	0.368707628719464	0.0606512925604423	0	1	1
Pl01G0000115400.v1	460.654936595531	-0.135227130461506	0.14274938926323	0	1	1
Pl01G0000065200.v1	1547.79239746062	-0.097860580204237	0.101087313514063	0	1	1
Pl07G0000042600.v1	2348.18034239635	0.402378498028481	0.0778051003812911	0	1	1
Pl02G0000002100.v1	769.729921828909	-0.366446183055841	0.141432056831391	0	1	1
Pl04G0000096400.v1	322.852149057741	-0.446071275607297	0.18453622336861	0	1	1
Pl08G0000408800.v1	1040.22257036534	0.0172955557112543	0.0956200913624425	0	1	1
Pl06G0000168200.v1	38.0494355887502	-0.658091256798899	0.38803768512836	0	1	1
Pl09G0000159400.v1	329.770598861707	0.732563561917599	0.161576014172468	0	1	1
Pl06G0000188800.v1	1228.80031133029	0.18004752694636	0.0898737502818077	0	1	1
Pl04G0000187900.v1	0.788880925778626	0.132500251587445	0.178207747637105	0	1	1
Pl08G0000337600.v1	1101.73505393034	0.605515401165716	0.111841537152236	0	1	1
Pl07G0000269400.v1	7936.05837281797	-0.592303384502185	0.0479242889381875	0	1	1
Pl09G0000310200.v1	2074.30203586054	-0.774217355854812	0.0823912334053644	0	1	1
Pl05G0000266700.v1	293.283960122747	-0.410362146306526	0.186096476005061	0	1	1
tig000005080030.v1	89.2727592154947	0.843537146210588	0.29814851984083	0	1	1
Pl09G0000139600.v1	1862.08620505286	-0.220414087859415	0.104236231834432	0	1	1
Pl05G0000076300.v1	166.172178765173	-0.264521533894815	0.258775317298435	0	1	1
Pl06G0000263300.v1	8825.32985274513	3.67727851276858	0.0528495479833164	50.658494063445	0	0
Pl08G0000357100.v1	5.1442222206433	0.593121530178819	0.327374244390333	0	1	1
Pl08G0000164300.v1	19726.6503409655	-0.264153088041061	0.0652626257523461	0	1	1
Pl06G0000335700.v1	4107.59745842643	-0.122001423291575	0.0573651470300015	0	1	1
Pl08G0000422400.v1	24.7544884113829	0.883107008014219	0.406586861828024	0	1	1
Pl05G0000073900.v1	120.282903401507	1.31596085885501	0.261446630415998	1.20850996760706	0.226851164097244	1
Pl05G0000007300.v1	178.08667200491	-0.328372995440688	0.222826873069184	0	1	1
Pl01G0000093400.v1	0.415694907935957	0.10083794497691	0.175439956965337	0	1	1
Pl04G0000216400.v1	236.745480674901	5.9387548709447	0.335814774814257	14.7067825520076	5.83148525564897e-49	3.04692098687424e-47
Pl03G0000027100.v1	54.8306343461684	0.600761608991595	0.34184062506739	0	1	1
Pl02G0000059800.v1	1546.56060253182	-0.049977310994135	0.0814064366707251	0	1	1
Pl08G0000422700.v1	7075.92747245081	0.567387722518802	0.0591168796726864	0	1	1
Pl08G0000399200.v1	6880.66813277093	-0.920443330625954	0.0649677618439121	0	1	1
Pl04G0000079000.v1	1296.24875851376	0.515259543953405	0.0963565846756313	0	1	1
Pl02G0000436500.v1	101.875495143285	-0.20142605429881	0.279548228156597	0	1	1
Pl09G0000042300.v1	556.062474624993	-0.0945682738193711	0.140705854813102	0	1	1
Pl09G0000127700.v1	3134.86622677498	0.415737412065619	0.060162611868782	0	1	1
Pl01G0000027700.v1	39820.231895695	1.38196808953964	0.0341705663893735	11.1782779713721	5.20909374599474e-29	1.64388100395084e-27
Pl04G0000090500.v1	1079.67909816787	-0.915224535367204	0.102110537302265	0	1	1
Pl06G0000336600.v1	2804.63906847405	-0.294809943902943	0.0667443678184961	0	1	1
Pl01G0000132700.v1	2265.60125887185	0.32800936537269	0.0669169233837874	0	1	1
Pl08G0000009100.v1	2917.46761672589	0.462835779150591	0.0813706377452451	0	1	1
Pl09G0000086600.v1	4196.92863489404	-0.579547718179523	0.0609955216730471	0	1	1
Pl11G0000370100.v1	1291.55228894547	0.404911498408633	0.10076363010062	0	1	1
Pl02G0000301300.v1	70.1802748720171	-0.0488163337963528	0.311641849522389	0	1	1
Pl02G0000290200.v1	611.718715528609	0.167480625098351	0.136063430780057	0	1	1
Pl09G0000056300.v1	64.2184526033793	4.32802952387076	0.396192966246279	8.40002172527721	4.46396043947551e-17	9.77711508182791e-16
Pl04G0000296300.v1	5511.89802086198	0.127784555434643	0.0543529597115211	0	1	1
Pl02G0000261900.v1	22.3053640329355	-2.91947861553084	0.427936624575501	-4.48542729296633	7.27679577331853e-06	8.82302783213707e-05
Pl04G0000260200.v1	582.700532877274	0.0440445155533258	0.124691423774229	0	1	1
Pl03G0000277500.v1	14049.2703777417	0.154024530666311	0.0391653132005058	0	1	1
Pl09G0000334700.v1	2.82659968029626	-0.553764213968095	0.325212373478006	0	1	1
Pl08G0000139200.v1	1836.54706234107	-0.0870631843980703	0.0806617246723747	0	1	1
Pl11G0000076700.v1	0.48497739259195	0.111736244693558	0.175696106230322	0	1	1
Pl02G0000006100.v1	514.299879058892	0.114912510922217	0.145060370420131	0	1	1
Pl08G0000119800.v1	2184.15422038586	-0.355635268526016	0.0813229686791612	0	1	1
Pl02G0000035900.v1	4.53565273667552	0.773064888145074	0.357821246359717	0	1	1
Pl06G0000169500.v1	117.984464234098	2.29164862769186	0.359515820582817	3.59274489116487	0.00032721289756893	0.00345064587486236
Pl02G0000092300.v1	104531.219265258	0.298854921232151	0.0425112983768359	0	1	1
Pl03G0000251300.v1	6839.06076652689	0.184979463300132	0.0616579085321581	0	1	1
Pl08G0000068800.v1	1568.5158994555	0.216010185531932	0.0890890216942468	0	1	1
Pl01G0000414000.v1	1468.1891570542	-0.236241455795557	0.0882535569133487	0	1	1
Pl07G0000127200.v1	1208.94719891651	0.448113085185339	0.108093902325527	0	1	1
Pl06G0000269000.v1	24.4614093584314	2.82985111994784	0.427136262590773	4.28399852742301	1.83564127270725e-05	0.000215856081167863
Pl08G0000064700.v1	1879.1797300306	-0.240102372577381	0.0908305502370349	0	1	1
Pl02G0000443200.v1	294.195949730898	0.147508842533585	0.203040361885011	0	1	1
Pl02G0000419800.v1	304.85898848631	-0.155110466267649	0.204073571170402	0	1	1
Pl09G0000124100.v1	1601.35837696737	0.0759026118884848	0.0882564404342753	0	1	1
Pl03G0000350600.v1	646.165981032261	-0.967626175455834	0.13149116218206	0	1	1
Pl11G0000355500.v1	212.010709761581	-0.531340171300918	0.197604143507706	0	1	1
Pl04G0000015400.v1	1277.98288418963	0.370851570590639	0.0989717446842669	0	1	1
Pl01G0000341900.v1	1847.49247019878	-0.510568799673299	0.0737374845817566	0	1	1
Pl03G0000317300.v1	298.860480124366	-0.0847341851587222	0.222423053885811	0	1	1
Pl02G0000016300.v1	13516.7535532254	-0.980779355610974	0.0563340293341314	0	1	1
Pl02G0000056600.v1	480.641418429761	3.03698462143351	0.16949099228465	12.018247070101	2.84952373681456e-33	1.03452408330398e-31
tig000020380260.v1	36.3102221053883	-0.641943213067669	0.378365186279887	0	1	1
Pl07G0000073100.v1	47.9763363334611	0.555533388331389	0.403276435699707	0	1	1
Pl01G0000269200.v1	385.071109810703	1.71579950828937	0.188262269564473	3.80214001427531	0.000143451614544717	0.00156689972593865
tig000546380100.v1	308.4350146678	0.764174567064234	0.173114658773574	0	1	1
Pl03G0000242300.v1	59.9439067861197	1.73762490034203	0.329880200509158	2.2360387170965	0.0253492351313468	0.208427958294438
Pl02G0000452200.v1	407.342477123445	-0.896419208055549	0.187074961216224	0	1	1
Pl03G0000181400.v1	14.173027151954	0.193822987791265	0.428239566110461	0	1	1
Pl09G0000139300.v1	25.8272930072679	-1.31569616999282	0.429234670151499	-0.735486184937947	0.462043450585921	1
Pl04G0000059600.v1	255.604742771486	0.986508097534826	0.197377918807623	0	1	1
Pl03G0000146000.v1	3051.91236701915	-0.79278038099334	0.0646188368365947	0	1	1
Pl06G0000166000.v1	1667.22504338199	0.481189416426833	0.0769604322510521	0	1	1
Pl04G0000377000.v1	188.809483534966	1.20205307203279	0.2944833726064	0.686127268390282	0.492632856928123	1
Pl09G0000033400.v1	110.541341685223	0.380074886365971	0.278938456385055	0	1	1
Pl07G0000273000.v1	14978.0818167918	1.18663970646949	0.041472480328306	4.5003266019298	6.78491327685713e-06	8.24240111931144e-05
Pl06G0000224100.v1	550.926853030925	-0.432352067135757	0.126988175234907	0	1	1
Pl08G0000036900.v1	1944.7851046059	0.435640083194373	0.0939600001209334	0	1	1
tig000009300080.v1	541.011341848166	-0.0687710442493985	0.213267977148626	0	1	1
Pl03G0000383300.v1	10117.9659124796	-0.0786718084138457	0.0431577220394012	0	1	1
Pl01G0000278700.v1	3443.32577439026	0.0268658983087376	0.0637306754729886	0	1	1
Pl04G0000031500.v1	841.244356230479	0.24733043341792	0.111552416660929	0	1	1
Pl06G0000110900.v1	2452.37624985777	-0.290570188906732	0.0693783122898407	0	1	1
tig000009300030.v1	79.576772123213	0.372275119307455	0.312136891346769	0	1	1
Pl04G0000049300.v1	296.150204701115	0.930675233313077	0.387828901721203	0	1	1
Pl03G0000047600.v1	1392.14136265961	-0.0810617498560944	0.0907206896760955	0	1	1
Pl06G0000125800.v1	0.9699547851839	0.136110456367739	0.180061954919589	0	1	1
Pl08G0000381900.v1	149.292318230157	0.401136271254703	0.235809123480796	0	1	1
Pl01G0000262600.v1	27.6997534289917	-0.357531765530166	0.40881326902649	0	1	1
Pl04G0000215900.v1	2.0611531634944	0.296002547353019	0.25284209141767	0	1	1
Pl09G0000000300.v1	571.661010171576	-0.550973891666106	0.147823706907961	0	1	1
Pl09G0000348200.v1	75.7174377300684	-1.36279724791859	0.36261306467215	-1.00050793328865	0.317064760318723	1
Pl11G0000394400.v1	337.943920033609	1.9212312807199	0.221609209891736	4.15700810074614	3.22442561558438e-05	0.00037174781403332
Pl11G0000392000.v1	1373.50400323026	0.345675847204307	0.0992619882795589	0	1	1
Pl08G0000040600.v1	1245.22272669854	0.0922622940297392	0.112193566409699	0	1	1
Pl09G0000039700.v1	14.7349244126703	-1.5512805230463	0.421420697798662	-1.30814771539692	0.190823211968017	1
Pl05G0000259800.v1	1087.59572225164	0.0952977208672534	0.0961014220384906	0	1	1
Pl03G0000089400.v1	49.934259068358	-0.0699481780992972	0.376505581775355	0	1	1
Pl06G0000168500.v1	2.69825870036784	0.496465742900558	0.309851663305724	0	1	1
Pl02G0000331700.v1	198.551153265124	-0.210288699787168	0.208062046101164	0	1	1
Pl03G0000236100.v1	3.13312103866367	-0.009431944946729	0.340965855992671	0	1	1
Pl08G0000350800.v1	1041.45893748777	0.229688957356601	0.108582070841444	0	1	1
Pl09G0000253300.v1	154.707655529454	-5.93954323001784	0.348865673299237	-14.1588686078065	1.64623203053578e-45	7.85634009148913e-44
Pl09G0000084100.v1	3934.95819676076	-0.769076087420633	0.063981420097349	0	1	1
Pl03G0000346300.v1	592.332877821089	4.00892115232793	0.204273695425062	14.7298512716815	4.14617325312754e-49	2.17532456330238e-47
Pl08G0000054700.v1	4409.95032886524	0.232677973382494	0.0633078592517903	0	1	1
Pl11G0000287900.v1	6.14819713850275	-0.0486223618028169	0.386415426106277	0	1	1
Pl02G0000450700.v1	2652.45095221717	-0.556664353651884	0.0693191385262135	0	1	1
Pl05G0000078500.v1	576.927569123637	0.304528855242476	0.140160912379512	0	1	1
Pl02G0000305700.v1	12007.9043451401	-0.834786867913361	0.0450689076009312	0	1	1
Pl04G0000115700.v1	704.321617034026	-1.0271464876013	0.142804326585839	-0.190095694229396	0.849234144071254	1
Pl01G0000257500.v1	1686.10918666613	-0.880718379464453	0.115272023443993	0	1	1
Pl08G0000337900.v1	1269.75956552861	-0.300908515197471	0.108835023538905	0	1	1
Pl05G0000240500.v1	4499.89213437556	-0.586202906432891	0.0541334819331009	0	1	1
Pl09G0000120600.v1	4.51175677342651	0.507990108898035	0.310310449526711	0	1	1
Pl07G0000004600.v1	495.624449636968	-0.154863089565192	0.14514240049622	0	1	1
Pl01G0000064700.v1	1.37165634752522	-0.111198438848263	0.212053846059403	0	1	1
Pl02G0000391500.v1	487.282272892006	0.279780465096921	0.157780787321643	0	1	1
Pl03G0000357100.v1	81.7870839750778	1.67931076336415	0.304766791053369	2.22895270516921	0.0258170517604798	0.21213680566223
Pl08G0000084300.v1	54.6275734751673	0.553641663384261	0.332038452054805	0	1	1
Pl01G0000048000.v1	149.55986627658	3.41507909183878	0.291173397670941	8.29429855596936	1.09227806528137e-16	2.35369204526319e-15
Pl10G0000220500.v1	23.865648768237	-0.0989236476520091	0.41780419818666	0	1	1
Pl11G0000368400.v1	20.0434183913548	2.32932517529543	0.4301257035463	3.09055042359806	0.00199785879258731	0.019457240454633
Pl08G0000137000.v1	303.986899297905	1.76669187482098	0.275771219124343	2.78017364268634	0.0054329838762506	0.0499011396912166
Pl02G0000070100.v1	1559.34413439177	0.897115669992812	0.0908503212655914	0	1	1
Pl05G0000290100.v1	62.2377699027832	-1.38967013079395	0.356696808874408	-1.0924407538817	0.274639418218496	1
Pl02G0000464700.v1	1230.39263154217	1.43522708792565	0.120832703232376	3.60189813091129	0.000315902160358857	0.003338313863909
Pl02G0000054100.v1	22.6327620297484	2.5474011741743	0.429814510067175	3.60016038996092	0.000318020951119797	0.00335930342739757
Pl09G0000144100.v1	422.603997183974	1.19738052761936	0.152729495593462	1.29235369273233	0.196234685539999	1
Pl09G0000312100.v1	1804.84132949197	0.349589179835743	0.0954866043064317	0	1	1
Pl01G0000024300.v1	115.093514852991	0.492765368431895	0.280725933932773	0	1	1
Pl07G0000062900.v1	1833.26662281474	1.132388792069	0.138581681144996	0.955312354238838	0.339419761746737	1
Pl04G0000062700.v1	2115.01330293435	-0.0467522576271121	0.0714895678059	0	1	1
Pl03G0000180600.v1	6218.25775310415	-0.0919001694476754	0.0603504451487422	0	1	1
Pl04G0000276600.v1	0.911710599560029	0.134403137448925	0.179190212814453	0	1	1
Pl02G0000078200.v1	6724.19555398473	-0.245963983273814	0.0578057675246117	0	1	1
Pl09G0000186400.v1	13033.4581632531	-0.518643955306871	0.0447392035823983	0	1	1
Pl07G0000142700.v1	13.9697912519186	0.78005862822879	0.426195953274206	0	1	1
Pl02G0000038900.v1	1615.39690684891	0.785479126365275	0.0839240754444494	0	1	1
Pl06G0000337500.v1	13.1950429183353	0.125804706049446	0.420587075036427	0	1	1
tig000020380270.v1	2189.92086012376	-0.096439783751213	0.0789112489549633	0	1	1
Pl06G0000148700.v1	372.953917086863	2.66910356007432	0.18876244201709	8.8423498988385	9.37261667130404e-19	2.19106530505088e-17
Pl11G0000036200.v1	1065.44308864449	0.169916779274412	0.107001880969824	0	1	1
Pl08G0000139500.v1	2348.5553264014	0.226506005964824	0.0845490815521576	0	1	1
Pl01G0000268500.v1	1193.15665686857	0.4890471913706	0.111486592945594	0	1	1
Pl01G0000321800.v1	612.113346059585	0.000896612116699818	0.124511069418043	0	1	1
Pl07G0000298300.v1	31.2762879607188	-0.600401924267787	0.401627393377292	0	1	1
Pl07G0000333900.v1	3500.99374735814	-0.210748670470016	0.0778456440575534	0	1	1
Pl05G0000223400.v1	1231.32498914852	-0.847912446704784	0.10638617580022	0	1	1
Pl04G0000093200.v1	234.793257657118	-0.0904488391813879	0.22507251156234	0	1	1
Pl02G0000324000.v1	1030.31392064647	-0.334999676327288	0.0960655584156232	0	1	1
Pl09G0000308200.v1	4243.15123625743	0.0831526917032964	0.0743774011789585	0	1	1
Pl11G0000279100.v1	1976.06084329626	1.18190505552577	0.0806980810268441	2.2541435088804	0.0241871412844573	0.200106544985124
Pl08G0000302900.v1	344.148203160795	-0.408667088198497	0.181809771508171	0	1	1
Pl01G0000340100.v1	786.140489286482	5.26315290436137	0.182983536985799	23.2980134420084	4.64365902719241e-120	7.17530264683433e-118
Pl05G0000227300.v1	465.523900367642	0.492999999513278	0.152262275468088	0	1	1
Pl03G0000358200.v1	3668.26842870164	-0.473328191818745	0.0821207678574832	0	1	1
Pl04G0000079300.v1	403.424609787883	-0.181044836520065	0.157459687295342	0	1	1
Pl02G0000003000.v1	187.455517140435	0.0342140021956071	0.23758115787472	0	1	1
Pl04G0000358900.v1	404.1277563863	-0.0923208265906456	0.178365059197999	0	1	1
Pl06G0000154100.v1	1538.06780760211	-0.374615675205284	0.0867024795352594	0	1	1
Pl08G0000417100.v1	1426.71187099324	-0.212982996926274	0.0878171219953082	0	1	1
Pl08G0000239700.v1	460.80436828874	-0.219620398936534	0.150779064662831	0	1	1
Pl07G0000082300.v1	125.731972920851	-0.413564232402142	0.300250354053005	0	1	1
Pl08G0000433200.v1	12194.8710769433	-0.179227387224726	0.0422868850911279	0	1	1
Pl10G0000298400.v1	2983.59439642093	-0.239379191663057	0.0621881831125764	0	1	1
Pl02G0000122200.v1	0.9699547851839	0.136110456367739	0.180061954919589	0	1	1
Pl04G0000086700.v1	102.320781525786	2.26269883797641	0.293631190589058	4.30028851990585	1.70575883875165e-05	0.000200862614929394
Pl08G0000054200.v1	982.144052173511	-0.140152527739659	0.109519958062197	0	1	1
Pl05G0000285800.v1	2410.65137901433	0.134043162602101	0.0853671092548429	0	1	1
Pl04G0000345900.v1	1349.90387343479	-0.45508896008508	0.0910482505586269	0	1	1
Pl03G0000019600.v1	3629.12894385369	1.81707811233497	0.0677074378398809	12.0677748029287	1.56303761442653e-33	5.7404255343743e-32
Pl03G0000028800.v1	874.854344058223	0.767589153889682	0.140045714477386	0	1	1
Pl11G0000305700.v1	4.85439992397337	-0.617661902132918	0.385342274651981	0	1	1
Pl07G0000006100.v1	3988.48092210757	0.0511747571490043	0.0710238236507908	0	1	1
Pl01G0000027800.v1	1364.1882927396	-0.283474134449281	0.100745150140396	0	1	1
Pl09G0000323800.v1	182.579005290388	0.266766947409615	0.246471620041508	0	1	1
Pl02G0000072800.v1	2623.27765004219	-0.475044277074382	0.0828170051312647	0	1	1
Pl08G0000326100.v1	74.9333149661336	-0.463784939594913	0.357487761990879	0	1	1
Pl10G0000267800.v1	34.8995892369194	0.37256226338807	0.372264331767656	0	1	1
Pl11G0000384400.v1	1179.45790359305	-0.749673767892778	0.0985002438582113	0	1	1
Pl10G0000281200.v1	597.343187286088	-0.350303622499378	0.12682966016171	0	1	1
Pl08G0000368000.v1	4372.59181316613	-0.278109354171603	0.0608035393594552	0	1	1
Pl03G0000009100.v1	1.751242254242	-0.202120053889064	0.212089203840104	0	1	1
Pl02G0000031000.v1	126.151161921557	-0.144791995765413	0.278156101667729	0	1	1
Pl09G0000197400.v1	2125.57550269914	0.0363540159382993	0.0715149991736534	0	1	1
Pl05G0000274500.v1	351.568030781172	0.167539782111338	0.176745629901931	0	1	1
Pl03G0000360600.v1	258.058355303274	0.980022965453817	0.201521848400366	0	1	1
Pl09G0000130700.v1	2107.45084899202	-0.534523392143182	0.0735886668733208	0	1	1
Pl01G0000337900.v1	1548.14185349856	-0.398045170442295	0.0904993340120546	0	1	1
Pl08G0000405400.v1	9.74398679968484	0.108067360342009	0.409552572134713	0	1	1
Pl11G0000046500.v1	659.306657489945	-0.228031361848392	0.12603972773642	0	1	1
Pl11G0000041500.v1	200.29974104564	5.94738345403605	0.356568628625658	13.8749824209298	8.98151113762859e-44	4.12319698801895e-42
Pl08G0000072500.v1	22.3175869129997	2.69223923790704	0.428551271874306	3.94874394026621	7.85623317657342e-05	0.000882077115319216
Pl08G0000370700.v1	1791.640660076	-0.157805975405416	0.0769256159017162	0	1	1
Pl09G0000292200.v1	1784.2879177505	-0.464782205723125	0.085633032723574	0	1	1
Pl06G0000178400.v1	4.01418990630835	0.247891850296888	0.305051506165697	0	1	1
Pl07G0000257900.v1	3297.56942873116	1.48246040884141	0.0920527866196098	5.24112768943196	1.59598223268944e-07	2.18261121201204e-06
Pl08G0000159700.v1	540.545942765057	-0.283571402264227	0.138259494409548	0	1	1
Pl04G0000305700.v1	2.26451941555497	0.223285603320612	0.272100012646969	0	1	1
Pl09G0000310000.v1	348.596177162172	3.56560751246671	0.195678744545313	13.1113244743483	2.8360191986263e-39	1.19979236247728e-37
Pl01G0000393200.v1	3990.73204369448	-0.111421805633169	0.0773154860032174	0	1	1
Pl02G0000291900.v1	235.834380596718	3.32722943886307	0.220406696655997	10.5587964166775	4.62554445803336e-26	1.36139282358912e-24
Pl11G0000078800.v1	1662.42817131529	0.238175759458394	0.0975081852481485	0	1	1
Pl11G0000378700.v1	799.091777749751	-0.149686469988221	0.153181562595161	0	1	1
Pl07G0000375800.v1	215.546103406428	0.123662762064895	0.226879591972152	0	1	1
Pl08G0000348200.v1	121.691289023513	0.193493014555866	0.247391520423369	0	1	1
Pl07G0000273700.v1	4922.83166972293	-0.308304525357224	0.0685288773903429	0	1	1
Pl08G0000310300.v1	29.4283727957766	-0.383547319000016	0.313052795278	0	1	1
Pl02G0000133900.v1	10.7941136760257	1.19601414311673	0.418039806718277	0.468888703818641	0.639149191065295	1
Pl02G0000401800.v1	2621.33273058133	0.136698573673572	0.0877497406340725	0	1	1
Pl01G0000331200.v1	1341.97018867514	4.79327471833725	0.128343988260555	29.5555309582277	5.5757618819048e-192	1.81147925447884e-189
Pl03G0000055300.v1	304.847775617532	-1.00660656016546	0.18869598585923	-0.0350116624652928	0.972070441273135	1
Pl10G0000355300.v1	74.0163335342633	-0.408001121686772	0.31909001593181	0	1	1
Pl03G0000024500.v1	463.962610749482	-1.71623342715036	0.143897622585483	-4.97738193502728	6.44500696523878e-07	8.47110588724667e-06
Pl04G0000296500.v1	346.549747820031	0.105185049267315	0.195661060643818	0	1	1
Pl08G0000355900.v1	16.2446854719873	2.0740784398843	0.428696107921553	2.50545414347649	0.0122294255193138	0.107345296877358
Pl07G0000104400.v1	635.888011593687	-0.130100204999862	0.150811483735548	0	1	1
Pl09G0000349700.v1	2582.61333267769	0.565874150923073	0.0902148942802293	0	1	1
Pl02G0000008700.v1	78.6853130377752	0.0117404051377159	0.34882589121076	0	1	1
Pl07G0000350200.v1	23733.8336624045	-0.131935720355765	0.0377556904246724	0	1	1
Pl05G0000173100.v1	2.35732689945955	0.090759428790967	0.271932620585493	0	1	1
Pl01G0000342200.v1	1145.52556581417	-0.310690033744331	0.102088729154523	0	1	1
Pl05G0000091400.v1	13359.4754602858	-0.104890198580948	0.0405122743074144	0	1	1
Pl03G0000281700.v1	212.258178810346	0.032842654052093	0.207309006892698	0	1	1
Pl01G0000053800.v1	31.2597813149147	2.77067995756537	0.420707217579572	4.20881763748317	2.56710465380726e-05	0.000298408252440962
Pl03G0000061800.v1	1513.6548120099	0.624541402830629	0.0897464607859975	0	1	1
Pl06G0000269200.v1	2583.77837838534	-0.214326881187501	0.0664500924423661	0	1	1
Pl02G0000431400.v1	3901.45524972684	-0.74502438081414	0.0627732657368222	0	1	1
Pl02G0000036300.v1	1212.41505188223	-0.467641770962838	0.103116316860866	0	1	1
Pl05G0000070100.v1	1246.90858743381	-0.810243784265632	0.105809394876182	0	1	1
Pl02G0000457000.v1	2060.71276360332	0.966133895051557	0.0807794270644613	0	1	1
Pl10G0000334900.v1	2373.12416768601	0.211154517334094	0.0747418641752188	0	1	1
Pl04G0000361600.v1	4269.95926373031	0.341199461801863	0.0719446398250679	0	1	1
Pl08G0000122300.v1	815.936792340611	-0.338792890699785	0.138773015506063	0	1	1
Pl11G0000370300.v1	12.1640829211847	0.879309593098298	0.410546236677857	0	1	1
Pl07G0000055500.v1	33.0122791953849	0.996279637706602	0.389670886023467	0	1	1
Pl03G0000283200.v1	44181.3275536342	-0.337447444839983	0.0399411784791151	0	1	1
Pl10G0000071400.v1	2503.0753508607	-0.205225378137916	0.0852853626386443	0	1	1
Pl05G0000279000.v1	1399.92561038562	0.985604211199908	0.0954926734341216	0	1	1
Pl02G0000090700.v1	215.177993064164	0.922567866891684	0.247036104188331	0	1	1
Pl06G0000277500.v1	0.762107331215922	0.132266509714062	0.178086302054543	0	1	1
Pl02G0000096400.v1	2581.24725192803	0.0869616308571929	0.0760547802742241	0	1	1
Pl09G0000187700.v1	3720.10976546931	-0.610011694303838	0.0685602315938616	0	1	1
Pl08G0000159200.v1	539.297148166278	-0.290491439782315	0.15460605487148	0	1	1
Pl04G0000276900.v1	3.69651359480194	0.360074890252876	0.333695260575335	0	1	1
Pl06G0000105400.v1	3.75798103059006	-0.0169789564872027	0.320176427173019	0	1	1
Pl09G0000358800.v1	8658.38084854363	-0.12902380638327	0.0530366240495096	0	1	1
Pl08G0000381700.v1	142.806043604705	2.2053590585186	0.352960252610563	3.41499942161626	0.000637821469817597	0.00653145596377086
Pl05G0000241600.v1	11.5325498859028	0.700023586829191	0.41766051335207	0	1	1
Pl11G0000097200.v1	3233.12352072022	-0.320705518299279	0.068346989661677	0	1	1
Pl01G0000316900.v1	27.1439399289298	0.347424847739476	0.406714261867684	0	1	1
Pl03G0000310700.v1	559.319524008009	-0.163512829492704	0.145244751229583	0	1	1
Pl02G0000103300.v1	597.132462175376	0.870639089149397	0.128853270111403	0	1	1
Pl07G0000345900.v1	18.4454561390427	1.56234950021836	0.430143082741771	1.30735451244244	0.191092338406148	1
Pl10G0000102000.v1	100.144181861802	2.58106022346211	0.313688578941718	5.04022246776114	4.64990996718104e-07	6.18223339340685e-06
Pl07G0000119400.v1	0.900672300527907	0.134991951146333	0.179491872980199	0	1	1
Pl05G0000057800.v1	195.257313849996	0.688964535824395	0.211845437541885	0	1	1
Pl06G0000019100.v1	88.0125544599987	-0.37157685080617	0.297206339022304	0	1	1
Pl06G0000016100.v1	499.691847638116	0.467258161314368	0.42262983243787	0	1	1
Pl06G0000182000.v1	54.2793137457541	0.914016184851198	0.378582737562558	0	1	1
Pl04G0000377600.v1	25.3529821959583	2.86325164747849	0.42684809624957	4.36513987961909	1.27041436815506e-05	0.000151285575673954
Pl06G0000263800.v1	555.402224661926	-0.170289215032878	0.156221050010044	0	1	1
Pl01G0000293600.v1	123.160512162155	0.154007124895406	0.259808773231052	0	1	1
Pl11G0000116300.v1	451.351316567443	-0.845764099472355	0.18855001745114	0	1	1
Pl09G0000058400.v1	64.9434488129461	0.26281801438544	0.319219782786288	0	1	1
Pl10G0000065700.v1	1887.16650918651	0.0995811708044047	0.0845472411072085	0	1	1
Pl07G0000273200.v1	545.394320600672	-0.257193745726217	0.132735366529933	0	1	1
Pl05G0000014800.v1	5393.44589425097	0.0582010913695586	0.0516827981136547	0	1	1
Pl11G0000123200.v1	5.01922042630082	0.791608003654708	0.359937042662773	0	1	1
Pl08G0000323300.v1	99728.3257440396	-0.293868031938017	0.0295302657375072	0	1	1
Pl08G0000034400.v1	957.866764117076	-0.285129315116969	0.116510264655459	0	1	1
Pl02G0000465700.v1	20.5476252340816	-0.298958105309686	0.429099442113354	0	1	1
Pl02G0000365900.v1	244.753783171449	1.95648330785587	0.200326743358275	4.7746161686722	1.80050326630498e-06	2.27677411534104e-05
Pl10G0000101800.v1	2.19177435338627	-0.279992113244779	0.271831326423046	0	1	1
Pl02G0000059700.v1	6160.50457193327	-0.0526338783865871	0.051410749891401	0	1	1
Pl07G0000365100.v1	701.785236453603	0.0464058435757776	0.134775758542736	0	1	1
Pl11G0000107100.v1	66.2792402104846	3.03391240343167	0.369121441665264	5.51014428816658	3.58539672403749e-08	5.14482097303704e-07
Pl10G0000027100.v1	149.46378463467	-0.559800121145147	0.264849038013867	0	1	1
Pl01G0000320000.v1	9.18887476286474	-0.32380963773331	0.410565706621369	0	1	1
Pl02G0000259300.v1	15.4484031977492	-0.0594859666262284	0.419316228053497	0	1	1
Pl04G0000349200.v1	3.56129548498908	0.63153056582322	0.336122634449533	0	1	1
Pl08G0000036500.v1	148.785058311935	2.63070258557025	0.300842820209167	5.42044707743556	5.94501704515332e-08	8.36959316340169e-07
Pl08G0000376600.v1	1222.37331896628	0.143866952543134	0.0980498111876959	0	1	1
Pl08G0000257300.v1	1352.99580240797	-0.105343658214161	0.101689328658494	0	1	1
Pl03G0000019900.v1	1178.08369077172	-0.117968088773377	0.0972960830120793	0	1	1
Pl08G0000317800.v1	574.354949251022	-0.120974370600575	0.165623442858856	0	1	1
Pl11G0000217000.v1	88.9276933984768	-0.0783857069383568	0.305499665095207	0	1	1
Pl08G0000432700.v1	13531.6118074987	-0.13017049114879	0.0402177759459359	0	1	1
Pl01G0000300100.v1	1783.99076806567	-0.42287258218618	0.0894998984123753	0	1	1
Pl08G0000135600.v1	440.892056946587	0.330567313591932	0.160502555179254	0	1	1
Pl07G0000315700.v1	1058.07013351643	0.29950889095398	0.106387130667003	0	1	1
Pl03G0000349800.v1	2207.20944422465	-0.00223282582151943	0.0916057119256559	0	1	1
Pl09G0000018200.v1	5.2846113326943	-0.104723617213391	0.347101175942757	0	1	1
Pl03G0000151500.v1	31.6828826397298	1.61297794216923	0.405743805647284	1.5107512022059	0.130851851680398	0.931175729691931
Pl02G0000088400.v1	4.56917729599001	0.517232096924044	0.312354379986999	0	1	1
Pl03G0000346100.v1	760.869238834196	-2.02271676738415	0.131566291778232	-7.77339509658018	7.64099369074051e-15	1.50920047636053e-13
Pl06G0000136400.v1	1835.17327266726	-0.648615188224963	0.0831873096702522	0	1	1
Pl11G0000333300.v1	83.3548531124965	0.180588563948865	0.342811683338022	0	1	1
Pl02G0000446900.v1	3401.36482748418	0.082730348729216	0.0593849895993448	0	1	1
Pl01G0000023500.v1	1474.98944375109	0.952287410892168	0.0910981690270749	0	1	1
Pl07G0000341800.v1	387.267558917851	0.572177309118167	0.322440994316117	0	1	1
Pl08G0000061800.v1	923.963605815008	0.215248528680038	0.101380866805863	0	1	1
Pl05G0000228400.v1	3549.05206109627	0.791267652907031	0.0823848868875079	0	1	1
Pl02G0000425400.v1	468.408881072868	0.244647699699496	0.17599833571497	0	1	1
Pl10G0000266900.v1	42.6157394884536	0.851016818087112	0.375359425214678	0	1	1
Pl03G0000035800.v1	476.497563210088	-0.348784579149603	0.173889391899107	0	1	1
Pl08G0000402000.v1	459.081611027634	0.760831663627565	0.147470743973088	0	1	1
Pl01G0000336200.v1	35.4803099561989	0.524368553584023	0.378833994633134	0	1	1
Pl03G0000029000.v1	2378.81084420281	-0.299963032047815	0.0841448429541655	0	1	1
Pl05G0000202900.v1	551.995822901132	4.03361897410443	0.184620990542769	16.431603823519	1.13613883263333e-60	7.32592726660593e-59
Pl05G0000068400.v1	56.0759471699295	2.29449635312372	0.359307517491922	3.60275332439383	0.000314864299812852	0.00332873434357842
Pl02G0000214500.v1	1458.51149409964	0.0685431281966364	0.0937937596150607	0	1	1
Pl04G0000317200.v1	433.331347224768	1.13188419134904	0.202010596451097	0.652857788977267	0.513847963867012	1
Pl07G0000019900.v1	18.7796798002355	0.25241375408162	0.424166920421181	0	1	1
Pl06G0000226900.v1	667.022035286362	0.620952168933465	0.12018404377592	0	1	1
Pl07G0000234400.v1	1540.65413148614	-0.45961160669449	0.0983870061077241	0	1	1
Pl03G0000096800.v1	2247.33312010213	-0.625946616226211	0.0829217355028198	0	1	1
Pl01G0000037800.v1	17975.0736362781	0.281869681734969	0.0429777085130116	0	1	1
Pl07G0000047800.v1	43295.0520045869	0.0422923802889905	0.0403207294897464	0	1	1
Pl07G0000370900.v1	1046.54258554511	-0.323369099843447	0.114268791776058	0	1	1
Pl09G0000293700.v1	4941.11932885702	-0.262242464134959	0.0587530268231709	0	1	1
Pl02G0000459700.v1	308.54450024415	-0.50338625215553	0.18053877732366	0	1	1
Pl08G0000386500.v1	1729.36191537108	-0.461352521362467	0.0887607654794196	0	1	1
Pl04G0000360100.v1	179.507802972023	2.2292355461245	0.225661927431939	5.44724384885548	5.11563087816501e-08	7.23814640332661e-07
Pl01G0000074600.v1	9.30375440132065	1.35834656197301	0.408434407362705	0.877366244158727	0.380287741741663	1
Pl06G0000324100.v1	2384.5334620676	-0.164729020637788	0.0676698113046249	0	1	1
Pl02G0000410300.v1	466.482555567567	0.767504269395172	0.161573812032088	0	1	1
Pl03G0000329800.v1	679.398153995163	0.29516008610634	0.116578074845266	0	1	1
Pl10G0000098200.v1	1178.79456899271	1.23231904759951	0.0926030473223438	2.50876244699403	0.0121154930543474	0.106418963428152
Pl07G0000105700.v1	7173.94315835013	0.0676535332356767	0.0476834900677707	0	1	1
Pl02G0000386900.v1	32.5840768413442	-0.165520311215187	0.405319775527925	0	1	1
Pl01G0000069900.v1	114.692528439512	0.770546533217423	0.273307793706345	0	1	1
Pl10G0000350600.v1	3.72252309227158	0.63419577408686	0.336534697339272	0	1	1
Pl01G0000013600.v1	2521.21487643423	0.120846600934243	0.0778705947846308	0	1	1
Pl11G0000016700.v1	41.1865924741531	2.84742666156098	0.395650366310097	4.66934146628093	3.02166773562337e-06	3.76831112639921e-05
Pl08G0000375600.v1	1043.5137623019	0.0586473663670947	0.103935209179215	0	1	1
Pl10G0000242300.v1	5873.78543964503	0.368831991577009	0.0602168168343771	0	1	1
Pl03G0000259800.v1	66.3377197474903	-0.17337014006938	0.34166451634212	0	1	1
Pl03G0000236400.v1	679.426021580736	0.265104963788937	0.140379817334361	0	1	1
Pl09G0000241000.v1	7827.73038676344	0.63394038233972	0.049533854035567	0	1	1
Pl06G0000232600.v1	319.443200162496	6.39497071959466	0.324266154467666	16.6374771010294	3.73005836092419e-62	2.46154710740052e-60
Pl05G0000027800.v1	993.742851059227	0.161795081251734	0.104332477733235	0	1	1
Pl02G0000430700.v1	953.652321743208	-0.575028009191799	0.112541610518579	0	1	1
Pl02G0000026300.v1	414.768757259608	-0.394013231924718	0.173232365399337	0	1	1
Pl11G0000365300.v1	1791.39523188864	3.65556371636046	0.229902004571228	11.5508506387891	7.30933798059524e-31	2.46639059608874e-29
Pl02G0000104800.v1	1226.32894600603	-0.48687833928748	0.101209046585635	0	1	1
Pl01G0000315000.v1	478.841470065914	-0.822082382869001	0.142239997396487	0	1	1
Pl02G0000194600.v1	1132.38436949305	-0.478212520725181	0.126044026709243	0	1	1
Pl06G0000306200.v1	907.223737443932	-0.176286052001979	0.122043816084402	0	1	1
Pl01G0000084700.v1	287.478341587136	0.25960277643447	0.226274049568787	0	1	1
Pl10G0000352900.v1	9678.94118294267	0.950834671987629	0.0440429308882841	0	1	1
Pl11G0000003200.v1	6176.92493867533	0.357844293187252	0.0589942311646625	0	1	1
Pl01G0000417000.v1	100.26774178997	-0.443306674071513	0.278495897029711	0	1	1
Pl06G0000275300.v1	438.347807506064	2.40398405279655	0.165236927502302	8.49679350747424	1.94899702442907e-17	4.3286181942206e-16
Pl03G0000232800.v1	47.7509326101843	0.726224498799041	0.385409865332245	0	1	1
Pl07G0000298100.v1	3.62129320387247	-0.0711811124559229	0.326948037023211	0	1	1
Pl10G0000294600.v1	626.778076726685	0.437349897442999	0.124959072805678	0	1	1
Pl09G0000108700.v1	222.310917579854	-1.73495701954931	0.201844959634391	-3.64119580137432	0.000271374643182822	0.00288702973673211
Pl04G0000296600.v1	1966.54326498907	-0.0717447786023136	0.0742181836051975	0	1	1
Pl02G0000342400.v1	4687.69201727312	0.710998204679429	0.0592614112637225	0	1	1
Pl11G0000379700.v1	1.45839584899582	0.221690032137651	0.223978557189539	0	1	1
Pl05G0000049200.v1	125.547831887531	1.06070094376126	0.315051356435153	0.192669996562137	0.847217422429755	1
Pl04G0000067000.v1	1479.47529186771	-0.0631447315154713	0.0946624485422513	0	1	1
Pl02G0000018200.v1	1163.77288156701	-0.382548646421602	0.0945046465258488	0	1	1
Pl03G0000342600.v1	121.876837400892	0.203520763795308	0.338711449721736	0	1	1
Pl11G0000299900.v1	699.337293448022	0.343586215533693	0.144517318957729	0	1	1
Pl09G0000286800.v1	30.3143589024738	0.18964566975057	0.418894760886035	0	1	1
Pl02G0000415600.v1	429.931466484023	2.90666112462483	0.182364393222249	10.4552269822825	1.38666350798968e-25	4.00677764606231e-24
tig000020330020.v1	3568.49760664576	0.454483723278548	0.0654207894230638	0	1	1
Pl04G0000042800.v1	21.1156383500601	-0.959158321650022	0.41314702186651	0	1	1
Pl06G0000104700.v1	648.01865809864	-0.0364816563416133	0.121186451190887	0	1	1
Pl06G0000178200.v1	1292.35796688241	-0.663228911426035	0.103641155611235	0	1	1
Pl01G0000341400.v1	1540.33240999041	0.429920577389717	0.0987077163877347	0	1	1
Pl11G0000367900.v1	136.060270648203	0.766363237312549	0.429739545916317	0	1	1
Pl01G0000321700.v1	1970.77896198376	1.47520963321082	0.0858800596201486	5.53341061141191	3.14063072786707e-08	4.52711736489644e-07
Pl03G0000387200.v1	21.8601689664342	-0.392546018983197	0.412093528560276	0	1	1
Pl04G0000261100.v1	47.3545090836829	3.85299079717696	0.407907975998974	6.99420203831497	2.66772890371788e-12	4.77421738341207e-11
Pl04G0000337500.v1	11.1183214293004	-0.745878808483239	0.423397387431431	0	1	1
Pl03G0000190800.v1	97.683924600732	2.87642939210903	0.350871498030117	5.34791056738377	8.89754084558365e-08	1.24158911105691e-06
Pl02G0000442100.v1	1067.48248649256	-0.192711564289449	0.100024351228918	0	1	1
Pl02G0000442600.v1	1793.11562972404	5.08080204912117	0.358611225492671	11.3794598691517	5.29265093572844e-30	1.73507202279811e-28
Pl07G0000351900.v1	3402.76001593066	-0.293981802463876	0.0657333123677698	0	1	1
Pl04G0000131700.v1	371.552311846429	0.296052613582942	0.150138841332349	0	1	1
Pl02G0000000100.v1	8.47859680403021	-0.508725512498687	0.380737818417226	0	1	1
Pl06G0000177000.v1	9923.05445667006	0.00576996765489921	0.0593516095457402	0	1	1
Pl07G0000383400.v1	236.859963596511	0.76604248934528	0.233300362486951	0	1	1
Pl05G0000008700.v1	1.56205487611107	-0.0732873263910663	0.219949033115167	0	1	1
Pl06G0000296000.v1	11.4819651897924	0.161964195512522	0.416312878350887	0	1	1
Pl06G0000129600.v1	17.5310925531264	1.34723825698109	0.427137895686024	0.812941816888882	0.416251417677413	1
Pl11G0000046700.v1	2534.8783229545	-0.207929738732193	0.0703420962902412	0	1	1
Pl09G0000343000.v1	8239.38334702751	0.516888800505492	0.0444941397266431	0	1	1
Pl03G0000181800.v1	346.734572665307	0.0969605600467461	0.162986638238418	0	1	1
Pl08G0000370500.v1	1303.72914280846	0.0736367933788808	0.113056540849868	0	1	1
Pl10G0000053400.v1	2.11311579384969	-0.0912644201761515	0.286653652262573	0	1	1
Pl07G0000313600.v1	22.0317640351056	0.830654384145145	0.427891621589737	0	1	1
Pl07G0000278800.v1	1.7136951068507	-0.252705341639174	0.233292929733695	0	1	1
Pl01G0000227300.v1	2518.86743904066	-0.356518150066108	0.0753137009351437	0	1	1
Pl03G0000281900.v1	676.158881515243	-0.724654814178009	0.144410286610816	0	1	1
Pl03G0000028700.v1	1163.34937988851	0.682867312825147	0.101117638366645	0	1	1
Pl09G0000281100.v1	552.234391964406	-0.141251632729981	0.140114446176767	0	1	1
Pl11G0000293700.v1	6.01866958845312	0.947468603732354	0.390393780045426	0	1	1
Pl02G0000281300.v1	187.263807753945	-0.559657105512674	0.232506211951809	0	1	1
Pl08G0000032800.v1	19.2080606689267	-0.380413922751074	0.419536227692481	0	1	1
Pl07G0000330400.v1	2275.81258657473	-0.0551309437852669	0.0774452174303572	0	1	1
Pl01G0000140900.v1	1796.8270415733	-0.22665952289175	0.0819275100291096	0	1	1
Pl10G0000242600.v1	2045.36210514868	0.724279498507512	0.0825975257719229	0	1	1
Pl08G0000003900.v1	172.061574965994	-1.35742246032557	0.236421770004587	-1.51180012026235	0.130584718821483	0.929535775184045
Pl08G0000317700.v1	740.72224111073	0.0341559633687799	0.119585704155427	0	1	1
Pl03G0000159100.v1	1049.23369371185	-0.59189842603697	0.109915828878961	0	1	1
Pl01G0000056400.v1	67.5504211945113	0.341009160564921	0.316152176568371	0	1	1
Pl10G0000330400.v1	1512.64309792204	-0.784609310993206	0.0915423822176111	0	1	1
Pl05G0000004800.v1	4256.29829643001	0.0754606968138509	0.0602627655902199	0	1	1
Pl07G0000095900.v1	3644.60436565598	-0.0379743178139599	0.0648593032408575	0	1	1
Pl08G0000024900.v1	848.941580616677	4.70651977516236	0.15890764737048	23.3249930792878	2.47295453600259e-120	3.84460987097188e-118
Pl07G0000044200.v1	708.590150627139	-0.188314683115812	0.148430463102699	0	1	1
Pl02G0000008500.v1	512.344849644504	-0.0831252428832971	0.14727717072253	0	1	1
Pl06G0000332900.v1	1.35999127152789	0.264204258902916	0.242242804448228	0	1	1
Pl11G0000015600.v1	1129.63753908845	0.583170115249109	0.0968801048949391	0	1	1
Pl09G0000230200.v1	365.043607311745	-0.247047036976209	0.160712835293098	0	1	1
Pl05G0000291800.v1	3322.26178951615	0.207464296498281	0.0760948264618745	0	1	1
Pl02G0000090800.v1	583.927119788555	0.133122210363034	0.128297702286047	0	1	1
Pl02G0000378000.v1	8418.68994263829	0.234542251554772	0.0524163463595042	0	1	1
Pl06G0000170900.v1	5642.56662433157	0.498711271692776	0.0518522237854249	0	1	1
Pl11G0000087000.v1	10368.4066282715	-0.493087596501457	0.0506521473993834	0	1	1
Pl01G0000414800.v1	84.8362432210319	0.711711609189945	0.317858628117266	0	1	1
Pl08G0000350700.v1	3020.39131241944	0.0772348354715146	0.0729278615678202	0	1	1
Pl07G0000235300.v1	36.3632839026129	1.3171590828655	0.405378356915194	0.782377937685152	0.43399249569943	1
Pl09G0000261100.v1	4403.6958613886	0.377008196321933	0.066144529187646	0	1	1
Pl03G0000209900.v1	59.8054070672629	0.901894806937011	0.376136376817794	0	1	1
Pl01G0000008800.v1	26448.0898467192	-0.316659491573206	0.0380808528700622	0	1	1
Pl09G0000139200.v1	531.620891422287	-2.51983623295213	0.195912561875367	-7.75772731673529	8.64648088885483e-15	1.70381393627115e-13
Pl09G0000152100.v1	5.80996955062603	-0.687658629737609	0.404992347143184	0	1	1
Pl07G0000027800.v1	208.230901195583	0.0170452864585448	0.213644344643343	0	1	1
Pl04G0000050500.v1	1502.13482511509	-0.341426049717739	0.109237529124279	0	1	1
Pl09G0000075600.v1	15.2007559494424	-0.0705902950182978	0.427049923629974	0	1	1
Pl02G0000155900.v1	63.7760090719779	-0.0939308102896571	0.327535446698594	0	1	1
Pl07G0000310600.v1	2295.2527911046	-0.134427198962978	0.0782253437706762	0	1	1
Pl02G0000120200.v1	114.522284272049	-0.367205972277568	0.275026622983029	0	1	1
Pl06G0000324900.v1	871.357501302911	0.142443663528013	0.106028017910283	0	1	1
Pl06G0000164400.v1	19.610647674528	-0.822016417358738	0.419283136303825	0	1	1
Pl01G0000089900.v1	3074.04320485189	-0.0973976572665811	0.0616551828874104	0	1	1
Pl07G0000067400.v1	10644.0464440245	-0.256127925751081	0.0439702816376448	0	1	1
Pl06G0000249200.v1	4633.67643381056	0.360768371319595	0.0622086149103977	0	1	1
Pl02G0000313800.v1	1142.35691174976	-0.433921752889649	0.103750387858829	0	1	1
Pl03G0000237300.v1	1848.11766461756	-0.035564648680952	0.080339278470478	0	1	1
Pl08G0000434700.v1	1967.45547419252	0.139015923516116	0.0917160687353364	0	1	1
Pl03G0000244300.v1	2085.88130079958	-0.150241986834065	0.0857059119805906	0	1	1
Pl06G0000175800.v1	4261.05887018427	0.252131159178628	0.061117407355826	0	1	1
Pl04G0000300800.v1	463.713605291405	-0.193769929018285	0.144986479301307	0	1	1
Pl01G0000206000.v1	2.64723638717982	0.493034315426341	0.309054407510322	0	1	1
Pl06G0000171300.v1	47.9733014594261	-0.347577172075391	0.351500757773572	0	1	1
Pl01G0000356800.v1	1030.29045341607	-0.299651520577507	0.105071518567086	0	1	1
Pl04G0000321200.v1	2877.30127308159	0.249064629669339	0.0631807675835785	0	1	1
Pl11G0000106100.v1	7157.68629421604	0.0532732642708808	0.0462043968457267	0	1	1
Pl10G0000009100.v1	1077.59530772004	0.116080836746577	0.12516813266307	0	1	1
Pl09G0000345300.v1	2150.22008042867	-0.0995315129181886	0.0975520834002841	0	1	1
Pl04G0000026200.v1	3541.8965229943	-0.173763969586119	0.0643695442157926	0	1	1
Pl03G0000371900.v1	1.83656738338981	-0.280412882554863	0.243688062077516	0	1	1
Pl02G0000023600.v1	1136.76740478134	0.76346851939439	0.135678518988338	0	1	1
Pl02G0000104700.v1	77.9294767828077	3.1018136332968	0.337157190196713	6.23392795529735	4.5488234615332e-10	7.29106485380853e-09
Pl05G0000287900.v1	319.349830508491	-1.9762752901678	0.205976843842382	-4.73973322416218	2.13999787244654e-06	2.69665271435443e-05
Pl04G0000329800.v1	65.2232265186221	4.29500929333464	0.398049237691921	8.27789374108761	1.25373022629805e-16	2.68788305115219e-15
Pl05G0000069900.v1	595.645761630336	-2.97046882036935	0.406331668208069	-4.8494099144651	1.23829290416781e-06	1.5840272834183e-05
Pl06G0000290800.v1	709.977456461264	0.133077492631548	0.133903916286095	0	1	1
Pl07G0000316300.v1	453.119883024254	0.28313904848805	0.15000117774668	0	1	1
Pl06G0000295800.v1	51.2336142865595	-0.793128042398602	0.379286722304319	0	1	1
Pl03G0000217800.v1	2320.02657246654	-0.204806207312245	0.07871805455106	0	1	1
Pl07G0000399300.v1	49.5125065346321	0.437612232060023	0.385040680257909	0	1	1
Pl02G0000345300.v1	368.691436719057	-0.108590034342953	0.171159594760749	0	1	1
Pl06G0000150500.v1	2.27435657128481	0.0486951531134216	0.24090918603667	0	1	1
Pl02G0000418000.v1	655.617513073956	-0.0201994996100605	0.120939933961945	0	1	1
Pl01G0000296000.v1	175.763782082939	0.541439352229433	0.260397380033799	0	1	1
Pl09G0000315200.v1	1119.19362569736	0.684268390658968	0.165856121131276	0	1	1
Pl01G0000363900.v1	205.476483888566	1.18233845087531	0.206912039315387	0.881236546112149	0.378189802473261	1
Pl03G0000075000.v1	1067.16401965125	1.47171179809424	0.132114384523162	3.57048023042137	0.000356327348474078	0.00374520586382481
Pl11G0000392800.v1	1011.53132584301	-0.569140889310602	0.109131094072135	0	1	1
Pl02G0000021900.v1	699.561201154014	-0.622783179994859	0.116493965483237	0	1	1
Pl11G0000398700.v1	7.55707877273856	0.154436760644114	0.417969831007605	0	1	1
Pl03G0000039800.v1	249.268342092931	3.19547011444841	0.216174524964426	10.1560075814192	3.1157497110674e-24	8.62909436373321e-23
Pl05G0000281200.v1	469.471960720902	-0.0928064869092303	0.158973673267881	0	1	1
Pl03G0000213600.v1	1558.35844883701	-0.332596319422101	0.0824439570623286	0	1	1
Pl01G0000031600.v1	6749.76904069193	-0.394589626364497	0.0501318505006694	0	1	1
Pl08G0000230500.v1	887.747805467335	1.96287136043281	0.131632756827071	7.31483092538853	2.57705661479368e-13	4.84100753710056e-12
Pl10G0000024500.v1	1821.9489349627	-0.0695564053334409	0.0799821109355506	0	1	1
Pl06G0000338600.v1	21.1993775135188	-0.595945757437002	0.430159889071774	0	1	1
Pl01G0000336000.v1	378.165616706132	-0.237672347726488	0.16397228769033	0	1	1
Pl11G0000053400.v1	613.95198770255	2.41725937761802	0.13371561012988	10.5990570303753	3.00999801740671e-26	8.91078969148405e-25
Pl07G0000352200.v1	162.643406804126	-0.109057221929985	0.268920050646751	0	1	1
Pl08G0000337100.v1	6.41338354251542	1.02823437976879	0.385891940486297	0.073166544326403	0.94167358876755	1
Pl05G0000164700.v1	3528.38023916721	-0.372519891567187	0.0812135702571263	0	1	1
Pl09G0000299000.v1	208.407619494501	0.595488734451584	0.219432084820969	0	1	1
Pl11G0000057300.v1	343.193084795099	-0.85136828538642	0.207925372926272	0	1	1
Pl08G0000135400.v1	666.673384565258	-0.762549220973935	0.115812086840573	0	1	1
Pl07G0000315500.v1	845.550397455424	-0.227667972336034	0.108568188984891	0	1	1
Pl03G0000078700.v1	1008.09315102571	-0.236729420039786	0.136462326448059	0	1	1
Pl01G0000376200.v1	1086.34798732598	-0.861664895318627	0.102231856829914	0	1	1
Pl04G0000031900.v1	243.946912058918	6.12997365409248	0.354808783346859	14.4584178714579	2.21838579319299e-47	1.11761658817701e-45
Pl09G0000248600.v1	1804.68598034033	-0.504446805633856	0.0796450557208659	0	1	1
Pl02G0000365600.v1	3870.29037976729	-0.10650520152781	0.0707937920093001	0	1	1
Pl08G0000426600.v1	515.561895784918	0.0431027654394721	0.143990706254822	0	1	1
Pl03G0000187700.v1	974.591727170055	-0.502446189643211	0.0970990415113692	0	1	1
Pl11G0000084800.v1	18.2680999828381	-1.35385125414628	0.430122065398135	-0.822676357742185	0.410692063417433	1
Pl06G0000284500.v1	1151.50307110319	0.272077004669428	0.120056127667921	0	1	1
Pl05G0000250800.v1	17.4770757911161	0.119318863961612	0.419504639333101	0	1	1
Pl06G0000296300.v1	3523.75600228536	1.1043073399888	0.0785562271685775	1.32780485708614	0.18424258196948	1
Pl02G0000433900.v1	792.402029782415	0.319783123215822	0.127070117126244	0	1	1
Pl07G0000246900.v1	2342.12140535906	0.278107035925047	0.0811804203430657	0	1	1
Pl06G0000178100.v1	14.5878361620204	2.0398924021916	0.428541185867077	2.42658684039332	0.015241602159408	0.13164193603325
Pl05G0000231000.v1	141.321507817274	0.531792557004116	0.235740421045693	0	1	1
Pl04G0000060600.v1	532.463348891365	1.32583969082057	0.202789659794166	1.6067865154037	0.108101207303167	0.784701430612877
Pl07G0000128200.v1	1121.13312069066	0.277077933589504	0.112059162563019	0	1	1
Pl09G0000017400.v1	7.86287186549417	0.137799330079211	0.398535041634599	0	1	1
Pl07G0000333800.v1	667.915463324504	0.372208821930263	0.134850229347816	0	1	1
Pl06G0000229500.v1	8108.81696243536	0.0923420433601165	0.0591773476598447	0	1	1
Pl07G0000383300.v1	1954.89032636768	0.376549585156483	0.0866252483595473	0	1	1
Pl06G0000203900.v1	504.441722005888	1.5423194005625	0.144226984974048	3.76017983500164	0.000169791253913903	0.00184190075575009
Pl04G0000346400.v1	4690.07057653304	0.168797652061798	0.0578128958011298	0	1	1
Pl01G0000372500.v1	15493.2548220342	-0.00134125552409476	0.0462261261688878	0	1	1
Pl04G0000131400.v1	0.415694907935957	0.10083794497691	0.175439956965337	0	1	1
Pl11G0000004500.v1	623.831388481351	0.13449503681086	0.127899659160913	0	1	1
Pl09G0000333000.v1	140.273172735611	3.09812184161728	0.280732958570787	7.47372824444564	7.79540448894961e-14	1.48417239034164e-12
Pl01G0000366100.v1	319.671241062225	2.05453349293218	0.177011230623971	5.95743834566264	2.56222326545877e-09	3.94947078892888e-08
Pl10G0000348700.v1	1540.18087535267	0.0904063803068122	0.0790140425697876	0	1	1
Pl07G0000359400.v1	1160.19210349137	0.459138677244721	0.107518745588121	0	1	1
Pl05G0000039400.v1	30063.2989664629	0.224087625138684	0.051566779471906	0	1	1
Pl08G0000416700.v1	43.0015156832122	-0.453614633407564	0.414264683813024	0	1	1
Pl09G0000269600.v1	10468.1230357709	0.278979570506809	0.063570141849588	0	1	1
Pl10G0000310700.v1	200.378016337802	1.17525752446506	0.228295437644033	0.767678610986216	0.442678146485942	1
Pl06G0000331200.v1	1379.01264292031	2.69401748382671	0.103314795445798	16.3966591282217	2.02048133952277e-60	1.29295499052642e-58
Pl07G0000375700.v1	228.375694383918	0.903917803109475	0.206608470261573	0	1	1
Pl08G0000054300.v1	2125.17525471126	0.133956329768766	0.0816954701950357	0	1	1
Pl09G0000051000.v1	579.361337738771	0.215679063467591	0.136360821018584	0	1	1
Pl06G0000205700.v1	866.541821929678	-0.387294750729689	0.132216158440853	0	1	1
Pl03G0000375100.v1	9.6028226233312	-0.357637463933685	0.415773332075599	0	1	1
Pl07G0000282400.v1	93.1190670518282	0.540113402191703	0.290517820793388	0	1	1
Pl02G0000001500.v1	2060.09320052965	1.34105245696445	0.0924659422903468	3.68841163045234	0.000225658372423591	0.00242202829969767
Pl05G0000065300.v1	4324.73697919852	-0.782594968858596	0.0623063920155756	0	1	1
Pl03G0000212100.v1	1770.87685985556	0.16659908412059	0.0874072390263808	0	1	1
Pl09G0000099600.v1	1135.43626091282	0.402966117082956	0.109619249120369	0	1	1
Pl01G0000287800.v1	2014.06038691766	-0.203250068724172	0.0771842173174619	0	1	1
Pl06G0000265400.v1	9.10013303616707	1.15523930151233	0.394840990485643	0.393169162404829	0.694194544321111	1
Pl04G0000012400.v1	838.10403781334	0.208711831913324	0.110715430402879	0	1	1
Pl07G0000311000.v1	1507.4139017932	-0.579561281297469	0.0989417343469355	0	1	1
Pl07G0000246200.v1	2064.69611472375	0.836504826800852	0.076040568246362	0	1	1
Pl08G0000175000.v1	86.7733190960033	0.980605858769071	0.316831039920834	0	1	1
Pl11G0000399800.v1	2178.9011830954	1.16653597103842	0.0779421271052463	2.1366618698197	0.0326255034588223	0.263300281257967
Pl02G0000113100.v1	569.267229506823	-0.279470710277314	0.129710100772198	0	1	1
Pl06G0000191600.v1	1.45086507511162	-0.175043079793175	0.199020861931088	0	1	1
Pl09G0000277700.v1	1152.01099841745	-0.575772285646011	0.103302969335	0	1	1
Pl02G0000283700.v1	125.064404902174	0.156421236395716	0.257045887563625	0	1	1
Pl04G0000340500.v1	716.506479143154	0.503192773825738	0.129134488853467	0	1	1
Pl01G0000392300.v1	68.8775553110517	-1.23430217583085	0.312547137870799	-0.749653883977368	0.453463188788844	1
Pl09G0000310100.v1	6483.86824260386	-0.561758883088633	0.0590487673402576	0	1	1
Pl01G0000285600.v1	4282.62344876959	0.0427199924450233	0.0586730183987681	0	1	1
Pl07G0000239900.v1	4.35776889273176	-0.782058842266069	0.35400515688211	0	1	1
Pl05G0000272800.v1	1090.46152036289	-0.791955631013076	0.101810232211455	0	1	1
Pl10G0000019900.v1	958.61808975114	2.14581261893149	0.126845108154873	9.0331636402761	1.66779009641138e-19	4.01744000315217e-18
Pl08G0000053900.v1	150.837410305915	2.86440732665518	0.28245636055343	6.60069160064994	4.09244095357452e-11	6.87253453973041e-10
Pl02G0000151900.v1	384.418487897696	-0.101045295394022	0.189365954875097	0	1	1
Pl02G0000164400.v1	520.932971305469	-0.612179316921553	0.150349685496603	0	1	1
Pl02G0000049600.v1	726.603161787951	-0.0587551929234279	0.12466902093638	0	1	1
Pl09G0000166300.v1	4283.59576194622	-0.314781964859371	0.0649520587226874	0	1	1
Pl06G0000312700.v1	605.241662683161	0.485048277865759	0.137395089206099	0	1	1
Pl01G0000088600.v1	1949.76890281737	-0.279866350967921	0.0786549617127177	0	1	1
Pl07G0000046200.v1	3491.46681963648	-0.307210353664129	0.0762820748541328	0	1	1
Pl09G0000304100.v1	78.1894010274729	0.623534075624957	0.335423518651503	0	1	1
Pl08G0000029800.v1	555.403737179166	1.52080602331533	0.132578185628736	3.92829348844588	8.55507688323283e-05	0.000956304381552726
Pl05G0000209900.v1	519.351736770898	0.192517418841811	0.165458766007147	0	1	1
Pl11G0000009000.v1	40.759592796881	0.279505441117263	0.393924702602148	0	1	1
Pl11G0000299600.v1	51.6371864384136	-1.75670793184305	0.361382892149301	-2.0939229506482	0.0362668444361997	0.290650887051783
Pl01G0000331700.v1	1064.12866466144	0.800357583754965	0.117266901748306	0	1	1
Pl09G0000076500.v1	30.2299240690304	-1.72146429894191	0.395074274271163	-1.82614851415693	0.0678278942006152	0.514772886174839
Pl09G0000232900.v1	218.236622294953	5.66213086493179	0.330599289411729	14.1020595453415	3.68845808825414e-45	1.74382866444866e-43
Pl07G0000341300.v1	2292.61428314266	0.0448091906068198	0.080971887631777	0	1	1
Pl01G0000109900.v1	4648.78693485138	-0.436383711045294	0.0619495468577445	0	1	1
Pl03G0000271900.v1	4.48292921061049	0.565551261021715	0.322380980405364	0	1	1
Pl01G0000419300.v1	142.266685329109	-2.72310907526865	0.319619861070189	-5.3911201559851	7.0019834360678e-08	9.81943897362447e-07
Pl02G0000326000.v1	64.0349217735311	-0.44390213274044	0.350193269149295	0	1	1
Pl10G0000252500.v1	31.8612435155495	-0.513512584517391	0.405823855880182	0	1	1
Pl02G0000349800.v1	1556.61409953732	-0.268534780339936	0.0868394634382098	0	1	1
Pl01G0000411900.v1	2043.05390563655	0.00193428010851297	0.0783211054456024	0	1	1
Pl03G0000228900.v1	64.6130997564808	-0.668964398067989	0.337979664703124	0	1	1
Pl02G0000116800.v1	108.06500631151	-0.211350344509347	0.277584611117471	0	1	1
Pl09G0000050300.v1	320.179043289641	0.714682778159472	0.211008236654921	0	1	1
Pl11G0000031600.v1	93.3055489554974	-0.277268516260403	0.287211114209447	0	1	1
Pl07G0000091400.v1	39.945726966559	-0.35753649207236	0.378889646512172	0	1	1
Pl07G0000133000.v1	4606.48082695723	1.05546292300965	0.0713714261220381	0.777102630887755	0.437098221920485	1
Pl07G0000155400.v1	750.551688816983	0.0835180385660931	0.124854433044428	0	1	1
Pl11G0000370200.v1	313.049639299794	-0.165769020795232	0.210234820487304	0	1	1
Pl02G0000402500.v1	2941.35947828256	0.75482694156307	0.0652167878827453	0	1	1
Pl11G0000267800.v1	1728.60829911937	-0.617083159409467	0.0855420805737605	0	1	1
Pl10G0000326300.v1	197.808100487149	-0.599162557994097	0.243729114904579	0	1	1
Pl09G0000344700.v1	28117.5654741804	0.434918750465502	0.0441531633417504	0	1	1
Pl01G0000410500.v1	1465.59462038758	-0.1537655312002	0.091065493401954	0	1	1
Pl06G0000174100.v1	1826.18600651987	1.01881344898422	0.0939698341739996	0.20020732344157	0.841318439850316	1
Pl03G0000053300.v1	12.8672877877628	0.749162070416447	0.411344392504152	0	1	1
Pl08G0000122600.v1	2286.91576837096	0.169157014886917	0.0751081715164345	0	1	1
Pl05G0000004600.v1	809.049370982628	0.436483365703966	0.12369863269868	0	1	1
Pl09G0000229100.v1	203.016091936656	1.84884762051887	0.260144962386101	3.26297927406731	0.00110247582290217	0.01104699083755
Pl03G0000178900.v1	4527.11062742155	-0.0106494377089931	0.0565275876167157	0	1	1
Pl10G0000334100.v1	1165.10352446338	-0.113634914950419	0.105892217506585	0	1	1
Pl08G0000379400.v1	346.586342612385	0.37309635002926	0.185691270166833	0	1	1
Pl08G0000374600.v1	11.955836778696	1.25555264900231	0.427471025577178	0.597824492682888	0.549957046148541	1
Pl10G0000336500.v1	1044.29175826674	0.28138279390822	0.108895128298109	0	1	1
Pl07G0000396400.v1	9560.49626026872	-0.226913030641702	0.0424033382192556	0	1	1
Pl11G0000102000.v1	3099.85960203289	0.219371512458095	0.0760776772937489	0	1	1
Pl10G0000232800.v1	42.4169778346668	0.93101610976486	0.378083258640665	0	1	1
Pl01G0000337800.v1	1413.18137962041	4.48273020146321	0.255615594448313	13.6248737444203	2.84902559668544e-42	1.27331847699481e-40
Pl06G0000179400.v1	62.4085494560571	-0.118312197931104	0.403452641584263	0	1	1
Pl09G0000148200.v1	462.499921565564	0.551560291640161	0.164525185748528	0	1	1
Pl01G0000049800.v1	142.289228595312	5.19019608685886	0.354950244846291	11.8050237961476	3.67686938890436e-32	1.29410482200313e-30
Pl01G0000325500.v1	89.4881140640436	3.33349615190928	0.338515550793409	6.89332039972774	5.45049219429235e-12	9.60507111930197e-11
Pl02G0000119300.v1	7074.5804634646	0.24907870977561	0.0469497142487101	0	1	1
Pl09G0000009700.v1	111.843802131377	-0.0883784369796009	0.309262748044364	0	1	1
Pl07G0000047500.v1	2291.56067344581	0.276907875575993	0.073908346138085	0	1	1
Pl06G0000182100.v1	71.647468962396	4.5056495436705	0.391277297492857	8.95950152521817	3.26149452493593e-19	7.76051950764332e-18
Pl02G0000034900.v1	85.9227041650641	0.668666269493776	0.345023480164234	0	1	1
Pl09G0000033700.v1	3378.04128317606	-0.254991030309607	0.0627617395945385	0	1	1
Pl07G0000022100.v1	6668.92446024435	-0.451530368541945	0.0494096018753457	0	1	1
Pl04G0000346700.v1	3126.29122488897	0.141023037322594	0.0744743479664625	0	1	1
Pl07G0000100600.v1	2.38267074531891	-0.0623710375280494	0.296354147265533	0	1	1
Pl07G0000273300.v1	523.792686607303	-0.0424068610374139	0.150835499560692	0	1	1
Pl09G0000075400.v1	4.61738322333029	0.810185686682007	0.362786949004803	0	1	1
Pl09G0000051700.v1	3144.55223025326	0.00552384068570031	0.0686686548338141	0	1	1
Pl02G0000440900.v1	1326.96023645114	-0.0241197372360945	0.0918352133629001	0	1	1
Pl07G0000134300.v1	8431.85993180575	0.443352073710465	0.057011956022513	0	1	1
Pl06G0000291500.v1	1210.06186089708	0.263218359396875	0.0918760662842373	0	1	1
Pl10G0000220400.v1	60.8463119815446	-4.65224791059668	0.3938502238109	-9.27318988233007	1.80660419431903e-20	4.47081610236706e-19
Pl03G0000316700.v1	0.415694907935957	0.10083794497691	0.175439956965337	0	1	1
Pl11G0000058400.v1	276.973722425116	-0.718679833907562	0.228278484307025	0	1	1
Pl08G0000378800.v1	8.62946522844173	-0.639864364071873	0.364402519627779	0	1	1
Pl11G0000072900.v1	877.614966519496	0.351569031191788	0.123283612923585	0	1	1
Pl07G0000048000.v1	1905.68279086758	-0.253200527955296	0.0783369177545283	0	1	1
Pl07G0000285300.v1	6298.0951411214	-0.37818331586788	0.0539143904777243	0	1	1
Pl03G0000180000.v1	1393.99104694149	0.122431331400466	0.0851421923768437	0	1	1
Pl01G0000300000.v1	8195.71477687299	-0.0647853451995716	0.0576683847308333	0	1	1
Pl08G0000093900.v1	2639.68629102176	-0.452726403950528	0.065542165267925	0	1	1
Pl08G0000044800.v1	9140.33935456482	0.434607601251858	0.0599922518169968	0	1	1
Pl05G0000213000.v1	622.311376376855	0.146467842110483	0.123806949338662	0	1	1
Pl02G0000081700.v1	1169.2797940149	-0.173821297823355	0.108183720526439	0	1	1
Pl11G0000081900.v1	11877.0143378465	-0.207883996254831	0.050007671649409	0	1	1
tig000020530230.v1	6741.64919457804	1.10222929771379	0.0597451854919503	1.71108846465236	0.0870647832904882	0.648532825797843
Pl07G0000274900.v1	10231.1680670888	-0.259864003159491	0.0408617661190458	0	1	1
Pl05G0000092800.v1	4884.44000560984	-0.400641573452015	0.0565239904711842	0	1	1
Pl01G0000280000.v1	4253.0574570671	-0.199028637309509	0.0598013460741136	0	1	1
Pl09G0000082200.v1	5.89611491588748	0.934636167818941	0.376438788210601	0	1	1
Pl08G0000087200.v1	12903.0800220447	-0.749089904278164	0.0476177185549299	0	1	1
Pl06G0000225100.v1	255.989732371304	-0.068814948938613	0.192105567811427	0	1	1
Pl03G0000019100.v1	889.090976692907	0.559769752496338	0.106303486198603	0	1	1
Pl03G0000382900.v1	900.83063106447	0.554230999746601	0.106753630884809	0	1	1
Pl03G0000357200.v1	1199.63608154111	0.533012159944905	0.114543626344651	0	1	1
Pl03G0000288700.v1	36.7770727416798	3.468431802195	0.416414229101902	5.9278277006018	3.06968334208136e-09	4.72019694002935e-08
Pl06G0000117300.v1	42.1624153888965	2.56034714262418	0.409664770939982	3.80883896617212	0.000139620847386657	0.00152703146034755
Pl08G0000264300.v1	179.216734605929	-0.263232272372036	0.267945629678442	0	1	1
Pl02G0000459600.v1	20.1107741010149	-2.66145915060766	0.429838454762064	-3.86531063519516	0.000110947901739653	0.00122373669446046
Pl09G0000258500.v1	941.758239326095	-0.139108033623305	0.122807944862311	0	1	1
Pl04G0000343200.v1	1611.85128100171	-0.332363948380612	0.0902473803526987	0	1	1
Pl10G0000277000.v1	182.918537655774	1.1853403792144	0.218632278864625	0.847726512191568	0.396590297749589	1
Pl07G0000318600.v1	78.9205299286852	0.383371170990211	0.310308094494671	0	1	1
Pl04G0000046200.v1	10131.3110873325	0.177903623058776	0.0687757963160767	0	1	1
Pl05G0000290200.v1	6696.29171865601	0.0251325554905897	0.0629812802458558	0	1	1
Pl09G0000154800.v1	905.127189062417	0.376984240709326	0.112780453953837	0	1	1
Pl05G0000165900.v1	1778.06919173954	4.12851162086687	0.121139767100452	25.8256367479444	4.57039289839434e-147	9.34018761598476e-145
Pl09G0000071100.v1	287.329304361447	0.678154362148768	0.180379179857228	0	1	1
Pl01G0000109700.v1	120.762211678846	4.84907116742504	0.350477344067421	10.9823679977574	4.64583418906143e-28	1.43049920030384e-26
Pl03G0000004700.v1	27.0469230092138	-0.285082083388504	0.402196323720525	0	1	1
Pl05G0000001500.v1	11559.11489096	-0.593935063567797	0.0476680529389497	0	1	1
Pl04G0000369300.v1	38.102614469422	1.9811411358119	0.418461079875551	2.34464131312687	0.0190453917807731	0.16152251442991
Pl09G0000137800.v1	1217.4635745828	0.149951389325448	0.106786298965518	0	1	1
Pl11G0000122600.v1	72.7674738423743	1.23097046127665	0.327197126945681	0.705906141147105	0.480246508257537	1
Pl07G0000392600.v1	14.7205818253374	1.16310364514515	0.420262998478913	0.388098989764707	0.69794277952653	1
Pl11G0000329400.v1	319.304391520943	-1.00290748877667	0.190569492693138	-0.0152568427169761	0.987827272994839	1
Pl08G0000272100.v1	78.9274832170352	-0.91479065331452	0.323917012857082	0	1	1
Pl08G0000270500.v1	47.6706870676256	-2.01089515313282	0.355247259108157	-2.84561000039987	0.00443264466945739	0.0411004934389754
Pl06G0000255500.v1	137.577868455013	-0.235044133230764	0.236567813498999	0	1	1
Pl04G0000078600.v1	4195.31423651577	-0.170309777988732	0.0546177815930088	0	1	1
Pl02G0000052200.v1	7233.09866820616	0.10398357537341	0.045883268679623	0	1	1
Pl03G0000257900.v1	106.673631566137	-0.671794211694285	0.288445110271342	0	1	1
Pl04G0000356700.v1	4122.29865881199	-0.337722311723235	0.0629876924041353	0	1	1
Pl02G0000268100.v1	1273.6000105413	1.03314685153122	0.100059351715653	0.33127189975618	0.740439114861893	1
Pl05G0000269800.v1	507.531020951041	2.27694146133212	0.161799693708671	7.89211297044435	2.97112584936552e-15	6.00409092095467e-14
Pl09G0000128900.v1	211.28793175942	-0.0853124653961952	0.198535167903875	0	1	1
Pl08G0000038300.v1	23.1546619307652	0.729237699528864	0.418725454077523	0	1	1
Pl02G0000020000.v1	369.80596710517	-0.678797758693903	0.179681204573275	0	1	1
Pl04G0000348600.v1	8620.40595557982	0.317253234117703	0.0540849370572847	0	1	1
Pl11G0000283100.v1	9.49732098391115	0.199960327116595	0.425348208104182	0	1	1
Pl09G0000027300.v1	3378.15868361923	-0.346278715154859	0.0597407066911081	0	1	1
Pl01G0000076600.v1	548.836136453806	-2.1041847393617	0.141847339502473	-7.78431758561428	7.00904909056946e-15	1.38871237688914e-13
Pl03G0000104900.v1	13040.7744053387	-0.0425429321076269	0.0505750940157882	0	1	1
Pl02G0000465300.v1	14966.958864637	0.00898355813974384	0.0707014876434741	0	1	1
Pl01G0000143800.v1	11543.4397633334	-1.71311207042091	0.0474604198118009	-15.0254058697474	5.005381856302e-51	2.73365046596011e-49
Pl08G0000010000.v1	437.726118243608	-0.299410132597254	0.15186909663198	0	1	1
Pl10G0000357800.v1	5655.16522030174	0.293589885071762	0.0503814718212216	0	1	1
Pl06G0000023200.v1	62.9818740254535	4.2788739236562	0.397603666065161	8.24658876037336	1.62980090738205e-16	3.47649703652934e-15
Pl07G0000261000.v1	391.902147403349	-0.0891088348591263	0.202360389546501	0	1	1
Pl02G0000302100.v1	75.315740445145	-0.573456047095571	0.337241002421083	0	1	1
Pl04G0000328200.v1	5.70237012823703	-0.982624273524892	0.377021513700134	0	1	1
Pl07G0000361300.v1	12.7976957471832	0.299799485396864	0.402682254543654	0	1	1
Pl09G0000013100.v1	5.03475860340517	-0.303324562809173	0.387984267765949	0	1	1
Pl07G0000311600.v1	80.4127410135585	-0.110356491334394	0.300984918153016	0	1	1
Pl07G0000132100.v1	317.094735074371	0.205922419385252	0.175297526283324	0	1	1
Pl10G0000020800.v1	13.2856364509126	0.560508939666729	0.423989645646797	0	1	1
Pl09G0000011500.v1	761.610230424721	0.0345764557861797	0.145177931524846	0	1	1
Pl11G0000401200.v1	636.273813624059	0.204856336943595	0.136977015415688	0	1	1
Pl05G0000221700.v1	4.6232690543546	-0.488717194793553	0.375474489740909	0	1	1
Pl11G0000335600.v1	1.36756589934004	0.157383573464683	0.19205939655356	0	1	1
Pl10G0000306300.v1	4249.92689609314	0.212168647829839	0.0548895251612203	0	1	1
Pl08G0000069700.v1	0.692824846559929	0.130581138038378	0.177205506560861	0	1	1
Pl01G0000315800.v1	3958.9098959468	-0.541037207528546	0.0620325318097927	0	1	1
Pl02G0000340800.v1	1935.61087839971	0.50264904325118	0.0901776551242875	0	1	1
Pl02G0000428900.v1	1627.00357870707	-0.283132512991639	0.0787440727218296	0	1	1
Pl11G0000115800.v1	9342.3276226516	0.0651173750430118	0.0488400926615562	0	1	1
Pl03G0000035400.v1	957.512626752404	-0.324470450635156	0.110389850868854	0	1	1
Pl02G0000405200.v1	4.11573173992517	0.691492410806754	0.345699995984489	0	1	1
Pl08G0000333800.v1	5636.8232737283	-0.0178418348775889	0.0612733084911535	0	1	1
Pl07G0000343700.v1	1185.73958702956	-0.0138125276836791	0.0953868754525371	0	1	1
Pl01G0000332900.v1	33.5420519179376	3.32914437215194	0.41919283822044	5.55625993525949	2.75616341096374e-08	3.98880279824283e-07
Pl09G0000099800.v1	718.0584063246	0.354650292759449	0.147801715563204	0	1	1
Pl01G0000322400.v1	868.706767521643	0.0211397442797616	0.143665706536966	0	1	1
Pl06G0000131100.v1	2549.17431533059	-0.277870731535688	0.078758188578381	0	1	1
Pl09G0000103200.v1	3403.10890747282	-0.525829779963007	0.0631858180272129	0	1	1
Pl09G0000071400.v1	1558.77117325626	0.132805428400875	0.102215352530963	0	1	1
Pl11G0000001600.v1	98.0748768210594	-1.76965778198752	0.323258269341946	-2.38093764331012	0.0172686348437898	0.147639836564264
Pl03G0000183700.v1	0.554259877247943	0.11969386218541	0.176086641340162	0	1	1
Pl09G0000113000.v1	3.08604257814759	-0.197666460892636	0.349955789714394	0	1	1
Pl07G0000021600.v1	415.370529851287	0.257028627385873	0.16397916463184	0	1	1
Pl02G0000380600.v1	22.9941969666405	0.238985786928628	0.419515579755794	0	1	1
Pl02G0000417600.v1	13.7554943807133	1.74675881710335	0.42859137059409	1.74235616566015	0.0814461410864631	0.609367186676133
Pl06G0000155100.v1	15.3885297664543	-0.730725137790257	0.420454026655738	0	1	1
Pl03G0000265100.v1	3501.60161510702	-0.819723229117023	0.0767678484847922	0	1	1
Pl04G0000001600.v1	8323.03082891923	0.243857718882424	0.0479542566885776	0	1	1
Pl10G0000052600.v1	2351.17713271041	1.66386407863556	0.0971513382452593	6.83329834283525	8.29841206916564e-12	1.4522794215796e-10
Pl10G0000039800.v1	12427.7684744944	0.0979068473506034	0.0536191031270537	0	1	1
Pl01G0000037900.v1	24022.9539391676	7.0448850272847	0.172283326769671	35.0868835692164	1.06850592829356e-269	5.10886957148811e-267
Pl08G0000102900.v1	1294.63888274435	0.292282298200018	0.0932887889214117	0	1	1
Pl05G0000286000.v1	217.851736322393	-1.14358637779387	0.22530686074561	-0.637292523266695	0.523934320169026	1
Pl02G0000361400.v1	5.97189045430062	0.240390178416012	0.330576529780208	0	1	1
Pl03G0000275400.v1	152.313192277386	0.933523927493467	0.29003273271275	0	1	1
Pl03G0000016800.v1	4.38484668489378	-0.803526803500325	0.356872200210637	0	1	1
Pl02G0000307000.v1	370.669208707957	-0.680062501000526	0.192514990798424	0	1	1
Pl01G0000409700.v1	108.707537693407	1.11596810506398	0.297046153579337	0.390404331672325	0.696237585282692	1
Pl02G0000449700.v1	1654.31084021111	-0.4002004033034	0.0844650321714203	0	1	1
Pl02G0000049800.v1	2623.35919929042	-0.371436519421002	0.0647125954455018	0	1	1
Pl08G0000012300.v1	879.075309552148	0.354674465712248	0.109077777660865	0	1	1
Pl02G0000243700.v1	74.3548277406811	-0.555972391541281	0.328448532706281	0	1	1
Pl07G0000289800.v1	1040.30171348417	0.130123162257166	0.0942617445510681	0	1	1
Pl08G0000423500.v1	438.883227194956	-0.513876685443317	0.143292768318157	0	1	1
Pl07G0000327700.v1	2766.26987107639	-0.10064026098469	0.0690819062813107	0	1	1
Pl04G0000342500.v1	279.081098616762	3.61744977683715	0.261340442697601	10.0154792339807	1.30328727799176e-23	3.52471749323256e-22
Pl06G0000222800.v1	165.843247814808	3.13836996012052	0.305561418216064	6.9981674146062	2.59332104479787e-12	4.64762012703132e-11
Pl04G0000329500.v1	47.2323486222377	3.42176635845582	0.401405792212122	6.03321228901461	1.60732036503578e-09	2.50807299078644e-08
Pl10G0000330500.v1	264.94948897779	3.21700771973976	0.268805731024011	8.24762073075641	1.61579226104032e-16	3.44951909747454e-15
Pl01G0000103200.v1	501.260543721904	-0.331908384946521	0.149997891629911	0	1	1
Pl01G0000375000.v1	2577.84899462091	-0.788837820966527	0.0745638189034316	0	1	1
Pl03G0000087600.v1	2755.66265820663	-0.0351703520064762	0.0735580735982444	0	1	1
Pl03G0000205100.v1	1417.27556213815	1.53300915325178	0.100638672335444	5.29626574837134	1.181947921561e-07	1.63581334135867e-06
Pl11G0000365200.v1	1771.27195345163	0.652444732287831	0.0894703360640067	0	1	1
Pl03G0000010700.v1	2.41649035158586	0.157318565508968	0.276607380278026	0	1	1
Pl11G0000009200.v1	27.4030189254502	1.33226173463011	0.404445281837566	0.821524565994456	0.411347537061556	1
Pl02G0000008400.v1	184.254776449531	4.00945645933387	0.268304073174132	11.2165887894691	3.38060330000256e-29	1.07218858855275e-27
Pl03G0000233000.v1	24.9976042321448	0.938713074467326	0.412220049786992	0	1	1
Pl04G0000021000.v1	1567.82273182022	-0.258652972659866	0.102411544189731	0	1	1
Pl04G0000024200.v1	10.1204712080288	0.398227220318349	0.416330092310349	0	1	1
Pl04G0000082800.v1	1984.98208661635	0.145540323648286	0.0737184528665895	0	1	1
Pl05G0000083500.v1	167.671672621686	0.0367254534054245	0.221416951011043	0	1	1
Pl06G0000203200.v1	14344.5965027222	1.41790708367873	0.0589923472654444	7.08408976842873	1.39961164275784e-12	2.53702136188315e-11
Pl07G0000049800.v1	354.597636580349	-0.059178328392714	0.161008521307201	0	1	1
Pl10G0000328500.v1	332.492304884888	-1.59183713113789	0.168471629834651	-3.51297801130526	0.000443114146358358	0.00461148073218364
Pl08G0000255800.v1	1341.65255384924	-0.461268793660453	0.0835256851668896	0	1	1
Pl02G0000073300.v1	4.02707391083048	0.519989083468545	0.31322809701997	0	1	1
Pl03G0000304000.v1	2890.93924576987	-0.0140021177164202	0.0726456560483266	0	1	1
Pl03G0000199800.v1	7545.74364263545	-0.156515009902893	0.054735561083376	0	1	1
Pl07G0000015900.v1	1135.03814234208	-0.202743757001631	0.107574997994662	0	1	1
Pl08G0000087100.v1	1946.52880024868	-0.386293180817869	0.09192160546261	0	1	1
Pl01G0000008900.v1	3.49434618037845	-0.00338211358911088	0.318125176935376	0	1	1
Pl04G0000326000.v1	4.21651549941768	0.0604935103198054	0.32991391509156	0	1	1
tig000001010020.v1	242.068587172106	0.226025747787004	0.216174161697112	0	1	1
Pl03G0000252300.v1	202.581907700475	-0.382867848048385	0.214164943975822	0	1	1
Pl10G0000308900.v1	118.906817114439	1.05862226487579	0.407254143818507	0.143945164869615	0.885543770632975	1
Pl03G0000296300.v1	7030.7077487711	0.150453548246008	0.0506315832051372	0	1	1
Pl07G0000097500.v1	2517.8945202824	0.772727111226228	0.0852014699547128	0	1	1
Pl11G0000259900.v1	0.911710599560029	0.134403137448925	0.179190212814453	0	1	1
Pl06G0000133800.v1	23.5847072190268	-0.399696543966885	0.413743850405243	0	1	1
Pl07G0000301700.v1	26.6881618127676	-2.05769795237563	0.425423673345989	-2.48622260265105	0.0129107179301373	0.112739663358928
Pl01G0000357900.v1	414.273072647144	0.39300640104376	0.163722644779338	0	1	1
Pl03G0000218500.v1	567.800931051251	2.59390215363066	0.21212947199703	7.51381756917295	5.74275972584954e-14	1.09749075575229e-12
Pl04G0000350900.v1	165.093420249362	1.08940054314428	0.256926985287145	0.347960892641799	0.727869553504486	1
Pl06G0000164500.v1	16670.2615384828	-0.482093205616743	0.0719930214539288	0	1	1
Pl08G0000364400.v1	6228.84995213005	0.306117873517015	0.0600977151935377	0	1	1
Pl02G0000445900.v1	201.030468520116	0.965610248600815	0.206086337897319	0	1	1
Pl10G0000255000.v1	12.7583683911739	-1.99502252097055	0.42642574225146	-2.33340162748381	0.0196270759393691	0.165973045258534
Pl09G0000037200.v1	74.3716790813113	-1.11906306728531	0.310171744031866	-0.383861746197871	0.701080920394022	1
Pl01G0000287300.v1	186.605479750308	-0.443927936203428	0.239214647126072	0	1	1
Pl01G0000380600.v1	7.95026454829421	0.0900231170895534	0.370444165018022	0	1	1
Pl04G0000054730.v1	10495.8941008413	0.0359947097824303	0.0504691001923064	0	1	1
Pl05G0000202000.v1	1057.78457946956	-0.954385478650062	0.111578835435866	0	1	1
Pl08G0000379600.v1	18.2675459987255	-1.58822152000615	0.429678555757202	-1.36898039737997	0.171005402519897	1
Pl07G0000303500.v1	14.1991894255195	-0.316558757813545	0.418953457038659	0	1	1
Pl03G0000208200.v1	1116.48693858971	-0.200029559488511	0.119408797849153	0	1	1
Pl03G0000011800.v1	12.3981134325591	-0.556867538603973	0.430174943938167	0	1	1
Pl04G0000328500.v1	591.7611716992	0.138566216388033	0.173300548747353	0	1	1
Pl11G0000107200.v1	3705.31903114124	0.304199887319965	0.0727255414353077	0	1	1
Pl04G0000160900.v1	40.6218911908416	-1.65495610627158	0.401199172496921	-1.63249615445458	0.102575007925641	0.750174105582589
Pl01G0000003300.v1	10919.3580027391	-0.582571476870278	0.0465163287632348	0	1	1
Pl01G0000000300.v1	254.069818369648	0.146676736481915	0.239168732521426	0	1	1
Pl07G0000361500.v1	3067.71727607565	2.38260673241942	0.0787444198641871	17.5581550388465	5.15228107793974e-69	3.80652929434609e-67
Pl08G0000005600.v1	784.842384091643	-0.395869325212211	0.145980335492326	0	1	1
Pl08G0000343100.v1	1222.14333964092	0.668197056157828	0.100168113193793	0	1	1
Pl04G0000259900.v1	637.891120142895	-0.122910431383196	0.150599339244889	0	1	1
Pl03G0000038900.v1	889.966268274241	-1.69974285116503	0.135713959591485	-5.15601234590269	2.52264270772515e-07	3.41304265117262e-06
Pl07G0000351500.v1	2.71070670236661	0.379595797033692	0.279085117820459	0	1	1
Pl06G0000274900.v1	45.3724769902097	-0.0443982648770315	0.381362898383022	0	1	1
Pl09G0000047300.v1	10481.7301725087	-0.0147411534708223	0.045990184363838	0	1	1
Pl09G0000301600.v1	1116.52562669235	-0.290297006711272	0.10324867977831	0	1	1
Pl08G0000391600.v1	4185.05565640884	1.06501425818866	0.268285100401136	0.242332720272016	0.808522362097209	1
Pl03G0000096100.v1	973.189199673791	0.0112700611460505	0.112793518233336	0	1	1
Pl11G0000344000.v1	8.64571940379296	-1.16324618621791	0.404192588866606	-0.403882185657245	0.686299356824899	1
Pl01G0000114500.v1	3.91358072660373	-0.711627405296652	0.343976698580304	0	1	1
Pl01G0000339000.v1	484.905929832319	0.450952346320887	0.180410264373507	0	1	1
Pl03G0000232300.v1	54553.8927784378	0.0260202684287734	0.031339767116567	0	1	1
Pl01G0000034000.v1	1924.19568324253	-0.0907251349081276	0.0800778958143325	0	1	1
Pl10G0000356900.v1	2.05255377006812	0.151716520118303	0.268298673812871	0	1	1
Pl03G0000076000.v1	324.743839902647	1.09154991709891	0.178762206408675	0.512132396092807	0.608558352901958	1
Pl06G0000300700.v1	5417.39136149136	0.723890014451153	0.0582956169654119	0	1	1
Pl02G0000024800.v1	2218.56919062627	-0.400651519097382	0.0741517481978224	0	1	1
Pl11G0000020800.v1	1353.37873182658	1.09112249052496	0.101112576939667	0.901198379894254	0.367482852211125	1
Pl03G0000132000.v1	1941.94983420796	0.0248436722343744	0.0781783625791083	0	1	1
Pl10G0000347500.v1	1526.96932866876	0.428233541723801	0.0809276132621961	0	1	1
Pl06G0000342200.v1	2228.71937192473	-0.502261615229382	0.0845193117503529	0	1	1
Pl11G0000041000.v1	4065.98109394193	0.198615027089982	0.0738262090779858	0	1	1
Pl02G0000347200.v1	695.907557217254	-0.714535316123687	0.130301447200941	0	1	1
Pl02G0000292100.v1	47.1600771839626	0.865940213574868	0.367512667905151	0	1	1
Pl01G0000107800.v1	864.497937995895	7.96473558907729	0.314879603431451	22.1187257389109	2.08741469455807e-108	2.81367956248915e-106
Pl07G0000020900.v1	18.1200545164759	0.0211197288989164	0.420216956317455	0	1	1
Pl07G0000270100.v1	31.3251018363957	0.425117569126812	0.387714680866356	0	1	1
Pl06G0000295000.v1	359.331744653625	-0.88176601060839	0.163597276129011	0	1	1
Pl02G0000309700.v1	9.21648332822658	0.411079794215725	0.381521577543336	0	1	1
Pl08G0000276500.v1	27.0389154119896	-1.19293088416969	0.423426316480759	-0.45564216644162	0.648647316157504	1
Pl03G0000246900.v1	3935.9797832516	-0.102526939830481	0.0621648239018265	0	1	1
Pl09G0000257100.v1	6808.68783079667	0.242749926966424	0.0608256338975555	0	1	1
Pl05G0000045100.v1	1293.19228577262	-0.088899422932439	0.0899631578465398	0	1	1
Pl06G0000214100.v1	1373.834655727	1.97652063350978	0.100409067933717	9.72542274921237	2.34927497861556e-22	6.10594638288174e-21
Pl09G0000088300.v1	1062.2550188873	-0.473975237006707	0.127705111340453	0	1	1
Pl09G0000349200.v1	7200.52837796502	0.576970467611729	0.0557369322864967	0	1	1
Pl09G0000158800.v1	22172.7044969511	-0.140828692178494	0.0528758595968977	0	1	1
Pl10G0000289900.v1	732.992184950585	0.785912184584955	0.119558715490039	0	1	1
Pl02G0000018500.v1	17.4342066244769	0.517453331574691	0.422842945552491	0	1	1
Pl02G0000097300.v1	1.97772146396263	0.292523204650429	0.251638412272871	0	1	1
Pl08G0000135500.v1	6095.08256120886	0.170311252552303	0.0578633028116654	0	1	1
Pl06G0000302500.v1	250.169053325709	-0.13822411662316	0.203351529091647	0	1	1
Pl02G0000414900.v1	837.288920307875	-0.152044424223828	0.127483997012513	0	1	1
Pl06G0000013000.v1	4094.06504675294	-0.655544904540449	0.0582794886180226	0	1	1
Pl08G0000299500.v1	296.942977055013	0.733628790827424	0.182663953001677	0	1	1
Pl09G0000320200.v1	3100.34505071664	-0.31381053721703	0.0701000181314297	0	1	1
Pl06G0000320500.v1	459.148598621436	0.226322442134521	0.166227326184085	0	1	1
Pl10G0000006600.v1	142.660945540767	2.65298779505318	0.263092970904613	6.28290367990288	3.32306966263443e-10	5.37052986739917e-09
Pl10G0000019100.v1	1358.70519381187	0.358480338373189	0.0956512902907482	0	1	1
Pl07G0000140300.v1	1528.31591466793	-0.27433156675727	0.0981376811770394	0	1	1
Pl01G0000280200.v1	946.310150478484	0.136237224585565	0.113130612753508	0	1	1
Pl02G0000074800.v1	6833.28061579278	0.704913995247466	0.0445423038868998	0	1	1
Pl09G0000017500.v1	2679.46090509639	-0.391164480975838	0.0690386798543257	0	1	1
Pl06G0000236200.v1	5080.47695146712	-0.141947640687594	0.0640496116933442	0	1	1
Pl03G0000226500.v1	11010.8248143726	0.570199729326571	0.0456773614557332	0	1	1
Pl02G0000380100.v1	456.869954693257	-0.157700917477358	0.140996059853958	0	1	1
Pl02G0000023300.v1	3362.07002398905	-0.100249117926208	0.0617305600336408	0	1	1
Pl02G0000058300.v1	30.5553992309166	-0.317024134823222	0.430136020339844	0	1	1
Pl02G0000019800.v1	1087.69921051995	0.977785553943047	0.109921717181051	0	1	1
Pl02G0000182600.v1	2699.46611989077	-0.0617123489476888	0.0704771996569643	0	1	1
Pl09G0000258700.v1	11553.4201554188	-0.596375067433374	0.0527126490798779	0	1	1
Pl06G0000128900.v1	258.061246199196	0.67528844785206	0.207699510443965	0	1	1
Pl06G0000305400.v1	488.760944190955	-3.02201675780292	0.187920107262427	-10.759980862395	5.31812095571232e-27	1.60627536518124e-25
Pl06G0000227900.v1	827.58603085309	3.1978354966611	0.391548204621193	5.61319263048955	1.98627269926667e-08	2.90445103705231e-07
Pl03G0000092600.v1	121.800513251184	-0.626811746615619	0.263209097569436	0	1	1
Pl07G0000229900.v1	218.122357221436	-0.383566314039348	0.206459145123216	0	1	1
Pl08G0000390100.v1	42.0706087668576	-2.1418751408913	0.424749560758839	-2.68834919770436	0.00718062613418354	0.0650802027418974
Pl05G0000250000.v1	7761.97994013336	-0.328262606818428	0.046115409078613	0	1	1
Pl04G0000295800.v1	47.2847543672859	-0.702991155767356	0.389263173366189	0	1	1
Pl09G0000029500.v1	7073.03054172745	1.49732242499151	0.0478437056946138	10.3947304618483	2.62026723363857e-25	7.4774990954544e-24
Pl09G0000340400.v1	500.693885974875	-0.689028289124482	0.133044412964891	0	1	1
Pl11G0000002800.v1	4443.94362494634	0.142715043868663	0.0572041478529588	0	1	1
Pl02G0000443100.v1	8050.39033555447	-0.202105336538735	0.057396642531417	0	1	1
Pl10G0000306100.v1	11.4530109156954	0.930275060396436	0.423367068376293	0	1	1
Pl11G0000320700.v1	2230.42859062329	-0.010221082826769	0.0777691494967222	0	1	1
Pl08G0000069100.v1	1007.27519294611	0.098429455462064	0.0994899174058642	0	1	1
Pl01G0000411400.v1	2013.30191127362	0.0130208905654009	0.0808218602883679	0	1	1
Pl06G0000158700.v1	10.3242298733095	-1.02016568503994	0.409417279242517	-0.0492546017531325	0.960716398127609	1
Pl10G0000096300.v1	10.4225161173229	-0.396232183225489	0.413829932360951	0	1	1
Pl03G0000032100.v1	6.74333642312244	-0.220940461737696	0.388560553121791	0	1	1
Pl07G0000114400.v1	13.8111113877446	0.458975042176068	0.424304259618943	0	1	1
Pl07G0000280800.v1	1441.26278710448	0.361959434561819	0.103011063231924	0	1	1
Pl07G0000327400.v1	78311.1123191043	0.0575304034668201	0.0386527342718485	0	1	1
Pl07G0000333000.v1	1054.07691808697	0.355421656135607	0.0977211850578768	0	1	1
Pl09G0000063000.v1	13515.3385646981	0.428412259880406	0.0401148971458722	0	1	1
Pl11G0000110400.v1	359.774903562647	0.00345094032977274	0.160392385516757	0	1	1
Pl01G0000298400.v1	99.1087718586894	0.313309560788519	0.273791286982884	0	1	1
Pl08G0000254900.v1	11.0952648215812	0.846766093611898	0.42855016146787	0	1	1
Pl02G0000407400.v1	46.6969952270735	1.80212326949206	0.38760456884083	2.06943708607691	0.0385050894029548	0.307035075695493
Pl01G0000043300.v1	1020.92932410408	-0.0651510515644919	0.122017123330335	0	1	1
Pl08G0000099200.v1	277.63682492161	-0.0879364020817995	0.179982832891863	0	1	1
Pl01G0000010200.v1	3246.72599926164	-1.33631410213109	0.0717619211639643	-4.68652589947622	2.77881668437462e-06	3.48603928706621e-05
Pl07G0000043600.v1	204.591581260281	5.77419262176838	0.33865938301146	14.0973286471936	3.94419533818717e-45	1.86126357662944e-43
Pl05G0000215800.v1	1708.23910016957	-0.743997583898181	0.105685226168326	0	1	1
Pl08G0000036600.v1	107.341937236432	2.86317809866175	0.311593462429291	5.97951601466783	2.23801560040621e-09	3.4644809608976e-08
Pl03G0000178400.v1	9991.48761346312	-0.320225259986761	0.0428854996464527	0	1	1
Pl04G0000289200.v1	265.216484296417	2.40318468072742	0.402231760569871	3.48849797126767	0.000485742507703024	0.0050344379908803
Pl07G0000240600.v1	2001.41604638942	-0.525157588045463	0.0745726451589729	0	1	1
Pl01G0000038100.v1	256.6956736683	1.92649230772761	0.217558654246035	4.25858631520972	2.05723783144973e-05	0.000241465789192994
Pl04G0000058600.v1	3125.75252966075	0.0537789910055125	0.0774300783348823	0	1	1
Pl07G0000060400.v1	2978.34816178933	0.232899599558611	0.0679954899312755	0	1	1
Pl08G0000353900.v1	1484.93590293528	0.249653854936879	0.0882959860683247	0	1	1
Pl02G0000449100.v1	2832.49004129392	-0.372328770610128	0.0696302759697132	0	1	1
Pl11G0000071800.v1	324.664746552607	0.297883424305444	0.174660963622025	0	1	1
Pl02G0000167900.v1	24.5081969415342	0.112816629093804	0.192783366746852	0	1	1
Pl04G0000060200.v1	2053.2714734033	-0.710551189315554	0.0748142766503004	0	1	1
Pl05G0000288200.v1	3302.9564613785	-0.660884609401379	0.0798264204243496	0	1	1
Pl08G0000374900.v1	1260.85123781213	-0.184196489736294	0.106742471825691	0	1	1
Pl11G0000321500.v1	688.114127336391	0.747706816262901	0.145592817170085	0	1	1
Pl02G0000348500.v1	111.922780496866	2.1079333941062	0.286638986642865	3.86525715528926	0.000110972215929526	0.00122373669446046
Pl09G0000006500.v1	97.1570000849138	0.323897314190481	0.278053779072421	0	1	1
Pl02G0000380400.v1	300.479831898534	-1.36729898262712	0.206838355808027	-1.77577790730467	0.0757695304876747	0.569924509376125
Pl07G0000383700.v1	2.54378205783712	0.472728099447585	0.304481915638486	0	1	1
Pl03G0000106100.v1	6165.00784429574	-0.615938077723336	0.0593504191476895	0	1	1
Pl06G0000211300.v1	3756.29066189516	-0.17974579315891	0.0771929270098481	0	1	1
Pl06G0000202900.v1	256.057249010732	3.39868578679655	0.243920088888386	9.83390010116857	8.04417736264351e-23	2.11022255224378e-21
Pl03G0000205300.v1	3.20301388837375	-0.354453812294026	0.303333890945904	0	1	1
Pl07G0000091500.v1	2.94861504442911	0.545305975699465	0.320235568613505	0	1	1
Pl10G0000045500.v1	2598.67823441714	-0.253715677863026	0.0831178946421191	0	1	1
Pl08G0000005100.v1	51358.1796967426	0.127548379824593	0.0380979057262841	0	1	1
Pl02G0000401500.v1	4768.64962085384	-0.340615369033422	0.0507205913304098	0	1	1
Pl05G0000047300.v1	1551.31470852739	-0.0209367618215644	0.0912031939298275	0	1	1
Pl11G0000066700.v1	136.384280751112	-0.214805444548192	0.308264005248143	0	1	1
Pl03G0000339900.v1	8421.00334992353	0.466094043296909	0.0496784980747538	0	1	1
Pl10G0000004700.v1	350.339188580824	0.25631235766204	0.160721550842834	0	1	1
Pl09G0000104300.v1	27530.7249817024	-0.109254974808741	0.0339961140230679	0	1	1
Pl06G0000265800.v1	40.8100995556922	0.470490166260285	0.364316724041372	0	1	1
Pl02G0000373200.v1	53.3521011629807	-0.952383069703692	0.357605312405661	0	1	1
Pl01G0000035100.v1	135.843411401537	0.922067246373687	0.249086641484982	0	1	1
Pl01G0000410400.v1	553.640784840967	0.617369606578571	0.153624400754086	0	1	1
Pl04G0000324600.v1	1112.66158721014	-0.235375670690965	0.102553210246188	0	1	1
Pl02G0000001100.v1	106.505026844844	0.401744176360576	0.273292827306106	0	1	1
Pl09G0000145600.v1	3.53657585867969	0.426605048521033	0.291432100017623	0	1	1
Pl02G0000025900.v1	64.4554032908614	-0.190159560590722	0.325768526085508	0	1	1
Pl02G0000009000.v1	42.3268615688319	2.23020338033924	0.387666683500802	3.17335337984156	0.00150688990947918	0.014893173633429
Pl03G0000159200.v1	2710.40836533692	-0.840243158473954	0.0647559454511423	0	1	1
Pl08G0000383500.v1	6.07162392614717	0.396336083781309	0.36336516873012	0	1	1
Pl09G0000321500.v1	205.627661480898	1.61678074151348	0.413166817903634	1.49281286586122	0.13548617853377	0.961454844644149
Pl02G0000120100.v1	24.4979305085519	0.347269402691931	0.409011025019436	0	1	1
Pl06G0000119200.v1	470.509645657935	0.810599546342451	0.159540456426432	0	1	1
Pl04G0000345400.v1	4349.91585686338	0.891880783402126	0.0687731076655201	0	1	1
Pl11G0000081400.v1	505.548205888335	-0.518695013084304	0.153343238406692	0	1	1
Pl03G0000061500.v1	0.802267723059979	0.133840549163848	0.1790371962188	0	1	1
Pl01G0000095900.v1	573.73924807552	-0.143936482362241	0.140525992235568	0	1	1
Pl04G0000021200.v1	1550.3166191022	-0.0905190515877737	0.0912945344636931	0	1	1
Pl06G0000197200.v1	89.9588306777923	-1.4883872267825	0.297306472804882	-1.64270633657888	0.10044370711532	0.736499994794367
Pl09G0000086900.v1	8921.08671799087	0.0728457915499669	0.053340124682466	0	1	1
Pl02G0000074700.v1	1918.34483680306	-0.427294653790475	0.0779107888707233	0	1	1
Pl03G0000194400.v1	11344.5653305894	0.0803667870684909	0.041173147182682	0	1	1
Pl07G0000395900.v1	361.156220233257	1.77331745092362	0.177436796712999	4.35826990370238	1.31094651373148e-05	0.000155965707063237
Pl05G0000274800.v1	2004.32253144043	-0.129275635797552	0.0855901917646225	0	1	1
Pl02G0000327900.v1	4773.48819106579	-0.240675346499973	0.0542931279945853	0	1	1
Pl07G0000046300.v1	3914.3554241123	-0.605379714452246	0.0581849640065183	0	1	1
Pl02G0000427800.v1	84.969102375508	-3.85115321210888	0.34395742727217	-8.28926194360908	1.13953340219704e-16	2.45343381011683e-15
Pl11G0000307200.v1	90.4019748728476	0.835795379246278	0.30514701305092	0	1	1
Pl11G0000063000.v1	3641.83573594604	0.258683551235846	0.0593785147898616	0	1	1
Pl02G0000348000.v1	110.958143319038	-0.101769611198171	0.279491836159071	0	1	1
Pl09G0000047100.v1	4180.79026826894	-0.212852898202302	0.0553747724678007	0	1	1
Pl05G0000225500.v1	25.0045737152776	-0.235595540253128	0.415961488925359	0	1	1
tig000001980060.v1	1956.04427328722	0.59506384440468	0.43016682527664	0	1	1
Pl06G0000319600.v1	80.3705296097332	-0.382070620595376	0.297038408125657	0	1	1
Pl06G0000291400.v1	5.99026874373442	0.345043094423302	0.360133160309805	0	1	1
Pl09G0000137300.v1	907.294998653748	0.393933418174708	0.122161309933528	0	1	1
Pl01G0000356100.v1	508.115101274568	0.391951655024206	0.15019338371275	0	1	1
Pl08G0000077900.v1	7860.60742930619	0.541226321146313	0.0619769441301255	0	1	1
Pl10G0000005500.v1	9.12372387610177	-0.194964721211274	0.378553474448141	0	1	1
Pl09G0000182700.v1	98.523662759952	4.94028160193641	0.380792954612397	10.3475696023503	4.29243902003338e-25	1.22081590579872e-23
Pl05G0000095200.v1	14.7443055958935	-0.513351636973629	0.424412403928534	0	1	1
Pl11G0000323600.v1	33.4352592372806	-0.31741488661333	0.287592556429186	0	1	1
Pl01G0000368000.v1	662.691744853973	4.57640822930199	0.180992218537456	19.7600110004832	6.579042506727e-87	6.35925206746887e-85
Pl10G0000154500.v1	23.4709186926204	-0.293543113893781	0.417391771662786	0	1	1
Pl02G0000284900.v1	3890.23090165011	0.851866700118438	0.0656844136489807	0	1	1
Pl03G0000002700.v1	799.503746064286	0.0916220947427027	0.124274135525404	0	1	1
Pl01G0000049000.v1	1256.34246262471	-0.00352036068247814	0.0993574145290858	0	1	1
Pl08G0000300400.v1	372.83941849308	-0.0574547159200427	0.171190807843513	0	1	1
Pl07G0000114700.v1	426.287635675099	-0.31957270044872	0.170905285928418	0	1	1
Pl03G0000324500.v1	26.3073636918474	1.7869734986032	0.430175287114568	1.82942517196161	0.0673359395480866	0.511652187132853
Pl08G0000045500.v1	1858.975068853	-0.241070163639452	0.091607888787637	0	1	1
Pl07G0000084500.v1	56.4855970173656	0.44756244501174	0.334377454697557	0	1	1
Pl08G0000005400.v1	2.73964313306436	-0.251797565316301	0.303679541286389	0	1	1
Pl04G0000376400.v1	1092.85860708924	-0.615119275655883	0.101999314421161	0	1	1
Pl07G0000033700.v1	13.6684057921848	1.55983349884413	0.429094162964842	1.30468681973193	0.191999511333839	1
Pl05G0000032200.v1	5.78056533992232	0.966426149171599	0.380250492863514	0	1	1
Pl07G0000287200.v1	2032.1169112441	0.00563900539488767	0.0801375442802864	0	1	1
Pl07G0000352100.v1	65.7385775903176	2.12100000144273	0.333797385651502	3.35832468925656	0.000784164444711488	0.00795496845213523
Pl09G0000163500.v1	4267.19220262475	-0.494709842374027	0.0771890476627105	0	1	1
Pl01G0000111400.v1	7078.29060160894	0.272091025061411	0.0474511990043414	0	1	1
Pl10G0000016800.v1	2.14135440161905	-0.150224820988565	0.26902798081894	0	1	1
Pl03G0000039100.v1	8856.48983497908	1.23797707505219	0.047091062196244	5.05355080037176	4.33670898074742e-07	5.78707436972724e-06
Pl10G0000339700.v1	659.364234355984	-0.545783378271014	0.152708722422212	0	1	1
Pl08G0000294600.v1	3.07201696179761	-0.429994760936167	0.288882037258405	0	1	1
Pl09G0000097300.v1	3419.75066794603	0.0513686931633668	0.0609678020101314	0	1	1
Pl09G0000354800.v1	314.707049339893	0.866049244148522	0.179269972165777	0	1	1
Pl08G0000124200.v1	7632.7953193619	0.13303549469915	0.0479793145047534	0	1	1
Pl07G0000329250.v1	147.590738913148	-3.87855508571421	0.288656491567805	-9.97225134303981	2.01606248206684e-23	5.4177136116708e-22
Pl11G0000080400.v1	2063.33925682755	-0.632882952380482	0.0879390861056871	0	1	1
Pl09G0000320000.v1	14719.878513155	3.41507809655517	0.0426616819530761	56.6100065911966	0	0
Pl06G0000179500.v1	281.013210218101	-0.399300972629596	0.177203009768444	0	1	1
Pl07G0000311900.v1	12.5043451353402	0.26255790899548	0.430170023103186	0	1	1
Pl01G0000422500.v1	744.774790912987	1.38843982743006	0.194680187623751	1.99527148690027	0.0460132779441853	0.361894002601987
Pl11G0000134200.v1	48.3727301998104	1.90491448990989	0.376013529720464	2.40660087572547	0.0161017564653846	0.138598712836043
Pl09G0000063300.v1	144.832151014397	0.0487557536409825	0.25444463868364	0	1	1
Pl04G0000011000.v1	1610.52562471414	-1.54729265593705	0.0803625278016671	-6.81029667568145	9.73976784370644e-12	1.69632616444924e-10
Pl04G0000106400.v1	98.825275708984	-1.0764560165229	0.278632352560139	-0.274397484069599	0.78377917626259	1
Pl04G0000039600.v1	2860.59598899219	-0.0555238823112453	0.0694529860106544	0	1	1
Pl11G0000051700.v1	103159.576745312	-0.0245067841709353	0.0493434906846168	0	1	1
Pl02G0000047300.v1	3666.52821639105	0.329905537097674	0.208059935820681	0	1	1
Pl06G0000201200.v1	1226.46861505808	0.00504318611634374	0.102086233874503	0	1	1
Pl03G0000252800.v1	1468.52090054203	-0.141110983761553	0.0869836438535156	0	1	1
Pl05G0000007900.v1	393.390934162824	6.89758003530667	0.335134677518884	17.5976418763002	2.56796008830384e-69	1.91396107640316e-67
Pl09G0000128800.v1	3318.28701265357	1.43515709613038	0.0711904711028987	6.11257503130447	9.80361881907552e-10	1.54306524530554e-08
Pl10G0000006400.v1	1.38330119487063	0.216022116324087	0.221507428108773	0	1	1
Pl09G0000061600.v1	131.209956488552	0.864188987946891	0.25355308033516	0	1	1
Pl09G0000147700.v1	74.0392354347888	-0.38990118509424	0.309779962238522	0	1	1
Pl08G0000107400.v1	688.613349268164	-0.476179079495499	0.123883525352989	0	1	1
Pl01G0000096000.v1	287.105450121174	0.710128034981292	0.215849056255706	0	1	1
Pl10G0000296300.v1	100.23112006944	-1.15898744401015	0.295571987151229	-0.537897537390121	0.590647788660934	1
Pl10G0000314300.v1	130.449493197487	0.843870497967218	0.258986722001254	0	1	1
Pl07G0000111200.v1	5.69310468464554	0.0748793515452292	0.386510049842725	0	1	1
Pl05G0000197700.v1	42072.8333733183	-0.395687222766339	0.0333385535830928	0	1	1
Pl03G0000221300.v1	1446.81046180301	-1.81354810621086	0.0917123227007385	-8.87065208091508	7.27188177227781e-19	1.70626625917863e-17
Pl11G0000142600.v1	113.980025262814	-0.486880908577376	0.279958626738034	0	1	1
Pl06G0000311900.v1	8543.41222301383	0.309912434555274	0.0592861267198797	0	1	1
Pl02G0000449200.v1	614.817606911677	-0.339269656606683	0.122588754954709	0	1	1
Pl08G0000045000.v1	136.295333251437	2.80610488435563	0.320776069155399	5.63042277159605	1.79768422414175e-08	2.63324369502752e-07
Pl06G0000265700.v1	1.58709452437111	-0.250122883604918	0.232223436964301	0	1	1
Pl03G0000184200.v1	120.864935933683	1.62766995525282	0.25624593684606	2.44948256732707	0.0143061634781439	0.12406998244341
Pl08G0000347400.v1	1589.46285024135	0.0947171056028263	0.105826184160096	0	1	1
Pl02G0000063100.v1	563.53677394783	0.2000653756617	0.145687197852872	0	1	1
Pl10G0000020900.v1	91.6127804855084	1.33545078457045	0.351169859449608	0.955237972576026	0.339457366963043	1
Pl04G0000030900.v1	2889.29049014498	-0.414014672694052	0.0729002509076485	0	1	1
Pl02G0000402200.v1	0.967606286934669	0.155950222995435	0.191866473658193	0	1	1
Pl10G0000070100.v1	4925.45358250094	-0.510161501968184	0.0585255364250752	0	1	1
Pl07G0000100700.v1	7.34194461057676	0.966009360108118	0.378804336067422	0	1	1
Pl01G0000281300.v1	3.76015860817825	0.640418755780698	0.337655773017177	0	1	1
Pl01G0000343200.v1	726.184080374164	0.614361572465144	0.127639334116151	0	1	1
Pl04G0000344700.v1	950.705354327102	0.0698675373998959	0.125796778806309	0	1	1
Pl04G0000113300.v1	8227.40330889071	0.409580600517229	0.0536430986634279	0	1	1
Pl06G0000015700.v1	31381.2807779928	-0.8407959277631	0.429426575490007	0	1	1
Pl03G0000360300.v1	1.57776185155725	0.241477065036607	0.232286366272634	0	1	1
Pl04G0000338200.v1	7107.8710175628	-0.0212771998179478	0.049157397349062	0	1	1
Pl05G0000020700.v1	4540.653742977	0.102942751223171	0.0550001040683392	0	1	1
Pl08G0000303900.v1	661.409859366379	2.40761951118711	0.13514152499057	10.4158918680645	2.0982161316698e-25	6.01480712586475e-24
Pl07G0000146100.v1	1125.38900507468	1.20890545536534	0.107218652013676	1.94840591111599	0.0513664130884806	0.399900545030779
Pl02G0000014400.v1	13158.6079797869	-0.399524106709853	0.0522245261637494	0	1	1
Pl07G0000023100.v1	1001.41792703702	-0.0223098896579052	0.111552401764898	0	1	1
Pl02G0000435700.v1	1007.32614114397	-0.12822074736019	0.116929663796716	0	1	1
Pl05G0000065000.v1	6676.95817621309	0.0815813549404746	0.0503647745141535	0	1	1
Pl06G0000222700.v1	1286.33529242835	1.29004436348301	0.0979755986993186	2.96037347394161	0.00307266304871813	0.0292064344777067
Pl01G0000273800.v1	2.1890528178025	-0.240341449227346	0.22860120510326	0	1	1
Pl05G0000236400.v1	703.153603614257	0.71242188771454	0.128272492235631	0	1	1
Pl03G0000213800.v1	470.41919395988	0.171578110191399	0.134400784451495	0	1	1
Pl02G0000354900.v1	2075.70320063556	-0.575424825108754	0.0936327172550923	0	1	1
Pl01G0000249100.v1	0.623542361903936	0.126601996560249	0.176435583075147	0	1	1
Pl04G0000337000.v1	427.05681868238	-0.731845436972473	0.147707678044626	0	1	1
Pl05G0000210400.v1	17.7310876442238	0.975332549015298	0.427378265433732	0	1	1
Pl11G0000387300.v1	1.34407959830915	0.205346989219072	0.216726477299393	0	1	1
Pl07G0000254900.v1	97.864876553799	0.192131642539537	0.26825799592115	0	1	1
Pl09G0000352000.v1	1124.25768358395	-0.602299430709213	0.0970161006729278	0	1	1
Pl09G0000146500.v1	16829.5726247097	-0.23768050438719	0.0428841993790231	0	1	1
Pl01G0000065300.v1	1.21796263099594	0.192979021293189	0.210878608178903	0	1	1
Pl04G0000056000.v1	20.1381872585387	1.76539879196062	0.421636040228978	1.81530684982468	0.0694767669294666	0.525869399868463
Pl04G0000369600.v1	1226.20785263911	-0.664146141199322	0.0883365404228664	0	1	1
Pl03G0000193000.v1	22.7323423108019	0.380445773877988	0.407317662412981	0	1	1
Pl09G0000184900.v1	873.954131232554	-0.351966476538753	0.12066827392113	0	1	1
Pl10G0000275000.v1	410.882853388144	0.726761545717387	0.168739343200337	0	1	1
Pl10G0000002100.v1	343.620344981546	-0.541589369356884	0.21043274032578	0	1	1
Pl06G0000041000.v1	0.762107331215922	0.132266509714062	0.178086302054543	0	1	1
Pl03G0000323100.v1	4743.83644919535	0.110849452689281	0.0595713910147031	0	1	1
Pl03G0000062400.v1	617.17986146455	0.27437008031897	0.150637618448537	0	1	1
Pl08G0000037500.v1	16585.7876216942	-0.212376839127338	0.0420893816169035	0	1	1
Pl11G0000360300.v1	471.140753310561	-0.140828316164492	0.158999908502384	0	1	1
Pl02G0000066800.v1	220.74261598626	-0.501006025723172	0.226253326282953	0	1	1
Pl03G0000275500.v1	1240.61419590675	0.166518231723578	0.101027006030004	0	1	1
Pl08G0000383100.v1	16439.1834205093	-0.196891720170901	0.0399446738772383	0	1	1
Pl08G0000090900.v1	935.883340542155	0.438136315687542	0.12985845983024	0	1	1
Pl07G0000288500.v1	1365.4756521048	-0.0103937276787777	0.0889448239704201	0	1	1
Pl02G0000394700.v1	115.351796791319	2.06441704816695	0.316246957352576	3.36577798906774	0.00076328113976537	0.00774621840720635
Pl07G0000240400.v1	6550.98060098222	-0.397293554401701	0.0490477346141993	0	1	1
Pl11G0000103800.v1	1414.07960396816	-0.530387791375208	0.0901248340774112	0	1	1
Pl11G0000382900.v1	3148.39911633059	0.207958173326671	0.0597898141589562	0	1	1
Pl06G0000320700.v1	10692.2270542336	-0.0742033162341824	0.0425670920074847	0	1	1
Pl11G0000066500.v1	2873.40804682502	-0.419325498861496	0.0632580610771027	0	1	1
Pl08G0000088200.v1	4213.37398256949	-0.176140537576171	0.0680403554669655	0	1	1
Pl01G0000355600.v1	71.0214163213306	0.144317381327914	0.363055751496413	0	1	1
Pl01G0000120400.v1	234.444011112351	-0.0787926168966343	0.212741426179279	0	1	1
Pl07G0000077600.v1	2078.16531119776	0.076814023292607	0.108367429755831	0	1	1
Pl02G0000316400.v1	1394.89299536018	-0.428900554061314	0.103966793756001	0	1	1
Pl05G0000021500.v1	14.861707127197	1.34886141319438	0.425128355872447	0.820602550677778	0.411872694336089	1
Pl04G0000356900.v1	18275.2680876907	-0.267511955381143	0.0498422833736427	0	1	1
Pl01G0000124300.v1	17886.0645452673	2.54950802611512	0.0624790809007049	24.800429260118	8.86982699364968e-136	1.65272269004468e-133
Pl01G0000241500.v1	3753.06823685457	-1.89987979197563	0.086105172865269	-10.4509376385981	1.45083684467477e-25	4.18511455406866e-24
Pl11G0000009300.v1	615.524354736168	0.582225523763574	0.13919304460183	0	1	1
Pl07G0000403300.v1	2934.81576876149	-0.100949270360514	0.0802267704292381	0	1	1
Pl10G0000013300.v1	129.112885000848	-1.4282160551038	0.312239350838863	-1.37143525937188	0.170239312298924	1
Pl08G0000324600.v1	327.063708966624	-0.0121866724375236	0.162608864115683	0	1	1
Pl08G0000289400.v1	23.7285325111449	0.245773203726934	0.428491766961202	0	1	1
Pl01G0000088200.v1	1019.728546632	-0.0353529087757477	0.114520444795107	0	1	1
Pl06G0000270300.v1	26.8031341937169	0.0689495445111754	0.401512038171095	0	1	1
Pl11G0000072000.v1	883.598267337448	0.369558779968797	0.13425814671954	0	1	1
Pl10G0000302800.v1	3311.09448564376	0.416072688522127	0.0784452971267076	0	1	1
Pl06G0000149200.v1	5.14170271782429	-0.295778323210408	0.401101167287657	0	1	1
Pl10G0000272900.v1	10.5834949060809	-0.489893373225938	0.428232664137073	0	1	1
Pl07G0000110500.v1	697.29177614204	0.725899770972937	0.127988004414602	0	1	1
Pl10G0000092600.v1	24.5731147628492	2.49770603346186	0.425656067448574	3.51858260223861	0.000433858726746398	0.00452258905573034
Pl09G0000139700.v1	2653.10019612982	0.401683076499462	0.0648739921262057	0	1	1
Pl03G0000296200.v1	3128.92115839824	2.59117281536553	0.0725271396938387	21.9389985884236	1.10303582971035e-106	1.42612402860664e-104
Pl02G0000412600.v1	1260.24556314026	7.29004767708657	0.231472859990001	27.1740180570555	1.31752378773192e-162	3.37246164696107e-160
Pl08G0000403900.v1	1349.35283073503	0.0481370094202846	0.101706609330632	0	1	1
Pl03G0000152200.v1	2203.33638798039	-0.924964989251355	0.0762389022101531	0	1	1
Pl09G0000103700.v1	387.760012777977	0.0763282622391802	0.171754581860496	0	1	1
Pl02G0000428800.v1	25.0146453115917	0.284500055236773	0.411089574079527	0	1	1
Pl11G0000052300.v1	2123.61194123578	0.763989344480669	0.0761291408489481	0	1	1
Pl04G0000009200.v1	512.230983713455	1.45433412916314	0.137793098177842	3.29721978220385	0.000976470579465839	0.00983104527383544
Pl04G0000324400.v1	28101.2211734572	-0.277213159653892	0.0483567033209991	0	1	1
Pl01G0000335300.v1	105.892755491968	2.2421430227861	0.349763824738367	3.55137648587658	0.000383221813644992	0.00401124493167193
Pl04G0000038100.v1	4698.07127265044	-0.250456875027066	0.0551968509918485	0	1	1
Pl02G0000451400.v1	330.266626487713	0.547963478663993	0.16732491817684	0	1	1
Pl07G0000269500.v1	2663.70077558244	0.252257479277688	0.0697754936397981	0	1	1
Pl09G0000161700.v1	2612.07618725911	-0.0568480974013538	0.0935183047640512	0	1	1
Pl02G0000403500.v1	1552.66318115968	0.17648905892717	0.0995483464268913	0	1	1
Pl09G0000037300.v1	1137.1112159169	-0.16459765279457	0.105280694722061	0	1	1
tig000005050060.v1	27.8249108219573	0.410001277085049	0.402086912870252	0	1	1
Pl04G0000331300.v1	7.80932426700475	0.518697054872615	0.383367722248714	0	1	1
Pl01G0000012700.v1	1027.09983103026	1.13070076745158	0.111209805557318	1.17526297970388	0.239889520511238	1
Pl01G0000292200.v1	862.918010795208	0.166231843809452	0.12248522894573	0	1	1
Pl04G0000007200.v1	3459.64247065736	0.04249682374353	0.0807254691183947	0	1	1
Pl07G0000373500.v1	3455.09591332696	0.0745409032182257	0.0605182366651866	0	1	1
Pl10G0000273300.v1	2573.811559862	-0.226891827079256	0.0694014225423759	0	1	1
Pl01G0000329100.v1	1554.00376460339	-0.431316564216591	0.0931214413319578	0	1	1
Pl07G0000288000.v1	9521.77312850235	0.252776783890565	0.0514034271519695	0	1	1
Pl07G0000308400.v1	722.565529560967	-1.22760396366869	0.148605604273617	-1.53159744399424	0.125621803659267	0.898198015055151
Pl06G0000245400.v1	966.858162972735	-0.15676878309884	0.123787736345057	0	1	1
Pl07G0000036000.v1	34.9714118092805	0.274565519974524	0.342502424748679	0	1	1
Pl04G0000050800.v1	697.192236556353	-0.121949973589584	0.161527021720254	0	1	1
Pl09G0000240900.v1	1561.31547577215	0.602872661547467	0.0831696079173208	0	1	1
Pl04G0000055800.v1	20.4968669675052	2.56329231714291	0.429507833106034	3.63972946858219	0.000272924628580979	0.00290230088664314
Pl07G0000106900.v1	9.32276499830103	0.106711581835881	0.38292650283569	0	1	1
Pl02G0000272900.v1	15.2684308745067	1.66613432019562	0.428442794808486	1.55478007394986	0.119998456328289	0.861440123747918
Pl01G0000348500.v1	3622.50414963192	-0.394271195144692	0.0609490429734432	0	1	1
Pl03G0000268500.v1	92.2408923091283	2.78207492008884	0.31706017060572	5.62062058026498	1.90272734937163e-08	2.78389224944726e-07
Pl09G0000301700.v1	879.064301407072	-0.311219254076179	0.121341300258027	0	1	1
Pl10G0000297800.v1	41.0232895574446	3.44056912496527	0.413504436200261	5.90215947231894	3.58774108971936e-09	5.49679243981731e-08
Pl02G0000015100.v1	1011.95212570834	0.125125232757749	0.0969656018099974	0	1	1
Pl08G0000428800.v1	16412.6552533593	0.036282496474117	0.0374467619371758	0	1	1
Pl04G0000310500.v1	2478.72191105817	0.105601571443196	0.0742194433142151	0	1	1
Pl07G0000344900.v1	45.5895958306958	0.312912982826828	0.380714529624307	0	1	1
Pl06G0000194500.v1	870.464656647953	0.475361899464744	0.120570657883498	0	1	1
Pl05G0000283700.v1	812.617593138782	0.214849713745665	0.107492719401019	0	1	1
Pl01G0000370000.v1	88.5389006234201	-0.702010583184615	0.285342077219506	0	1	1
Pl09G0000138800.v1	76.5470567578087	0.0695900095644717	0.313872607065619	0	1	1
Pl09G0000359600.v1	532.991105582521	-0.796906195139954	0.152369324579394	0	1	1
Pl03G0000233100.v1	3020.86854871503	0.143420337378433	0.0845023939848995	0	1	1
Pl09G0000178600.v1	3570.65073910976	-0.0839400588515397	0.0661695391907587	0	1	1
Pl06G0000175100.v1	29.6936208963105	0.890260397237484	0.414163955827673	0	1	1
Pl05G0000225700.v1	473.959942356208	1.53215476741702	0.182201346173934	2.92069613420427	0.00349250284290033	0.032888708488271
Pl03G0000169100.v1	1227.4296814521	-0.41918147810391	0.0995702156162616	0	1	1
Pl01G0000099000.v1	70.0918593157339	-0.386867575567455	0.305502059317504	0	1	1
Pl08G0000419900.v1	30.8739236104986	0.385559230600397	0.384755634643771	0	1	1
Pl09G0000137100.v1	729.652397311996	1.9012992743664	0.117349876512939	7.68044501748605	1.58536880828691e-14	3.09751973560512e-13
Pl05G0000023600.v1	420.513002759971	-0.279478716602632	0.148807667576895	0	1	1
Pl08G0000158200.v1	4.78600908073679	0.774331887299767	0.357619801947943	0	1	1
Pl03G0000020100.v1	364.910055870945	0.272136375764197	0.161455220814294	0	1	1
Pl05G0000098400.v1	2.70520894035796	-0.498612273286641	0.305032745372662	0	1	1
Pl10G0000356100.v1	34.5722373519117	1.29173964263712	0.396849067020851	0.735140049155739	0.462254205747322	1
Pl06G0000255800.v1	318.696627901087	0.411506836033886	0.192030700826506	0	1	1
Pl11G0000308400.v1	127.634987218989	5.36500999615685	0.36890851470804	11.8322289188998	2.65983595983406e-32	9.38759095517478e-31
Pl08G0000023100.v1	14364.8203925366	-0.244784004992811	0.0430722307769834	0	1	1
Pl08G0000143800.v1	221.675611744405	-0.681935349286294	0.210013321238392	0	1	1
Pl08G0000093000.v1	3334.02870967802	0.57101290977177	0.0857822643419733	0	1	1
Pl07G0000098700.v1	76.3043521220455	4.35202506392853	0.383528816367254	8.73995621940113	2.33200781745793e-18	5.36743052699377e-17
Pl01G0000043400.v1	2087.01296072347	0.0507867468573763	0.0965784559241051	0	1	1
Pl09G0000348300.v1	64.9712828476062	2.89273296296537	0.385410825399085	4.91094914369748	9.06365952338027e-07	1.17544624351064e-05
Pl03G0000001500.v1	1002.22336965189	-0.532042154353416	0.111434796868989	0	1	1
Pl09G0000141100.v1	217.346687844345	4.05919841999262	0.270818630299541	11.2961151033405	1.37152096923864e-29	4.40832001734726e-28
Pl08G0000431400.v1	6.12447041641614	-0.337993907339214	0.365573568738542	0	1	1
Pl01G0000395900.v1	1807.98583138484	0.782471837830535	0.0814755591484763	0	1	1
Pl07G0000214500.v1	285.6711457494	0.313197972309351	0.177806211868661	0	1	1
Pl01G0000422300.v1	508.71108596413	0.382857481078971	0.135507594588799	0	1	1
Pl01G0000332200.v1	29.943145282285	0.638804797704399	0.406120871967271	0	1	1
Pl11G0000020000.v1	785.023674169459	-0.127266493443641	0.120389195447129	0	1	1
Pl02G0000441900.v1	1944.2818871426	-0.237056746852135	0.0782252168904609	0	1	1
Pl05G0000037500.v1	433.136699051939	0.654234301277177	0.172704228828353	0	1	1
Pl03G0000367900.v1	56.9688949277674	-0.345768410303029	0.322147351319975	0	1	1
Pl02G0000190000.v1	43.6064723413862	-2.25156263026767	0.412766062916048	-3.0321354944392	0.00242830177282714	0.0234064645208112
Pl11G0000395700.v1	798.404833820121	-2.04130084857442	0.144243549312838	-7.21904621409465	5.2353462847881e-13	9.71221890210946e-12
Pl09G0000118800.v1	616.123662468505	1.28765001322364	0.169572634355453	1.69632331488508	0.0898246674537731	0.666934338689149
Pl10G0000339900.v1	1005.55646427775	0.287484524951448	0.100335078285732	0	1	1
Pl03G0000287600.v1	720.531029229438	-2.03501560005647	0.173706471912328	-5.95841702765606	2.54692902703115e-09	3.92828536055973e-08
Pl08G0000368300.v1	0.692824846559929	0.130581138038378	0.177205506560861	0	1	1
Pl04G0000338100.v1	1368.58835230703	1.81166222022195	0.0985927618071705	8.23247270230054	1.8338794868637e-16	3.89868624803801e-15
tig000000790040.v1	25.5694850037123	-2.23770583579999	0.414255744717168	-2.98778194770728	0.00281009964853557	0.026821369187774
Pl11G0000381000.v1	3.96623288185589	-0.291561850737502	0.3582986442662	0	1	1
Pl08G0000057600.v1	1854.29049080118	-0.570282735987616	0.0855780145287348	0	1	1
Pl02G0000033500.v1	36.3234232791622	-0.563689567523883	0.423132888006613	0	1	1
Pl01G0000019100.v1	402.238170489048	-2.48699412906867	0.200792800553626	-7.40561476790367	1.30544283268513e-13	2.4650690628222e-12
Pl08G0000089500.v1	700.897256276682	1.03734111804205	0.139299670072107	0.268063219551897	0.788650656570086	1
tig000005050020.v1	1904.14766393641	0.575740158018525	0.429625133807353	0	1	1
Pl09G0000079000.v1	3.2100096875225	0.581518020724975	0.327288121905576	0	1	1
Pl08G0000400000.v1	3905.28709710402	-0.158952375420423	0.0796693475911473	0	1	1
Pl09G0000123100.v1	1945.86464076747	-0.434438352432191	0.0808493386037764	0	1	1
Pl06G0000259300.v1	463.388742387105	0.255984217013064	0.149159681635033	0	1	1
Pl07G0000041600.v1	2466.23387992325	0.453500098413049	0.0796901598248854	0	1	1
Pl10G0000307300.v1	2650.35745259847	0.707099396020571	0.0688643447798972	0	1	1
Pl09G0000121500.v1	11946.3902622903	0.105559363976506	0.0432342136529938	0	1	1
Pl11G0000351200.v1	127.930888420023	0.442371160044495	0.303421919022372	0	1	1
Pl08G0000391700.v1	1897.26584411606	-0.268491114136955	0.0839033773444924	0	1	1
Pl07G0000392500.v1	46.9808551782417	3.84690699023019	0.4080775585745	6.97638703822634	3.02867643784311e-12	5.40110412465744e-11
Pl08G0000142100.v1	127.347348114398	5.3491318696495	0.369626533644457	11.7662869782853	5.82315108919691e-32	2.0353720241564e-30
Pl09G0000043800.v1	11.9749431900387	1.0213474507074	0.429042754957383	0.0497559985822809	0.960316831267274	1
Pl01G0000239500.v1	1285.14230561565	-0.128606771817601	0.0903477510394767	0	1	1
Pl08G0000207000.v1	8.06876492413524	1.27985783911456	0.404482743399581	0.691890676873936	0.489005985944714	1
Pl01G0000248500.v1	189.736218004686	2.40273409757153	0.234562901363739	5.98020441176371	2.22857781219995e-09	3.45197984956961e-08
Pl08G0000324900.v1	66.6767531776032	-0.784283038768611	0.311118642990802	0	1	1
Pl06G0000281300.v1	464.077193208017	-0.749060035413192	0.149462406767488	0	1	1
Pl08G0000094300.v1	454.875001917015	0.902542968787536	0.17260911353042	0	1	1
Pl09G0000133600.v1	616.995769560707	-0.235198061376599	0.121980456049315	0	1	1
Pl02G0000169500.v1	8.68729380861721	-0.689350157697595	0.400580263293929	0	1	1
Pl08G0000054600.v1	358.850612797859	0.42231333335647	0.167502816029959	0	1	1
Pl06G0000015900.v1	3550.94699171307	-0.159764263853836	0.209891018657101	0	1	1
tig000020540300.v1	8289.15726273754	0.566146576673857	0.425181135229886	0	1	1
Pl02G0000038800.v1	2305.98159250061	2.7220093600075	0.0770087584240273	22.3612144286983	9.3922102098357e-111	1.33712358948004e-108
Pl02G0000086300.v1	52.3715925914844	3.65151726885801	0.399962807111756	6.62940958936998	3.37032188185483e-11	5.69382178720556e-10
Pl03G0000044400.v1	1334.59347934146	-0.223289724729467	0.102595487454401	0	1	1
Pl09G0000253200.v1	162.132120991815	-0.471058610480894	0.226328106255472	0	1	1
Pl09G0000243000.v1	2048.44899921881	0.211111858073239	0.0994351776801742	0	1	1
Pl02G0000347600.v1	1.18126591037184	0.184760526336464	0.206930280210538	0	1	1
Pl05G0000085400.v1	717.717235077134	0.473625178995947	0.115393122744389	0	1	1
Pl11G0000400100.v1	925.508130104822	-0.220441329666099	0.111318856675001	0	1	1
Pl09G0000083500.v1	66.0819690223107	0.435503052180295	0.311365459158251	0	1	1
Pl02G0000093800.v1	1471.46059763194	-0.244486832445359	0.0964884757024087	0	1	1
Pl06G0000332000.v1	23512.1481388937	4.0061528179749	0.0478804727364302	62.7845266800728	0	0
Pl01G0000011300.v1	5630.20653199481	0.554268508188177	0.065589741891736	0	1	1
Pl10G0000323600.v1	3432.49846862902	-0.241855454626262	0.06128061785228	0	1	1
Pl03G0000015500.v1	2299.55288236872	-0.327110550087527	0.0861760777123681	0	1	1
Pl04G0000071700.v1	23415.333758988	-0.351918440164031	0.0395391728593409	0	1	1
Pl02G0000119600.v1	1970.65540503118	0.546745613682442	0.092382819091777	0	1	1
Pl08G0000424400.v1	465.782158785521	-0.379502264348869	0.152839139760372	0	1	1
Pl09G0000358100.v1	148.34008345382	2.78218250381444	0.329866736080689	5.40273482858393	6.56324497200479e-08	9.21946734121803e-07
Pl10G0000001700.v1	915.313489973531	0.82488027648739	0.110246388449125	0	1	1
Pl10G0000002700.v1	16.9924613745708	0.123933192396255	0.428363639154767	0	1	1
Pl09G0000310400.v1	1214.81982383483	-0.421502053769693	0.106300751831227	0	1	1
Pl03G0000345400.v1	843.524140523729	-0.221532647042605	0.119533865120431	0	1	1
Pl08G0000433300.v1	778.493845187411	0.750167528841799	0.349155057193562	0	1	1
Pl11G0000277300.v1	3644.65556273081	0.0834204979109568	0.0704789223540089	0	1	1
Pl07G0000146300.v1	2936.68171385025	0.12051228098618	0.0726407268743163	0	1	1
Pl11G0000125900.v1	658.231410355256	-1.50120142320194	0.140630572235834	-3.56395778836364	0.000365304726263296	0.00383797142132594
Pl05G0000277200.v1	175.49039198489	-0.0534018812271093	0.216836216069837	0	1	1
Pl11G0000389800.v1	1444.21920323299	-1.59176440668284	0.0871401730967665	-6.79094825787996	1.11398877150209e-11	1.93618583392554e-10
Pl06G0000172800.v1	16.7890222231738	2.13280765619176	0.429252639480039	2.63902315793317	0.00831453009668241	0.0747422870450618
Pl01G0000253200.v1	5129.057009854	-0.104857312700868	0.0604521402198616	0	1	1
Pl01G0000027500.v1	658.666340316855	0.243504672498116	0.129428666625674	0	1	1
Pl09G0000097800.v1	103.17131226956	0.0310796126544726	0.272868827585658	0	1	1
Pl06G0000272700.v1	1941.64708785954	0.656240633471913	0.0805649812438072	0	1	1
Pl11G0000284100.v1	17.7509423283083	0.827362586695956	0.422320091213817	0	1	1
Pl01G0000303600.v1	1117.54257487445	0.464460862362584	0.0975966210517518	0	1	1
Pl07G0000254700.v1	13.8172766531757	0.152418928234625	0.187956187039029	0	1	1
Pl11G0000387100.v1	1.27969241480375	-0.020876086318977	0.206785786009306	0	1	1
Pl02G0000380500.v1	7.18567000382804	-0.309443612840683	0.395720294555262	0	1	1
Pl03G0000303000.v1	3.38100745768496	-0.0892239309554644	0.342684091739436	0	1	1
Pl03G0000299900.v1	268.267810445324	0.187191367061022	0.178342360635462	0	1	1
Pl02G0000332800.v1	5851.86599588686	-0.306739771615678	0.0552298407797197	0	1	1
Pl02G0000338200.v1	2.13116892753797	-0.320356626739485	0.25741186957346	0	1	1
Pl04G0000330100.v1	73.112302446582	2.40599096820319	0.362638743921821	3.87711184138201	0.000105703775679809	0.00116920095133219
Pl06G0000153200.v1	5977.59957381361	0.0215255198990629	0.0509574154498735	0	1	1
Pl09G0000292300.v1	17607.9150434871	-0.716147332817714	0.0397487320860627	0	1	1
Pl03G0000159800.v1	1612.5665605441	0.357230259165597	0.102417329424987	0	1	1
Pl07G0000032900.v1	227.065300494461	-3.85900884548051	0.268106574956998	-10.6637028425695	1.50484165060214e-26	4.48110367425487e-25
Pl07G0000052500.v1	77.8910788910369	0.332871683525884	0.315265895904574	0	1	1
Pl01G0000211200.v1	1034.48196543482	-0.146952982774703	0.101138826614318	0	1	1
Pl08G0000410100.v1	4365.47811468307	-0.181754415890909	0.0607361301323513	0	1	1
Pl11G0000338200.v1	303.41474302432	0.320931195591405	0.177912470912937	0	1	1
Pl07G0000165100.v1	1966.12753759636	-0.157238974317211	0.0751721420537574	0	1	1
Pl10G0000272700.v1	5.00463084543088	-0.596179546319752	0.339198251335202	0	1	1
Pl04G0000334100.v1	882.880577865399	-0.86107208213494	0.113876905985872	0	1	1
Pl08G0000056100.v1	10149.8138659874	-0.361095796716517	0.0494738127625313	0	1	1
Pl02G0000047800.v1	1405.37293568681	0.958533921985949	0.103264118236388	0	1	1
Pl08G0000353100.v1	186.363867309674	0.660883798953544	0.228914778596644	0	1	1
Pl01G0000102100.v1	824.796156820967	0.0647175483036304	0.134257736138172	0	1	1
Pl02G0000082100.v1	2.78989914293137	0.274956265236711	0.289890534338769	0	1	1
Pl02G0000418900.v1	5452.16531781829	-0.300634607784888	0.0568406303843266	0	1	1
Pl04G0000215800.v1	0.567646674529295	0.120015244024946	0.176103324877072	0	1	1
Pl03G0000264800.v1	1309.09118160317	-0.272102349100662	0.0918788563947218	0	1	1
Pl05G0000267500.v1	6271.98272406102	0.553030600335437	0.0525834997128666	0	1	1
Pl01G0000011600.v1	1196.32936316948	-0.57976635425742	0.101535572319814	0	1	1
Pl06G0000307000.v1	63.2713652458411	0.0329821071346102	0.318617798830135	0	1	1
Pl11G0000055500.v1	1261.13632863183	-0.224097524906716	0.0934323389548268	0	1	1
Pl11G0000052500.v1	4152.93962692666	-0.647719403294724	0.067655844845423	0	1	1
Pl11G0000289100.v1	21.5373410200217	1.54884607668193	0.428105174499348	1.28203560567513	0.199830156220038	1
Pl10G0000322100.v1	782.803873243624	0.542034329957512	0.111210416854077	0	1	1
Pl02G0000423900.v1	86.2826947452322	-1.35538785665121	0.334249589013743	-1.0632409682233	0.28767268797485	1
Pl08G0000363700.v1	6.32948297575827	0.328669200523072	0.332490748120376	0	1	1
Pl09G0000285200.v1	3341.75760034392	-0.225609410438981	0.0686579377561948	0	1	1
Pl03G0000228400.v1	7876.96246939537	0.123111281035567	0.0534176046238186	0	1	1
Pl01G0000377300.v1	2146.23650550956	-0.00840608979248912	0.0815267108833478	0	1	1
tig000018630020.v1	3.60236968630845	0.0302016872112896	0.329126494671502	0	1	1
Pl07G0000270600.v1	141.040780219979	2.02367860010748	0.275832567031489	3.71123182126138	0.000206253105272346	0.0022212749429267
Pl04G0000339400.v1	1410.42187701049	-0.598036778906795	0.0978306102977117	0	1	1
Pl03G0000338200.v1	2303.36120128711	0.854731642593269	0.090810191367208	0	1	1
Pl03G0000161800.v1	2233.27478910254	-0.256576270928209	0.0920157473486301	0	1	1
Pl09G0000336300.v1	260.233704692194	0.466527595299532	0.195895774763445	0	1	1
Pl09G0000271100.v1	320.209896146757	-0.701669565947786	0.192602964168512	0	1	1
Pl11G0000077200.v1	6574.37963966291	-0.0604831273981442	0.0603959076181665	0	1	1
Pl09G0000046300.v1	579.139650748803	-0.646566295146177	0.145130917180972	0	1	1
Pl01G0000018600.v1	413.964526475769	0.736705018357298	0.155117689123414	0	1	1
Pl03G0000000300.v1	28.5855560308175	2.47421190379401	0.421721000199121	3.49570427628206	0.000472812389181265	0.00490580573307655
Pl01G0000382100.v1	9539.73189892226	-0.295472834782499	0.0597959978344126	0	1	1
Pl07G0000001500.v1	2676.5389169487	0.145206205984648	0.0660955168663841	0	1	1
Pl06G0000124900.v1	35.096825454652	1.0068616249798	0.382257824484514	0.0179502538347099	0.985678538697113	1
Pl02G0000412800.v1	1807.28556001105	1.98565889507922	0.314336512629152	3.13568056995683	0.00171455841512257	0.0168209929530086
Pl04G0000294700.v1	659.889564848843	-0.298272923112124	0.157540137929391	0	1	1
Pl01G0000422000.v1	324.146782881035	-0.610044031786322	0.169257987096104	0	1	1
Pl07G0000367900.v1	774.620880332223	-0.0124745200790074	0.137919258093132	0	1	1
Pl07G0000117400.v1	752.140840117288	-0.205482025178507	0.119766079791622	0	1	1
Pl07G0000273600.v1	1427.56146686642	0.255447126493987	0.0951695803734808	0	1	1
Pl10G0000297600.v1	1717.72868878194	0.0383883648663757	0.0851813116884513	0	1	1
Pl04G0000051500.v1	39.5656365972631	3.50040089998948	0.416572047842538	6.00232519906044	1.94511622510106e-09	3.02771438945245e-08
Pl06G0000319700.v1	13186.417066933	0.0941463002184154	0.0487232882818963	0	1	1
Pl07G0000198300.v1	146.52227256861	2.15158780313859	0.275551142839245	4.1792162110916	2.92515488099865e-05	0.000338321998354115
Pl06G0000230700.v1	1433.09406599394	0.356284379193122	0.0822225889414655	0	1	1
Pl01G0000351200.v1	1387.37102373096	-0.127111086467491	0.0938382512685679	0	1	1
Pl10G0000293500.v1	2600.27596429772	-0.509666099018239	0.0673621275855132	0	1	1
Pl01G0000040800.v1	517.674417356693	0.805856688117195	0.144869774344751	0	1	1
Pl02G0000096300.v1	402.079481424859	0.356956244747116	0.157324208982705	0	1	1
Pl02G0000391800.v1	937.412310829011	0.610753714630147	0.103005555331252	0	1	1
Pl03G0000376900.v1	1873.40918188692	3.96986391108222	0.100886091494823	29.4377933278803	1.80418384512078e-190	5.78731934420324e-188
Pl07G0000011800.v1	798.942785971506	2.11600995854529	0.156687800033102	7.12250703826033	1.05981339861963e-12	1.93352997368034e-11
Pl10G0000341900.v1	1918.9548789929	-0.369978484384946	0.0729010472774031	0	1	1
Pl05G0000034800.v1	700.669600785053	0.283626998267305	0.116706260730834	0	1	1
Pl08G0000005500.v1	2633.28978251327	-0.408431927960563	0.0664857626314422	0	1	1
Pl09G0000022600.v1	68.8752135610332	0.453130589217105	0.314617896910005	0	1	1
Pl06G0000232500.v1	767.745215636793	7.75819755198394	0.320360945983737	21.0955724682091	8.73419867269438e-99	1.02945734216162e-96
Pl10G0000323100.v1	901.347734924943	-2.12772418298325	0.135808053487763	-8.30380933988468	1.00825393482519e-16	2.18004803433491e-15
Pl09G0000286100.v1	411.278654110094	0.8700084636818	0.154796383419615	0	1	1
Pl10G0000318900.v1	2.77827058260761	-0.0158859635812311	0.283877048006366	0	1	1
Pl09G0000142700.v1	2864.91352418958	-0.492207441058349	0.0700042331767675	0	1	1
Pl09G0000141700.v1	772.888649581661	0.96234030317756	0.112759683920622	0	1	1
Pl06G0000210500.v1	10953.9115535536	-0.132194071316022	0.0564843831427904	0	1	1
Pl07G0000030400.v1	20.5775127926731	-0.376981862000371	0.430155128902504	0	1	1
Pl06G0000202500.v1	533.486738523251	-0.313851060847732	0.135513646003737	0	1	1
Pl03G0000069100.v1	5.44100599681284	0.300557818447715	0.404282457227314	0	1	1
Pl07G0000298200.v1	84.6134664309519	-0.310285098872435	0.287173554357259	0	1	1
Pl01G0000370200.v1	1388.3032658073	-0.25898822010137	0.0915821061407107	0	1	1
Pl06G0000281000.v1	4.48959637676578	0.0702089916682533	0.33687999293981	0	1	1
Pl05G0000046500.v1	893.202504253687	-0.172470369754029	0.108262758413388	0	1	1
Pl04G0000357300.v1	53.5918956034744	-0.42474880905558	0.38212034228466	0	1	1
Pl05G0000168700.v1	2107.71818660464	0.580286232541519	0.081960365835723	0	1	1
Pl03G0000357700.v1	2221.21265065432	0.146978675266691	0.0765855213261489	0	1	1
tig000020530200.v1	104.721157178624	0.764622726406915	0.279432481123601	0	1	1
Pl05G0000188000.v1	34.615794583294	-1.45732585069661	0.384957780767319	-1.18798962781072	0.234837496123525	1
Pl08G0000129800.v1	3094.04727918528	0.279126669025651	0.0655822293872338	0	1	1
Pl06G0000132300.v1	167.357529780664	-0.166861038053963	0.278120464792018	0	1	1
Pl03G0000326900.v1	131.857787789296	1.35692735270047	0.286954227347877	1.24384768957513	0.213555624809448	1
Pl03G0000303700.v1	4141.55998941488	-0.303573862054553	0.0585306901516216	0	1	1
Pl06G0000177900.v1	10.2122346141907	0.15189263798889	0.187713083877658	0	1	1
Pl06G0000341100.v1	15957.6947569065	0.0594092474280023	0.0491509024924518	0	1	1
Pl07G0000319900.v1	186.625457675077	0.409850056463045	0.210455296655499	0	1	1
Pl09G0000119500.v1	284.88146620368	-0.443329518957779	0.197344871021597	0	1	1
Pl01G0000284600.v1	41.8039221157478	1.82713545118777	0.421739948071132	1.96124520565517	0.0498504258059417	0.389774649906933
Pl01G0000059400.v1	70675.3748688786	0.0833525678832	0.0362883232587805	0	1	1
Pl05G0000007800.v1	6771.92472031225	1.26344506748681	0.0765896133910781	3.43969705319731	0.000582365663681424	0.00599176950196954
Pl07G0000054900.v1	439.431203721637	1.6728995711513	0.163724092144569	4.10996061933955	3.95726598952582e-05	0.000452736241266699
Pl09G0000339240.v1	276.651739364032	0.18119727903223	0.186596363791746	0	1	1
Pl08G0000336100.v1	5218.4468850811	0.0249192875547688	0.0656763629972513	0	1	1
Pl10G0000296200.v1	602.635040561845	-0.578450498133305	0.159308016998534	0	1	1
Pl07G0000271100.v1	3021.67917351403	-0.528693410476508	0.0867539558255876	0	1	1
Pl02G0000300000.v1	4146.16317805575	-0.227744180252921	0.0660718200882949	0	1	1
Pl03G0000380200.v1	60.0271600650083	1.53143999376097	0.356899984518984	1.48904459740233	0.136475625344271	0.967934179078976
Pl07G0000376100.v1	2965.23157546323	-0.136154132407723	0.0694803960137402	0	1	1
Pl05G0000285300.v1	1078.25845863293	0.197061935001874	0.0967344983511403	0	1	1
Pl11G0000046400.v1	1219.98843759964	-0.0521196119032576	0.10155183574538	0	1	1
Pl07G0000063000.v1	1027.89083255576	-0.134205895336813	0.0961955838034159	0	1	1
Pl07G0000120900.v1	1799.21159606283	0.827783334393364	0.0839244004042807	0	1	1
Pl04G0000024700.v1	1282.62356865514	-0.215256432160835	0.0897822223760512	0	1	1
Pl09G0000023100.v1	472.655621493409	-1.29297381128683	0.154402502035366	-1.89746802949947	0.0577661944176903	0.445481781113418
Pl11G0000060400.v1	2776.34670207468	-0.429457891815206	0.0711865987857082	0	1	1
Pl08G0000298500.v1	246.425790798119	-6.48590510456699	0.324345407337361	-16.9137745763144	3.56147751966422e-64	2.42611295230675e-62
Pl07G0000320700.v1	1012.14899061194	-0.693316042327578	0.13118688809409	0	1	1
Pl10G0000043400.v1	33.475166237127	1.07062041331459	0.394750333082827	0.178898932809184	0.858017060763348	1
Pl02G0000357400.v1	1782.79982360458	2.74152829378737	0.107658197578055	16.1764578356861	7.3926958070674e-59	4.66015682703719e-57
Pl06G0000259100.v1	513.668219557465	0.421348337583391	0.160561526501755	0	1	1
Pl01G0000096800.v1	135.745298709443	4.92722968856795	0.351332263868566	11.1781071437183	5.21912877592572e-29	1.64499928247181e-27
Pl11G0000332500.v1	1278.48046678699	0.673639139184353	0.0972255801441317	0	1	1
Pl11G0000324300.v1	1.75998578909398	0.00727537149228293	0.24907019648204	0	1	1
Pl02G0000455900.v1	8031.62698114505	-0.00542356809973302	0.0608003868814428	0	1	1
Pl04G0000171300.v1	851.324824837714	0.861710276376842	0.171647715375875	0	1	1
Pl03G0000238400.v1	199.220252589347	-0.786026754983978	0.234133316293667	0	1	1
Pl08G0000072800.v1	2444.50786975759	0.00958239069883073	0.069312184121235	0	1	1
Pl07G0000287600.v1	2191.12415350644	-0.0454916578988063	0.0717941847090943	0	1	1
Pl10G0000013800.v1	46.3088131963578	0.463773233420371	0.366641306404662	0	1	1
Pl03G0000026800.v1	3267.2531886255	-0.736674306801811	0.0579976337056633	0	1	1
Pl09G0000052500.v1	2461.25044394878	2.01365823771842	0.0696820767626665	14.5469005060065	6.11097872497602e-48	3.13478364108537e-46
Pl01G0000232400.v1	4109.0649441074	-0.313192771007165	0.0546545158960201	0	1	1
Pl05G0000237900.v1	228.96400769318	-0.592272309966484	0.221634454041429	0	1	1
Pl03G0000241500.v1	3011.94353831677	-0.336985042265303	0.0651803503244448	0	1	1
tig000020540100.v1	418.853236452078	0.960340117827173	0.17253317039475	0	1	1
Pl08G0000049900.v1	66.6726059532639	4.03548791453601	0.388722632880801	7.80887876797959	5.76989654010034e-15	1.15039298365604e-13
Pl06G0000235900.v1	238.115862930923	-0.445043408213178	0.209155894534414	0	1	1
Pl02G0000329300.v1	3293.85445538412	0.329796324782897	0.0641036038533682	0	1	1
Pl04G0000371100.v1	3715.63619562548	0.171388341716869	0.0860134086577519	0	1	1
Pl03G0000089800.v1	2566.45576224657	1.50858404351169	0.0873417647786645	5.82291925060723	5.78284999563845e-09	8.73320630151811e-08
Pl01G0000038200.v1	2315.8312956596	-0.254456623860976	0.0839529385933247	0	1	1
Pl02G0000034000.v1	2.27927649890007	0.23333709953506	0.228108569720822	0	1	1
Pl02G0000319100.v1	9255.57802033221	-0.716932475183268	0.0477671744302439	0	1	1
Pl02G0000409800.v1	2997.42860838435	0.0667581097340957	0.0625834703873178	0	1	1
Pl01G0000050500.v1	14.5882357264095	-0.60268173071568	0.427856392187669	0	1	1
Pl02G0000278500.v1	833.088381385139	-0.442609923810328	0.12231838820019	0	1	1
Pl07G0000116700.v1	7.93248462711304	0.0796700220861637	0.403554149833612	0	1	1
Pl06G0000141300.v1	599.294644153929	0.204771096161848	0.137715125093349	0	1	1
Pl10G0000020100.v1	8845.49911233997	0.241736959173629	0.0564663233687339	0	1	1
Pl03G0000229700.v1	172.243634644642	-0.684298469373796	0.299447692978248	0	1	1
Pl09G0000080100.v1	6.06648933199005	-0.180103770422531	0.401548300871056	0	1	1
Pl05G0000104900.v1	3368.87606642069	1.68334220392946	0.0714549024843845	9.56326550272461	1.14098567626093e-21	2.90882475071711e-20
Pl07G0000031700.v1	51.3504385555334	1.16422231145862	0.38784591077337	0.423421536483794	0.671987734548238	1
Pl11G0000135100.v1	8.37510635284943	-0.0351163464636238	0.401887004929107	0	1	1
Pl03G0000292800.v1	277.816053630264	-0.00793106882265933	0.217917014477489	0	1	1
Pl03G0000335300.v1	5.53470047646451	0.155526012783134	0.359334608799629	0	1	1
Pl01G0000312700.v1	50.6893860650756	-0.989535003972078	0.385985257473578	0	1	1
Pl08G0000014600.v1	371.716549446066	1.30897043194422	0.160756929786248	1.92197270969931	0.0546091917467238	0.423584795853605
Pl07G0000214300.v1	51.59652253587	2.40432169279752	0.39474793289556	3.55751500076649	0.000374379728193797	0.00392842927211554
Pl08G0000366600.v1	382.389615501485	0.833347136575638	0.182294943506225	0	1	1
Pl08G0000355100.v1	1327.71490994422	1.97738363719905	0.108621289764423	8.99808535986629	2.29688203482526e-19	5.50144495694773e-18
Pl09G0000000900.v1	783.766522095324	0.0949181075704794	0.109753588434593	0	1	1
Pl02G0000351500.v1	6749.5298791525	-0.1005366359832	0.0647004490358879	0	1	1
Pl10G0000001500.v1	1839.20641091169	0.0704550663046061	0.0842358541122121	0	1	1
Pl02G0000082500.v1	17.6422904159358	0.751944875682038	0.424952722474224	0	1	1
Pl07G0000240500.v1	1793.82613450189	0.0797905560169094	0.0902814304792624	0	1	1
Pl06G0000190600.v1	5.51605978098527	0.807532885165882	0.361422958271183	0	1	1
Pl09G0000254300.v1	7322.78006288294	0.435265515278671	0.0503515727746561	0	1	1
Pl08G0000347000.v1	8369.9311537204	-0.534726128016446	0.0486651045105476	0	1	1
Pl10G0000242200.v1	118.665427040842	1.65520529047672	0.289774770183045	2.26108466952745	0.0237540145114411	0.196715843704062
Pl05G0000282200.v1	555.634850351215	0.139544148540702	0.144194924946519	0	1	1
Pl06G0000317600.v1	5234.38809397658	0.824568031077887	0.0602633320784665	0	1	1
Pl03G0000343500.v1	360.915482546458	-0.639044706303941	0.159797340288016	0	1	1
Pl01G0000101100.v1	32.1459866042067	0.491708342518481	0.382626566750976	0	1	1
Pl01G0000079700.v1	1576.32435420749	1.52520499861369	0.0843515012104476	6.22638590987686	4.77317516366129e-10	7.6361762514104e-09
Pl04G0000182700.v1	1535.09378459145	1.1828375296145	0.0989441038025083	1.84788706540255	0.0646186820789852	0.493223500772158
Pl01G0000321600.v1	4287.2283263437	-0.082281992958278	0.056640735586717	0	1	1
Pl05G0000184100.v1	3.60789761528686	0.203751220627076	0.34941070957751	0	1	1
Pl06G0000159300.v1	5230.63767083682	0.48210371364647	0.0606017323201808	0	1	1
Pl05G0000031900.v1	2109.22010605475	-0.278873966735587	0.0787265674921205	0	1	1
Pl11G0000317700.v1	10.1374927154418	1.55824926452025	0.417717165951632	1.33642883276885	0.181409147419545	1
Pl06G0000314900.v1	5472.34842580071	0.151368461904354	0.049330520566241	0	1	1
Pl03G0000318100.v1	6120.88320548772	-0.439801004654256	0.047609641521329	0	1	1
Pl01G0000241400.v1	10.5876509779748	1.42187071410864	0.411171303615133	1.02602178313377	0.304881316443483	1
tig000018820530.v1	8299.09581061164	-0.45175340074888	0.0504678260586419	0	1	1
Pl07G0000372100.v1	22.9041959880118	-2.88995843104129	0.428352209405776	-4.41215987577862	1.02344493491547e-05	0.000122740738739674
Pl03G0000060900.v1	16.5920062968515	-0.188385665579544	0.42644151876901	0	1	1
Pl02G0000109200.v1	7.13861777541909	0.961165662171114	0.378381090373192	0	1	1
Pl02G0000050100.v1	3340.91266330285	0.061924345213231	0.0782196133090535	0	1	1
Pl02G0000008100.v1	615.127879024826	3.29615394970155	0.211501254688471	10.8564554526339	1.85822584895929e-27	5.67340978776834e-26
Pl09G0000313500.v1	201.329876677653	0.669412312895386	0.215712246457777	0	1	1
Pl08G0000428300.v1	290.0663760253	-0.487792291811525	0.196962595371666	0	1	1
Pl04G0000090900.v1	171.711074714117	-0.530346416311143	0.25409209066402	0	1	1
Pl07G0000372200.v1	10858.0235409665	-0.720361493462778	0.0446386431187085	0	1	1
Pl03G0000383700.v1	1342.8593601177	-0.0275742450026747	0.0948965212997987	0	1	1
Pl05G0000038200.v1	3315.92722100111	0.327835259546445	0.0619099610523771	0	1	1
Pl03G0000161600.v1	343.872393876265	0.0902799063733352	0.175871484854935	0	1	1
Pl08G0000435100.v1	1401.08527958427	1.34903289417351	0.0875566796555401	3.98636512424473	6.70932385082262e-05	0.000756994548992413
Pl01G0000075800.v1	6463.88055090565	0.0855394672153271	0.0532451583297478	0	1	1
Pl04G0000373800.v1	89.2017810058606	-0.254219208339938	0.277932487267134	0	1	1
Pl03G0000028600.v1	1211.40311797283	-0.212276608857279	0.119948741559066	0	1	1
Pl06G0000031700.v1	4995.66308342409	5.58993779074881	0.171692696078135	26.7334481640383	1.92347411200025e-157	4.51321828446282e-155
Pl07G0000089200.v1	1338.54946626855	0.504799864564908	0.0966462548805802	0	1	1
Pl03G0000390200.v1	35.5252753646782	-0.712843951724577	0.392337925424468	0	1	1
Pl01G0000313500.v1	42.2084943058169	-1.41879866025242	0.418987663696162	-0.999548904514109	0.317528860903939	1
Pl04G0000324500.v1	523.618313363349	1.19855089076737	0.135503998685698	1.46527698586897	0.142845362839667	1
Pl04G0000018900.v1	56.820171549549	-0.124582280127491	0.374530684423468	0	1	1
Pl11G0000303800.v1	67.952804977008	0.58744920069849	0.327867909719261	0	1	1
Pl08G0000150300.v1	237.335216281862	0.484545027683439	0.228228100223539	0	1	1
Pl03G0000321300.v1	2409.65776948072	0.327694172810699	0.0792275091922663	0	1	1
tig000019260020.v1	5.29892892162496	0.326884234799006	0.376595235915967	0	1	1
Pl01G0000344600.v1	5000.03477512729	-0.236888083263804	0.0532575146802506	0	1	1
Pl02G0000013100.v1	1996.49982548233	-0.252170810628155	0.0825824551354463	0	1	1
Pl10G0000145400.v1	24.7891070650546	1.25410789435777	0.417448801572681	0.608716310600132	0.542712493902233	1
Pl05G0000279600.v1	11876.3007107786	-0.505174164333272	0.0489562061464746	0	1	1
Pl09G0000267300.v1	920.819764222554	-0.415215976335692	0.12303939117041	0	1	1
Pl01G0000406100.v1	2159.54261008812	-0.0695642098838972	0.0692199887181304	0	1	1
Pl01G0000260900.v1	102.928954696097	0.499530698780627	0.277682947033858	0	1	1
Pl11G0000055700.v1	123.097403004992	5.22955496863731	0.374540028354978	11.2926647312277	1.42645315325283e-29	4.57566447551646e-28
Pl09G0000119600.v1	388.394567340012	-0.191552253001673	0.183395110913356	0	1	1
Pl09G0000350000.v1	2144.73716549846	0.177675716336538	0.0903009142239073	0	1	1
Pl01G0000063300.v1	756.33490694229	-0.406811597587868	0.126534754664861	0	1	1
Pl08G0000363500.v1	63.5598102223098	0.0699886011750741	0.354840513218741	0	1	1
Pl08G0000123600.v1	2495.33550150007	-0.644677590754086	0.0735429886328772	0	1	1
Pl05G0000285400.v1	1637.77432432977	-0.163519494156247	0.0922637408625956	0	1	1
Pl11G0000101700.v1	125.568881485741	0.140524099932679	0.248634772718848	0	1	1
Pl09G0000105700.v1	4899.08665186629	0.883344893935767	0.0721446507136359	0	1	1
Pl11G0000375000.v1	415.332209539903	1.5836413477405	0.184661857377598	3.16059502503032	0.00157447238451414	0.0155127156671745
Pl01G0000233300.v1	1456.06906585388	-0.239583458289816	0.112152051710795	0	1	1
Pl10G0000355100.v1	1777.88474176215	2.04182763521101	0.0834573953835043	12.4833471069112	9.20348040827626e-36	3.53908037975916e-34
Pl09G0000330200.v1	5558.15629068404	-0.199018791719394	0.0584181840397297	0	1	1
Pl01G0000043000.v1	689.198938036585	-0.787784281708076	0.117833211582408	0	1	1
Pl03G0000230100.v1	2969.72055815482	0.370338222956701	0.0630794957028594	0	1	1
Pl08G0000315500.v1	2798.97060665694	-0.0416684839623348	0.0707437302591328	0	1	1
Pl07G0000401300.v1	0.554259877247943	0.11969386218541	0.176086641340162	0	1	1
Pl01G0000023400.v1	150.097796377777	0.556895169154717	0.232903125634822	0	1	1
Pl11G0000326800.v1	254.076879520176	0.43832140356535	0.189544160975942	0	1	1
Pl04G0000206400.v1	1.25812302283999	0.197178951673215	0.212899569939136	0	1	1
Pl10G0000015500.v1	16470.1479435689	-0.218788172995462	0.0482889256362848	0	1	1
Pl11G0000014200.v1	562.488451616783	-0.0550199280946572	0.157668068878728	0	1	1
Pl07G0000002100.v1	18.5107431829607	-0.358563669295554	0.4211875429533	0	1	1
Pl05G0000262600.v1	1373.9770346602	0.275479671360049	0.0876749176002979	0	1	1
Pl03G0000048100.v1	64.9829356340044	-0.30990172475682	0.323136090454108	0	1	1
Pl02G0000379000.v1	3471.45425259516	-0.313828512275173	0.0740745361448538	0	1	1
Pl01G0000045400.v1	2.97767757127373	0.159626076406203	0.256593189387796	0	1	1
Pl10G0000345400.v1	2697.08414940317	-0.150056227712104	0.0786089926011141	0	1	1
Pl05G0000283600.v1	965.016311556925	0.200764001443653	0.101447888055215	0	1	1
Pl07G0000251800.v1	1825.71167592259	-0.773369284960576	0.087489314877723	0	1	1
Pl05G0000071800.v1	2054.05553758293	0.347573160116447	0.0965144374857174	0	1	1
Pl03G0000268000.v1	2141.48354807924	0.33340037222425	0.0812148978652947	0	1	1
Pl06G0000195300.v1	8483.36758027393	0.211048991430661	0.0466912562178316	0	1	1
Pl01G0000309100.v1	5.48793727602431	0.266124479479494	0.372113253135996	0	1	1
Pl04G0000014300.v1	4.09782667848379	-0.765150580185123	0.351747117486737	0	1	1
Pl02G0000357700.v1	232.053588413208	-1.16899673127799	0.1906455978912	-0.886444445333753	0.375378078122355	1
Pl02G0000463500.v1	801.527189622173	-0.376629515429337	0.127670693863091	0	1	1
Pl08G0000419800.v1	4844.55665012156	-0.133893812051819	0.0700355235306395	0	1	1
Pl11G0000333800.v1	1013.34971360933	1.16309710726477	0.113450208315783	1.43760958825916	0.150544858852211	1
Pl02G0000371800.v1	19.3294178268654	-1.68725572077171	0.430129261004115	-1.59778881159433	0.110089985479714	0.797994943375698
Pl07G0000284900.v1	3704.91030794391	0.202539383820842	0.0680486957129365	0	1	1
Pl06G0000013200.v1	120.554283231099	-1.04406183257012	0.295535265629991	-0.149091623553587	0.881481335454311	1
Pl11G0000390700.v1	1654.16297625221	0.223792075233445	0.103741158684777	0	1	1
Pl09G0000223200.v1	888.803605761836	0.3326534445028	0.113458744854869	0	1	1
Pl01G0000058900.v1	45.9860305886113	0.808313885819153	0.396313227914504	0	1	1
Pl01G0000277500.v1	4035.26990632482	-0.0416589433846429	0.0559837436684943	0	1	1
Pl10G0000335100.v1	920.67291717765	-0.381844331103637	0.106767027727781	0	1	1
Pl10G0000160700.v1	9.74024396580886	-0.890671484842647	0.419079942997307	0	1	1
Pl10G0000303000.v1	381.396759682878	-0.401216085339105	0.161961700338045	0	1	1
Pl09G0000153300.v1	249.96492359652	0.137729986571381	0.203635906339598	0	1	1
Pl08G0000058400.v1	3290.41370521881	-0.188114564080894	0.0579909992612373	0	1	1
Pl02G0000409700.v1	1958.73840481575	-0.193258135089415	0.0985243383052789	0	1	1
Pl08G0000394900.v1	2976.9666540578	-0.325036276410986	0.0683328489352409	0	1	1
Pl08G0000135000.v1	19.6301705746878	0.150382380656604	0.429830905960183	0	1	1
Pl03G0000160200.v1	77.5368632445468	1.66387592466221	0.376949531603037	1.76117986362516	0.0782079650946151	0.586525020261214
Pl04G0000006700.v1	99.7143521788512	-1.79231056481426	0.308261516236962	-2.5702545503773	0.0101623812341326	0.0900371663316061
Pl01G0000335200.v1	2072.22559333583	0.112492817809362	0.0869545948332744	0	1	1
Pl02G0000456300.v1	32102.1261675538	-0.180956115999687	0.0359941683270568	0	1	1
Pl09G0000332700.v1	1675.50160790835	0.856957497084105	0.086359374459625	0	1	1
Pl09G0000142500.v1	544.69161662827	-0.0766786899286549	0.146431279705081	0	1	1
Pl05G0000011800.v1	38.985413354485	0.356339112278733	0.412724821966087	0	1	1
Pl08G0000367000.v1	939.097774415222	0.0364491618067362	0.114607777000115	0	1	1
Pl09G0000278800.v1	1134.37934702867	-0.765880731067721	0.105009134873927	0	1	1
Pl01G0000311600.v1	528.25684940947	-0.530658540701717	0.132182934339996	0	1	1
Pl03G0000093100.v1	2102.02604115003	-0.146898151132295	0.0814026253420749	0	1	1
Pl06G0000201100.v1	1327.05900931375	0.953074354042233	0.0873700484803001	0	1	1
Pl03G0000220300.v1	145.472494996321	1.11205923609636	0.257748815067817	0.434761401587342	0.663735624475348	1
Pl10G0000044150.v1	2584.81230803333	1.22961837913608	0.0741425062209872	3.09698701648535	0.00195498436214104	0.0190910438231276
Pl06G0000162300.v1	3232.66363537026	-0.286826021747781	0.0659812758259488	0	1	1
Pl07G0000159900.v1	1.74077289901272	-0.26697393039687	0.238724033646888	0	1	1
Pl02G0000041400.v1	287.282917658344	-0.46207399199141	0.172493712428414	0	1	1
Pl01G0000323800.v1	94.0910714998308	2.65486517861657	0.326001380146398	5.07625206332996	3.84952545338411e-07	5.15308058271946e-06
Pl03G0000311300.v1	1641.9085016111	0.185579838317424	0.079546379118207	0	1	1
Pl02G0000106500.v1	672.06628933614	0.293895160696121	0.14210342799841	0	1	1
Pl11G0000032600.v1	76.4650128997454	4.52707575716017	0.392367060463428	8.98922491861144	2.489800357764e-19	5.9522670628394e-18
Pl01G0000149600.v1	6215.52174649107	-0.0770777773115452	0.0652471167132485	0	1	1
Pl04G0000368900.v1	10.3015632011901	0.0826384253550173	0.410467539683801	0	1	1
Pl06G0000221900.v1	997.041637434368	-0.352117566584859	0.113727505718632	0	1	1
Pl02G0000319200.v1	4991.12519544052	-0.0202689960429201	0.0537093772409253	0	1	1
Pl06G0000135700.v1	1.53114200487178	0.219646577019579	0.223046825890102	0	1	1
Pl03G0000017100.v1	1682.90115717654	-0.0929903385418478	0.0855760876967539	0	1	1
Pl06G0000087000.v1	1237.52834004672	6.07856075655106	0.175668106761503	28.9099760347847	8.9453061815557e-184	2.69860718984289e-181
Pl08G0000389600.v1	3.66488615483277	0.291528389422708	0.336463905763281	0	1	1
Pl11G0000096100.v1	295.832787497336	0.289499093045992	0.190649630219046	0	1	1
Pl08G0000081620.v1	1359.66071686301	-0.0587911025471211	0.11019666769532	0	1	1
Pl10G0000002800.v1	27.920122286888	1.10030666952539	0.410997912902209	0.24405639633809	0.807187142204183	1
Pl05G0000209300.v1	2276.57389462236	-0.0133118743101092	0.0795728792856568	0	1	1
Pl02G0000270900.v1	2510.11819822457	-0.224209085670318	0.0847840194974485	0	1	1
Pl10G0000338200.v1	1276.46215288588	-0.501906377211439	0.0993679722023854	0	1	1
Pl10G0000276400.v1	1681.70451462655	0.0582554625434372	0.101194279954068	0	1	1
Pl06G0000339200.v1	6989.66533863828	-0.0382080235902618	0.0597214742257417	0	1	1
Pl01G0000281000.v1	66.0223251004581	4.20380468052332	0.402012187855775	7.96942176706519	1.5941851055831e-15	3.2658241520276e-14
Pl01G0000374900.v1	978.486530140954	-0.713534641641886	0.108841318237783	0	1	1
Pl03G0000352000.v1	475.577484046642	0.0168899858967196	0.177200439254225	0	1	1
Pl09G0000118500.v1	5937.47905194021	-0.0331539423617193	0.0478766690631217	0	1	1
Pl08G0000257100.v1	5024.12163934848	-0.0667230546203324	0.0731332130561086	0	1	1
Pl02G0000365700.v1	596.525566208542	1.34443357449907	0.148187398845882	2.32431081982406	0.0201088413323677	0.16985938273451
Pl07G0000297400.v1	955.33530155582	0.367617751458685	0.106378008398763	0	1	1
Pl03G0000365300.v1	551.591448482492	-0.900815533935676	0.156942510945856	0	1	1
Pl11G0000312400.v1	41.2438463890637	-0.777953034252331	0.364638048207779	0	1	1
Pl01G0000383800.v1	3352.59200351148	-0.231045130860884	0.0641576817893111	0	1	1
Pl08G0000400800.v1	56.7241190084707	-3.53660657539515	0.401934997076225	-6.31098708459589	2.77261334552646e-10	4.50967874126995e-09
Pl03G0000200600.v1	5.82754650683958	0.263757264138164	0.357442844336339	0	1	1
Pl02G0000264900.v1	810.889864846154	3.26783398715855	0.147077869034103	15.4192741712398	1.21461797497953e-53	7.02731372236445e-52
Pl09G0000351200.v1	2106.18450917371	0.413704206925667	0.0737265980583527	0	1	1
Pl02G0000359600.v1	170.280592551951	-0.395083964605681	0.229519584577997	0	1	1
Pl10G0000302300.v1	8010.72711419736	0.0414330563227553	0.0460273231508753	0	1	1
Pl01G0000026900.v1	98.7884232555443	0.656859531447502	0.280958053635099	0	1	1
Pl02G0000085500.v1	103.613970130132	2.30636514476306	0.337440250778052	3.87139691175227	0.000108213421130055	0.00119539507622351
Pl05G0000177700.v1	2.69497140683603	0.363023147143396	0.274183959595312	0	1	1
Pl05G0000024300.v1	63.9389936739374	0.138143829622375	0.329833863189115	0	1	1
Pl08G0000153700.v1	916.440991727748	0.0380815580645979	0.11415117562833	0	1	1
Pl09G0000255300.v1	1288.48444726057	-0.636806935301836	0.136223124746129	0	1	1
Pl08G0000367500.v1	221.333225330134	1.33725827967028	0.225180365388207	1.49772507513635	0.134204694205413	0.953161758929198
Pl03G0000184300.v1	3275.49774411875	-0.295583523160863	0.0800291708995084	0	1	1
Pl02G0000350600.v1	2.20806980141545	0.00802824600882398	0.308082633605411	0	1	1
Pl08G0000435600.v1	455.751612313508	0.538908581826747	0.170391115244765	0	1	1
Pl07G0000017400.v1	7992.94384459765	0.761088899023223	0.0526606579552024	0	1	1
Pl05G0000247800.v1	126.965660261865	0.789492070635271	0.295997892092662	0	1	1
Pl08G0000430800.v1	739.292472350444	-0.758061120767162	0.131924409404271	0	1	1
Pl07G0000146200.v1	1995.01780659019	0.548845694788176	0.0839761851767697	0	1	1
Pl01G0000001400.v1	1037.61971029992	4.00151914959883	0.150463815825252	19.948444967558	1.54623041928355e-88	1.54263878169545e-86
Pl01G0000405600.v1	399.294442334455	1.24847297925609	0.148971081241077	1.66792760840602	0.0953300982847251	0.703482824878631
Pl09G0000004400.v1	18.8936260921296	2.21542497776511	0.429658821285952	2.82881420688022	0.00467208134911401	0.0432414950576692
Pl01G0000270400.v1	206.938098801315	-1.02317396021408	0.21152310084044	-0.109557585540307	0.912760249931955	1
Pl07G0000291500.v1	188.201117342852	2.05386158093831	0.429938490048974	2.45119152002013	0.0142384172053473	0.123651723920735
Pl10G0000267400.v1	59.2904316250405	-1.01210262583451	0.340511071893682	-0.0355425324856553	0.971647131765782	1
Pl09G0000330100.v1	1293.78512952569	-0.234449097722476	0.0889493032106763	0	1	1
Pl10G0000069100.v1	21635.5212699048	1.5459223602533	0.0505386459789543	10.802077295079	3.36503027306748e-27	1.02123631317129e-25
Pl11G0000387000.v1	14.8711863158801	0.162844479312245	0.430117421894563	0	1	1
Pl04G0000126400.v1	236.428516382839	-0.501059582206312	0.208764093830064	0	1	1
Pl07G0000383200.v1	6390.27775335741	-0.179843599752787	0.0531717388409381	0	1	1
Pl01G0000234400.v1	502.553618630691	7.25720218337644	0.326957990366258	19.1376334811917	1.22718732390613e-81	1.09116329737211e-79
Pl02G0000434100.v1	3.90048603583319	0.66949189325423	0.342433368912485	0	1	1
Pl08G0000234200.v1	1232.34631929891	0.968086432481891	0.0977132461201994	0	1	1
Pl02G0000026100.v1	787.284703380236	-0.437966108835221	0.122161270878324	0	1	1
Pl11G0000101000.v1	488.417465620143	0.848736472629325	0.138227835119377	0	1	1
Pl01G0000289800.v1	136.15559271341	0.960637916523736	0.281187553121796	0	1	1
Pl09G0000012100.v1	3.21931773387169	-0.44083112803873	0.291596259252648	0	1	1
Pl11G0000389000.v1	638.484002119475	0.389414916007505	0.132289240300852	0	1	1
Pl09G0000042000.v1	3770.64793185992	-0.218459874272438	0.0587988761274901	0	1	1
Pl10G0000342900.v1	1225.09348788573	-0.0203164542746766	0.0905241124561164	0	1	1
Pl04G0000000600.v1	7403.52479586313	0.577620417738834	0.0692228814347881	0	1	1
Pl02G0000157500.v1	96.8996170016099	0.680114114992214	0.304970394490996	0	1	1
Pl05G0000050300.v1	1896.85645902004	-0.806911081470341	0.0766197247293122	0	1	1
Pl07G0000034200.v1	160.088344201871	0.077646336941074	0.232615693803843	0	1	1
Pl07G0000018200.v1	1981.5182953784	0.0575708480519142	0.0833218952068097	0	1	1
Pl03G0000201100.v1	810.71548053053	-0.305567427382939	0.128140988101786	0	1	1
Pl07G0000078300.v1	545.095471522291	0.692943776867653	0.165841607432879	0	1	1
Pl01G0000248100.v1	157.267003157264	0.5293692791863	0.25608136174125	0	1	1
Pl03G0000261200.v1	385.036264564836	2.48469187262082	0.179120847536234	8.28877203877949	1.14423604824933e-16	2.4614673767985e-15
Pl07G0000069900.v1	1589.27050730199	0.922855628695007	0.0851024070698877	0	1	1
Pl06G0000200850.v1	4914.94376021905	0.0965654288684858	0.0523486260500364	0	1	1
Pl11G0000083200.v1	3195.0486342467	0.203474423160767	0.0671526661158959	0	1	1
Pl05G0000017700.v1	547.569402578634	-0.144476667069626	0.15350273224852	0	1	1
Pl07G0000324000.v1	471.565991669844	-0.716230955476913	0.147596555073013	0	1	1
Pl03G0000218200.v1	4058.14819645569	-0.0450955670926571	0.0703194221258068	0	1	1
Pl06G0000317400.v1	2513.58100631334	0.483870142123856	0.0751816136386941	0	1	1
Pl09G0000070000.v1	9.62102497655975	0.966220196762462	0.400905535352804	0	1	1
Pl10G0000014000.v1	2358.37395232264	-0.36442559804	0.0730390138854279	0	1	1
Pl02G0000353500.v1	5743.5374430942	-0.234804547212289	0.0560806216249881	0	1	1
Pl04G0000359200.v1	864.401223280022	-0.582840531041514	0.10732133951831	0	1	1
Pl08G0000427800.v1	1130.88807033126	1.32612471683627	0.130657434886792	2.49602877263615	0.0125592413903278	0.109859763918639
Pl10G0000142100.v1	617.133041445827	0.40110686046926	0.152414480557845	0	1	1
Pl09G0000264700.v1	499.109754503225	-0.0445693088151633	0.136400545588824	0	1	1
Pl02G0000294700.v1	1126.07981527097	-0.0878516305204295	0.103287870569555	0	1	1
Pl01G0000362200.v1	535.869616012891	-0.247790108653969	0.146383921101091	0	1	1
Pl04G0000071200.v1	551.460629269633	1.02382344651779	0.131348070430978	0.181376448391063	0.856072103736479	1
Pl03G0000339400.v1	924.859397164096	2.81333259472958	0.118436856181024	15.3105431299021	6.50187119995786e-53	3.71089905581379e-51
Pl06G0000145600.v1	8.55888476566449	-0.812588237062412	0.406129978397055	0	1	1
Pl11G0000133800.v1	105.036211344954	0.731780309634979	0.330072651008355	0	1	1
Pl02G0000416000.v1	4449.10862480022	0.826898724662979	0.0655418365051039	0	1	1
Pl10G0000017700.v1	183.406812606153	-0.697447071812682	0.205190908425013	0	1	1
Pl01G0000260200.v1	268.050329103427	0.283838499452873	0.186892249637696	0	1	1
Pl02G0000092000.v1	1159.97364800896	0.379451672224446	0.109681447945215	0	1	1
Pl08G0000428100.v1	1024.98489024774	0.932900263531492	0.0975715008253374	0	1	1
Pl07G0000226900.v1	368.992739186308	-0.643238265407357	0.154804120104348	0	1	1
Pl07G0000058400.v1	6.37463285363801	1.02220899342592	0.385179489992466	0.0576588162219032	0.954020398982929	1
Pl06G0000048600.v1	834.148978562316	0.390270403136318	0.112064121330752	0	1	1
Pl02G0000431800.v1	834.2095627942	-0.0659673461091617	0.116000480749354	0	1	1
Pl05G0000052900.v1	6260.75419625069	0.433884772312408	0.0527080606634316	0	1	1
Pl10G0000245300.v1	16.9785512802934	2.22884686704569	0.429901870189657	2.85843573209757	0.00425735338896741	0.0395185319523162
Pl03G0000363900.v1	550.90046856598	-0.583539633709338	0.135053323522826	0	1	1
Pl11G0000312300.v1	28.8873652339834	-1.690332756139	0.421011395491819	-1.63970088109508	0.101067375662409	0.740430288135616
Pl07G0000133100.v1	5.47487400324282	0.295811293025805	0.389991046166632	0	1	1
Pl09G0000175300.v1	647.565511032482	0.0512189268239071	0.124233721457963	0	1	1
Pl01G0000290500.v1	5220.01981202572	-0.0526551732625298	0.0561872686461078	0	1	1
Pl09G0000141800.v1	19633.6481838114	-0.408423089828819	0.0360446895712062	0	1	1
Pl03G0000319900.v1	7.67380642206987	-0.239439444385652	0.400299996803797	0	1	1
Pl03G0000358500.v1	25494.3996795314	-0.0929641632483953	0.0525084063862554	0	1	1
Pl08G0000435300.v1	109.444684780337	1.72349516728261	0.274628794013355	2.63444760001178	0.00842743106305633	0.0756766585998974
Pl08G0000016200.v1	1518.81471726613	0.0161297112752037	0.0992335598278175	0	1	1
Pl05G0000003800.v1	3730.31967373829	0.335408162928181	0.0607659380836305	0	1	1
Pl02G0000129800.v1	1.42346158671468	0.214864859424602	0.220947471166785	0	1	1
Pl09G0000317100.v1	47.1740081149793	0.2390205152856	0.395109332731632	0	1	1
Pl10G0000238400.v1	363.335792267627	-0.0814696202267572	0.152289425362203	0	1	1
Pl06G0000279200.v1	5077.24592316792	-0.672622132034787	0.0567915053337248	0	1	1
Pl04G0000051400.v1	6125.24062781851	-1.13429831077426	0.056716396963925	-2.36789214342522	0.0178897503145822	0.152589755207616
Pl02G0000005200.v1	5212.21459577103	0.789561499856307	0.0717673435620325	0	1	1
Pl04G0000003600.v1	1119.57004215548	0.276031435900861	0.10380914424762	0	1	1
Pl02G0000010500.v1	147.76150765389	-0.595275036520249	0.296960555426343	0	1	1
Pl09G0000228600.v1	606.878364956158	0.0524172224140226	0.12590946830938	0	1	1
Pl02G0000363900.v1	31548.6851577246	0.0616591414030946	0.0378140085891702	0	1	1
Pl08G0000327700.v1	771.324156091821	0.881287339783003	0.117975759254175	0	1	1
Pl08G0000068200.v1	1203.52225106725	-0.19770683082806	0.0960083686014675	0	1	1
Pl01G0000402900.v1	0.415694907935957	0.10083794497691	0.175439956965337	0	1	1
Pl11G0000095600.v1	8428.0009847604	-0.0744850860139157	0.047801935556444	0	1	1
Pl09G0000043300.v1	882.47393710721	6.92911800107088	0.247719421895264	23.9348128447422	1.3300617594562e-126	2.27737128691754e-124
Pl11G0000392500.v1	830.582341937195	-0.105761355044758	0.168110778587438	0	1	1
Pl05G0000075000.v1	463.086739154722	0.980253122215112	0.152999462678941	0	1	1
Pl02G0000377200.v1	44.889863059121	-1.12318598167298	0.386741139797535	-0.318523086883054	0.750088185065492	1
Pl04G0000068300.v1	263.831847236776	-6.62608561073176	0.319817093198093	-17.5915725906713	2.85834074861009e-69	2.12414114107121e-67
Pl07G0000334100.v1	4.8226876911377	0.192063598679432	0.345104146934319	0	1	1
Pl07G0000297700.v1	3.293517782452	0.0396047650877218	0.294868652218722	0	1	1
Pl02G0000411500.v1	1953.28402867217	0.344392741268957	0.0749821433470036	0	1	1
Pl10G0000229700.v1	31.3132717935694	0.197400860545705	0.409453613189459	0	1	1
Pl07G0000324500.v1	8.72074675587593	0.576458243061189	0.385558352473386	0	1	1
Pl10G0000292800.v1	877.775147711103	1.08828291965014	0.12798315736879	0.689801075900513	0.49031929200183	1
Pl10G0000335300.v1	47.61780568347	1.97975785732871	0.373038078112502	2.62642854661402	0.00862861064305085	0.0773188197685826
Pl07G0000354000.v1	1029.94288490644	0.684232721683101	0.134829770825772	0	1	1
Pl05G0000276700.v1	639.96419517336	-0.61160800570806	0.122802859023379	0	1	1
Pl03G0000044300.v1	777.206195971503	0.182955707877592	0.114171713174045	0	1	1
Pl05G0000267000.v1	2.84697981359818	-0.148413481209939	0.258935982287449	0	1	1
Pl08G0000154600.v1	5168.70816460442	-0.436415432164171	0.0572858792623368	0	1	1
Pl09G0000248800.v1	165.25151042227	3.06536373958512	0.260306723516361	7.93434649587644	2.11606562683402e-15	4.3174894564896e-14
Pl04G0000037400.v1	1515.85013889367	0.222068762242895	0.0963905159539458	0	1	1
Pl02G0000116900.v1	16.5628006761575	-0.503394736122045	0.430081832159534	0	1	1
Pl01G0000324700.v1	4018.53531907244	-0.180863936904743	0.0623654949107925	0	1	1
Pl07G0000068200.v1	779.237108361065	-0.67318311107346	0.13557813937547	0	1	1
Pl02G0000093300.v1	9.12737753841384	1.41316301712307	0.411567310040753	1.00387714729375	0.315437832943873	1
Pl07G0000008600.v1	48.1933162443992	3.05904516408322	0.390502870581872	5.27280416918606	1.34354903815651e-07	1.85037370521326e-06
Pl04G0000339500.v1	272.404281911235	0.698776721650436	0.183276514612186	0	1	1
Pl06G0000017100.v1	766.596991043599	-0.319293537775549	0.112531109861444	0	1	1
Pl03G0000270500.v1	2214.76737289705	2.78824460096452	0.120522248111533	14.8374646920762	8.38661334217824e-50	4.47421407798187e-48
Pl08G0000307600.v1	673.948953154578	-0.26039804145364	0.132050073380938	0	1	1
Pl01G0000302800.v1	21.339118704721	2.6210146344581	0.429136107653895	3.77739044919864	0.000158480177583176	0.00172288553416356
Pl05G0000030300.v1	6069.42240085625	0.0843778175407349	0.0509992871717772	0	1	1
Pl05G0000125000.v1	494.8694151817	0.0230889324886805	0.145754076934268	0	1	1
Pl07G0000137100.v1	2306.26480303098	0.887174439007151	0.0849201361608011	0	1	1
Pl07G0000126900.v1	48.7707672779058	1.91582832585663	0.388153426229548	2.35944928981515	0.018302082078862	0.155844442863052
Pl07G0000037600.v1	278.385316136878	-0.447083496572544	0.180042533665263	0	1	1
Pl03G0000311100.v1	431.615276915865	2.00005972077257	0.185718617212092	5.38481136562897	7.25206629803611e-08	1.01589061392224e-06
Pl02G0000106300.v1	6656.5236032303	0.164974735968788	0.059710002594617	0	1	1
Pl08G0000017500.v1	1191.47157071701	-0.659338479079778	0.103939930628197	0	1	1
Pl04G0000324100.v1	649.592411059159	0.049949081472423	0.13916496884545	0	1	1
Pl08G0000394300.v1	711.365807930739	0.0472746798254554	0.122576576841829	0	1	1
Pl05G0000010500.v1	27.7451696202616	0.113470583186949	0.409397502748594	0	1	1
Pl07G0000264300.v1	159.821179868221	1.11956308240385	0.267567993436724	0.446851212912834	0.654982491426449	1
Pl04G0000006500.v1	1818.9751122393	-0.240031571948725	0.0757109473710884	0	1	1
Pl11G0000373800.v1	313.236694700227	0.174991719657459	0.178548462476401	0	1	1
Pl09G0000003900.v1	774.417241367813	-0.348134515219401	0.131721399273899	0	1	1
Pl03G0000088300.v1	271.965274432631	1.09616655815003	0.192587828044266	0.499338712766055	0.617540787017947	1
Pl02G0000115600.v1	2208.8417716041	2.71096350447412	0.103658416727883	16.5057846577536	3.33371533433888e-61	2.17171414620775e-59
Pl02G0000453900.v1	328.644311372149	1.49627879156302	0.180870630254731	2.74383293110704	0.00607264349844868	0.0555147398608182
Pl09G0000263600.v1	227.605088523925	2.81340712041484	0.426791107761122	4.24893369950391	2.14790472785928e-05	0.000251292953410351
Pl11G0000081300.v1	1112.23381808932	1.50166909421867	0.114068170031126	4.39797617584102	1.09264969435243e-05	0.000130731047708144
Pl06G0000337000.v1	13.051288629812	1.70920735450014	0.421865379423665	1.68112243642516	0.0927391352234324	0.686361689747956
Pl02G0000172000.v1	1024.86797336516	0.369026698480645	0.107819468551949	0	1	1
Pl07G0000292200.v1	142.413027468767	-0.697743649759064	0.237858132038613	0	1	1
Pl10G0000028600.v1	1.19717758359058	0.238766590077989	0.232117173423511	0	1	1
Pl11G0000011550.v1	166.839646867085	-0.825877750254204	0.265604332375739	0	1	1
Pl02G0000154400.v1	224.967198839438	2.29576567276324	0.247634251936258	5.23257854126245	1.67161587144324e-07	2.2823500968881e-06
Pl11G0000047900.v1	1200.49257748604	-0.187030139684126	0.129220321315918	0	1	1
Pl11G0000399900.v1	1059.98434454854	0.129580121070847	0.0959243408632967	0	1	1
Pl07G0000099200.v1	745.045725737657	0.265810709281427	0.113995422224499	0	1	1
Pl01G0000070500.v1	4832.93022595636	0.168701491838399	0.0544675336212254	0	1	1
Pl07G0000278300.v1	2279.80635823905	-0.219481708302096	0.0971281163521007	0	1	1
Pl08G0000284300.v1	190.493840199321	2.04348381850637	0.28538938894408	3.65635114314231	0.000255830857862523	0.00272968832382913
Pl08G0000008900.v1	598.635596218251	0.10601576329509	0.151345093576213	0	1	1
Pl02G0000001800.v1	4032.62615512877	0.163509725702676	0.0665996141067577	0	1	1
Pl02G0000323700.v1	1103.32716098976	-0.929675618216799	0.120458150907538	0	1	1
Pl08G0000136100.v1	3173.18784924895	0.484768168962006	0.0655536489556034	0	1	1
Pl09G0000203100.v1	6.0418618366506	-0.69826976858357	0.341579700503432	0	1	1
Pl11G0000350100.v1	3143.9751126926	-0.126327772211287	0.0778024938188376	0	1	1
Pl03G0000018300.v1	465.899005591264	1.10063241880571	0.170583584060981	0.589930264155613	0.555237403219738	1
Pl06G0000292600.v1	2764.9523043023	-0.651759720554352	0.0736670652035488	0	1	1
Pl08G0000053800.v1	200.747458756471	-0.486133171110614	0.226195306944729	0	1	1
Pl06G0000114100.v1	965.418744813202	0.646216025156127	0.114250359261064	0	1	1
Pl02G0000069600.v1	175.333116793752	3.05122800401666	0.28093338201492	7.30147478133348	2.8463043248756e-13	5.33098284528253e-12
Pl07G0000299600.v1	0.884937004997324	0.145354164735241	0.185882170451739	0	1	1
Pl11G0000092900.v1	4.26405645949094	-0.180135895101274	0.34373230692815	0	1	1
Pl06G0000216600.v1	7837.90727184561	0.126831998700092	0.0549048948776584	0	1	1
Pl05G0000268600.v1	1384.82009619674	-0.377641219780154	0.098515452009802	0	1	1
Pl06G0000192600.v1	170.745647513937	5.75183393211944	0.360110116856537	13.1955024579676	9.3131823145897e-40	4.00566655354013e-38
Pl03G0000260700.v1	15545.6390759732	0.197114369655599	0.0457089503712918	0	1	1
Pl03G0000382200.v1	1450.3041212917	0.0308755991950946	0.0940060905440176	0	1	1
Pl03G0000060200.v1	2015.94754478088	-0.389197845954194	0.0845468553756587	0	1	1
Pl06G0000241500.v1	6364.3546355672	-0.540374564934046	0.052188301488582	0	1	1
Pl03G0000384900.v1	1013.22695628754	-0.0950448550926387	0.116639266621943	0	1	1
Pl09G0000032700.v1	6292.552151576	-0.298320687656529	0.0505121190903902	0	1	1
Pl02G0000453200.v1	1399.65208626742	3.2845265579004	0.11925421784042	19.1567778420839	8.49735067901233e-82	7.60888210448239e-80
Pl02G0000332100.v1	14.2964957630547	1.98807977767435	0.427893741347332	2.3091709043538	0.0209340994356841	0.176008962773613
Pl04G0000257400.v1	546.908848717183	-1.65769578130546	0.419287403865559	-1.56860371964893	0.116740305200016	0.840769751064855
Pl08G0000016500.v1	3173.60336890562	0.162147388547743	0.0808054078205726	0	1	1
Pl05G0000272500.v1	1135.63512314827	0.237242802465945	0.110735945154739	0	1	1
Pl10G0000048100.v1	277.072171176788	-0.665535030667597	0.196519707891491	0	1	1
Pl07G0000368800.v1	1514.76068069653	-0.179112981988729	0.0891188331743318	0	1	1
Pl07G0000290600.v1	563.626464484608	-0.0911423074070142	0.1336067277099	0	1	1
Pl03G0000338500.v1	792.202731269033	-0.179459717333508	0.127042529615388	0	1	1
Pl08G0000347900.v1	5018.70682008324	-0.0204538052012873	0.0530572386908998	0	1	1
Pl02G0000126700.v1	43.6526489461599	0.629940237923563	0.376380450037472	0	1	1
Pl03G0000210000.v1	2.92465060078747	0.507317168139548	0.332335305011075	0	1	1
Pl01G0000403100.v1	598.685464788476	0.815113098362903	0.149929046806566	0	1	1
Pl04G0000002000.v1	707.674548828078	1.97372085664352	0.136715700405523	7.12223141713273	1.06193554947856e-12	1.93600782441267e-11
Pl07G0000364700.v1	742.265439988651	-0.499096469852618	0.125038478411142	0	1	1
Pl03G0000031700.v1	4225.56663600872	-0.0974996915169366	0.0561814565247513	0	1	1
Pl05G0000074500.v1	20.1672046366006	1.80303340539036	0.423750919163764	1.89505997290834	0.0580844567543894	0.447799883971092
Pl05G0000248100.v1	1914.92030175852	-0.636734069698643	0.0850207022589956	0	1	1
Pl11G0000194700.v1	125.64354920978	-0.462463742909343	0.274546953767328	0	1	1
Pl08G0000014700.v1	1157.94869479433	0.380288648466033	0.10002367628626	0	1	1
Pl06G0000007900.v1	4313.20937879664	-0.375300006237775	0.0654620754423613	0	1	1
Pl03G0000329400.v1	160.714206002599	0.476246839173339	0.245739830232507	0	1	1
Pl11G0000352000.v1	2.86672938836498	0.151087475281101	0.289271297765948	0	1	1
Pl11G0000083600.v1	2519.89866047594	-0.181842097798154	0.0796585983592789	0	1	1
Pl10G0000063850.v1	588.395182362718	1.18503798096323	0.182602720394794	1.01333638712049	0.31089951280724	1
Pl02G0000399200.v1	1631.49417426433	-0.924676513077357	0.0979273192260492	0	1	1
Pl09G0000012300.v1	5118.86987845563	0.411099448966589	0.0828452572669973	0	1	1
Pl03G0000257800.v1	512.648394692421	3.86382527833927	0.190478981606536	15.0348623989126	4.33949109715336e-51	2.38023904530224e-49
Pl10G0000342700.v1	29.0718921415493	0.307242022262342	0.418456970128291	0	1	1
Pl08G0000398800.v1	46331.4273009783	-0.447103694708477	0.0482841905955631	0	1	1
Pl09G0000080900.v1	2861.97864571629	-0.22852138697498	0.0654777050253625	0	1	1
Pl03G0000292000.v1	127.143801511946	-1.67383801468862	0.249051002965316	-2.70562256993784	0.00681764835101208	0.0619677284300564
Pl03G0000354800.v1	3985.75974121757	-0.318841246955598	0.0714981326468064	0	1	1
Pl08G0000121600.v1	1662.84151791014	0.359497269159356	0.0933175975955679	0	1	1
Pl11G0000009600.v1	2115.99339213452	0.344782820218598	0.093821909591055	0	1	1
Pl08G0000357500.v1	842.830881540079	1.18028007174822	0.113507511788605	1.58826555976288	0.112226301843331	0.811854614619424
Pl10G0000287300.v1	89.0449653523662	-0.280374353732049	0.299268766500066	0	1	1
Pl05G0000201000.v1	352.990782590859	0.205236778768562	0.171896859156663	0	1	1
Pl05G0000293800.v1	7763.9315643857	-0.478534952228446	0.0566568300312544	0	1	1
Pl07G0000340600.v1	6386.31008920067	-0.118220363662827	0.054273630081777	0	1	1
Pl10G0000311300.v1	746.792116977844	0.227868730139416	0.151779217193044	0	1	1
Pl06G0000325700.v1	5089.19120587278	-0.243876816791144	0.0566136374370194	0	1	1
Pl05G0000089000.v1	1834.80425500839	0.145512117372731	0.0880505977062666	0	1	1
Pl06G0000233800.v1	252.548577094513	0.31247487771868	0.191244866778838	0	1	1
Pl07G0000293500.v1	10784.8151050097	0.00337830404271354	0.0582057082485621	0	1	1
Pl11G0000386000.v1	7.32424155821634	-0.293444105462672	0.421085194203095	0	1	1
Pl02G0000336600.v1	1626.08686238139	1.01468264022176	0.0995180384764112	0.147537476085197	0.88270780173193	1
Pl02G0000416200.v1	38.3021761398517	0.321520564036337	0.379984086992511	0	1	1
Pl09G0000114700.v1	3499.70420262158	-0.0439425503353312	0.0753492401342443	0	1	1
Pl10G0000018100.v1	221.969637231658	0.871060492790707	0.246520504812017	0	1	1
Pl07G0000050800.v1	1604.08894667837	0.0106530187916506	0.104411541959483	0	1	1
Pl07G0000238500.v1	257.593513916583	-0.0435487645934436	0.199886705016099	0	1	1
Pl08G0000320800.v1	1481.44593251658	-0.757844157269703	0.0858452705060438	0	1	1
Pl02G0000082800.v1	208.553363497492	0.0787174605507846	0.231081440671442	0	1	1
Pl07G0000354700.v1	24.401316744133	2.47829936540909	0.425953537786476	3.47056482519493	0.000519364961608783	0.005376318419987
Pl01G0000307900.v1	2734.72156935913	-0.321111611074333	0.0796661441514307	0	1	1
[truncated: 23,353 more rows]
