# Supplementary material for: Comprehensive genomic resources related to domestication and crop improvement traits in Lima bean
Source: Nat Commun. 2021 Jan 29;12:702. doi: 10.1038/s41467-021-20921-1 (PMC7846787; doi:10.1038/s41467-021-20921-1)
Supplement: Supplementary file 12 — Source Data [file 41467_2021_20921_MOESM12_ESM.zip › SourceData/SupplFig21_LimaBeanGenomics_Stringtie_ExpressionT2WildToDomesticated.tsv]

baseMean	log2FoldChange	lfcSE	stat	pvalue	padj
Pl02G0000412400.v1	7757.81951287175	0.0417012327320584	0.0568511108565436	0	1	1
Pl01G0000325800.v1	4124.97538804991	0.512756600199234	0.0770446154053966	0	1	1
Pl09G0000081500.v1	7.87377977248025	1.45260506267277	0.449920330901114	1.00596712703841	0.314431383462313	1
Pl02G0000133100.v1	406.109168249218	2.6987101604412	0.220082769330824	7.71850593122869	1.17701185367575e-14	3.13231043202471e-13
Pl03G0000237800.v1	338.959733432792	0.988608348173642	0.187332200314577	0	1	1
Pl04G0000352400.v1	11.7649119576678	-0.262159680907797	0.469930926073143	0	1	1
Pl02G0000275200.v1	1.35446440816827	0.189425246350004	0.226845096798139	0	1	1
Pl10G0000139900.v1	732.707692992156	0.0358357091047056	0.116107922833771	0	1	1
Pl07G0000268700.v1	7.09791212346588	0.204070216204146	0.416133776125105	0	1	1
Pl05G0000261700.v1	1209.58853345486	0.0113101441112214	0.0986654123304547	0	1	1
Pl01G0000135300.v1	1.35446440816827	0.189425246350004	0.226845096798139	0	1	1
Pl09G0000297800.v1	68.7656669880519	-1.49559490645394	0.381524090059793	-1.29898719207027	0.193948324672403	1
Pl03G0000310200.v1	240.284600893186	0.095122068041389	0.209361248567736	0	1	1
Pl03G0000187400.v1	1598.36378251015	0.36839316673512	0.0807275851146573	0	1	1
Pl03G0000322000.v1	2530.76883591406	-0.0804298759617451	0.0747475540611016	0	1	1
Pl03G0000064600.v1	234.380395470785	0.19814207085686	0.232822883637856	0	1	1
Pl10G0000159800.v1	73.0859765996503	0.121915983653885	0.297940101921501	0	1	1
Pl07G0000279200.v1	35.6830572904325	1.82193513728587	0.428270586549773	1.91919586144715	0.0549595511007241	0.493234228528815
Pl07G0000121300.v1	109.573562720772	0.665624390037526	0.283014246914999	0	1	1
Pl01G0000289600.v1	937.007403602147	0.448895292583443	0.101839181455468	0	1	1
Pl09G0000093000.v1	2686.06889456457	0.0992628910502778	0.0820258331380818	0	1	1
Pl04G0000266600.v1	3.09591864724176	0.35018940162464	0.293329148833167	0	1	1
Pl09G0000054100.v1	5329.03731006316	0.0324569930726321	0.0686823836420011	0	1	1
Pl05G0000236500.v1	28.3861750176137	0.820730631060656	0.417501616233287	0	1	1
Pl05G0000231500.v1	267.75048678035	-0.613670303401455	0.218089891216781	0	1	1
Pl06G0000227000.v1	836.623441191654	-0.4586104415503	0.126183751620805	0	1	1
Pl05G0000044100.v1	97.7824037605988	3.27535123533968	0.321106672802291	7.0859668392523	1.38076873791765e-12	3.32526387596422e-11
Pl01G0000345100.v1	3.12428386551103	0.0232586835748094	0.335586839061694	0	1	1
Pl07G0000027900.v1	128.018496647647	-1.05118124425851	0.248082712451257	-0.206307177766631	0.836550972091064	1
Pl06G0000279600.v1	13630.3762485056	0.258108258126485	0.0493882626952506	0	1	1
Pl04G0000018200.v1	520.856459912628	-1.18323540711023	0.167877316582312	-1.09148401249547	0.27505996295082	1
Pl08G0000020500.v1	5824.33353345307	0.273179830864063	0.0519774501095827	0	1	1
Pl11G0000334600.v1	82.0055824603379	-0.154600394206258	0.294306593441651	0	1	1
Pl11G0000372300.v1	171.171438888632	0.455966745775521	0.226814631795555	0	1	1
Pl02G0000454300.v1	347.304719712028	0.549837830160577	0.23463845447768	0	1	1
Pl03G0000190100.v1	93.5313885851506	0.355218243621089	0.289315829035758	0	1	1
Pl05G0000208800.v1	576.360781357964	0.27339434982705	0.151890371090385	0	1	1
Pl03G0000167600.v1	11477.1024974499	0.140409758782367	0.045452735588435	0	1	1
Pl03G0000297700.v1	301.664921608447	-0.150568237993807	0.185249968415953	0	1	1
Pl09G0000139100.v1	699.110507964341	-0.333110323140998	0.136361498154277	0	1	1
Pl09G0000040700.v1	603.086183436921	0.312976629840226	0.139437359100873	0	1	1
Pl02G0000028900.v1	194.388024852274	1.70003302046744	0.270467645256339	2.58823202236989	0.00964699762547108	0.101497792708185
Pl03G0000366600.v1	3.15717718259705	0.497184787473047	0.335370572863458	0	1	1
Pl05G0000024900.v1	45.2572199873997	-0.259616698202107	0.375000474545936	0	1	1
Pl11G0000095200.v1	320.032825175694	-0.948785318793065	0.185098548432294	0	1	1
Pl08G0000317400.v1	278.103939522117	-0.678429433812432	0.21649034811983	0	1	1
Pl09G0000318600.v1	733.275539219923	-0.0448262222441984	0.146527786779724	0	1	1
Pl01G0000010100.v1	3346.99632777741	0.152175566825203	0.0714793054638198	0	1	1
Pl07G0000107700.v1	45.1566268282493	1.55369006593819	0.366778691477285	1.50960259907161	0.131144857772031	1
Pl07G0000055400.v1	3.62762599159167	-0.088847437125867	0.375060802351598	0	1	1
Pl06G0000195900.v1	34.5795361382801	0.145627539981362	0.398813447131629	0	1	1
Pl02G0000328500.v1	407.468638333714	1.45063043019491	0.156124770905568	2.88634806367452	0.00389740874447103	0.0438946341660334
Pl05G0000220600.v1	26.2070049314223	-0.632604563221876	0.433618908636462	0	1	1
Pl07G0000294200.v1	4570.17771829965	0.0850853288442229	0.0605179457434849	0	1	1
Pl02G0000043000.v1	2935.07597123111	-2.26611356838188	0.0771544120838277	-16.4101252823526	1.61871110218951e-60	1.74510833080728e-58
Pl07G0000345100.v1	306.784274912929	1.72497223768786	0.187411701811753	3.86834029401249	0.000109578670166177	0.00150225952849572
Pl03G0000029100.v1	23.1744996597803	0.530952244304021	0.469284333698837	0	1	1
Pl02G0000084100.v1	3003.81976077545	-0.205540952085136	0.0652218618985978	0	1	1
Pl07G0000026300.v1	7911.7919485446	0.310705098244425	0.0525925247317773	0	1	1
Pl08G0000287600.v1	6283.72169394902	1.12389921759952	0.0731939353058139	1.69275250854938	0.090502585895392	0.764039658000585
Pl06G0000238300.v1	75.0475985883574	-0.933323917998448	0.330795845577921	0	1	1
Pl04G0000283000.v1	26.4735581071912	1.6632187126626	0.436386801829995	1.51979553433188	0.128562371831596	1
Pl03G0000351300.v1	1.06179220764267	0.16573618775802	0.213846917811276	0	1	1
Pl02G0000432700.v1	390.814712921864	0.160354331082385	0.14829517463841	0	1	1
Pl07G0000314200.v1	2919.99963749443	0.202433398576687	0.0849269649963996	0	1	1
Pl09G0000168800.v1	27.7402235864036	-0.410253605644197	0.461987563917068	0	1	1
Pl01G0000059800.v1	1033.85922139833	0.680698524352097	0.109383776354335	0	1	1
Pl09G0000160200.v1	2.48118194833698	-0.316940285001969	0.35976619243325	0	1	1
Pl08G0000083200.v1	1601.7617647549	0.328376769064342	0.0832708408072775	0	1	1
Pl02G0000428000.v1	56.0012552520242	-0.520675471470182	0.380047907318602	0	1	1
Pl02G0000429100.v1	1732.96420536448	0.358782551050124	0.0895907509150733	0	1	1
Pl02G0000122900.v1	178.873466723417	-0.173424359660709	0.225192654003097	0	1	1
Pl08G0000000700.v1	1098.35168848134	-0.427192242995749	0.107698478154162	0	1	1
Pl01G0000112500.v1	18.8703767407073	1.12356211299236	0.44873337649771	0.275357527351193	0.783041571478149	1
Pl07G0000028800.v1	933.86538699799	-2.66113407251853	0.144749103369976	-11.4759541430298	1.74244908955007e-30	8.7415737987626e-29
Pl09G0000009200.v1	29966.029526118	-0.396452689682332	0.0480553177156888	0	1	1
Pl01G0000142800.v1	28.7285142374997	3.4811938402954	0.456739465160192	5.43240518842656	5.55994964838547e-08	1.00903527465506e-06
Pl09G0000074300.v1	963.046726969908	0.331989523338288	0.113122778599484	0	1	1
Pl09G0000062100.v1	4476.62694877179	-0.741798183897154	0.0701212994467434	0	1	1
Pl07G0000003500.v1	612.687116059171	-0.0592065574341924	0.126509609492411	0	1	1
Pl11G0000054200.v1	255.518044366399	-0.627603198852122	0.192201627632579	0	1	1
Pl11G0000071100.v1	1354.32397468176	-0.0799585453889079	0.0974267892153269	0	1	1
Pl05G0000036100.v1	1949.26666804209	-0.455536398310788	0.101593145635775	0	1	1
Pl07G0000220600.v1	16832.5665163635	0.164333467124519	0.0483789432504891	0	1	1
Pl07G0000253100.v1	475.455828261755	-2.63801362297127	0.156940053248466	-10.4371929858975	1.6769614702123e-25	7.17665858916026e-24
Pl03G0000267800.v1	488.135628915574	0.0655203798580644	0.144905432850451	0	1	1
Pl06G0000106700.v1	11.2462469417625	-1.2445823041809	0.46142961844136	-0.530053326457587	0.596074958189175	1
Pl03G0000359900.v1	913.025975725947	-0.353426903073168	0.140694711101172	0	1	1
Pl08G0000024000.v1	83.981533422347	0.949278896432604	0.368688226632576	0	1	1
Pl03G0000177400.v1	1508.0662437747	0.351372414548994	0.0854542998098935	0	1	1
Pl02G0000124700.v1	383.660912128126	3.60901558706814	0.23112330581106	11.2884141125992	1.49713550143972e-29	7.29421690941831e-28
Pl11G0000029100.v1	3402.2800552568	0.853040469546674	0.0809506185966997	0	1	1
Pl03G0000336100.v1	2.67416886574751	-0.19956487182813	0.295776893364499	0	1	1
Pl07G0000337400.v1	789.790095594704	-0.573181758108183	0.108963245327433	0	1	1
Pl01G0000132800.v1	477.792881770277	-0.433095257462715	0.136076225283247	0	1	1
Pl02G0000308300.v1	1117.44088782721	-0.434847877883109	0.115143701001739	0	1	1
Pl02G0000038600.v1	1349.1311366627	-0.0416092291931053	0.102775298417818	0	1	1
Pl10G0000303300.v1	2726.91676635383	-0.0255419016710834	0.0759650606204385	0	1	1
Pl02G0000291200.v1	303.257019760312	-0.38477562823254	0.213488448633696	0	1	1
Pl05G0000294900.v1	457.926973806631	-0.25948909656327	0.166068804098296	0	1	1
Pl02G0000104400.v1	162.13801573012	1.13891426472087	0.281145823478612	0.494100403136316	0.621235273185002	1
Pl05G0000180700.v1	4397.62467910175	-1.01058319319995	0.0656806375637961	-0.161131097268575	0.871990148171572	1
Pl03G0000236300.v1	89.6635039217612	-0.678520994529629	0.306719950099872	0	1	1
Pl04G0000241900.v1	68.9159581798217	0.99161582806608	0.327957298737843	0	1	1
tig000019960050.v1	15.1429788117867	-0.7041709176827	0.457571082196318	0	1	1
Pl07G0000015000.v1	96.2148590409985	-0.813813288352728	0.329256839468572	0	1	1
Pl06G0000258700.v1	1509.87383417015	-0.189062232636861	0.0925291003025169	0	1	1
Pl11G0000101600.v1	6037.57820723785	-0.282481976138748	0.0678831413044955	0	1	1
Pl08G0000358400.v1	699.794287701967	1.13103731921891	0.115512609764114	1.1343983958678	0.256627471657778	1
Pl10G0000050300.v1	36.8919105423327	-0.444995563816683	0.411402567440579	0	1	1
Pl02G0000321400.v1	103.539881349601	-0.369369825925616	0.314726090646513	0	1	1
Pl04G0000023900.v1	296.56918282773	-0.241107032296728	0.169244403529136	0	1	1
Pl02G0000437200.v1	1477.20256470429	-0.389642395704293	0.0968585517052183	0	1	1
Pl11G0000396400.v1	2173.58996050773	0.0626684817195374	0.082965395123188	0	1	1
Pl02G0000353900.v1	161.015711422032	-0.238733709029381	0.236418972606106	0	1	1
Pl04G0000353700.v1	98.185355511874	-1.87417979261229	0.299986207946174	-2.91406661191951	0.00356753774684814	0.0405307483481603
Pl03G0000355300.v1	7486.54816356568	0.121772028887542	0.0575126138721304	0	1	1
Pl02G0000415300.v1	2350.0589903012	0.494863746043855	0.08349135862247	0	1	1
Pl06G0000200500.v1	6895.95583328904	-0.501354136101927	0.0527234055672644	0	1	1
Pl01G0000293900.v1	672.050593812546	0.887193147406608	0.126468497131684	0	1	1
Pl04G0000337100.v1	447.507509012787	0.068280386814665	0.15047832719581	0	1	1
Pl07G0000350900.v1	9559.01191984521	-0.031202461766981	0.0545678815326543	0	1	1
Pl03G0000260300.v1	511.089904735362	0.0596882024799644	0.155670846741622	0	1	1
Pl10G0000024600.v1	1215.34220809657	-0.994222284326349	0.0981385494481305	0	1	1
Pl01G0000246800.v1	130.212737970648	-2.35741447990686	0.265223113798157	-5.11800974080976	3.08776659460763e-07	5.2785807472594e-06
Pl03G0000188700.v1	34.1924743753372	-0.526098558965558	0.394854345199093	0	1	1
Pl04G0000029600.v1	11.0811751278108	-0.0286120208976287	0.458492971502147	0	1	1
Pl07G0000360600.v1	3.16770306131668	-0.0724534172211964	0.302791193889994	0	1	1
Pl02G0000361900.v1	2.05830585209686	-0.0450640461179417	0.331394719891415	0	1	1
Pl03G0000367100.v1	623.247540757205	0.497634603899787	0.169155778232703	0	1	1
Pl08G0000386400.v1	42.4537809018121	-1.6325047696787	0.414354016454505	-1.52648398364965	0.126889376216189	1
Pl10G0000223400.v1	350.815365290469	7.20223732267276	0.361141507133508	17.1739808362152	4.15893162470129e-66	4.92366975288819e-64
Pl09G0000341000.v1	26.3951052891378	0.405727135322897	0.438063992030727	0	1	1
Pl04G0000061000.v1	154.59451695164	-0.925448234803747	0.232224193042044	0	1	1
Pl06G0000286200.v1	680.900959810133	-0.0530632752692406	0.138632517229947	0	1	1
Pl07G0000262200.v1	1.80095830010315	0.327189679756341	0.286144181983503	0	1	1
Pl08G0000034100.v1	1229.61311424713	1.19158667889617	0.118550445909634	1.61607725239778	0.106077611734828	0.882007316475831
Pl11G0000127300.v1	15.2586010773566	-2.48334513932562	0.470121788559671	-3.15523588870492	0.00160368388476223	0.0192647374207923
Pl07G0000356700.v1	1680.86675126308	0.330995770581456	0.10555668454067	0	1	1
Pl07G0000360500.v1	486.812925499613	-0.00542719456672428	0.14532516711136	0	1	1
Pl01G0000055000.v1	120.692683584039	-0.0988625849876705	0.308356293494378	0	1	1
Pl06G0000129300.v1	63.1683524184963	0.375803520197281	0.326288840384051	0	1	1
Pl08G0000024500.v1	49.6335474818273	0.608068031932762	0.381393182542603	0	1	1
Pl10G0000310400.v1	743.843090307113	-0.508000457685201	0.130343725948142	0	1	1
Pl02G0000358300.v1	1353.81327471447	-0.19145997676027	0.0999431547020936	0	1	1
Pl08G0000054000.v1	458.054970402767	0.526904844119588	0.158583872862989	0	1	1
Pl11G0000073200.v1	16203.152070718	0.385513711188671	0.0463933780871527	0	1	1
Pl02G0000435600.v1	1221.63647325512	1.12870796417776	0.106473281063359	1.20882875865513	0.226728640492763	1
Pl11G0000012700.v1	2284.83840368549	-0.056627837040944	0.080748670674174	0	1	1
Pl08G0000394100.v1	2167.73321651385	0.0184762318899726	0.0896424324876916	0	1	1
Pl11G0000276900.v1	164.342499952238	-0.117897472865189	0.253798509318617	0	1	1
Pl03G0000012600.v1	15.3143379636178	-0.432840672107993	0.456183331576056	0	1	1
Pl07G0000379300.v1	100.827567283041	-0.375985709973168	0.334368027104275	0	1	1
Pl11G0000391900.v1	384.486847243374	-0.25292032467532	0.161528266937935	0	1	1
Pl11G0000377600.v1	28.7495524043531	0.44330341390706	0.434546833848034	0	1	1
Pl06G0000108600.v1	57.7775181793148	0.860431192154454	0.39476207149327	0	1	1
Pl04G0000042000.v1	6376.96533981997	-0.190790574651436	0.0685100377676946	0	1	1
Pl03G0000225500.v1	142.53381901902	0.194723321281246	0.246456508164005	0	1	1
Pl11G0000013500.v1	3638.16734004708	-0.251792420633399	0.0909834389696295	0	1	1
Pl01G0000346600.v1	3948.61401653743	-1.21707282712529	0.0724549177388219	-2.99597092785023	0.00273572514421407	0.0316049231776851
Pl07G0000203800.v1	174.70169380635	-1.09668752106778	0.248633565489345	-0.38887557630235	0.697368190227156	1
Pl10G0000341300.v1	3088.58918473753	0.225182196340832	0.078405946923435	0	1	1
Pl01G0000115400.v1	354.653594420414	0.167437654434891	0.155213950968517	0	1	1
Pl01G0000065200.v1	1667.22363867699	0.396735662769303	0.086168021365908	0	1	1
Pl07G0000042600.v1	4486.07687794952	0.382458444971065	0.0648146502069717	0	1	1
Pl02G0000002100.v1	815.433687278722	0.43519513980019	0.130954192581283	0	1	1
Pl04G0000096400.v1	289.314816090448	0.440346864178574	0.216608944132784	0	1	1
Pl08G0000408800.v1	1216.68682782733	0.319388750122223	0.100257458983271	0	1	1
Pl06G0000168200.v1	25.1039145042956	-2.26688470498852	0.460086126868505	-2.75358162527383	0.00589470688574721	0.0644550707597779
Pl09G0000159400.v1	280.37470930634	-0.644729310824771	0.189404850002981	0	1	1
Pl06G0000188800.v1	1267.41272679313	0.452124527389331	0.0896213768286755	0	1	1
Pl08G0000337600.v1	2495.73879283661	0.0633273078543407	0.0779081804359631	0	1	1
Pl07G0000269400.v1	4059.14729681592	-1.11941778891929	0.0695819084869384	-1.71621893558304	0.0861219787352597	0.731444965222194
Pl09G0000310200.v1	1798.18527647815	-0.675667447910132	0.0799367342924887	0	1	1
Pl05G0000266700.v1	274.384785438693	-0.529316795074302	0.194726246207677	0	1	1
tig000005080030.v1	41.3820148539742	0.710740725231248	0.386162569327074	0	1	1
Pl09G0000139600.v1	859.645311341102	0.407763479708986	0.142452772850069	0	1	1
Pl05G0000076300.v1	130.477461502303	-0.475996099184136	0.255285890696737	0	1	1
Pl06G0000263300.v1	11136.6219851007	0.527250253335326	0.0627772226067359	0	1	1
Pl08G0000357100.v1	19.4073478094523	-1.17471976551202	0.46618808436905	-0.374783850918229	0.707821225442621	1
Pl08G0000164300.v1	7998.58329174276	-0.296842867841775	0.0717713856291421	0	1	1
Pl06G0000335700.v1	2566.77761844327	0.390092752371453	0.0945967478326196	0	1	1
Pl08G0000422400.v1	49.0091792777036	0.585092983288521	0.365116182908484	0	1	1
Pl05G0000073900.v1	174.421651793408	1.50113193805515	0.254671275256723	1.96775995859752	0.0490956633486727	0.445660562858697
Pl05G0000007300.v1	180.094141945467	0.201074253672676	0.213713297891933	0	1	1
Pl04G0000216400.v1	256.576415968311	6.65770281230678	0.377274968661322	14.9962316142571	7.77077447721854e-51	6.6963459653174e-49
Pl03G0000027100.v1	50.8159347267096	-0.505844234334932	0.390502886510154	0	1	1
Pl02G0000059800.v1	1105.76954785922	-0.526288408372622	0.136660895387241	0	1	1
Pl08G0000422700.v1	6186.94221813859	-0.350301155037457	0.0609798931491064	0	1	1
Pl08G0000399200.v1	6216.90137058718	-1.09871940170137	0.0837215716002597	-1.17913937608243	0.238342681446023	1
Pl04G0000079000.v1	1394.39289324817	1.62634681326125	0.0907409439965738	6.90258207237631	5.10657005874456e-12	1.19680807065951e-10
Pl02G0000436500.v1	56.138659837721	-0.460487863004131	0.383456896776019	0	1	1
Pl09G0000042300.v1	494.870414091712	-0.245245981899266	0.146304253750647	0	1	1
Pl10G0000007100.v1	1.5279469540004	-0.288462137477806	0.271217540802818	0	1	1
Pl09G0000127700.v1	4155.99738588203	0.0767297596807435	0.0675777112226939	0	1	1
Pl01G0000027700.v1	40762.4368313417	-0.00231471053703768	0.042254613711687	0	1	1
Pl04G0000090500.v1	660.545491663998	-0.77818651272273	0.147505854149189	0	1	1
Pl06G0000336600.v1	2251.65911046547	0.250665025936453	0.0819080729606909	0	1	1
Pl01G0000132700.v1	1849.09945022514	0.419113411046513	0.0842546225088273	0	1	1
Pl08G0000009100.v1	2083.70521740915	0.880804589721161	0.0749494476838732	0	1	1
Pl09G0000086600.v1	1604.37400668666	-0.882507969675378	0.098761508081944	0	1	1
Pl11G0000370100.v1	1787.87016876076	0.712337651040521	0.0871405880294886	0	1	1
Pl02G0000301300.v1	111.495623258028	-0.0100186408489174	0.287439217856184	0	1	1
Pl03G0000266900.v1	3.89484309583223	0.0852720880100525	0.345935306118061	0	1	1
Pl02G0000290200.v1	393.153896074284	0.167180362409151	0.156646886923613	0	1	1
Pl09G0000056300.v1	128.363136625826	1.87580329278339	0.271517817625667	3.22558313278296	0.00125716319480744	0.0152832195491586
Pl04G0000296300.v1	4819.45622717012	0.144116764784351	0.0614626221340259	0	1	1
Pl02G0000261900.v1	44.0208206070024	-1.03257537609745	0.427120075172876	-0.0762674900828837	0.939206289643547	1
Pl04G0000260200.v1	391.764548252836	0.121607599068978	0.152972025346383	0	1	1
Pl03G0000277500.v1	15905.0476897676	-0.0806590724309008	0.0487840944950279	0	1	1
Pl09G0000334700.v1	0.972526786542901	-0.1341850592225	0.224174563285251	0	1	1
Pl08G0000139200.v1	1838.78155884377	-0.19769438507264	0.0810912919462621	0	1	1
Pl11G0000076700.v1	4.80409330230668	0.0756857467603566	0.396096353262056	0	1	1
Pl02G0000006100.v1	457.331378832533	0.0336110011793467	0.151724614396425	0	1	1
Pl08G0000119800.v1	2935.66310412931	-0.534115588531502	0.0804112584901333	0	1	1
Pl02G0000035900.v1	277.093835741928	2.47579261715793	0.249566092162179	5.91343401009338	3.35047796431094e-09	6.62641367883042e-08
Pl06G0000169500.v1	2621.11993672381	-0.604351913457223	0.353321403708593	0	1	1
Pl02G0000092300.v1	119047.449742717	0.421995509532777	0.0427461290320396	0	1	1
Pl03G0000251300.v1	3921.33069224117	0.115740251193019	0.0860141329052913	0	1	1
Pl08G0000068800.v1	2539.27541223728	0.184117892575437	0.0785731999875857	0	1	1
Pl01G0000414000.v1	707.812055453215	-0.103459725479107	0.125703255989019	0	1	1
Pl07G0000127200.v1	1485.94685600891	-0.154637659868071	0.101129516222323	0	1	1
Pl06G0000269000.v1	46.2081566477556	1.07680803552023	0.4188267451885	0.183388564370839	0.854493148020044	1
Pl08G0000064700.v1	1208.71039876514	-0.434382461978941	0.106532810893713	0	1	1
Pl02G0000443200.v1	315.99132766778	0.484667266225699	0.205840521245337	0	1	1
Pl02G0000419800.v1	165.408954062828	0.0156628807871314	0.245756047192314	0	1	1
Pl09G0000124100.v1	1407.76227025454	0.0252818563235999	0.093427282559773	0	1	1
Pl03G0000350600.v1	812.548952868298	-0.676087205214959	0.114729487557205	0	1	1
Pl11G0000355500.v1	81.1427365876358	-0.721442553315075	0.32619398704812	0	1	1
Pl04G0000015400.v1	4723.27948525775	0.637643893205958	0.07866620507325	0	1	1
Pl01G0000341900.v1	586.208159276643	0.673147249896191	0.161631251691883	0	1	1
Pl03G0000317300.v1	179.419492748577	-0.587784533368309	0.244781044311882	0	1	1
Pl02G0000016300.v1	5795.56441989357	-1.85509435824208	0.0714515656631519	-11.9674684565108	5.26093995252754e-33	2.83587050419756e-31
Pl02G0000056600.v1	883.314954571682	2.18218351803754	0.121976627041182	9.6918856236155	3.26445160540851e-22	1.21090602376317e-20
tig000020380260.v1	32.0144894088391	0.0354083540425034	0.42704149446682	0	1	1
Pl07G0000073100.v1	168.876213829006	0.376952620460867	0.2153802571351	0	1	1
Pl01G0000269200.v1	644.155148036368	-1.16561839027149	0.121350305398769	-1.36479582583043	0.172317231127007	1
tig000546380100.v1	50.9581603265583	-0.162204858283941	0.361702479324067	0	1	1
Pl03G0000242300.v1	172.203802848438	1.55043239633541	0.241605733817225	2.27822571773817	0.0227131327660325	0.223470764515508
Pl02G0000452200.v1	136.837250850442	-0.805112775889588	0.287548780533664	0	1	1
Pl03G0000181400.v1	27.4600186607913	-0.572690508543834	0.426447690509064	0	1	1
Pl09G0000139300.v1	71.0367093181865	-4.72129022949503	0.430093729765682	-8.65227733387884	5.04817855080989e-18	1.57895806894776e-16
Pl04G0000059600.v1	360.946985313319	0.328452902737368	0.182682258498874	0	1	1
Pl03G0000146000.v1	1224.67763334137	-1.13162230066418	0.0994595987782144	-1.32337453881835	0.185710854658142	1
Pl06G0000166000.v1	2124.36365004929	0.345161996355494	0.0809983906987578	0	1	1
Pl04G0000377000.v1	296.942274846463	2.17415714356655	0.287507887701242	4.08391280306945	4.42836535083528e-05	0.000631715293712904
Pl09G0000033400.v1	63.0349856445141	-0.574321752865712	0.335782565894549	0	1	1
Pl07G0000273000.v1	20646.3873581106	0.73396310465317	0.0484587245105335	0	1	1
Pl06G0000224100.v1	212.136156573392	-1.03723036421271	0.237257191142418	-0.156919855762603	0.875308011084584	1
Pl08G0000036900.v1	3489.09357931739	0.656528652947078	0.0872821423791086	0	1	1
tig000009300080.v1	447.866438097637	-0.119988460586151	0.214221407644606	0	1	1
Pl03G0000383300.v1	8555.91037919055	-0.0518661468446511	0.0503900586818975	0	1	1
Pl01G0000278700.v1	2242.13142283006	-0.292439295230162	0.0824310403984337	0	1	1
Pl04G0000031500.v1	831.087433486882	0.377927258619273	0.12302154914092	0	1	1
Pl06G0000110900.v1	2372.62066052421	-0.289643404503982	0.0736031248284369	0	1	1
tig000009300030.v1	75.5246374738004	0.445578818473984	0.306791209485149	0	1	1
Pl04G0000049300.v1	191.840308970806	6.40757545753583	0.377950665424855	14.307622534431	1.96103511692987e-46	1.50554014204298e-44
Pl03G0000047600.v1	1085.7444821044	-0.182337293227158	0.113312534963854	0	1	1
Pl08G0000381900.v1	148.22221714669	0.274830823351923	0.248908743852337	0	1	1
Pl01G0000262600.v1	64.7919740088742	0.293619828822325	0.348028924561501	0	1	1
Pl04G0000215900.v1	3.23496526546451	0.48677613163631	0.332720323448024	0	1	1
Pl09G0000000300.v1	282.75348713308	-0.485168158469589	0.191089869561583	0	1	1
Pl09G0000348200.v1	93.9680556643923	-2.25556764831128	0.35794420654353	-3.507718871708	0.000451966393341072	0.00578492881512266
Pl11G0000394400.v1	239.940879789131	-0.682981091233069	0.204848260313384	0	1	1
Pl11G0000392000.v1	2013.89630965242	1.28668854743445	0.0843769581022802	3.39771134065931	0.000679520787928378	0.00849317176229178
Pl08G0000040600.v1	1381.06638336054	0.328705947115337	0.0917413752522688	0	1	1
Pl09G0000039700.v1	2.83557794882778	0.239002294546079	0.35564876565184	0	1	1
Pl05G0000259800.v1	622.036585813348	0.374988836030448	0.122620759105417	0	1	1
Pl03G0000089400.v1	157.798991363213	-0.150410770879967	0.275890122569153	0	1	1
Pl06G0000168500.v1	4.52168619075852	-0.855114770314411	0.398859292080403	0	1	1
Pl02G0000331700.v1	163.65306061406	-0.0232649242449954	0.228861858171004	0	1	1
Pl03G0000236100.v1	11.7269081586565	-0.163859473731364	0.468242937395641	0	1	1
Pl08G0000350800.v1	565.38592094708	-0.0888370419699111	0.144750643561216	0	1	1
Pl09G0000253300.v1	71.3778531375242	-5.0147407230295	0.416353927311142	-9.64261523592952	5.28247082314698e-22	1.94522381256437e-20
Pl09G0000084100.v1	2902.03820097581	-0.242875845695684	0.0809748822836041	0	1	1
Pl03G0000346300.v1	1048.81673869749	-0.4518800256264	0.10343515777432	0	1	1
Pl08G0000054700.v1	5917.93469428407	0.712243257024347	0.0588034553300514	0	1	1
Pl11G0000287900.v1	19.6342781733899	0.292835056867941	0.452630245248513	0	1	1
Pl02G0000450700.v1	1964.03963655463	-0.596814741382005	0.0829729202835236	0	1	1
Pl05G0000078500.v1	288.129131605699	-0.20404679595472	0.197134963630857	0	1	1
Pl02G0000305700.v1	9603.4372096716	-1.20544574437911	0.0744838626522698	-2.7582584611413	0.00581102319714716	0.0636499233461839
Pl04G0000115700.v1	404.110102319251	-0.357237145030011	0.183974728002918	0	1	1
Pl01G0000257500.v1	1118.77988975483	-1.13960768577467	0.101742806937979	-1.37216271082209	0.170012790835712	1
Pl08G0000337900.v1	1119.59360173686	0.0212714184532276	0.0973559201350274	0	1	1
Pl05G0000240500.v1	1419.27710231203	-2.65138304310164	0.119449209281564	-13.8249809524399	1.80160152010524e-43	1.27853149893183e-41
Pl09G0000120600.v1	22.0727789520498	0.631644367979281	0.468736448159793	0	1	1
Pl07G0000004600.v1	378.943327468164	0.013368202480326	0.200395714962732	0	1	1
Pl01G0000064700.v1	44.7636226490911	0.582530235093963	0.422358931712383	0	1	1
Pl02G0000391500.v1	771.389796958476	0.64582690083495	0.117203096480821	0	1	1
Pl03G0000357100.v1	231.982603452946	0.46939289856591	0.192632416903018	0	1	1
Pl08G0000084300.v1	604.333870728373	1.10747754794353	0.225288814631749	0.477065619610149	0.63331539552948	1
Pl01G0000048000.v1	2124.75308254997	3.79247191806973	0.241137453753829	11.5804155455688	5.17943736845664e-31	2.64558559939212e-29
Pl10G0000220500.v1	10.6334651904091	-0.234143939991821	0.456464627953005	0	1	1
Pl11G0000368400.v1	289.616698898955	-2.69132837893181	0.234040931203992	-7.22663497462173	4.95108529747213e-13	1.2142860214081e-11
Pl07G0000293900.v1	2.12844406997871	0.26823595702152	0.263314267409301	0	1	1
Pl08G0000137000.v1	850.764745266085	-1.32060760377366	0.341916534730953	-0.937677974614288	0.348409926136017	1
Pl02G0000070100.v1	2392.18068041739	-0.32307585001368	0.0809878069263213	0	1	1
Pl05G0000290100.v1	67.4536573631996	-0.868134068534054	0.326298700374412	0	1	1
Pl02G0000464700.v1	1830.41360751504	0.890137081830523	0.0900998420621059	0	1	1
Pl02G0000054100.v1	18.8289727787415	2.8360446684536	0.467503650756535	3.92733760577576	8.58913768013896e-05	0.00119432383713678
Pl09G0000144100.v1	944.944122851412	0.441353911517611	0.1110720046735	0	1	1
Pl09G0000312100.v1	3433.93072320062	0.35173917324299	0.0684040402296997	0	1	1
Pl01G0000024300.v1	181.35143308636	0.994436013214667	0.246930224152094	0	1	1
Pl07G0000062900.v1	3722.26872578004	1.04561187079017	0.0707204125074579	0.644960474252914	0.518952800275678	1
Pl04G0000062700.v1	1560.10506633405	-0.35085417511364	0.106659444048389	0	1	1
Pl03G0000180600.v1	5137.98217019691	-0.243819268063286	0.0739198500303389	0	1	1
Pl04G0000276600.v1	9.20120896166289	0.688119263131902	0.443507839748484	0	1	1
Pl02G0000078200.v1	4999.22210170485	-0.357564578982049	0.0627844293889285	0	1	1
Pl09G0000186400.v1	8658.46196471067	-0.459552256931164	0.0517509808463038	0	1	1
Pl07G0000142700.v1	3.19804170263296	0.490230295269175	0.402440888549409	0	1	1
Pl02G0000038900.v1	2531.56359866802	-0.0108973539766339	0.0767335030669728	0	1	1
Pl06G0000337500.v1	8.80373615823937	0.360871533130524	0.448860166202276	0	1	1
tig000020380270.v1	2337.55705236595	-0.130904703606426	0.0752038301798463	0	1	1
Pl06G0000148700.v1	616.2595643104	1.49545179031354	0.144563464901527	3.4272268629631	0.000609779403336998	0.00767449636539634
Pl11G0000036200.v1	468.267586923334	0.438285781047911	0.145041885195015	0	1	1
Pl08G0000139500.v1	2941.99755893075	0.3080388969467	0.0680640158837499	0	1	1
Pl01G0000268500.v1	1576.04074164021	0.0397419138532139	0.085269643226344	0	1	1
Pl01G0000321800.v1	365.75262904009	0.185521656519532	0.181098737356276	0	1	1
Pl07G0000298300.v1	34.528793091142	0.259750758565053	0.389199405497965	0	1	1
Pl07G0000333900.v1	3331.41994868038	-0.296403339374128	0.0707299498747268	0	1	1
Pl05G0000223400.v1	657.782010737356	-1.07806461048132	0.136428912741085	-0.572199901860024	0.567186553982017	1
Pl04G0000093200.v1	140.502131422423	0.0858781678959755	0.234048018462604	0	1	1
Pl02G0000324000.v1	569.06083211435	-0.85610334777063	0.165668127805888	0	1	1
Pl09G0000308200.v1	4111.98863472799	0.208889599374649	0.0726938067921733	0	1	1
Pl11G0000279100.v1	2751.8676444119	0.90095638024024	0.0863757119821619	0	1	1
Pl08G0000302900.v1	343.938117613962	-0.203428603280375	0.163210711717547	0	1	1
Pl01G0000340100.v1	407.011181386119	1.67700111679388	0.188271895758644	3.59586922979605	0.000323310193068678	0.00420917972322454
Pl05G0000227300.v1	611.21571039081	0.371879297390967	0.135028677254732	0	1	1
Pl03G0000358200.v1	3537.40511073597	-0.284437729864462	0.0635398124985547	0	1	1
Pl04G0000079300.v1	489.198439795416	0.980378542105656	0.159373900435133	0	1	1
Pl02G0000003000.v1	207.257907620448	0.0468257934953322	0.228938058803735	0	1	1
Pl04G0000358900.v1	3.98996321614947	-0.876581940005586	0.402237717846522	0	1	1
Pl06G0000154100.v1	1373.30851004611	0.172984077976757	0.104652161224666	0	1	1
Pl08G0000417100.v1	907.594208078908	-0.140691321572499	0.109813944541482	0	1	1
Pl08G0000239700.v1	228.114472919273	-0.912555614457337	0.197030503328961	0	1	1
Pl07G0000082300.v1	84.1160611847554	-0.366869942407028	0.296960739640097	0	1	1
Pl08G0000433200.v1	9236.93908728992	-0.546652688393246	0.0551905033682982	0	1	1
Pl10G0000298400.v1	1859.12088431236	-0.243619604041096	0.0827464575300574	0	1	1
Pl02G0000122200.v1	3.43331983561049	0.50392546606162	0.336827279095016	0	1	1
Pl04G0000086700.v1	164.510804739257	-1.01862005424367	0.271034769668742	-0.0686998729588365	0.945228519330793	1
Pl08G0000054200.v1	1151.6583231476	-0.34322534552676	0.0998681241812571	0	1	1
Pl05G0000285800.v1	1676.30577297815	-0.491107439860873	0.113976055350879	0	1	1
Pl04G0000345900.v1	958.603463498259	-0.0245048000414451	0.10756413584841	0	1	1
Pl03G0000019600.v1	2299.41277397271	0.480395757834667	0.0825559510693547	0	1	1
Pl03G0000028800.v1	905.95751580242	0.877420364838097	0.114817797349629	0	1	1
Pl11G0000305700.v1	9.54910058353087	-1.60040357519467	0.46353034980622	-1.29528427954214	0.195222180210738	1
Pl07G0000006100.v1	4593.88171470683	0.145145471508277	0.0605472163700375	0	1	1
Pl01G0000027800.v1	1236.39828042891	-0.514761459490337	0.107221257151464	0	1	1
Pl09G0000323800.v1	315.442669987271	0.36028929641209	0.193717124323185	0	1	1
Pl02G0000072800.v1	1621.41937143489	-0.374565894220235	0.0963588355422519	0	1	1
Pl08G0000326100.v1	14.0130226821556	-0.734208887431067	0.469707006660701	0	1	1
Pl10G0000267800.v1	13.9674838410843	0.0186942978105494	0.459237909079506	0	1	1
Pl11G0000384400.v1	924.055413169453	-0.305516733261069	0.106628248038866	0	1	1
Pl10G0000281200.v1	537.275009128168	-0.036249976018417	0.127525964908129	0	1	1
Pl08G0000368000.v1	1918.72511862376	-0.00660427431903845	0.0826504188314667	0	1	1
Pl02G0000031000.v1	308.323195413945	2.50915615618039	0.202971060304288	7.43532675997214	1.0430979004807e-13	2.65064045222454e-12
Pl09G0000197400.v1	1974.00580319059	0.236961411701923	0.0751031427052724	0	1	1
Pl05G0000274500.v1	365.095585087872	0.15233014209539	0.167269497772868	0	1	1
Pl03G0000360600.v1	235.929585013543	1.92708947828954	0.197395558337939	4.69660759388703	2.64517927127907e-06	4.21216950583629e-05
Pl09G0000130700.v1	1936.16797382023	-0.111878783687743	0.0761958342869172	0	1	1
Pl01G0000337900.v1	1475.16815282585	0.476632526721115	0.0937865493872309	0	1	1
Pl08G0000405400.v1	12.0851919078366	-2.06263059766857	0.467741435928725	-2.27183335929746	0.0230965771617625	0.226627336325814
Pl11G0000046500.v1	539.633346721711	0.00803698509925611	0.142662365669924	0	1	1
Pl11G0000041500.v1	128.103066271953	5.8370031374286	0.392463215239793	12.3247299354494	6.66664522117993e-35	3.77007715800432e-33
Pl08G0000072500.v1	255.124545277036	4.3537144007844	0.293320269880881	11.4336264662049	2.83995218590771e-30	1.40802717475483e-28
Pl08G0000370700.v1	1605.00450498602	-0.112157535557215	0.0849526509545891	0	1	1
Pl09G0000292200.v1	1139.41572337484	-0.507852340828996	0.0977461784066232	0	1	1
Pl06G0000178400.v1	20.6903814383072	0.34105984783299	0.459451800591269	0	1	1
Pl07G0000257900.v1	3795.09608640185	1.50300090140397	0.0642518162802316	7.82858649800889	4.93385448334927e-15	1.32377637206894e-13
Pl08G0000159700.v1	369.548010100492	0.231132508081408	0.16049264389029	0	1	1
Pl04G0000305700.v1	3.21166590349839	-0.0565021007661581	0.360305868563702	0	1	1
Pl09G0000310000.v1	297.470463404525	3.17019357665568	0.222089677100005	9.7716994548939	1.48932567195974e-22	5.6232587032936e-21
Pl01G0000393200.v1	3153.35061649587	-0.869589293476373	0.0621900715798801	0	1	1
Pl02G0000291900.v1	578.673700153487	1.13140455691966	0.147741400920027	0.889422708200718	0.373775945307625	1
Pl11G0000078800.v1	2179.57329087818	-0.0423100877213609	0.0804165665357655	0	1	1
Pl11G0000378700.v1	679.325175916986	0.231625563279212	0.141966226802169	0	1	1
Pl07G0000375800.v1	125.591885518997	-0.208207070779234	0.271358763750265	0	1	1
Pl08G0000348200.v1	165.082094437298	1.15923054426567	0.266112638631417	0.59835769200807	0.549601289300959	1
Pl07G0000273700.v1	3358.50581269151	-1.42117862780095	0.0707597480864188	-5.95223469827178	2.64505689748395e-09	5.28073416057967e-08
Pl08G0000310300.v1	35.83449879006	-1.36993536748604	0.464815650370496	-0.79587545555141	0.426104428641217	1
Pl02G0000133900.v1	6.47260596979092	-0.0254109268485825	0.408362472788923	0	1	1
Pl02G0000401800.v1	1847.01492148786	0.127902925352226	0.0829050831628518	0	1	1
Pl01G0000331200.v1	2090.54266442866	0.0301960228230061	0.0753451708092602	0	1	1
Pl03G0000055300.v1	275.072736708578	-0.740562759799187	0.171711648759402	0	1	1
Pl10G0000355300.v1	109.784244808451	-1.5586019169481	0.273358296883373	-2.04347891875559	0.0410050521628164	0.379979150162748
Pl03G0000024500.v1	456.872342018134	-1.52978733930223	0.169212700005663	-3.13089584460562	0.0017427395694356	0.0208363883868102
Pl04G0000296500.v1	251.062247480732	0.011683752147869	0.208414312719248	0	1	1
Pl08G0000355900.v1	549.188860677662	1.05012528394893	0.426421318756542	0.117548728790329	0.906425231674276	1
Pl07G0000104400.v1	527.264155773191	-0.226932088353575	0.139850405981133	0	1	1
Pl09G0000349700.v1	4181.42896478459	1.17983758020471	0.0860353171782616	2.09027625053199	0.0365929914065257	0.342856300770832
Pl02G0000008700.v1	209.902684236981	-0.915552913232667	0.212943997043371	0	1	1
Pl07G0000350200.v1	18211.1125484103	-0.531299466662157	0.0440492340710992	0	1	1
Pl05G0000173100.v1	1.45104846490189	0.046886465876368	0.252132404823831	0	1	1
Pl01G0000342200.v1	920.636542481212	0.0701918126739053	0.119584851660027	0	1	1
Pl05G0000091400.v1	15355.4140413363	0.143562215552541	0.0461710246965669	0	1	1
Pl03G0000281700.v1	326.397010233414	-0.151506628521292	0.185642745909776	0	1	1
Pl01G0000053800.v1	147.810539176112	1.66541241885181	0.272846005720292	2.43878380075666	0.0147367819999718	0.150123189372451
Pl03G0000061800.v1	1392.65654282232	0.650918166539943	0.102299630569777	0	1	1
Pl06G0000269200.v1	1519.34552005956	0.236018324509129	0.0997889977884938	0	1	1
Pl02G0000431400.v1	1858.87618834593	-0.586018896840974	0.0918399565714155	0	1	1
Pl02G0000036300.v1	763.932290426521	0.0770584881172511	0.121000856962736	0	1	1
Pl05G0000070100.v1	1345.65398252934	0.0310595301706293	0.10525267649997	0	1	1
Pl02G0000457000.v1	3088.99073591604	0.719826200477739	0.0711124870920936	0	1	1
Pl10G0000334900.v1	3233.63293224892	0.340651565840165	0.0735054977855255	0	1	1
Pl04G0000361600.v1	2838.44229934836	0.341309639408509	0.0731583400752587	0	1	1
Pl08G0000122300.v1	530.059615809506	-0.342844039083112	0.161973225663429	0	1	1
Pl11G0000370300.v1	36.9785280386699	0.658256193187213	0.407687524372662	0	1	1
Pl07G0000055500.v1	28.7102245102583	0.110533158287507	0.420029671368364	0	1	1
Pl03G0000283200.v1	25921.5811677835	-0.0740292393924187	0.0521871507074968	0	1	1
Pl10G0000071400.v1	1613.58728061649	-0.346428054630086	0.086159148474134	0	1	1
Pl05G0000279000.v1	2225.93343169334	0.823787343209464	0.0842372500938554	0	1	1
Pl02G0000090700.v1	697.26284893511	3.24818928136983	0.203670587987421	11.0383600478861	2.49546059433385e-28	1.16217820142368e-26
Pl06G0000277500.v1	3.96397357770865	0.342207233806394	0.326704836885507	0	1	1
Pl02G0000096400.v1	2147.09810543696	-0.291318884960879	0.0845948384358926	0	1	1
Pl09G0000187700.v1	3097.81712304034	-0.362624426498347	0.0795989897085083	0	1	1
Pl03G0000188900.v1	10.3442191816907	0.28053501750533	0.468524648424477	0	1	1
Pl08G0000159200.v1	294.032898767041	0.198366344015806	0.179189411945374	0	1	1
Pl04G0000276900.v1	29.4624905580839	0.980344097077838	0.450740236743394	0	1	1
Pl06G0000105400.v1	1.27408309696144	0.0204023092841355	0.242484670676133	0	1	1
Pl09G0000358800.v1	8262.75851108569	-0.257240897786247	0.0497913333219332	0	1	1
Pl08G0000381700.v1	79.5989046795276	-0.247614640310152	0.327414114507029	0	1	1
Pl05G0000241600.v1	0.95556232272108	0.016607122153888	0.221423396901546	0	1	1
Pl11G0000097200.v1	3080.83588264612	-0.60103082524803	0.0783097867300629	0	1	1
Pl01G0000316900.v1	4.21199181264595	0.431836249727461	0.426741242645703	0	1	1
Pl03G0000310700.v1	511.61109506686	-0.0641792274665294	0.151559475898485	0	1	1
Pl02G0000103300.v1	978.562348684335	0.225356808058062	0.105093415729428	0	1	1
Pl07G0000345900.v1	9.92033802296494	-0.405997140232633	0.461647193504397	0	1	1
Pl10G0000102000.v1	186.844290895553	1.43857368805731	0.240296237662363	1.82513755655859	0.0679802739533351	0.59429959993366
Pl05G0000057800.v1	981.526321893032	1.11427986007745	0.117996705283938	0.968500432299799	0.332794503211484	1
Pl09G0000295300.v1	1.85669036447389	-0.16363938184355	0.305461039817916	0	1	1
Pl06G0000019100.v1	71.1817042345867	-0.344807854224979	0.325796680136946	0	1	1
Pl06G0000016100.v1	500.187520185805	0.479044694467017	0.389928425267019	0	1	1
Pl06G0000182000.v1	589.130375185461	-0.903220413362788	0.171625586846348	0	1	1
Pl03G0000224300.v1	0.985554789947306	0.164992439503518	0.213446545694684	0	1	1
Pl04G0000377600.v1	30.1105705085619	3.51887579552448	0.456315879795812	5.52002660229928	3.38948345400189e-08	6.2818261380496e-07
Pl06G0000263800.v1	434.727932937059	-0.149104359768	0.160015988774323	0	1	1
Pl01G0000293600.v1	25.3766109120114	-2.19646772962138	0.456184938451168	-2.62276903240955	0.00872183772112484	0.0924938294954783
Pl11G0000116300.v1	320.218883001081	0.43974736191658	0.216415005515161	0	1	1
Pl09G0000058400.v1	122.326412889778	0.75713892682134	0.280322827419432	0	1	1
Pl10G0000065700.v1	1218.81209755184	-0.0192398320133732	0.100089180800597	0	1	1
Pl07G0000273200.v1	501.408307870742	-0.184891741521423	0.167042654922237	0	1	1
Pl05G0000014800.v1	4901.15033115457	-0.117641687144971	0.0557804577178202	0	1	1
Pl11G0000123200.v1	1.41572294352356	0.196845554313558	0.230697696517094	0	1	1
Pl08G0000323300.v1	82127.5233883329	-0.424804326144801	0.0462044017978521	0	1	1
Pl08G0000034400.v1	3568.43882861118	-1.14063323027042	0.0756706277398009	-1.85849165615487	0.0630992271859889	0.558371959747478
Pl03G0000078400.v1	0.73916609246048	0.159801239306662	0.21060885098655	0	1	1
Pl02G0000465700.v1	17.2259399623259	-0.449258039802035	0.454204730957266	0	1	1
Pl02G0000365900.v1	685.210733823285	0.962353575221525	0.14234643082719	0	1	1
Pl02G0000059700.v1	2685.85258953319	-0.206095633674614	0.0673976625023148	0	1	1
Pl07G0000365100.v1	638.006883727907	0.497471768670108	0.133854512478955	0	1	1
Pl11G0000107100.v1	87.1650171011969	-0.503618745279608	0.29923509626456	0	1	1
Pl10G0000027100.v1	15.1039760018961	-1.81956395589433	0.470027030064313	-1.74365281882235	0.0812196471456306	0.693528736243529
Pl01G0000320000.v1	20.36429794167	1.37980213424318	0.466770057629105	0.813681443433478	0.415827467422469	1
Pl02G0000259300.v1	17.412034906785	0.868246915446717	0.46581173487363	0	1	1
Pl04G0000349200.v1	4.4808568800396	-0.540180147513871	0.405461139372366	0	1	1
Pl08G0000036500.v1	427.232933820492	0.844353335734036	0.161233079556333	0	1	1
Pl08G0000376600.v1	1303.95339195584	0.30480590819545	0.0973562007716682	0	1	1
Pl08G0000257300.v1	967.548050378549	-0.133409219629778	0.108533831685732	0	1	1
Pl03G0000019900.v1	1019.34274153342	0.0943974230984204	0.116619747113773	0	1	1
Pl08G0000317800.v1	460.068555505949	-0.111948201181932	0.16459451322962	0	1	1
Pl11G0000217000.v1	77.680572427791	-0.703183497040894	0.296661548654725	0	1	1
Pl08G0000432700.v1	12328.0055337315	-0.464777356727742	0.0534272983081951	0	1	1
Pl01G0000300100.v1	1567.09014430492	-0.13785169464045	0.0821454701024537	0	1	1
Pl08G0000135600.v1	335.567749693135	0.324318922417079	0.185561523992265	0	1	1
Pl07G0000315700.v1	1084.59972840356	-0.10956911620976	0.0985483157883645	0	1	1
Pl03G0000349800.v1	2295.06740341647	-0.0113391992269774	0.0851782079736167	0	1	1
Pl09G0000018200.v1	1.41572294352356	0.196845554313558	0.230697696517094	0	1	1
Pl03G0000151500.v1	134.737553985838	1.14301816367262	0.30564085146274	0.46792882230291	0.63983549122901	1
Pl03G0000346100.v1	525.198324919145	-1.50565567430332	0.167498915765577	-3.01885938778856	0.0025372826413942	0.0295413859006076
Pl06G0000136400.v1	1337.51095002642	-0.263154806529263	0.101918010959802	0	1	1
Pl11G0000333300.v1	146.625292031971	-0.847589715329536	0.240254254530904	0	1	1
Pl02G0000446900.v1	1906.27962527874	-0.298516815549957	0.0815409507071714	0	1	1
Pl01G0000023500.v1	2545.73196283203	0.554950751313512	0.105081076332222	0	1	1
Pl07G0000341800.v1	4936.92373048078	1.89475574260098	0.273952266127748	3.26610089870089	0.00109039389901795	0.0133519233598935
Pl08G0000061800.v1	835.849161130837	0.739925878951705	0.117773183433522	0	1	1
Pl05G0000228400.v1	2912.08953228474	0.366422063484077	0.0960915398507223	0	1	1
Pl02G0000425400.v1	590.113587062121	0.551096643359271	0.141353667643319	0	1	1
Pl10G0000266900.v1	29.551695328343	0.674188560275062	0.390831205586333	0	1	1
Pl03G0000035800.v1	370.604001440861	-0.189304995406702	0.200032131306708	0	1	1
Pl08G0000402000.v1	579.729614757892	0.758963884210036	0.138582754328025	0	1	1
Pl01G0000336200.v1	8.99196031929213	0.351918564126817	0.469125577404088	0	1	1
Pl03G0000029000.v1	1147.83175950933	-0.849664276891666	0.110327189324938	0	1	1
Pl05G0000202900.v1	466.208678665031	0.0877863328651515	0.140422861650122	0	1	1
Pl05G0000068400.v1	128.437759123158	-0.582133390678198	0.249084844274321	0	1	1
Pl02G0000214500.v1	1006.76988515395	-0.0723654011862566	0.115702398272443	0	1	1
Pl04G0000317200.v1	1836.37402236867	0.54200612496466	0.0775081679058664	0	1	1
Pl07G0000019900.v1	11.698869610432	-0.93432035359335	0.454277995518568	0	1	1
Pl06G0000226900.v1	644.031174646461	0.0141356905954516	0.132435289681201	0	1	1
Pl07G0000234400.v1	1118.79924596675	-0.597895095352423	0.0993354805317696	0	1	1
Pl03G0000096800.v1	2521.06151943874	-0.57867844597677	0.071259012306615	0	1	1
Pl01G0000037800.v1	13526.2384285592	-0.613122612295031	0.0595645856120472	0	1	1
Pl07G0000047800.v1	29982.4857926793	-0.089021424358639	0.0646385880026941	0	1	1
Pl07G0000370900.v1	624.136774877388	-0.488087964696853	0.123978554907117	0	1	1
Pl09G0000293700.v1	4438.31596977031	-0.134411669410385	0.0588702514983385	0	1	1
Pl02G0000459700.v1	189.027371389846	-0.885451368768803	0.212452560393591	0	1	1
Pl08G0000386500.v1	518.19827838064	0.143752360395889	0.130077667096562	0	1	1
Pl04G0000360100.v1	257.989894012706	1.7554925330444	0.195091829696435	3.87249704008598	0.000107725984613866	0.00147926169116113
Pl01G0000074600.v1	9.56632264705007	1.68850925498411	0.459570672073973	1.49815751269979	0.134092331447081	1
Pl06G0000324100.v1	1567.28169640702	0.0862958679312876	0.104676606993434	0	1	1
Pl02G0000410300.v1	710.815864434141	-0.203074853717531	0.131240494147594	0	1	1
Pl03G0000329800.v1	309.403885452934	0.25783372308944	0.196386787927178	0	1	1
Pl10G0000098200.v1	1296.61557504955	1.23892970507933	0.120372928828594	1.98491228388695	0.0471542314633266	0.43050538887329
Pl07G0000105700.v1	7303.4658908813	-0.0114809409906213	0.0563557930328186	0	1	1
Pl02G0000386900.v1	8.90526714474364	0.227616948824136	0.469631912819006	0	1	1
Pl01G0000069900.v1	133.535045912751	1.49642414287413	0.262242307454227	1.89299792124799	0.0583581459109649	0.520599868540245
Pl01G0000013600.v1	2487.8723759993	-0.0349681368972806	0.0727879101918716	0	1	1
Pl11G0000016700.v1	14.7687913023934	-0.106106920612211	0.463137130016033	0	1	1
Pl08G0000375600.v1	1128.84722682114	0.171004186514219	0.123348419939664	0	1	1
Pl10G0000242300.v1	8129.43378235234	0.363741488849343	0.0649872553681	0	1	1
Pl03G0000259800.v1	32.4036294720186	-1.20582388396297	0.441554696570482	-0.466134514164577	0.641119219764923	1
Pl09G0000013900.v1	1.36790130298573	-0.335324801746091	0.288722587009645	0	1	1
Pl03G0000236400.v1	259.900668045878	-1.13818892301597	0.20111789888433	-0.687104050820711	0.492017161731681	1
Pl09G0000241000.v1	9397.29440483351	0.15919311816659	0.0612769636621053	0	1	1
Pl06G0000232600.v1	197.708431403744	6.45187516325823	0.376828631755826	14.467783771778	1.93610520152763e-47	1.51392670619452e-45
Pl05G0000027800.v1	1117.7910379225	0.713127168823407	0.10269849776427	0	1	1
Pl02G0000430700.v1	2450.01982997063	-0.60372999892021	0.0971930072545318	0	1	1
Pl02G0000026300.v1	310.991243438995	-0.202472489650898	0.212413355220598	0	1	1
Pl11G0000365300.v1	710.12429609111	0.518086032204836	0.129484878167536	0	1	1
Pl02G0000104800.v1	1075.56766041169	0.00271256368249426	0.100211001671772	0	1	1
Pl01G0000315000.v1	233.142062524351	-0.665081913243324	0.19897826689082	0	1	1
Pl02G0000194600.v1	1074.95577203563	-0.533077079755822	0.111542409323456	0	1	1
Pl06G0000306200.v1	352.413952890738	-2.99048655378394	0.217868854712746	-9.13616843677975	6.47042251414397e-20	2.19742834310774e-18
Pl01G0000084700.v1	337.09140433076	-0.0168443686454145	0.19417338634266	0	1	1
Pl10G0000352900.v1	10473.7876385473	0.490819987676659	0.055129857533795	0	1	1
Pl11G0000003200.v1	2103.12284550714	0.190859852983769	0.0749171468112485	0	1	1
Pl01G0000417000.v1	110.396102085826	0.436265453931113	0.271402006147329	0	1	1
Pl06G0000275300.v1	3635.56840193974	-0.380366044793169	0.0763984897091906	0	1	1
Pl03G0000232800.v1	36.5367181495929	0.353580681961613	0.416102125575284	0	1	1
Pl07G0000298100.v1	2.44895042570082	0.223132313951602	0.326933698550033	0	1	1
Pl10G0000294600.v1	589.383746896627	1.0591636077001	0.135707611298604	0.435963813185989	0.662862984751487	1
Pl09G0000108700.v1	160.132892350517	-0.448275148498476	0.239945043436313	0	1	1
Pl04G0000296600.v1	1140.00562609702	-0.15923447706916	0.104272298400587	0	1	1
Pl02G0000342400.v1	4106.7518223818	0.4179675298848	0.0599241561803849	0	1	1
Pl11G0000379700.v1	5.29460251772953	-0.0558037216981853	0.332218036196748	0	1	1
Pl05G0000049200.v1	1086.11664066362	1.01501666040772	0.109444890922833	0.137207504901359	0.89086677896348	1
Pl04G0000067000.v1	984.754397777954	-0.276897704741637	0.109829150467178	0	1	1
Pl02G0000018200.v1	609.205385144521	-0.335302044954832	0.119122495458761	0	1	1
Pl03G0000342600.v1	37.7117543909034	0.236012779184688	0.387651188027163	0	1	1
Pl11G0000299900.v1	654.065769319056	0.349504531116999	0.129535451629013	0	1	1
Pl09G0000286800.v1	77.9706240437578	0.792761182087124	0.335229927749723	0	1	1
Pl02G0000415600.v1	620.762919790887	1.81739909208106	0.148256760490404	5.51340181302536	3.51963427698594e-08	6.51350872223805e-07
tig000020330020.v1	3240.47233258082	0.344271351410658	0.0697261121741914	0	1	1
Pl04G0000042800.v1	16.3998593653539	-0.966125550723084	0.470039641224262	0	1	1
Pl06G0000104700.v1	422.518332080613	-0.151583476594713	0.159732735115474	0	1	1
Pl06G0000178200.v1	563.485474937337	-1.11072678022431	0.189442079610952	-0.584488834010417	0.558891475476386	1
Pl01G0000341400.v1	555.482377220479	0.309415915210362	0.159756018964567	0	1	1
Pl11G0000367900.v1	185.195422377177	-1.18237120223697	0.248671224223775	-0.733382814220809	0.463324978061404	1
Pl01G0000321700.v1	2300.82302772296	0.459611534788705	0.0826497331977695	0	1	1
Pl03G0000387200.v1	5.37568548465651	-0.257396488935465	0.373857000667125	0	1	1
Pl04G0000261100.v1	18.7948364874243	2.71938830567023	0.468928568456982	3.66663159663721	0.000245766468308041	0.00325483192607644
Pl04G0000337500.v1	371.494519256553	0.467947104418185	0.192916730823776	0	1	1
Pl03G0000190800.v1	96.4164899393506	1.52333171263542	0.285426566502399	1.8335073677559	0.0667271538947939	0.584756985100174
Pl02G0000442100.v1	822.930556463138	-0.145052949226733	0.127099346850431	0	1	1
Pl02G0000442600.v1	1782.12433865886	-0.212598465494048	0.0933335511750058	0	1	1
Pl07G0000351900.v1	2572.72155244594	-0.0919972045736152	0.0714369613964908	0	1	1
Pl04G0000131700.v1	361.662682897361	0.33997548592606	0.163773090672736	0	1	1
Pl02G0000000100.v1	5.92807447782035	-1.22988844799952	0.43624150772516	-0.526975182160696	0.598210822979609	1
Pl06G0000177000.v1	3788.63916042929	-0.190663369417471	0.0621316563631962	0	1	1
Pl07G0000383400.v1	195.908102742785	0.67264873716389	0.206799970360669	0	1	1
Pl05G0000008700.v1	3.14063077834998	-0.503260571795916	0.336218835662888	0	1	1
Pl06G0000296000.v1	3.62334031012837	0.0133135540218131	0.345107060021527	0	1	1
Pl06G0000129600.v1	1.98851636456959	0.343891753299213	0.291797174627173	0	1	1
Pl11G0000046700.v1	2417.45335022085	-0.0824000422216985	0.0792123051186809	0	1	1
Pl09G0000343000.v1	6622.70361852105	0.239857260271765	0.060464794411103	0	1	1
Pl03G0000181800.v1	241.686364410854	-0.0158543238518954	0.182831491006636	0	1	1
Pl08G0000370500.v1	975.647254649058	0.215366706796318	0.0990429175807324	0	1	1
Pl10G0000053400.v1	5.02608351730043	0.221531251018226	0.4507114151183	0	1	1
Pl07G0000313600.v1	63.2947287386541	1.37907161155416	0.40756153120857	0.930096641923176	0.352321049311315	1
Pl01G0000227300.v1	2397.53906695421	-0.0532410676230579	0.0833994123975266	0	1	1
Pl03G0000281900.v1	515.205076175617	-0.106273857857114	0.14211813348234	0	1	1
Pl03G0000028700.v1	1144.81872277184	0.355640848214375	0.0958483845275393	0	1	1
Pl09G0000281100.v1	386.854868450503	0.702721120254869	0.162295995576314	0	1	1
Pl11G0000293700.v1	2.83144588704713	0.330718468255162	0.286767306432942	0	1	1
Pl02G0000281300.v1	203.337058422936	0.456755078768885	0.271711005932818	0	1	1
Pl08G0000032800.v1	13.2606977747136	-0.718129255587792	0.468813044027489	0	1	1
Pl07G0000330400.v1	2151.44687802714	0.313371123943999	0.0789242308154718	0	1	1
Pl01G0000140900.v1	1064.44445973298	-0.118046577370821	0.112311319520181	0	1	1
Pl10G0000242600.v1	2229.83229311266	0.0623152468642117	0.0839390935160383	0	1	1
Pl08G0000003900.v1	110.949281749963	-2.46810533640038	0.314039571649099	-4.67490554993116	2.94088935654956e-06	4.65962675723472e-05
Pl11G0000007200.v1	2.53462943920165	-0.427561046955379	0.316772268776081	0	1	1
Pl08G0000317700.v1	439.187711449725	-0.0703320181876633	0.182766550273298	0	1	1
Pl03G0000159100.v1	720.197809435224	-0.0833160787722908	0.150104145112889	0	1	1
Pl01G0000056400.v1	75.6208606508359	-0.888313416209148	0.347413658570236	0	1	1
Pl10G0000330400.v1	889.645881577523	-1.00620273677985	0.11651069799143	-0.0532374870873276	0.957542687575402	1
Pl05G0000004800.v1	3831.50883161748	0.395703294764352	0.060952901321081	0	1	1
Pl07G0000095900.v1	2405.54473571803	-0.231817456097932	0.0683907598237997	0	1	1
Pl08G0000024900.v1	1113.05975140529	0.311097218928075	0.137902761827978	0	1	1
Pl07G0000044200.v1	609.542331832283	-0.570878944884611	0.127537966694154	0	1	1
Pl02G0000008500.v1	410.007894945119	-0.506363624388804	0.184363022951278	0	1	1
Pl06G0000332900.v1	3.23265949371547	-0.13281417458814	0.339683059939256	0	1	1
Pl11G0000015600.v1	1962.87182873076	1.23405929567822	0.107861571790212	2.16999707860238	0.0300070672607399	0.285907878544883
Pl09G0000230200.v1	353.989150537576	0.0146118417169021	0.156054653866038	0	1	1
Pl05G0000291800.v1	1629.47413121843	-0.0955277097708418	0.115881692481871	0	1	1
Pl02G0000090800.v1	305.950627282739	1.97559932352026	0.199487302492737	4.89053343911845	1.00563072320141e-06	1.64054438971717e-05
Pl02G0000378000.v1	5292.07562255115	-0.146028071951406	0.070421992229054	0	1	1
Pl06G0000170900.v1	2871.05682756178	0.0242795330482105	0.0941170132274545	0	1	1
Pl11G0000087000.v1	6246.40630185791	-0.225078981332194	0.0772524705053917	0	1	1
Pl01G0000414800.v1	159.595541190499	-0.5694486406369	0.222808028666838	0	1	1
Pl08G0000350700.v1	1205.12953034546	-1.80341703120497	0.102181788910327	-7.86262444387269	3.76167547682381e-15	1.01818427569798e-13
Pl07G0000235300.v1	44.8590900732701	0.000850320498431565	0.379956422104133	0	1	1
Pl09G0000261100.v1	2677.5138300279	-0.0567634552643679	0.0690282151304574	0	1	1
Pl03G0000209900.v1	94.7494925753386	-0.826724842255307	0.321006574938365	0	1	1
Pl01G0000008800.v1	16032.5678996867	-0.145631256979542	0.0557714708961622	0	1	1
Pl09G0000139200.v1	1380.63867657398	-8.98061466860254	0.333863903439593	-23.9037960869181	2.79663492526476e-126	9.57469538264633e-124
Pl11G0000029800.v1	1.86883096447744	0.328333813778534	0.286521836994644	0	1	1
Pl09G0000152100.v1	7.53506190674762	-0.918879394670786	0.463233009044341	0	1	1
Pl07G0000027800.v1	300.385110894425	0.473708722875251	0.183248204542685	0	1	1
Pl04G0000050500.v1	873.291054091342	0.0850596512096182	0.104225779596015	0	1	1
Pl09G0000075600.v1	11.9753833628884	-0.0770907499819314	0.469933062313156	0	1	1
Pl02G0000155900.v1	37.5837718553806	-0.10795056069424	0.384174119617114	0	1	1
Pl07G0000310600.v1	1486.19441833555	-0.0274953137788903	0.104187125348099	0	1	1
Pl02G0000120200.v1	17.9823420421772	0.50520547685061	0.460439921842387	0	1	1
Pl01G0000274200.v1	2.49764894977213	-0.418278689902428	0.314167962970292	0	1	1
Pl06G0000324900.v1	539.247331385586	0.00138098417155004	0.149814815003702	0	1	1
Pl06G0000164400.v1	6.92793204687637	0.152090996571486	0.417628128497079	0	1	1
Pl01G0000089900.v1	2780.63268701788	0.0920952604874428	0.0749082728809834	0	1	1
Pl07G0000067400.v1	9142.01541923129	-0.454276007307859	0.0571751602281086	0	1	1
Pl06G0000249200.v1	6114.21083157946	0.120563674346935	0.0653059274854276	0	1	1
Pl02G0000313800.v1	925.638729410102	-0.414022942882793	0.116269852448154	0	1	1
Pl03G0000237300.v1	1564.26371871446	-0.660073399915334	0.104927408793224	0	1	1
Pl08G0000434700.v1	1932.97877960527	0.474860925689075	0.0909661689867439	0	1	1
Pl03G0000244300.v1	1583.11757179987	-0.702487325860677	0.106929023740558	0	1	1
Pl06G0000175800.v1	4297.48749653626	0.131067101434929	0.0717001995181877	0	1	1
Pl04G0000300800.v1	361.908738354044	0.100888425098031	0.152788447217555	0	1	1
Pl06G0000171300.v1	60.809852734463	-0.217603965036613	0.327422353370697	0	1	1
Pl10G0000190700.v1	3.0298004571931	0.470466151063418	0.328717357448093	0	1	1
Pl01G0000356800.v1	512.870936080438	0.211895287429442	0.141098982090211	0	1	1
Pl04G0000321200.v1	2440.75952670386	0.290905663795647	0.0774216936891963	0	1	1
Pl11G0000106100.v1	5509.23925837989	0.230153697885071	0.058127424678839	0	1	1
Pl10G0000009100.v1	829.730153905387	-0.848807001709974	0.129841641532161	0	1	1
Pl09G0000345300.v1	1658.15426231585	-0.368770916725707	0.0938916729856476	0	1	1
Pl04G0000026200.v1	4776.02584364869	0.0956913063132013	0.0582004637094806	0	1	1
Pl03G0000371900.v1	2.43190892616029	0.546542923705419	0.347832228861123	0	1	1
Pl02G0000023600.v1	2191.95070305631	0.439681774070241	0.103058113656304	0	1	1
Pl02G0000104700.v1	119.478613231273	0.492652495251019	0.345666973445061	0	1	1
Pl05G0000287900.v1	247.900910535145	-1.90289335043309	0.24405674941419	-3.69952215048469	0.000216005788122958	0.0028742156733693
Pl04G0000329800.v1	29.2810653532288	3.43630570677045	0.458355280603294	5.31532156357783	1.06469137754534e-07	1.88629063287491e-06
Pl05G0000069900.v1	277.299011368002	-4.3764600937759	0.231259872346204	-14.6002852095379	2.79672923424457e-48	2.24936936982814e-46
Pl06G0000290800.v1	248.539320875194	0.532521717997653	0.189089858023182	0	1	1
Pl07G0000316300.v1	728.449131197995	0.620145751319049	0.125773756413303	0	1	1
Pl06G0000295800.v1	745.283849608101	-2.3912827439003	0.145094836390318	-9.5887819202444	8.91310221745748e-22	3.24911431193216e-20
Pl03G0000217800.v1	1470.83369420181	-0.189886489949858	0.0961882333810874	0	1	1
Pl07G0000399300.v1	46.0597091240188	-0.278102528202556	0.398559487752983	0	1	1
Pl02G0000345300.v1	332.136384801612	-0.800788130789303	0.190434349350491	0	1	1
Pl06G0000150500.v1	7.8011299079435	-0.224232143475872	0.469035217847706	0	1	1
Pl02G0000418000.v1	612.125649344721	0.487604414709072	0.135151378658961	0	1	1
Pl01G0000296000.v1	255.082524534092	-0.105968726786018	0.191747164999187	0	1	1
Pl09G0000315200.v1	1156.3182201146	0.0682599483597554	0.14070177927835	0	1	1
Pl01G0000363900.v1	237.997165677134	-0.0190401175419027	0.216086103895834	0	1	1
Pl03G0000075000.v1	950.980299275866	1.68834629866905	0.105181425338086	6.54437127521794	5.97462002252593e-11	1.31967740427807e-09
Pl11G0000392800.v1	705.644917923136	-0.263478024568227	0.129336595378905	0	1	1
Pl02G0000021900.v1	325.670388185967	-0.706446426547941	0.184430133653232	0	1	1
Pl11G0000398700.v1	55.4596323526454	2.53283119637818	0.37248084310839	4.11519471333492	3.86852707544224e-05	0.000554664026351608
Pl03G0000039800.v1	779.927539140525	1.56245497669637	0.124350059309293	4.52315808951401	6.09237003094486e-06	9.44037888281272e-05
Pl05G0000281200.v1	377.975764160927	0.0375789991412784	0.151386317503683	0	1	1
Pl03G0000213600.v1	769.816887115869	0.0477226829458953	0.121870769969571	0	1	1
Pl01G0000031600.v1	6648.80003949529	-1.30167922261482	0.0676840509071982	-4.45716854371574	8.30493063049668e-06	0.000127287003946542
Pl08G0000230500.v1	15885.3147264417	4.02816458194942	0.272093594943126	11.1291284992665	9.05161266237326e-29	4.31057531581253e-27
Pl10G0000024500.v1	1681.56095469428	-0.426549364470734	0.0838986705402039	0	1	1
Pl06G0000338600.v1	12.2178471639176	-0.29415087051993	0.465591522833382	0	1	1
Pl01G0000336000.v1	382.364403790655	-0.164067566157728	0.159104137505491	0	1	1
Pl11G0000053400.v1	1538.43738665425	2.03669806090826	0.119321899327548	8.68824638855642	3.68076822481941e-18	1.15985401711194e-16
Pl07G0000352200.v1	124.126152806142	0.3728036476949	0.27085474781745	0	1	1
Pl08G0000337100.v1	4.39598009955117	0.26110793402813	0.380991119843902	0	1	1
Pl05G0000164700.v1	1153.18226785165	-1.32554826570968	0.114041425437005	-2.854649215951	0.00430843870633196	0.0480855923457799
Pl09G0000299000.v1	234.689524663367	-0.553353763460985	0.198481307456584	0	1	1
Pl11G0000057300.v1	308.028834614648	-0.19636947655857	0.178165678594471	0	1	1
Pl08G0000135400.v1	293.714140219031	-1.86392393379555	0.221569399440146	-3.89911213361809	9.65460584691743e-05	0.0013351497769195
Pl07G0000315500.v1	1151.79326174147	0.537579096643867	0.115570643574975	0	1	1
Pl03G0000078700.v1	1178.62120349	-0.494731467291056	0.106616665675326	0	1	1
Pl01G0000376200.v1	795.096748285403	-1.34948124956852	0.116411235837797	-3.00212644469706	0.00268100790801087	0.0310719740848378
Pl04G0000031900.v1	130.525607301037	-0.473285176325805	0.253588356741675	0	1	1
Pl09G0000248600.v1	466.677353953454	-1.45526157452571	0.159221447274584	-2.85929805512062	0.00424579653302329	0.0474491641659219
Pl02G0000365600.v1	3442.75600801871	0.0410163807547573	0.0716058921776432	0	1	1
Pl08G0000426600.v1	729.410659887605	0.874658366123412	0.120013482823411	0	1	1
Pl03G0000187700.v1	940.482867363031	0.185931320903348	0.103900984029818	0	1	1
Pl11G0000084800.v1	15.903089400581	-2.56987375009579	0.469846689220668	-3.34124680691	0.000834030476613892	0.0103528476849647
Pl06G0000284500.v1	1058.82087946156	0.562693195410155	0.11785281166713	0	1	1
Pl05G0000250800.v1	16.6291600207393	0.320263415537044	0.452031424111583	0	1	1
Pl06G0000296300.v1	1253.7918378937	1.12582294466006	0.106340670323873	1.18320623969034	0.236727420679937	1
Pl02G0000433900.v1	838.279714272806	0.140851722037468	0.115750495243726	0	1	1
Pl07G0000246900.v1	1674.76882398931	0.597172033580133	0.100190809231058	0	1	1
Pl06G0000178100.v1	398.920029391188	0.794442212521701	0.238908737210781	0	1	1
Pl05G0000231000.v1	139.7146687965	-0.639710870520499	0.259376707856428	0	1	1
Pl04G0000060600.v1	1539.67308492783	0.973103239610466	0.113919194502778	0	1	1
Pl07G0000128200.v1	1527.60829691259	0.193612004167616	0.100191238805669	0	1	1
Pl09G0000017400.v1	8.12383491916671	1.08926916948554	0.450917140039058	0.197972446728922	0.843066621378189	1
Pl07G0000333800.v1	170.282529444791	0.499941639228037	0.231872413373674	0	1	1
Pl06G0000229500.v1	4634.98773929146	-0.358085611697181	0.0659495074494909	0	1	1
Pl07G0000383300.v1	2062.43733912989	-0.295197113622609	0.0835046146130725	0	1	1
Pl06G0000203900.v1	1206.32460257638	1.43542194107164	0.114345567033109	3.80794771821422	0.000140124888142364	0.00189437782341878
Pl04G0000346400.v1	3644.67099754681	0.20267973441174	0.0727911922182003	0	1	1
Pl01G0000372500.v1	8577.27513134657	0.470116461290238	0.0548907639727961	0	1	1
Pl11G0000004500.v1	559.067396023866	0.279390671841372	0.141504691418646	0	1	1
Pl09G0000333000.v1	93.0392240897328	2.30792179510772	0.328231452159285	3.9847546190455	6.75498920489577e-05	0.000948656604800633
Pl10G0000249400.v1	3.64459411140071	-0.583461433254435	0.353897386842274	0	1	1
Pl01G0000366100.v1	1431.97044461075	3.9239287725991	0.324852666453043	9.00078427714477	2.24110920389675e-19	7.49056750405332e-18
Pl10G0000348700.v1	838.555606297382	-0.0647753205124202	0.121225990452924	0	1	1
Pl07G0000359400.v1	854.385253513949	0.124967912834158	0.117198632994914	0	1	1
Pl05G0000039400.v1	11099.8894916163	-1.39445984982585	0.0503822561575356	-7.82934072250449	4.90434871887366e-15	1.31762115368679e-13
Pl08G0000416700.v1	10.440122268518	0.105993129253021	0.453949605861481	0	1	1
Pl09G0000269600.v1	8407.80948955242	0.560182368993609	0.0644691967087306	0	1	1
Pl10G0000310700.v1	428.127300054807	-1.58557074229673	0.214006800380677	-2.73622492955882	0.00621485293559226	0.0676345786611812
Pl06G0000331200.v1	3452.31693522033	0.33828226372228	0.0808256634598025	0	1	1
Pl07G0000375700.v1	148.573546758754	-0.404860574719388	0.245836402760585	0	1	1
Pl08G0000054300.v1	1994.17472589228	-0.172804396693353	0.0802876276752	0	1	1
Pl09G0000051000.v1	540.318290485811	0.070272458919544	0.147188520573768	0	1	1
Pl06G0000205700.v1	702.084989238086	0.114180338435691	0.169696416361847	0	1	1
Pl03G0000375100.v1	11.534135495009	-0.550734025255733	0.470131457995941	0	1	1
Pl07G0000282400.v1	53.5989833143938	-0.614565015896706	0.353342008081684	0	1	1
Pl02G0000001500.v1	3130.24360724651	-0.235336597859467	0.0664044247108981	0	1	1
Pl05G0000065300.v1	2513.57677207833	-0.62396981379982	0.0663044892689394	0	1	1
Pl03G0000212100.v1	1185.37551808366	0.00289659228191306	0.0944911429674273	0	1	1
Pl09G0000099600.v1	1141.81295885618	0.551017265429719	0.0924661065317877	0	1	1
Pl01G0000287800.v1	858.727411112016	-0.82328669864604	0.110859412957597	0	1	1
Pl06G0000265400.v1	3.34804038656122	0.752470129062797	0.385903974512473	0	1	1
Pl04G0000012400.v1	97.4756403531561	-1.00838017204484	0.270990766709605	-0.03092419770088	0.975329992174672	1
Pl07G0000311000.v1	1428.64029465554	-0.383793431001814	0.116220517643673	0	1	1
Pl07G0000246200.v1	2707.44085816073	-0.284121586741086	0.078974463889938	0	1	1
Pl08G0000175000.v1	137.676050803075	0.555491255395074	0.291190660708535	0	1	1
Pl11G0000399800.v1	1541.17227920075	0.881562273446409	0.0997771345013579	0	1	1
Pl02G0000113100.v1	901.395365998925	-1.09955634865047	0.112766471976737	-0.88285415784759	0.3773150746973	1
Pl09G0000277700.v1	1191.36944454613	-0.574707961647736	0.0930421862267416	0	1	1
Pl02G0000283700.v1	64.852744085555	-0.2998176028241	0.393345279367507	0	1	1
Pl04G0000340500.v1	1203.63583915414	-0.0103238520109555	0.100057351520554	0	1	1
Pl01G0000392300.v1	21.6925686123106	-1.34983382759204	0.469339481058097	-0.745374812285903	0.456045166221039	1
Pl09G0000310100.v1	5125.3699576454	-0.054846672693071	0.0598824024200842	0	1	1
Pl01G0000285600.v1	3985.73268880117	0.020830262464509	0.0680611327169929	0	1	1
Pl05G0000272800.v1	872.125642978466	-1.07333804295684	0.140998592844587	-0.520133155071125	0.602970771216498	1
Pl10G0000019900.v1	462.374260926976	1.90356706886549	0.145896283945174	6.19321510070151	5.89491930978471e-10	1.23530008861369e-08
Pl08G0000053900.v1	205.001710728647	0.903886230652138	0.285285882211941	0	1	1
Pl02G0000151900.v1	234.917113340956	-0.538452662174613	0.238553873517324	0	1	1
Pl02G0000164400.v1	278.967377669279	-0.597276357632738	0.180786840343681	0	1	1
Pl02G0000049600.v1	691.586032468343	-0.0961330995853193	0.123538799079061	0	1	1
Pl09G0000166300.v1	3138.10898620755	-0.146621544453143	0.085150747575414	0	1	1
Pl06G0000312700.v1	626.49810545708	0.710911104507694	0.147101279387191	0	1	1
Pl01G0000088600.v1	1820.2668444658	-0.0236193178885397	0.0861711463570079	0	1	1
Pl07G0000046200.v1	2812.02694119443	-0.163252926636664	0.0938081697637884	0	1	1
Pl09G0000304100.v1	12.7327543765089	-0.00874290631507159	0.468875036038538	0	1	1
Pl08G0000029800.v1	802.784752851834	0.894846496047973	0.138946342374084	0	1	1
Pl05G0000209900.v1	516.729482394203	0.475869702607341	0.13808489660606	0	1	1
Pl11G0000009000.v1	27.831618982851	-0.417531726506626	0.428208431750455	0	1	1
Pl11G0000299600.v1	15.3928552581587	-2.03927384773252	0.470073488490466	-2.21087526350383	0.027044476082334	0.261016590656761
Pl01G0000331700.v1	726.306922018786	-0.0943163358614073	0.121453640763298	0	1	1
Pl09G0000076500.v1	16.6035741234775	-0.332680030396953	0.459473481872496	0	1	1
Pl09G0000232900.v1	290.082920880647	-1.00252864316261	0.208971139560655	-0.0121004420415554	0.990345479720327	1
Pl07G0000341300.v1	2231.00231002947	-0.398926284437745	0.0775271550806296	0	1	1
Pl01G0000109900.v1	2961.46437629356	-0.224920805477627	0.0653575089854971	0	1	1
Pl03G0000271900.v1	19.3801737053291	0.400532983332189	0.451073765878744	0	1	1
Pl01G0000419300.v1	156.349358270982	-2.5281453466453	0.286173406100987	-5.33992786913974	9.29835695156581e-08	1.65547346006971e-06
Pl02G0000326000.v1	169.973701171406	-0.298253963190633	0.219376428283428	0	1	1
Pl10G0000252500.v1	18.8525182108994	-0.548427419533925	0.468374755596769	0	1	1
Pl07G0000383600.v1	2.08625153781177	-0.0743371028162394	0.27700950702729	0	1	1
Pl02G0000349800.v1	2159.05559636441	-0.684479691728766	0.0814301911875636	0	1	1
Pl01G0000411900.v1	1333.79603883394	-0.608844954732225	0.111903478948808	0	1	1
Pl03G0000228900.v1	49.6109262006701	0.0782582401108806	0.38364532753737	0	1	1
Pl02G0000116800.v1	72.2347745201495	0.148482425632991	0.313659561887175	0	1	1
Pl09G0000050300.v1	530.711964007879	-0.56842744042483	0.135339487733398	0	1	1
Pl11G0000031600.v1	275.372593956074	2.17242849678298	0.19032243550513	6.16022222325637	7.26429325930595e-10	1.50976923481966e-08
Pl07G0000091400.v1	14.0526002524435	-0.388109293946499	0.463572319427997	0	1	1
Pl07G0000133000.v1	2917.21682567452	0.260931651295295	0.095764776304595	0	1	1
Pl07G0000155400.v1	534.257422379984	0.0931608405706466	0.148283517562007	0	1	1
Pl11G0000370200.v1	111.1708190336	-1.19733448654523	0.320637227652669	-0.615444712985708	0.538261070459641	1
Pl02G0000402500.v1	3017.20549936452	0.0623087931094971	0.0845204116209673	0	1	1
Pl11G0000267800.v1	535.846104319446	0.71884311685646	0.14840689516041	0	1	1
Pl10G0000326300.v1	225.132790540939	-0.595558110017036	0.193553253496805	0	1	1
Pl09G0000344700.v1	18973.0141796131	0.76097754349604	0.058511517805156	0	1	1
Pl01G0000410500.v1	1057.91569692585	0.252489728157676	0.108363733408418	0	1	1
Pl11G0000206000.v1	12.2080559290249	-0.324354392106308	0.468384119036808	0	1	1
Pl06G0000174100.v1	1878.1905533481	1.02704066165692	0.081134564502768	0.333281651570356	0.73892168836056	1
Pl03G0000053300.v1	13.3200237979029	0.517383564086773	0.437733698365431	0	1	1
Pl08G0000122600.v1	2934.69452745404	0.21821933494793	0.0720453562748614	0	1	1
Pl05G0000004600.v1	652.807708825187	0.706966369907856	0.125834877548509	0	1	1
Pl09G0000229100.v1	635.846645605141	1.35689399420532	0.180663185466955	1.97546607673756	0.0482152806465979	0.439242767055576
Pl04G0000031600.v1	41.2238408960999	-3.37749566371373	0.438261814701464	-5.42482959719692	5.80098544786132e-08	1.05202552842925e-06
Pl03G0000178900.v1	4798.09606319846	0.466588164349448	0.0632857054819518	0	1	1
Pl10G0000334100.v1	954.187842862944	-0.285337120755726	0.111075807983364	0	1	1
Pl08G0000379400.v1	267.61227229741	-0.14735227118785	0.184334608893602	0	1	1
Pl08G0000374600.v1	1.9266925155293	-0.17577340128123	0.277011886550284	0	1	1
Pl10G0000336500.v1	377.503192380974	0.481172095657145	0.176619103713488	0	1	1
Pl07G0000396400.v1	7324.91697643175	0.0497270349312263	0.0505090141527639	0	1	1
Pl11G0000102000.v1	1615.38803316088	0.334395164374043	0.0826444360668299	0	1	1
Pl10G0000232800.v1	70.3056596403597	0.799216119612897	0.347031207695578	0	1	1
Pl01G0000337800.v1	1853.72883967509	1.70425024972599	0.0893903962014743	7.87836590564721	3.3169019812966e-15	9.00682869197742e-14
Pl06G0000179400.v1	36.5562601635206	0.294634540100907	0.406703823301511	0	1	1
Pl09G0000148200.v1	833.91017971789	0.249910174599107	0.127336653228298	0	1	1
Pl01G0000049800.v1	59.8054492955876	3.19551501018715	0.407533937468779	5.38731822881706	7.15167435339583e-08	1.28959195546821e-06
Pl03G0000306100.v1	1.63200216632782	0.0895838066372406	0.283696030171736	0	1	1
Pl01G0000325500.v1	145.5851433286	0.33113962368045	0.302303446972337	0	1	1
Pl02G0000119300.v1	8438.58279840228	0.243910782415582	0.057565403548342	0	1	1
Pl09G0000009700.v1	1540.98509945531	0.826113019608679	0.105290786317737	0	1	1
Pl07G0000047500.v1	1866.16550615263	-0.724482945516948	0.0874046813343278	0	1	1
Pl06G0000182100.v1	1179.95845174516	0.41792265515686	0.17067225069459	0	1	1
Pl02G0000034900.v1	55.514827974594	0.210932458733034	0.376329674373323	0	1	1
Pl09G0000033700.v1	2631.87072708642	-0.173929421873809	0.0691690980380226	0	1	1
Pl07G0000022100.v1	4700.30827180272	-0.167602651584137	0.0737546020244807	0	1	1
Pl04G0000346700.v1	3110.18954484799	0.185233278276291	0.0720593072864758	0	1	1
Pl07G0000100600.v1	1.67760247537883	0.097143762636579	0.292224243354538	0	1	1
Pl07G0000273300.v1	625.706041261588	0.465469613035786	0.143233597568827	0	1	1
Pl09G0000075400.v1	188.356649281417	1.43423179363154	0.218562201290724	1.98676528268464	0.0469484135608461	0.429135023037785
Pl09G0000051700.v1	261.417192455982	-0.140700137943504	0.207989964424351	0	1	1
Pl02G0000440900.v1	1145.05239723774	-0.5821659767587	0.0970401004143094	0	1	1
Pl07G0000134300.v1	8111.04319487073	0.523859533830319	0.0638493848413304	0	1	1
Pl06G0000291500.v1	1037.80234433708	-0.126449686693211	0.141557848045603	0	1	1
Pl10G0000220400.v1	19.0490563142229	-2.82464722411295	0.468026685246757	-3.89859655790983	9.67518195379468e-05	0.00133726532896557
Pl04G0000267000.v1	1.54795932362088	0.210502254158911	0.237537517947384	0	1	1
Pl03G0000316700.v1	2.63201412060835	0.442660683002941	0.321565980401939	0	1	1
Pl11G0000058400.v1	156.811185556237	0.267881031352568	0.27193813155283	0	1	1
Pl08G0000378800.v1	1.86883096447744	0.328333813778534	0.286521836994644	0	1	1
Pl11G0000072900.v1	696.872060537481	-0.134244076167568	0.139489104543185	0	1	1
Pl07G0000048000.v1	1015.26478915804	0.213017816056459	0.101432588102409	0	1	1
Pl07G0000285300.v1	5852.52336048112	-0.222177117329752	0.0684588911074041	0	1	1
Pl03G0000180000.v1	1269.87218571579	0.207870598969837	0.0964465499108445	0	1	1
Pl01G0000300000.v1	15068.7783047219	0.110240551933591	0.0504359728233325	0	1	1
Pl08G0000143100.v1	2.44580676218401	0.41726283585768	0.314537524121034	0	1	1
Pl08G0000093900.v1	959.641609647853	-0.0152045036622738	0.129394559985126	0	1	1
Pl08G0000044800.v1	12989.6962041946	0.332081607984216	0.0552020405949685	0	1	1
Pl05G0000213000.v1	387.473686305004	0.169440111808406	0.150950105157101	0	1	1
Pl02G0000081700.v1	651.066450305366	-0.146702220345975	0.131248814772969	0	1	1
Pl11G0000081900.v1	5238.29869125064	0.0775161760165266	0.0541469525661876	0	1	1
tig000020530230.v1	3784.29659556093	1.08189380872932	0.191451675259887	0.427751852357254	0.668831794269671	1
Pl07G0000274900.v1	6906.97780471529	-0.523486111538487	0.0593389574813237	0	1	1
Pl05G0000092800.v1	3146.06276045558	-0.313290394135335	0.078341217071947	0	1	1
Pl01G0000280000.v1	3701.62779071592	-0.413686809423894	0.0602452407839495	0	1	1
Pl09G0000082200.v1	17.7592904323958	0.0451862341911763	0.451000392691663	0	1	1
Pl08G0000087200.v1	11293.3908534741	-0.137472339432232	0.0472887309939408	0	1	1
Pl06G0000225100.v1	192.842152030365	-0.0261671558956163	0.200601217765964	0	1	1
Pl03G0000019100.v1	544.336483563755	-0.540864417381005	0.157178195104501	0	1	1
Pl03G0000382900.v1	945.096421119324	1.17031352180528	0.130831856595053	1.30177409568091	0.192993621571511	1
Pl03G0000357200.v1	2152.5472475255	-0.113490977237144	0.0788805314065264	0	1	1
Pl06G0000117300.v1	59.6515866515074	0.00446346383172793	0.363675937937814	0	1	1
Pl08G0000264300.v1	101.168561545155	-0.424003742203135	0.293184985308465	0	1	1
Pl02G0000459600.v1	12.8760406221986	-2.22618674586696	0.469500345260817	-2.61168443909405	0.00900973741544344	0.095188364228632
Pl09G0000258500.v1	1107.85329108951	0.143335234787136	0.109051279595333	0	1	1
Pl04G0000343200.v1	1048.67460191281	-0.845756745839211	0.103250235257783	0	1	1
Pl10G0000277000.v1	354.877520935996	1.05291345720719	0.165714116666292	0.319305670945022	0.749494732802384	1
Pl07G0000318600.v1	34.2429230968835	0.4790986729335	0.393966096001022	0	1	1
Pl04G0000046200.v1	6414.71159261223	0.0514140167359732	0.0551408740723201	0	1	1
Pl05G0000290200.v1	5010.74770454743	-0.192674644804295	0.0714278946005895	0	1	1
Pl09G0000154800.v1	689.199126326613	0.465190177043216	0.128503693407769	0	1	1
Pl05G0000165900.v1	8474.30348131039	1.09776659032101	0.0553047119937478	1.76778048011639	0.0770976094130576	0.661676129566333
Pl09G0000071100.v1	323.827651022465	0.490027074079056	0.178286252473631	0	1	1
Pl01G0000109700.v1	265.856983871343	-0.860609603167683	0.192158331449819	0	1	1
Pl03G0000004700.v1	456.798380178492	-0.118973096201038	0.147208641559735	0	1	1
Pl05G0000001500.v1	9316.87302115411	-0.224995061709787	0.0483440632924798	0	1	1
Pl04G0000369300.v1	39.0062432273651	-1.08077618205313	0.406485807099694	-0.198718333192194	0.842483082211703	1
Pl09G0000137800.v1	1799.05363510399	0.841012400691784	0.094421945381723	0	1	1
Pl11G0000122600.v1	54.3956004168763	1.41257839773334	0.395151034054678	1.04410304460004	0.296437717415579	1
Pl07G0000392600.v1	83.1871603593236	0.681313577676052	0.330676954878673	0	1	1
Pl11G0000329400.v1	271.808549421073	-0.90289080884329	0.185159948563012	0	1	1
Pl08G0000272100.v1	34.6668364636948	-0.440764878142182	0.401929286255563	0	1	1
Pl08G0000270500.v1	28.0109814992309	-1.35443997294089	0.466857491369433	-0.759203781653402	0.447730664239905	1
Pl06G0000255500.v1	126.671625747322	0.496991203635829	0.2483750908273	0	1	1
Pl04G0000078600.v1	3767.37838482146	-0.337664065801195	0.0584525688226715	0	1	1
Pl02G0000052200.v1	8675.6692332491	0.100331754716266	0.055804721599086	0	1	1
Pl03G0000257900.v1	221.871905938131	-0.667119722260365	0.250435822488359	0	1	1
Pl04G0000356700.v1	2313.63756265161	-0.660368372806524	0.0733876899994745	0	1	1
Pl02G0000268100.v1	1088.71103090824	0.707075653845464	0.118086684543704	0	1	1
Pl05G0000269800.v1	596.025990650141	1.00102819786079	0.131634564253056	0.00781100212261581	0.993767785375089	1
Pl09G0000128900.v1	208.320964312941	0.0718079607021653	0.262687402085984	0	1	1
Pl08G0000038300.v1	76.0666024732652	0.270725270028737	0.315028746847096	0	1	1
Pl02G0000020000.v1	300.000268244208	-0.506325031505826	0.215218498296908	0	1	1
Pl04G0000348600.v1	2716.01175953466	-0.0592496039305615	0.0761624852081568	0	1	1
Pl11G0000283100.v1	28.0412626732087	1.36789846739685	0.430040647213454	0.85549696239351	0.392276085338765	1
Pl09G0000027300.v1	2421.03281440215	-0.531665513650617	0.08765448491307	0	1	1
Pl01G0000076600.v1	178.552369917769	0.574599845140055	0.224671445771412	0	1	1
Pl03G0000104900.v1	9542.33846339378	-0.442929790633579	0.0676843877214842	0	1	1
Pl02G0000465300.v1	7499.96567000744	0.449755085041559	0.0748183750337825	0	1	1
Pl01G0000143800.v1	3548.15581231605	-1.75739591956548	0.104639088964694	-7.23817387038825	4.54766207761391e-13	1.11642460015842e-11
Pl08G0000010000.v1	238.689422524245	0.0584966420290385	0.228764603288775	0	1	1
Pl10G0000357800.v1	4390.43583187106	0.408432375823525	0.0712337444807131	0	1	1
Pl06G0000023200.v1	69.2668247465806	4.82060709620874	0.422938579754687	9.03347975118458	1.6629776133986e-19	5.58033613714615e-18
Pl07G0000261000.v1	302.485801134108	-0.750449074130372	0.182164218273746	0	1	1
Pl02G0000302100.v1	94.3592997701146	0.761152580624504	0.314692194260248	0	1	1
Pl04G0000328200.v1	173.341579509284	-4.98600474100157	0.315995097438224	-12.6141347549888	1.76485282310447e-36	1.0374140666671e-34
Pl07G0000361300.v1	18.3851842621334	0.0976914348881151	0.467758450404137	0	1	1
Pl09G0000013100.v1	3.73736272065476	-0.766120967126602	0.386698568234419	0	1	1
Pl07G0000311600.v1	14.4858603502242	-0.707044467495955	0.453386641927491	0	1	1
Pl07G0000132100.v1	133.023021191024	0.197816545781629	0.259073162092671	0	1	1
Pl08G0000322500.v1	3.43220207328417	0.207064383400277	0.338866409200429	0	1	1
Pl10G0000020800.v1	14.0501588570201	-0.312337773524801	0.46692657786412	0	1	1
Pl09G0000011500.v1	402.61525677169	1.49223556946297	0.165866937258501	2.96765333464756	0.0030008256570683	0.0345101761333751
Pl11G0000401200.v1	902.829975230447	0.503869310648219	0.111155377650493	0	1	1
Pl05G0000221700.v1	8.22060638341557	0.254065129773557	0.448502614764075	0	1	1
Pl10G0000306300.v1	6582.41854839994	0.422705403858451	0.0530278723793884	0	1	1
Pl08G0000069700.v1	1.65880650151267	0.298738401525609	0.275775588079414	0	1	1
Pl01G0000315800.v1	3316.11435738901	-0.382725231543861	0.0694669669824723	0	1	1
Pl02G0000340800.v1	2375.35580931538	0.393111574171639	0.0808958140746771	0	1	1
Pl02G0000428900.v1	1420.25859477677	-0.158716174513142	0.122504360325263	0	1	1
Pl11G0000115800.v1	5633.5883425731	-0.591938964524088	0.0731501345933905	0	1	1
Pl03G0000035400.v1	862.092105721096	0.464325013241687	0.106863244376711	0	1	1
Pl02G0000405200.v1	1.38995140552751	0.262256981765106	0.261300101506685	0	1	1
Pl08G0000333800.v1	3685.57625764843	-0.554591427473422	0.0678321649827612	0	1	1
Pl07G0000343700.v1	1312.77820584069	0.171242757845514	0.114756208995271	0	1	1
Pl01G0000332900.v1	41.4709676669704	4.09499013469406	0.441548727815218	7.0093965619787	2.39348165624178e-12	5.67779567049489e-11
Pl02G0000043900.v1	1.35513783617755	0.19245111684048	0.228419793524084	0	1	1
Pl09G0000099800.v1	530.647993027107	-0.352997222098496	0.136490615834605	0	1	1
Pl01G0000322400.v1	1115.84083562478	0.299585496350313	0.125083595019369	0	1	1
Pl06G0000131100.v1	3012.17750615694	-0.419125453667525	0.0845576918628923	0	1	1
Pl09G0000103200.v1	2310.85429323641	-0.0496518763132789	0.0727379599135452	0	1	1
Pl09G0000071400.v1	1249.51583727174	-0.452987850604317	0.114647335469257	0	1	1
Pl11G0000001600.v1	155.034762913162	0.22081448834187	0.229062864481246	0	1	1
Pl09G0000113000.v1	6.17919086383655	-0.151116172123423	0.449607688225103	0	1	1
Pl07G0000021600.v1	129.249115731665	0.905415363949716	0.28723101263211	0	1	1
Pl02G0000380600.v1	18.5052997454302	-0.909877228543382	0.455288353141566	0	1	1
Pl02G0000417600.v1	4.62410906500441	0.333830182977779	0.371449386112224	0	1	1
Pl06G0000155100.v1	10.2652506407992	0.86635069563175	0.447706547060072	0	1	1
Pl03G0000265100.v1	1883.04911322718	-0.0107602106690094	0.0940940461049076	0	1	1
Pl04G0000001600.v1	2738.30453443102	0.0869941395058338	0.0719184787796384	0	1	1
Pl10G0000052600.v1	3906.4329533889	0.465124682791796	0.0654560249397529	0	1	1
Pl10G0000039800.v1	7707.55936743839	-0.559024378300939	0.0487349937048087	0	1	1
Pl01G0000037900.v1	26626.7595060014	0.573818472224882	0.0493531657944105	0	1	1
Pl08G0000102900.v1	1355.69207298396	0.0873003238063322	0.100903214088182	0	1	1
Pl05G0000286000.v1	722.83835403403	0.141576200986819	0.114908038550419	0	1	1
Pl02G0000361400.v1	14.3071912046244	1.22869358367544	0.470113837668334	0.486464267484039	0.626638034017263	1
Pl03G0000275400.v1	94.9428865150402	0.144382836665154	0.272422274983847	0	1	1
Pl03G0000016800.v1	4.29690040875601	-0.947574537224292	0.410704063810409	0	1	1
Pl02G0000307000.v1	216.436782642596	0.574055260264747	0.222137592116304	0	1	1
Pl01G0000409700.v1	2069.1551577165	3.43648184784622	0.122400537135533	19.9058100958196	3.62385872737521e-88	6.95533794379174e-86
Pl02G0000449700.v1	1187.60704102786	0.68258412663265	0.107398832961805	0	1	1
Pl02G0000049800.v1	2651.16504937405	0.0791449730020376	0.0731081071228905	0	1	1
Pl08G0000012300.v1	635.587049994279	-0.131399279559425	0.131606662432508	0	1	1
Pl02G0000243700.v1	92.2859074478431	-0.572943643540704	0.278450005735143	0	1	1
Pl07G0000289800.v1	838.690504419552	0.309918756088095	0.117628557629508	0	1	1
Pl08G0000423500.v1	350.263396578428	0.0366046493207082	0.181094147627816	0	1	1
Pl07G0000327700.v1	2663.59477074635	-0.0301000236478054	0.0737995723494497	0	1	1
Pl04G0000342500.v1	660.58114733663	5.97687374364319	0.219768684507101	22.6459641181607	1.52891230683373e-113	4.30388814373695e-111
Pl06G0000222800.v1	472.76620210306	3.07493849795918	0.181465071148422	11.4343685251806	2.81577792444589e-30	1.39877909246738e-28
Pl04G0000329500.v1	56.1662365251608	-0.811333162722328	0.380243094691794	0	1	1
Pl10G0000330500.v1	173.85260320881	-0.701341582984453	0.279337708334877	0	1	1
Pl01G0000103200.v1	432.545936110353	-0.145199368871198	0.151610176795527	0	1	1
Pl01G0000375000.v1	3576.27350408317	-0.33352174074562	0.0634404319943684	0	1	1
Pl03G0000087600.v1	2931.50375592005	0.110016594023176	0.0714506708984612	0	1	1
Pl03G0000205100.v1	1951.937821893	0.248081399839257	0.119686621885223	0	1	1
Pl11G0000365200.v1	23316.1520417581	0.182841791365503	0.154478729403949	0	1	1
Pl03G0000010700.v1	3.15249215790022	-0.520477930139197	0.340273794604346	0	1	1
Pl11G0000009200.v1	51.289334354431	0.0936448256819621	0.349665782278605	0	1	1
Pl02G0000008400.v1	250.875078973574	-0.0274497971729531	0.203797805425641	0	1	1
Pl03G0000233000.v1	28.6004543983081	1.51761702885038	0.424432707076007	1.21955028493525	0.222635402493059	1
Pl04G0000021000.v1	1384.99469756125	-0.438107267549786	0.0944386712076435	0	1	1
Pl04G0000024200.v1	24.6744249649653	-0.95994234653386	0.436940216718817	0	1	1
Pl04G0000082800.v1	1248.11886383523	0.0613780108269858	0.106564561704396	0	1	1
Pl05G0000083500.v1	2570.45182848592	-0.389000361075922	0.0967711771883656	0	1	1
Pl06G0000203200.v1	100377.160435141	0.83500569145748	0.0571810820352414	0	1	1
Pl07G0000049800.v1	247.676833845119	-0.554492176151318	0.183257844745557	0	1	1
Pl10G0000328500.v1	94.125232827653	-3.69613896338623	0.33136199016156	-8.13653660780975	4.06745898475875e-16	1.14371890542578e-14
Pl08G0000255800.v1	891.534732411051	-0.205117527112903	0.137477012671439	0	1	1
Pl02G0000073300.v1	259.614147377793	-2.15800340278642	0.291150598151423	-3.97733478872731	6.96920114413843e-05	0.000978197844801923
Pl03G0000304000.v1	3531.98635809069	0.1101133319077	0.0630452721084854	0	1	1
Pl03G0000199800.v1	8061.18914905006	0.305786452519536	0.0475921989354624	0	1	1
Pl07G0000015900.v1	862.016479489743	0.462249615090081	0.131562458029835	0	1	1
Pl08G0000087100.v1	1700.10549810691	-0.212752930233673	0.0901597154222995	0	1	1
Pl01G0000008900.v1	18.6429941792646	-1.50877152533483	0.469494450257478	-1.08365823079657	0.278516361864128	1
Pl04G0000326000.v1	4.36076400418148	-0.0815543764963747	0.423251608450845	0	1	1
tig000001010020.v1	637.882288719094	-0.73503060776757	0.134131038442455	0	1	1
Pl03G0000252300.v1	157.145501670477	-1.06519246539747	0.226173090906456	-0.288241475306329	0.773161902641865	1
Pl10G0000308900.v1	71.4385001920421	2.87489630355696	0.375652031067268	4.99104529857106	6.00534106576533e-07	9.99640708943264e-06
Pl03G0000296300.v1	8448.08377292772	0.199376264881986	0.0542571720530944	0	1	1
Pl07G0000097500.v1	1459.72420578886	0.050602549183508	0.0937137506260338	0	1	1
Pl06G0000133800.v1	17.8123183251251	0.907396200987993	0.455954663465151	0	1	1
Pl07G0000301700.v1	6.13590515714655	-0.577994410768854	0.427076402795203	0	1	1
Pl01G0000357900.v1	468.103501220875	-0.353333221114335	0.148143827109964	0	1	1
Pl03G0000218500.v1	183.901760272474	2.85990007952244	0.256073852020725	7.26313938282113	3.78207850313005e-13	9.3118521746161e-12
Pl04G0000350900.v1	258.275626327026	0.345986659611442	0.247966995386924	0	1	1
Pl06G0000164500.v1	6869.68175880255	-1.29033136695449	0.0677197994434756	-4.28724493191726	1.80902792168342e-05	0.000268965507017896
Pl04G0000365800.v1	2.72782593900047	-0.465323109026565	0.326895597965924	0	1	1
Pl08G0000364400.v1	2490.04311068325	0.663987595397743	0.0687638815045286	0	1	1
Pl02G0000445900.v1	325.132828029579	0.136174634855117	0.159037312983115	0	1	1
Pl10G0000255000.v1	4.84846142988628	-0.95780990275303	0.411310763380139	0	1	1
Pl09G0000037200.v1	79.1540009391778	-0.109701652616418	0.327537384341613	0	1	1
Pl01G0000287300.v1	50.7256317013284	0.177430013343349	0.366767709449767	0	1	1
Pl04G0000054730.v1	7381.81820058377	-1.25522277609186	0.0665910124767287	-3.83269102840338	0.000126749105708041	0.00172181694000708
Pl05G0000202000.v1	190.409954493679	-1.86388958997975	0.466740090124313	-1.85090076524101	0.0641838306538324	0.566781927366624
Pl08G0000379600.v1	7.55795581701211	-1.52958270033804	0.453482809862532	-1.16781207318218	0.242882577073358	1
Pl03G0000208200.v1	748.300523570204	0.268165791945747	0.115728220228379	0	1	1
Pl03G0000011800.v1	43.3901044060537	-2.00418255836555	0.398689888956992	-2.51870585680661	0.0117787008465721	0.122300568011436
Pl04G0000328500.v1	554.206576107239	0.14534666123407	0.164593246374796	0	1	1
Pl11G0000107200.v1	4246.73655619561	0.199253070780401	0.0669616892861822	0	1	1
Pl04G0000160900.v1	14.6588060951645	-1.40810056800306	0.467028209523223	-0.873824235199145	0.382213980135539	1
Pl01G0000003300.v1	6714.99499744423	-0.128807083500148	0.0608779821837547	0	1	1
Pl01G0000000300.v1	220.801636153957	0.144440658433228	0.227044844950518	0	1	1
Pl07G0000361500.v1	4308.78066058396	-0.3775991820949	0.0910703366488172	0	1	1
Pl08G0000005600.v1	556.958157315501	-0.244257277612034	0.147306851396484	0	1	1
Pl08G0000343100.v1	1166.02176933504	0.565740586746195	0.113271405504674	0	1	1
Pl04G0000259900.v1	687.146663977607	0.0784566724577119	0.122254010025095	0	1	1
Pl03G0000038900.v1	655.411168258159	-1.72637401657631	0.152789977044633	-4.7540684973342	1.99363443324748e-06	3.20283629463063e-05
Pl07G0000351500.v1	5.64643570778084	0.410803744926662	0.380903901504218	0	1	1
Pl06G0000274900.v1	286.936422674233	-1.46296469401077	0.230370622495759	-2.00965161701247	0.044468074088348	0.408632084522415
Pl09G0000047300.v1	9960.58130159509	-0.519008722953289	0.0546789482726646	0	1	1
Pl09G0000301600.v1	1090.13990775851	-0.519280819602647	0.117384639637268	0	1	1
Pl08G0000391600.v1	3391.96604216219	-1.63413181928552	0.280050482393956	-2.26434824844711	0.0235527042536385	0.230300178412169
Pl03G0000096100.v1	355.091365031702	-1.79974979228339	0.161648470377294	-4.9474627901937	7.51870708009715e-07	1.24257301940157e-05
Pl01G0000339000.v1	754.505465109278	-1.05749092551424	0.148242539505787	-0.387816653073403	0.69815172081759	1
Pl03G0000232300.v1	44076.0507455534	-0.481710520057107	0.0559328580126472	0	1	1
Pl01G0000034000.v1	1803.65507569403	-0.0430060845379406	0.0967999700293886	0	1	1
Pl10G0000356900.v1	19.4540604118662	0.204303047539987	0.451484819861326	0	1	1
Pl03G0000076000.v1	2442.31240600963	3.03287554228603	0.101873476441947	19.9549049790646	1.35881059578113e-88	2.64811280339345e-86
Pl06G0000300700.v1	8843.55160651387	0.554184531982482	0.0666983685372405	0	1	1
Pl02G0000024800.v1	1295.37882471114	-0.491155983502361	0.0974870683972748	0	1	1
Pl11G0000020800.v1	1155.7100804198	0.0679471725149688	0.0917542299130799	0	1	1
Pl03G0000132000.v1	2154.27736449646	0.286084930590157	0.0806235594341227	0	1	1
Pl10G0000347500.v1	2049.081700918	0.0254264753879048	0.0755990979619391	0	1	1
Pl06G0000342200.v1	1927.60222020862	-0.274366628413739	0.079925168376298	0	1	1
Pl11G0000041000.v1	2882.76332349896	-0.0513504941420536	0.073787801047052	0	1	1
Pl02G0000347200.v1	926.071747558605	-0.699751323595584	0.110970221818774	0	1	1
Pl02G0000292100.v1	11.3272055910773	-0.66830306842352	0.460495888452232	0	1	1
Pl01G0000107800.v1	1331.56651122772	-0.213041206935195	0.0924243133630562	0	1	1
Pl07G0000020900.v1	36.1880493897883	0.974583997619184	0.416615334506117	0	1	1
Pl07G0000270100.v1	18.1300547098478	-0.335657937686956	0.45440536610529	0	1	1
Pl06G0000295000.v1	384.063397261051	-0.507617706253234	0.152727915890822	0	1	1
Pl02G0000309700.v1	9.26639818420085	0.418027316519588	0.453650690108232	0	1	1
Pl08G0000276500.v1	14.6669814844808	0.217011988694288	0.466732527142553	0	1	1
Pl03G0000246900.v1	2005.42899168079	-0.604826544683986	0.0863971547447827	0	1	1
Pl09G0000257100.v1	4978.55519535131	0.168220453475627	0.0748272181409577	0	1	1
Pl05G0000045100.v1	1179.05505682813	-0.0635095851863073	0.114933706531758	0	1	1
Pl06G0000214100.v1	187.934955696792	-1.13982314834597	0.21188132539638	-0.659912562300603	0.509309942147332	1
Pl09G0000088300.v1	731.808975710588	-0.293477850162891	0.12569976671192	0	1	1
Pl09G0000349200.v1	3049.64863528663	-1.54405629246335	0.0764928620421253	-7.11251060476377	1.1395077719529e-12	2.75209050547443e-11
Pl09G0000158800.v1	13955.299487488	-0.0402795422397467	0.0551803803966645	0	1	1
Pl10G0000289900.v1	1247.84980359782	0.189137533041849	0.109976318391828	0	1	1
Pl02G0000018500.v1	23.4211520382619	-0.837198069404165	0.470145904388053	0	1	1
Pl02G0000097300.v1	3.41395476745634	0.51825083606241	0.340201316039013	0	1	1
Pl08G0000135500.v1	5915.58562273384	-0.0529406127044413	0.0644801875824861	0	1	1
Pl06G0000302500.v1	177.797429678877	-0.607227647851492	0.223968329454969	0	1	1
Pl02G0000414900.v1	741.619729346549	-0.117950274764711	0.114932618799729	0	1	1
Pl06G0000013000.v1	4193.70769650928	-0.0878160104251052	0.0733625362708927	0	1	1
Pl08G0000299500.v1	595.271971313335	0.809385519667783	0.167127697564139	0	1	1
Pl09G0000320200.v1	2080.49239118799	-0.080604105219421	0.0808718597796912	0	1	1
Pl06G0000320500.v1	275.373076258886	-0.153046826616636	0.192173943815765	0	1	1
Pl10G0000006600.v1	144.714351859989	2.09920367687432	0.260876438266049	4.21350308284001	2.5144015367507e-05	0.000368861395098894
Pl10G0000019100.v1	1190.21257102464	0.407035042777901	0.0981582240964141	0	1	1
Pl07G0000140300.v1	1507.25622685407	-0.0432375558447222	0.0833071350257553	0	1	1
Pl01G0000280200.v1	977.87209626139	-0.0153213749792355	0.116741911614267	0	1	1
Pl02G0000074800.v1	4298.36245517238	0.626215661088823	0.0706030064237267	0	1	1
Pl09G0000017500.v1	2530.20147532057	-0.0118768711505715	0.0700933346337585	0	1	1
Pl06G0000236200.v1	4414.95265498871	-0.0195701684843333	0.056952680579861	0	1	1
Pl03G0000226500.v1	9124.03107214812	0.239171289462713	0.0723657317081723	0	1	1
Pl02G0000380100.v1	490.488531118476	-0.177049396169831	0.147728693336071	0	1	1
Pl02G0000023300.v1	3089.32388437355	0.278018883525977	0.0663857438832065	0	1	1
Pl02G0000058300.v1	35.3086615079526	-0.0805363417801964	0.390446588514195	0	1	1
Pl02G0000019800.v1	654.733338898468	0.516100777817183	0.139052246028641	0	1	1
Pl02G0000182600.v1	2598.71076725648	0.112204453778721	0.08115489854812	0	1	1
Pl09G0000258700.v1	11805.7270968093	-0.608748010604844	0.0611349207318394	0	1	1
Pl06G0000128900.v1	175.325750146219	0.600590941113623	0.250678851156164	0	1	1
Pl06G0000305400.v1	202.075127195383	-3.10917094062098	0.272370346058055	-7.74376128365831	9.6518144434748e-15	2.57398651500457e-13
Pl06G0000194800.v1	1.26675705678409	0.241950383885255	0.252555461740218	0	1	1
Pl06G0000227900.v1	8477.88486331064	1.0067448695644	0.295385483170487	0.0228341267553238	0.98178258590149	1
Pl03G0000092600.v1	126.02530970102	-0.369309618565048	0.24633148500038	0	1	1
Pl07G0000229900.v1	120.389526370287	0.162512641915085	0.283757873975434	0	1	1
Pl08G0000390100.v1	40.571672884465	-4.11361340977065	0.441756888415753	-7.04825095300001	1.81180668040723e-12	4.32223373334438e-11
Pl05G0000250000.v1	4448.91089722437	-0.962251079656496	0.0612941838496334	0	1	1
Pl04G0000295800.v1	123.844991886862	-1.37868696199206	0.307741497618484	-1.23053590407079	0.21849649054133	1
Pl09G0000029500.v1	10187.6656381993	0.644932162262666	0.0475988449803013	0	1	1
Pl09G0000340400.v1	224.811071191234	-0.14048560615093	0.193623868503413	0	1	1
Pl11G0000002800.v1	7836.33068710965	1.49154310901594	0.0535210556990358	9.18410712561475	4.14955417209911e-20	1.42451158469012e-18
Pl02G0000443100.v1	6014.35300636742	-0.307432588049388	0.0580267382094251	0	1	1
Pl10G0000306100.v1	1.86874652421523	0.0597881012490613	0.269844399723144	0	1	1
Pl11G0000320700.v1	1433.1014434332	-0.133670305243665	0.0852129306011199	0	1	1
Pl08G0000069100.v1	1222.37512924809	0.0312758754611818	0.114148252230299	0	1	1
Pl01G0000411400.v1	645.61439064391	-1.71140071522513	0.140398599168296	-5.06700721687666	4.04118967314011e-07	6.82102200992703e-06
Pl06G0000158700.v1	24.8582575092821	-2.84983068880693	0.458760460647144	-4.03223653188746	5.52485384878962e-05	0.000781967442788184
Pl10G0000096300.v1	9.16162356530476	-0.529520234745554	0.437724715785907	0	1	1
Pl03G0000032100.v1	18.7817503890859	-0.310720345082949	0.470120339299276	0	1	1
Pl07G0000114400.v1	5.00879374008179	0.237718675633973	0.436026118724269	0	1	1
Pl07G0000280800.v1	2512.89496401702	0.572957865850418	0.0759228966493294	0	1	1
Pl07G0000327400.v1	89473.9907516605	0.471939842827051	0.0360457991130286	0	1	1
Pl07G0000333000.v1	790.84105208875	0.353243112706669	0.114294759635186	0	1	1
Pl09G0000063000.v1	14811.5343148065	0.257791415495994	0.0678953721408875	0	1	1
Pl11G0000110400.v1	1745.84211689736	-2.08343437725896	0.102071435171086	-10.6144718690687	2.55233674811046e-26	1.13245974629384e-24
Pl01G0000298400.v1	85.8614435554113	-1.02136572522161	0.387095012801445	-0.0551950413077849	0.955983079378579	1
Pl08G0000254900.v1	12.8552298327794	0.673562863280923	0.469845900579622	0	1	1
Pl02G0000407400.v1	116.64644094646	-0.938110416688468	0.291857206915985	0	1	1
Pl01G0000043300.v1	791.103003605378	-0.122659717194634	0.123518676183889	0	1	1
Pl08G0000099200.v1	173.695583009086	0.410215496764241	0.231869635072949	0	1	1
Pl01G0000010200.v1	1265.5090826968	-0.831872972120039	0.0994942062151972	0	1	1
Pl07G0000043600.v1	156.935990947431	-0.4189819728208	0.229908063775596	0	1	1
Pl05G0000215800.v1	726.797201450829	0.146461544882626	0.122309753184493	0	1	1
Pl08G0000036600.v1	163.166570205651	-1.26833446730319	0.226602079273123	-1.18416595365731	0.236347376479076	1
Pl03G0000178400.v1	7326.53318609682	-0.110812269866188	0.0678378654243361	0	1	1
Pl04G0000289200.v1	235.972885896959	-0.547558128830438	0.241190408390955	0	1	1
Pl07G0000240600.v1	1215.07461518818	-0.00249622227779432	0.0970200690511841	0	1	1
Pl02G0000394900.v1	1.21629117708478	0.233100488172688	0.248547803490198	0	1	1
Pl01G0000038100.v1	539.023908699896	0.042257111096192	0.155834821683418	0	1	1
Pl04G0000058600.v1	2507.42921398095	0.27469006011358	0.0725103534384892	0	1	1
Pl07G0000060400.v1	1446.32645185731	0.0274673254498008	0.118229895322847	0	1	1
Pl08G0000353900.v1	1561.79049569988	-0.056072142709992	0.103568108078639	0	1	1
Pl02G0000449100.v1	1457.11598996931	-0.041557000965801	0.105137938059617	0	1	1
Pl11G0000071800.v1	249.277792987029	-0.229300184611726	0.194320799204139	0	1	1
Pl02G0000167900.v1	48.1307802680018	-0.0561777227242729	0.222947800424829	0	NA	NA
Pl04G0000060200.v1	572.061805993269	-1.75062910234983	0.174901581777124	-4.29172277759241	1.77292207415464e-05	0.000264062203108218
Pl05G0000288200.v1	2000.89234170743	-0.805795571248878	0.0777272997981974	0	1	1
Pl08G0000374900.v1	1099.61765583874	0.0256290030377407	0.0986773613351642	0	1	1
Pl11G0000321500.v1	657.447118438747	1.18150152091767	0.124117451442743	1.46233683344201	0.143648929729239	1
Pl02G0000348500.v1	53.0670345733642	1.21451820671629	0.357179276603597	0.60058973397375	0.548113277310835	1
Pl09G0000006500.v1	58.1035477516913	-0.399347047970854	0.341762008695018	0	1	1
Pl02G0000380400.v1	263.774873720524	-1.62912869581789	0.21397723271272	-2.94016652071832	0.00328035899805945	0.03741913337048
Pl07G0000383700.v1	0.862360441203893	0.162712692365716	0.212209737787749	0	1	1
Pl03G0000106100.v1	3793.82074069128	0.730557224832246	0.0698927257724426	0	1	1
Pl06G0000211300.v1	3390.85398480778	-0.274562635051467	0.068241928252922	0	1	1
Pl06G0000202900.v1	460.576641108863	-0.977416849595424	0.147479872158706	0	1	1
Pl03G0000205300.v1	7.77918602009836	0.643590419309424	0.446209272793016	0	1	1
Pl10G0000045500.v1	1804.53815517721	-0.888873251981682	0.0787325921434523	0	1	1
Pl08G0000005100.v1	53548.38771249	0.0780908605902505	0.0439766920988837	0	1	1
Pl02G0000401500.v1	4416.09230358986	-0.0306465527780052	0.0546981771535712	0	1	1
Pl05G0000047300.v1	1842.55077529861	0.04256833034201	0.0776387144446512	0	1	1
Pl11G0000066700.v1	62.935531673779	-0.659192232127678	0.393175054612172	0	1	1
Pl03G0000339900.v1	4338.56428265002	0.406960207007828	0.0621406216962388	0	1	1
Pl10G0000004700.v1	42.4992133590173	0.581901678142007	0.404146653938837	0	1	1
Pl09G0000104300.v1	19238.9883188077	-0.15302087119343	0.0480880753633644	0	1	1
Pl06G0000265800.v1	25.2028881044587	0.911804441304273	0.438564673231227	0	1	1
Pl02G0000373200.v1	20.2727068453095	-0.0668630102038573	0.440273972830293	0	1	1
Pl01G0000035100.v1	502.685930897402	2.05059147201715	0.172573266659225	6.08779964797052	1.14472994596349e-09	2.34831847619313e-08
Pl01G0000410400.v1	830.971504584527	0.110854097183901	0.125250350533387	0	1	1
Pl04G0000324600.v1	1095.65331645169	-0.0604797577097122	0.110898028822779	0	1	1
Pl02G0000001100.v1	75.7396507770936	0.342380304228953	0.325721646662867	0	1	1
Pl09G0000145600.v1	40.3393258386536	3.66493329405901	0.436618753366976	6.10357038837301	1.0372485699311e-09	2.12955368875238e-08
Pl02G0000025900.v1	80.1948396797803	-0.27315025049205	0.345334048763441	0	1	1
Pl02G0000009000.v1	43.996682885792	-0.326459013121774	0.411260307514865	0	1	1
Pl03G0000159200.v1	1376.76799259612	-0.230558385593806	0.113910420644534	0	1	1
Pl08G0000383500.v1	3.44100748196564	-0.254071885737174	0.399370290764668	0	1	1
Pl09G0000321500.v1	1.76965367940445	0.234283021269721	0.248718471389455	0	1	1
Pl02G0000120100.v1	3.35247621570369	-0.511215812897694	0.338023422083263	0	1	1
Pl06G0000119200.v1	397.993952435801	0.474207795044012	0.174093931467653	0	1	1
Pl04G0000345400.v1	4060.24625760728	1.67586996312319	0.0670096707239657	10.0861555626399	6.36122413871737e-24	2.54599705457195e-22
Pl11G0000081400.v1	201.003929412389	0.178364671103436	0.248617077320167	0	1	1
Pl03G0000061500.v1	1.69274082023593	0.136751502895799	0.296007905743588	0	1	1
Pl01G0000095900.v1	410.33124770783	-0.373916538325641	0.147675791122875	0	1	1
Pl04G0000021200.v1	1345.92278496481	0.0907257313138425	0.0945436812927692	0	1	1
Pl06G0000197200.v1	53.8054776428835	-1.31060145452436	0.386387709383728	-0.803859561215735	0.421478086837784	1
Pl09G0000086900.v1	4657.73243463131	-0.623039255367242	0.0788665262979702	0	1	1
Pl02G0000074700.v1	1879.29249642382	-0.238428804508854	0.0870777315904482	0	1	1
Pl03G0000194400.v1	8740.40058642824	0.281611092636328	0.0637650569830815	0	1	1
Pl07G0000395900.v1	624.100575465151	-0.215213622891203	0.158515243461107	0	1	1
Pl05G0000274800.v1	1663.4119765449	-0.385272790331064	0.0925570606114853	0	1	1
Pl02G0000327900.v1	4406.92671847229	-0.26043592022431	0.0551954795484944	0	1	1
Pl07G0000046300.v1	959.653997633887	-2.65584013351572	0.122944439354017	-13.4681986612485	2.40665953182373e-41	1.60877887173494e-39
Pl02G0000427800.v1	50.0489203100321	-3.89842782030491	0.421688405003018	-6.87338752006749	6.26949474927849e-12	1.45589046263034e-10
Pl11G0000307200.v1	37.0839214572781	0.214391411013709	0.395145636211515	0	1	1
Pl11G0000063000.v1	4433.08709729438	0.480185530801761	0.0624056552671867	0	1	1
Pl02G0000348000.v1	253.882097890231	0.174537420271978	0.202686283246884	0	1	1
Pl09G0000047100.v1	4522.46985170539	-1.66848830014779	0.0805674594301633	-8.29724934701767	1.06549592389216e-16	3.11712924154826e-15
Pl05G0000225500.v1	124.8143746118	1.84026752594958	0.310635893619177	2.70499173859059	0.00683060882030261	0.0738597842348983
tig000001980060.v1	1849.70333306844	0.858351137864941	0.386225163746974	0	1	1
Pl06G0000319600.v1	225.702846387752	-0.00497089958931425	0.194159729187833	0	1	1
Pl06G0000291400.v1	14.7629462266134	0.324379326455189	0.460818279763963	0	1	1
Pl09G0000137300.v1	966.914120367095	0.0746670403226684	0.120248387411045	0	1	1
Pl01G0000356100.v1	520.634762609374	0.326244899102338	0.153324878127536	0	1	1
Pl08G0000077900.v1	8178.71528446731	0.443968790198773	0.0575576545440911	0	1	1
Pl10G0000005500.v1	16.2850321168101	-0.840754097088242	0.456582345773803	0	1	1
Pl09G0000182700.v1	290.803381274501	0.353630647875575	0.187362170607944	0	1	1
Pl05G0000095200.v1	1.14891333297432	-0.0258190927324025	0.235669312116392	0	1	1
Pl11G0000323600.v1	10.4654862890601	-0.923157817023873	0.452544120849772	0	1	1
Pl01G0000368000.v1	462.573026118835	3.17274586935398	0.189742817834357	11.4510045447452	2.32436146753971e-30	1.1614930528623e-28
Pl10G0000154500.v1	28.0342070905247	0.233766952823221	0.42214873895776	0	1	1
Pl02G0000284900.v1	4679.58935601294	0.491674716673759	0.0727890721294274	0	1	1
Pl03G0000002700.v1	812.818241054326	0.597423810178207	0.125173518026622	0	1	1
Pl01G0000049000.v1	1426.38294430319	-0.00250797495747869	0.0957995016622104	0	1	1
Pl08G0000300400.v1	162.580116893668	-0.877340949582447	0.247542744663876	0	1	1
Pl07G0000114700.v1	270.546722367175	-0.535659157094703	0.237340941963069	0	1	1
Pl03G0000324500.v1	14.3421683206498	-0.509478220957548	0.470142068962608	0	1	1
Pl08G0000045500.v1	382.568770636709	0.41628535641077	0.17003067113165	0	1	1
Pl07G0000084500.v1	26.7907424122549	0.123552415679795	0.435953844029044	0	1	1
Pl08G0000005400.v1	2.12844406997871	0.26823595702152	0.263314267409301	0	1	1
Pl04G0000376400.v1	739.821289938582	-0.408388320687769	0.124540745315631	0	1	1
Pl07G0000033700.v1	5.07737105361204	0.23522641387892	0.441482488755068	0	1	1
Pl05G0000032200.v1	1.83577186945311	0.324248947852427	0.285086559184118	0	1	1
Pl07G0000287200.v1	2158.77270521524	0.170218048082562	0.0903367400408778	0	1	1
Pl07G0000352100.v1	33.0525651884617	-2.34102342574662	0.462378890479739	-2.90026956973587	0.00372841860971314	0.0421694131594118
Pl09G0000163500.v1	2490.06551164047	-0.54532715594389	0.0973381709035136	0	1	1
Pl01G0000111400.v1	6783.56087746595	0.462823323623041	0.0686167033696285	0	1	1
Pl10G0000016800.v1	6.3589717470819	-0.0503980882511172	0.410636066836274	0	1	1
Pl03G0000039100.v1	5666.92961562488	0.888168289550727	0.0585607850426237	0	1	1
Pl10G0000339700.v1	228.509723661477	-0.470147560393438	0.196349991545708	0	1	1
Pl08G0000294600.v1	1.92894548573356	-0.250785139606995	0.255571821146061	0	1	1
Pl09G0000097300.v1	2897.13594646648	-0.0468220574530068	0.0737370269965829	0	1	1
Pl09G0000354800.v1	621.034104749825	0.618075488737678	0.130511274448665	0	1	1
Pl08G0000124200.v1	6275.1188295906	0.137947396086647	0.0522187971551666	0	1	1
Pl07G0000329250.v1	30.5249390330211	0.12151636301723	0.416023571376655	0	1	1
Pl11G0000080400.v1	975.490098168433	-0.983144542061611	0.112536229592303	0	1	1
Pl09G0000320000.v1	20670.1252729057	0.252415330317736	0.0490586055804351	0	1	1
Pl06G0000179500.v1	267.0596640153	-0.664169853961012	0.228296531000123	0	1	1
Pl07G0000311900.v1	71.8741835376828	2.96330477715242	0.373569566242473	5.25552655935066	1.47601549469679e-07	2.58430218093595e-06
Pl01G0000422500.v1	797.18763344373	1.12606195441536	0.157417295859504	0.80081387326	0.42323940627959	1
Pl11G0000134200.v1	76.737458779847	2.75644314812901	0.384161561965866	4.57214703923208	4.82751971167816e-06	7.54039530797572e-05
Pl09G0000063300.v1	93.4241612328379	0.142500171924199	0.286487402181313	0	1	1
Pl04G0000011000.v1	769.66581978427	-0.688689383502308	0.113561672527207	0	1	1
Pl04G0000106400.v1	60.2677882418999	-0.308068174460304	0.351268146572538	0	1	1
Pl04G0000039600.v1	2350.76670432444	-0.0258780332589758	0.0824827639332568	0	1	1
Pl11G0000051700.v1	87430.6293603	0.200717077978809	0.0521430253904217	0	1	1
Pl02G0000047300.v1	1900.9047566401	-0.335077421872328	0.0975116791731499	0	1	1
Pl06G0000201200.v1	546.000145089462	0.0140511207620245	0.137560118681807	0	1	1
Pl03G0000252800.v1	1008.5491541938	-0.0223594858868788	0.116914659880961	0	1	1
Pl05G0000007900.v1	328.201047198804	1.45605475243655	0.182742512730542	2.49561388656736	0.0125739384959759	0.129759972218147
Pl09G0000128800.v1	8583.06849004196	0.0961265387508024	0.0462489688135974	0	1	1
Pl09G0000061600.v1	94.594808382087	0.913708805600645	0.299043479708184	0	1	1
Pl09G0000147700.v1	84.727762935843	-0.555529873030428	0.346558398280958	0	1	1
Pl08G0000107400.v1	441.193000946046	0.585064921644124	0.149469634934288	0	1	1
Pl01G0000096000.v1	425.407886150907	0.777826782327451	0.157544963773781	0	1	1
Pl10G0000296300.v1	191.897133204019	-1.02272641714008	0.202746912373554	-0.112092543723687	0.910750029413722	1
Pl10G0000314300.v1	563.055794331287	2.91149897604823	0.148111086995057	12.9058466508455	4.17204615150686e-38	2.55929271787957e-36
Pl05G0000197700.v1	28298.8723486439	-0.611946755934606	0.0532881709840486	0	1	1
Pl03G0000221300.v1	264.311209566742	-3.18877002207529	0.229881490041039	-9.52129735058069	1.71030356450755e-21	6.17244171037018e-20
Pl11G0000142600.v1	58.3599440327295	-1.10814844291516	0.392348011056438	-0.275644172692394	0.782821378575659	1
Pl06G0000311900.v1	7191.9385735921	0.188232465128273	0.0609726549270448	0	1	1
Pl02G0000449200.v1	547.783784805059	-0.250948919445181	0.179616068530114	0	1	1
Pl08G0000045000.v1	293.996387416454	-0.642624253551061	0.181457029684178	0	1	1
Pl03G0000184200.v1	146.140542532463	0.334263975808333	0.248232140243897	0	1	1
Pl08G0000347400.v1	1895.18195555643	0.187973589627692	0.112876335672501	0	1	1
Pl02G0000063100.v1	418.530940486392	0.411915459186136	0.154997247000255	0	1	1
Pl10G0000020900.v1	8.82025178700123	-1.51769108540066	0.45219052243105	-1.14485169352393	0.252270597429739	1
Pl04G0000030900.v1	1227.35166019369	0.0928434691680059	0.0920490662642566	0	1	1
Pl02G0000402200.v1	4.24483198021608	0.384925064021617	0.361832384860443	0	1	1
Pl10G0000070100.v1	4524.90865678877	-0.307039649287767	0.0793290865895375	0	1	1
Pl07G0000100700.v1	6.84497541468915	0.60718544631581	0.419145898658165	0	1	1
Pl01G0000343200.v1	1245.53816263242	0.239847301035392	0.103888069467863	0	1	1
Pl04G0000344700.v1	955.683323796773	-0.164165489114023	0.105568663568922	0	1	1
Pl04G0000113300.v1	7129.04264915759	0.316818644032566	0.062364369260948	0	1	1
Pl06G0000015700.v1	34663.6887609043	-1.83226839631022	0.372510826260767	-2.23421263930626	0.0254690851918306	0.247225775224149
Pl03G0000360300.v1	1.65880650151267	0.298738401525609	0.275775588079414	0	1	1
Pl04G0000338200.v1	3114.27778958249	-0.567825916334862	0.0944175897355823	0	1	1
Pl05G0000020700.v1	2690.38942249472	0.0999932171942317	0.0832882999338556	0	1	1
Pl08G0000303900.v1	1963.03039856087	1.46533077252531	0.0941219325860281	4.94391434323759	7.656935694075e-07	1.26459234556317e-05
Pl07G0000146100.v1	1866.06264982455	0.867343041413191	0.0838819100290187	0	1	1
Pl02G0000014400.v1	8595.81200281284	-0.547382375444442	0.0478913687133082	0	1	1
Pl07G0000023100.v1	834.736810926501	0.00341007279448707	0.11017832058992	0	1	1
Pl02G0000435700.v1	1018.47941742426	-0.264511727154138	0.0946578552228751	0	1	1
Pl05G0000065000.v1	4716.57249610412	-0.281204686108543	0.0660921911269092	0	1	1
Pl06G0000222700.v1	880.51471128215	0.479372435694205	0.128743237875336	0	1	1
Pl05G0000236400.v1	777.669624554313	1.40729874810922	0.115938628958507	3.51305472358988	0.000442986229080246	0.00567681138783411
Pl03G0000213800.v1	436.663999711478	-0.124586879138135	0.145138268749436	0	1	1
Pl02G0000354900.v1	1761.1729459842	-0.682360490475499	0.0987313179585584	0	1	1
Pl01G0000249100.v1	1.27408309696144	0.0204023092841355	0.242484670676133	0	1	1
Pl04G0000337000.v1	397.569086094192	-0.428618091895804	0.161629511177946	0	1	1
Pl05G0000210400.v1	79.5242725791283	-1.20012247727251	0.334390600113656	-0.598469206982758	0.549526899548041	1
Pl11G0000387300.v1	1.8479152311512	0.245723563903306	0.253800386850972	0	1	1
Pl07G0000254900.v1	67.4616891817427	0.59306776533988	0.31552537852658	0	1	1
Pl09G0000352000.v1	539.074776988729	-0.348814490779807	0.139681026170351	0	1	1
Pl09G0000146500.v1	9640.23863885912	0.0323020251842182	0.0604048617300712	0	1	1
Pl01G0000065300.v1	8.77947260779259	0.982779960025981	0.425238808334011	0	1	1
Pl04G0000056000.v1	8.72710203235379	1.60851675957717	0.456899854588691	1.33183837435222	0.182913304990622	1
Pl04G0000369600.v1	1294.42421154075	0.559838912529599	0.106103789342227	0	1	1
Pl03G0000193000.v1	35.8162882175533	-1.67306345133113	0.40161090402309	-1.67590930572054	0.0937559586894189	0.788614612681417
Pl09G0000184900.v1	921.757674527295	0.178639387152215	0.119147608631566	0	1	1
Pl10G0000275000.v1	265.375052432799	0.218528592675363	0.19034127400605	0	1	1
Pl10G0000002100.v1	145.711820306438	-1.19178435321269	0.246774185044978	-0.777165379667801	0.437061204850673	1
Pl06G0000041000.v1	1.23875757558312	0.17682982301271	0.220052527571015	0	1	1
Pl03G0000323100.v1	3607.8824478256	-0.130612111094233	0.072260537883142	0	1	1
Pl03G0000062400.v1	532.474562209358	0.013553760472604	0.137352323238525	0	1	1
Pl08G0000037500.v1	14276.1570923456	-1.0383646091486	0.0496476379163049	-0.772737853375296	0.439677539491514	1
Pl11G0000360300.v1	285.14847760503	0.118213718068606	0.196044884307776	0	1	1
Pl02G0000066800.v1	181.89939262466	-0.230774118040983	0.228708383746982	0	1	1
Pl03G0000275500.v1	2857.40082677756	0.247183521111869	0.0704064342537146	0	1	1
Pl08G0000383100.v1	13625.7289325056	-0.533290006760042	0.0465095505700964	0	1	1
Pl08G0000090900.v1	981.86290031216	0.14258493792532	0.0969310546719148	0	1	1
Pl07G0000288500.v1	448.474023885523	-0.405874704259106	0.152941376627448	0	1	1
Pl02G0000394700.v1	135.397970976917	1.27855951466652	0.312014482832495	0.892777515126017	0.371976329743333	1
Pl07G0000240400.v1	4830.99460222122	-0.184946723446598	0.0549029054941736	0	1	1
Pl11G0000103800.v1	1004.45126096743	-0.294963286432521	0.103886077462751	0	1	1
Pl11G0000382900.v1	2496.00176850883	0.764913118301507	0.07748159970168	0	1	1
Pl06G0000320700.v1	9795.98823996491	0.196867169546877	0.0500982313791804	0	1	1
Pl11G0000066500.v1	2416.9656498473	-0.577007514789362	0.105033897288247	0	1	1
Pl08G0000088200.v1	3970.60780727657	-0.497517369980506	0.0690125423378234	0	1	1
Pl01G0000355600.v1	106.669621150644	1.07340056755303	0.339189731770195	0.216399733476479	0.828676174002389	1
Pl01G0000120400.v1	108.043696898835	0.305538143768653	0.280907236693643	0	1	1
Pl07G0000077600.v1	563.1318519622	-1.74114566534286	0.134920044930212	-5.4932213054496	3.94667714318282e-08	7.25083868183734e-07
Pl02G0000316400.v1	1463.56226029549	0.216897541583435	0.100351336274658	0	1	1
Pl05G0000021500.v1	9.17154623502079	0.792767696712119	0.444240732825039	0	1	1
Pl04G0000356900.v1	13751.3502904722	-0.337413310693508	0.0529891780104247	0	1	1
Pl01G0000124300.v1	7179.46490245045	1.09906709931552	0.0689866294849048	1.43603333073694	0.15099285716388	1
Pl01G0000241500.v1	557.336169658383	-5.02412380329997	0.194315929713642	-20.7091812247725	2.86280975005352e-95	6.04410708480049e-93
Pl11G0000009300.v1	1368.92924853208	-0.115211581547743	0.0990801800743385	0	1	1
Pl07G0000403300.v1	2543.36264516561	0.0244881147966902	0.0844471343092414	0	1	1
Pl10G0000013300.v1	859.776165466208	-2.96578374772963	0.163820078492957	-11.9996508719421	3.56798291827251e-33	1.94816481108694e-31
Pl08G0000324600.v1	278.06716432025	-0.256343488703979	0.191727278600514	0	1	1
Pl08G0000289400.v1	35.4619516770575	-0.496216777406826	0.394049037568912	0	1	1
Pl01G0000088200.v1	854.052774710845	0.505709461015256	0.119197498389936	0	1	1
Pl04G0000330900.v1	2.48611486166698	0.355954427276515	0.361256213796058	0	1	1
Pl06G0000270300.v1	17.6760955733318	1.30547473100011	0.467280806535386	0.653728393564952	0.513286806938501	1
Pl11G0000072000.v1	954.632507709973	-0.109962906431068	0.108423433364943	0	1	1
Pl10G0000302800.v1	4361.99127736847	0.466359289691027	0.0952997092176082	0	1	1
Pl06G0000149200.v1	5.60509657472728	-0.145083348336665	0.425057566224533	0	1	1
Pl10G0000272900.v1	7.53974119239373	0.276596878686566	0.385288257987276	0	1	1
Pl07G0000110500.v1	331.361466915542	0.751912654196255	0.177522178064759	0	1	1
Pl10G0000092600.v1	19.1331363445405	0.760839348463454	0.445302015833476	0	1	1
Pl09G0000139700.v1	1920.2090351805	0.446738663067993	0.0866650163823208	0	1	1
Pl03G0000296200.v1	4831.80618563914	1.11091120910154	0.0620206089737639	1.78829603476578	0.0737282592687262	0.636325806800556
Pl02G0000412600.v1	32230.1719858794	4.04448684150299	0.274120901291187	11.1063652102507	1.16818345348815e-28	5.54230857567834e-27
Pl08G0000403900.v1	1190.10499270504	0.312373810708083	0.110071841835135	0	1	1
Pl03G0000152200.v1	1385.94083318075	-0.176206539250739	0.113918098113732	0	1	1
Pl09G0000103700.v1	182.228825817936	0.0244852409147883	0.23281248017097	0	1	1
Pl02G0000428800.v1	7.09549242557943	-0.386991903335214	0.423521374868638	0	1	1
Pl11G0000052300.v1	3383.20543608132	0.846900642363295	0.0741968762278905	0	1	1
Pl04G0000009200.v1	366.612068450665	1.66172030792984	0.173826293654842	3.80679064148827	0.000140781824196013	0.00190224400853653
Pl04G0000324400.v1	17235.04540568	-0.207510928491787	0.0534489029232432	0	1	1
Pl01G0000335300.v1	136.072922662252	-1.27498921676999	0.261300057901134	-1.05238865608686	0.292621271109414	1
Pl09G0000145400.v1	57.0224277226062	0.47672257519888	0.350465255501143	0	1	1
Pl04G0000038100.v1	4603.72539335375	-0.513267478776466	0.066487707740909	0	1	1
Pl02G0000451400.v1	217.264588703003	0.740231059679508	0.199881541877734	0	1	1
Pl07G0000269500.v1	2563.8297222487	0.148848130697359	0.0825962491915232	0	1	1
Pl09G0000161700.v1	1827.61512584893	0.254659828538107	0.0807028254222552	0	1	1
Pl02G0000403500.v1	1188.38074167093	-0.264800131717259	0.0998825650129055	0	1	1
Pl09G0000037300.v1	454.76806433155	0.439562523803669	0.173268375619334	0	1	1
tig000005050060.v1	13.3843275186259	0.489368433045811	0.47015738733362	0	1	1
Pl04G0000331300.v1	2.06651255854798	-0.360279307933078	0.296631513393843	0	1	1
Pl01G0000012700.v1	1841.79126353767	0.875166266494754	0.0981649512197471	0	1	1
Pl01G0000292200.v1	981.950117411085	0.381156158713776	0.102024601271414	0	1	1
Pl04G0000007200.v1	2573.16838756593	-0.601904015265332	0.0807965915007526	0	1	1
Pl07G0000373500.v1	3562.77290656749	0.137378660438698	0.0600549850414447	0	1	1
Pl10G0000273300.v1	1914.73180606052	0.000189424236210208	0.0780771736199227	0	1	1
Pl01G0000329100.v1	1294.49315749627	-0.429421181937276	0.119217856646041	0	1	1
Pl07G0000288000.v1	3401.28976227651	-0.261732175964572	0.0670524266753733	0	1	1
Pl07G0000308400.v1	1524.84184253415	-1.89617074757775	0.109016334252801	-8.22051808768033	2.02625923134104e-16	5.79404939345656e-15
Pl06G0000245400.v1	318.514539523525	0.174686215930511	0.175153349203587	0	1	1
Pl07G0000036000.v1	13.1990832296901	-1.05034732927112	0.468272447823055	-0.107517171905334	0.914378703076732	1
Pl04G0000050800.v1	203.233103914954	-2.17609380070793	0.469917297993976	-2.50276762683252	0.0123226420687817	0.127374188826023
Pl09G0000240900.v1	1961.87334601422	0.0960980821748846	0.0752549330369431	0	1	1
Pl04G0000055800.v1	14.0561015667306	0.182343785882162	0.222402275612503	0	1	1
Pl07G0000106900.v1	42.799884418492	0.764015022028632	0.432539964132744	0	1	1
Pl02G0000272900.v1	256.857091381112	1.55631199139707	0.224980767920899	2.47270909659562	0.0134093244656757	0.137429302321155
Pl01G0000348500.v1	3152.52704197376	-0.186409731512515	0.0628269087416572	0	1	1
Pl03G0000268500.v1	133.361594536815	2.35991395722548	0.268934167801193	5.0566797381833	4.26618782746353e-07	7.19599657848126e-06
Pl09G0000301700.v1	987.377406522591	0.413009222828818	0.105839508863984	0	1	1
Pl10G0000297800.v1	44.7053694919011	-0.296750099071018	0.384248254393438	0	1	1
Pl02G0000015100.v1	993.010184453117	0.256774172666105	0.103984922460894	0	1	1
Pl08G0000428800.v1	15796.0647683606	0.00832955549532721	0.0563826427531946	0	1	1
Pl04G0000310500.v1	2672.84293847365	-0.299581469179919	0.0740244194123433	0	1	1
Pl07G0000344900.v1	66.3565809214903	-1.68806170078107	0.335160917088907	-2.05292940106901	0.0400794250619456	0.372628342731887
Pl06G0000194500.v1	658.899554060392	0.0863015814922453	0.130105777298658	0	1	1
Pl05G0000283700.v1	327.762266997387	-0.274660760081742	0.190506454563202	0	1	1
Pl01G0000370000.v1	47.4230128163781	-0.626624394491774	0.362257552500146	0	1	1
Pl09G0000138800.v1	80.0208518651155	0.113118232158183	0.345523178163727	0	1	1
Pl09G0000359600.v1	415.783721470216	-0.492077235019062	0.164826782434037	0	1	1
Pl03G0000233100.v1	1928.75427088432	0.499693128587182	0.0945298616032756	0	1	1
Pl09G0000178600.v1	2281.91737051602	0.328214234575993	0.0830328936820078	0	1	1
Pl06G0000175100.v1	37.8043446216046	0.378722473987064	0.383365530255129	0	1	1
Pl05G0000225700.v1	389.165540559016	0.0226412624456707	0.165674300763213	0	1	1
Pl03G0000169100.v1	1034.93768905457	-0.343826184055458	0.102185698515238	0	1	1
Pl01G0000099000.v1	65.6206539227807	-0.470753611464599	0.338169569481185	0	1	1
Pl08G0000419900.v1	7.85041873728354	-0.0173824009728281	0.444417518251159	0	1	1
Pl09G0000137100.v1	1505.30630560852	1.3629337242403	0.0905110148436912	4.00982935466	6.07626447422617e-05	0.000856661994738564
Pl05G0000023600.v1	464.751093409018	-0.206035202001826	0.176138180127248	0	1	1
Pl08G0000158200.v1	6.95812178095861	1.38337232549313	0.446592150303243	0.858439462567377	0.390649844833875	1
Pl03G0000020100.v1	370.859888300881	0.553893437762907	0.157736373262983	0	1	1
Pl05G0000098400.v1	0.862360441203893	0.162712692365716	0.212209737787749	0	1	1
Pl10G0000356100.v1	39.807030567894	0.255961650967823	0.439616383661339	0	1	1
Pl06G0000255800.v1	302.276028249893	0.80605865141001	0.177845623772035	0	1	1
Pl11G0000308400.v1	204.542926691461	2.75717636226305	0.275277629258205	6.38328790827698	1.73325594574022e-10	3.72135926994309e-09
Pl08G0000023100.v1	8036.29448012196	-0.0810581583317826	0.0475586855693303	0	1	1
Pl08G0000143800.v1	151.423368881515	-1.17787666866868	0.22956431631658	-0.77484459049539	0.438431497018102	1
Pl08G0000093000.v1	3150.13621439214	0.052780219163594	0.0730393991187101	0	1	1
Pl07G0000098700.v1	71.8787152364214	2.31188812983548	0.330861794117312	3.9650638216945	7.33763120057032e-05	0.0010264985448175
Pl01G0000043400.v1	2369.71330682817	0.116213521301449	0.0693013485952572	0	1	1
Pl09G0000348300.v1	108.428042589975	0.739325695780671	0.267833624431815	0	1	1
Pl03G0000001500.v1	760.675725158074	-0.0142733524121795	0.139351992883027	0	1	1
Pl09G0000141100.v1	128.611281070119	4.39550227222481	0.355055797686533	9.56329200747931	1.14069340876392e-21	4.12849535871915e-20
Pl08G0000431400.v1	36.5418542852845	0.83603365483974	0.466827464176185	0	1	1
Pl01G0000259700.v1	1.54795932362088	0.210502254158911	0.237537517947384	0	1	1
Pl01G0000395900.v1	1690.49595552658	0.785421778640696	0.105467787168641	0	1	1
Pl07G0000214500.v1	471.359198524026	0.248533256049551	0.140213036132837	0	1	1
Pl01G0000422300.v1	499.557662442509	0.563187871631255	0.147986335460774	0	1	1
Pl01G0000332200.v1	44.2119776232449	-0.825703970091039	0.381511403276848	0	1	1
Pl11G0000020000.v1	486.653737059982	-0.405169781378783	0.143593193124124	0	1	1
Pl02G0000441900.v1	1479.26491272492	-0.149746489448981	0.10326312455174	0	1	1
Pl05G0000037500.v1	191.767644769741	1.48496581702495	0.267401032381124	1.81362731739094	0.069735121833953	0.607438303669257
Pl03G0000367900.v1	79.0663980734142	0.187895148852388	0.334392279287167	0	1	1
Pl02G0000190000.v1	324.286830631562	-0.722922059629908	0.188772091233686	0	1	1
Pl11G0000395700.v1	23.2349726093703	-1.05591389956713	0.468032871503326	-0.11946575330817	0.904906370590572	1
Pl09G0000118800.v1	410.694117972483	1.21971755183363	0.16348688598243	1.34394603281662	0.178965838882022	1
Pl10G0000339900.v1	1214.24636635876	0.623664472914898	0.090589699697204	0	1	1
Pl03G0000287600.v1	39.7466928916662	-1.69910666409358	0.453828793078054	-1.5404634407437	0.123447427697129	1
Pl08G0000368300.v1	6.14797968031578	0.946515779049192	0.440245233638951	0	1	1
Pl08G0000431700.v1	1.41572294352356	0.196845554313558	0.230697696517094	0	1	1
Pl04G0000338100.v1	1052.02176435356	0.766092427173793	0.12329812770145	0	1	1
tig000000790040.v1	17.9360343057717	-1.7307041700878	0.468450812316386	-1.55983115169472	0.118799787762982	0.972469345064667
Pl11G0000387400.v1	1.60152653366437	0.2198289354256	0.242019284257089	0	1	1
Pl11G0000381000.v1	3.46614265593349	-0.380744299086521	0.382393997725543	0	1	1
Pl08G0000057600.v1	999.570620658265	-0.26398715549439	0.115008582640806	0	1	1
Pl02G0000033500.v1	40.5672273786731	-0.43859477510288	0.403289273241091	0	1	1
Pl01G0000019100.v1	526.723271655767	-2.53476015905112	0.176600782944901	-8.69056259807163	3.60649030203344e-18	1.1392821920451e-16
Pl08G0000089500.v1	213.53950635487	1.42457067916917	0.220512288431428	1.92538330715839	0.0541814223836355	0.486613917453376
tig000005050020.v1	1150.12784651328	0.908177926291425	0.432064107106512	0	1	1
Pl09G0000079000.v1	2.36780788671117	-0.323062068413645	0.373251862642307	0	1	1
Pl08G0000400000.v1	3255.81053558809	0.0426812416234315	0.0792264762186776	0	1	1
Pl09G0000123100.v1	1843.48364628762	-0.725818570651982	0.081281945835842	0	1	1
Pl06G0000259300.v1	45.819431653686	-1.51826156942918	0.365094923213809	-1.41952554384241	0.155745855184197	1
Pl07G0000041600.v1	2256.3289335949	0.498050371913556	0.0822281573145286	0	1	1
Pl10G0000307300.v1	614.437071950225	0.129522102234484	0.136583380094313	0	1	1
Pl09G0000121500.v1	3908.39112104564	-0.150379308270263	0.0613142455392049	0	1	1
Pl11G0000351200.v1	138.22547854371	1.78298397270335	0.463780364729477	1.68826460162898	0.0913604471052955	0.769998977848524
Pl08G0000391700.v1	1875.37254725901	-0.076033109134431	0.089562220464333	0	1	1
Pl07G0000392500.v1	110.809136356863	2.01852234138685	0.469121769400468	2.17112572432635	0.0299216699880837	0.285308810368123
Pl08G0000142100.v1	122.499261954207	2.64031207133296	0.332507339915448	4.93316048827695	8.09096210415198e-07	1.33193323527414e-05
Pl09G0000043800.v1	19.4298460011397	0.78586383915165	0.449734613846973	0	1	1
Pl01G0000239500.v1	892.32648699824	-0.166178169954442	0.123281032083328	0	1	1
Pl08G0000207000.v1	143.10311545364	3.54841989943969	0.291921010895454	8.72982692003746	2.55062649018664e-18	8.19012954738636e-17
Pl01G0000248500.v1	303.912651099588	0.8995784142332	0.181864675893891	0	1	1
Pl08G0000324900.v1	37.8604653872351	-1.21104081029817	0.4240858429014	-0.497637008711069	0.618739913808442	1
Pl06G0000241600.v1	52.0014510929962	-0.898857305856125	0.398601096915128	0	1	1
Pl06G0000281300.v1	304.287013139554	0.284132289687321	0.198521486114088	0	1	1
Pl08G0000094300.v1	190.807170074454	0.880307671125985	0.209818034980705	0	1	1
Pl09G0000133600.v1	420.741140360985	0.210618349001699	0.155630312485677	0	1	1
Pl02G0000169500.v1	7.17477971086304	0.473352862413133	0.391177727730395	0	1	1
Pl08G0000054600.v1	295.489639613374	0.506760781537696	0.218653395341956	0	1	1
Pl06G0000015900.v1	4484.82150804836	-0.174605459372292	0.343134792492812	0	1	1
tig000020540300.v1	4375.7504923823	0.519254635881001	0.448439712023132	0	1	1
Pl02G0000038800.v1	5207.28799765212	0.0780465659891885	0.0634882787412579	0	1	1
Pl02G0000086300.v1	44.1523716403075	2.85743001689726	0.400155805644901	4.64176700848755	3.45442256427477e-06	5.45962543143489e-05
Pl03G0000044400.v1	1645.92773301166	-0.202877508168856	0.0896076426357063	0	1	1
Pl09G0000253200.v1	65.5382056641605	-3.13722235409498	0.374229551719175	-5.71099301024408	1.12318859790434e-08	2.14924343866364e-07
Pl09G0000243000.v1	2476.42448015291	0.21283990774263	0.0772612222475109	0	1	1
Pl05G0000085400.v1	711.960139151272	0.402842429305877	0.123854036931653	0	1	1
Pl11G0000400100.v1	675.570416773649	-0.637107230052867	0.124171973912483	0	1	1
Pl09G0000083500.v1	76.4324718047383	-0.39557811781509	0.329806097416907	0	1	1
Pl02G0000093800.v1	1494.90659188791	0.340972109779469	0.0888747345253823	0	1	1
Pl06G0000332000.v1	55701.6670632498	1.33224385454589	0.0671472083489144	4.94799207168021	7.49829623608337e-07	1.24000871502071e-05
Pl01G0000011300.v1	1619.67612007565	-0.250649188865858	0.102450575468194	0	1	1
Pl10G0000323600.v1	3396.73052301081	0.166877316160243	0.0689795433626256	0	1	1
Pl03G0000015500.v1	1315.2133262201	-0.556967103629331	0.111869158693513	0	1	1
Pl04G0000071700.v1	11908.9818956377	-0.0742229556036239	0.0645454340053029	0	1	1
Pl02G0000119600.v1	980.495342939546	0.922117022804987	0.118022277172088	0	1	1
Pl08G0000424400.v1	305.490869426934	-0.464288997841369	0.195874312784046	0	1	1
Pl09G0000358100.v1	205.773143530216	-0.480997958938303	0.228404583922501	0	1	1
Pl10G0000001700.v1	1176.41850767979	0.866507613270324	0.0998125748172318	0	1	1
Pl10G0000002700.v1	17.4306601506502	1.20124179866182	0.45069464208385	0.446514734968555	0.655225471249315	1
Pl09G0000310400.v1	1257.71789308101	-0.886319506615956	0.111893607391435	0	1	1
Pl03G0000345400.v1	628.002313538912	0.0542092977745572	0.130291095133856	0	1	1
Pl08G0000433300.v1	686.097877313926	0.902908203006942	0.135676050790616	0	1	1
Pl11G0000277300.v1	3724.05597180573	0.224947531137421	0.0698156285106336	0	1	1
Pl07G0000146300.v1	2328.08239555622	-0.192570717100642	0.0804843263170441	0	1	1
Pl11G0000125900.v1	235.350369099681	-2.65453854368679	0.216214915485088	-7.65228679980176	1.97436280255693e-14	5.18346959614298e-13
Pl05G0000277200.v1	315.800527740268	0.381499392883015	0.205364303838961	0	1	1
Pl11G0000389800.v1	670.783139769672	-1.25321496423565	0.125986921801979	-2.00985118624966	0.0444469414320913	0.408586088963002
Pl06G0000172800.v1	24.8286620137909	3.25145469590159	0.461329358202903	4.88036292481379	1.05890792850397e-06	1.7241280442576e-05
Pl01G0000253200.v1	5641.51525794025	0.00379128230179772	0.06958453251465	0	1	1
Pl01G0000027500.v1	778.29350103367	0.119960982925128	0.117955884024494	0	1	1
Pl09G0000097800.v1	138.396111421161	1.48692437329895	0.269130464644044	1.80925029778015	0.070412126732954	0.611969547437183
Pl06G0000272700.v1	2632.35125018174	0.577100151542985	0.0743249812551459	0	1	1
Pl11G0000284100.v1	63.1850685262084	1.81358616248018	0.427506572459016	1.90309626773791	0.0570279848733446	0.509810866889974
Pl01G0000303600.v1	1379.03242879475	-0.0237082309673615	0.0969907162895463	0	1	1
Pl07G0000254700.v1	39.0328237442052	-0.0389051311366248	0.418388875021693	0	1	1
Pl11G0000387100.v1	4.69147569330527	0.507253194897099	0.369674000717254	0	1	1
Pl02G0000380500.v1	4.58664008652036	-0.915890104575136	0.406646341653256	0	1	1
Pl03G0000303000.v1	44.8815628558031	1.34454333115455	0.395568616030634	0.871007752363934	0.383749920210488	1
Pl03G0000299900.v1	186.799887247089	-0.291937284236464	0.22767841299693	0	1	1
Pl02G0000010000.v1	12.8668370082752	1.74319000261353	0.469597653802564	1.58261012719199	0.113510353822788	0.933393318435677
Pl02G0000332800.v1	3055.0286552861	0.115356964902787	0.0825186492416938	0	1	1
Pl02G0000338200.v1	3.27172767884	-0.525259237028294	0.341346841190784	0	1	1
Pl04G0000330100.v1	119.241818368427	-1.69194998225486	0.288293012728887	-2.40016216732098	0.0163878099405236	0.165544324100146
Pl06G0000153200.v1	3262.988143438	-0.353348947836808	0.0769966015844063	0	1	1
Pl09G0000292300.v1	11525.8657070628	-1.78557909158729	0.0547829903241852	-14.3398359041471	1.23346751930332e-46	9.52740841510656e-45
Pl03G0000159800.v1	437.519416312049	1.00191531856953	0.166206740628757	0.0115237117476847	0.990805611810056	1
Pl07G0000032900.v1	232.048767532595	-5.36405526270357	0.300292682152469	-14.532672695926	7.52270487627953e-48	5.95586650126693e-46
Pl07G0000052500.v1	58.8065231392755	0.537111197363526	0.329876468634307	0	1	1
Pl01G0000211200.v1	883.089999307674	-0.116327709279606	0.131742107873145	0	1	1
Pl08G0000410100.v1	4857.62403937158	-0.395219842616005	0.070547176519	0	1	1
Pl11G0000338200.v1	408.42760280027	-0.0465933941160955	0.152349060591834	0	1	1
Pl07G0000165100.v1	1884.30968162316	0.015976800772286	0.084518448265345	0	1	1
Pl10G0000272700.v1	5.16515208120359	0.19485944391438	0.429141402113231	0	1	1
Pl04G0000334100.v1	771.196936828982	-0.292928275240234	0.107802129555434	0	1	1
Pl08G0000056100.v1	5504.40363914018	-0.716013879551708	0.064212323767048	0	1	1
Pl02G0000047800.v1	2922.3850940945	0.599986029925303	0.0776792624800872	0	1	1
Pl08G0000353100.v1	181.996851097199	0.0300287186487908	0.268095087172093	0	1	1
Pl01G0000102100.v1	660.629226515313	0.119456632952717	0.138494853041411	0	1	1
Pl02G0000082100.v1	36.8634658927257	-0.277127968402713	0.404439162819365	0	1	1
Pl02G0000418900.v1	3215.09801264832	-0.0266889421142672	0.0746998887375487	0	1	1
Pl03G0000264800.v1	844.317156865494	-0.200751819160814	0.118748692711486	0	1	1
Pl05G0000267500.v1	6677.98396529312	0.0440797989031264	0.0569466935717147	0	1	1
Pl01G0000011600.v1	824.197590385616	-0.562473161918264	0.125648104329404	0	1	1
Pl06G0000307000.v1	43.4462669642188	0.0715193219825758	0.36709525952229	0	1	1
Pl11G0000055500.v1	909.641959131469	0.129961078818737	0.12097804768166	0	1	1
Pl11G0000052500.v1	2255.05341391379	-0.900843774838465	0.0765800461987391	0	1	1
Pl03G0000137300.v1	1.54795932362088	0.210502254158911	0.237537517947384	0	1	1
Pl11G0000289100.v1	324.618235358109	3.84790914668763	0.207779243090861	13.7064179478325	9.29338702957329e-43	6.45062905189696e-41
Pl10G0000322100.v1	530.626047066153	0.152847426148148	0.140472404184413	0	1	1
Pl02G0000423900.v1	55.571873887442	-1.24088840767153	0.425726845401628	-0.565828559494003	0.571510329945512	1
Pl01G0000063100.v1	1.17410065838172	-0.0799687461402328	0.236951470766556	0	1	1
Pl08G0000363700.v1	76.3055691624952	-0.42900748381977	0.328202958874218	0	1	1
Pl09G0000285200.v1	2321.67194161348	0.224761452955876	0.0968964913351072	0	1	1
Pl03G0000228400.v1	3030.42791053389	-0.201916500560003	0.0734656229836418	0	1	1
Pl01G0000377300.v1	1478.77641681207	-0.0688426025299956	0.103350056306743	0	1	1
Pl01G0000232700.v1	8.40207991065841	-0.450853112649879	0.447618416307148	0	1	1
tig000018630020.v1	5.99379613306208	0.0854713536839779	0.436933341176069	0	1	1
Pl07G0000270600.v1	119.288107556833	-1.24501924817655	0.26985732707566	-0.907958478769989	0.363900159217684	1
Pl04G0000339400.v1	1272.99181952075	-0.439446114688091	0.0934935204173463	0	1	1
Pl03G0000338200.v1	3327.75379470276	0.512469443221603	0.0703793835975287	0	1	1
Pl03G0000161800.v1	2114.51717254612	-0.144961337367098	0.0774599455362317	0	1	1
Pl09G0000336300.v1	148.870628576598	-0.101575959529449	0.294379964950156	0	1	1
Pl09G0000271100.v1	275.38871120453	-1.28687818113427	0.204370198741039	-1.40371826666266	0.160402760794483	1
Pl11G0000077200.v1	4520.40710590856	-1.12632436358842	0.075875088120706	-1.66489906921044	0.0959328939568724	0.804255416412098
Pl09G0000046300.v1	238.092796905377	-0.307644356907029	0.204274562177075	0	1	1
Pl01G0000018600.v1	532.870694114425	-0.590108574036167	0.145922752507214	0	1	1
Pl03G0000000300.v1	19.1656944987093	1.51651496988953	0.469361114006829	1.10046391674879	0.271130042918329	1
Pl01G0000382100.v1	7910.39326110326	-0.393462586646654	0.0504234430567049	0	1	1
Pl07G0000001500.v1	3124.80094586279	0.0125341082105294	0.0670225809763377	0	1	1
Pl06G0000124900.v1	21.217816596101	0.17977689027788	0.442493540460798	0	1	1
Pl02G0000412800.v1	3458.01454156604	-0.73785354651186	0.259566513555892	0	1	1
Pl04G0000294700.v1	601.881355312679	-0.486009305788411	0.121986372383354	0	1	1
Pl01G0000422000.v1	274.612553135464	-0.028749891217231	0.177860649232848	0	1	1
Pl07G0000367900.v1	737.220701169432	-0.0316685975034281	0.121840294137556	0	1	1
Pl07G0000117400.v1	417.042980411142	-0.230955927154535	0.165534475921972	0	1	1
Pl07G0000273600.v1	1002.77712005951	0.0622593398673289	0.113021210719945	0	1	1
Pl10G0000297600.v1	1275.30564512092	0.199145459338698	0.139393059351163	0	1	1
Pl04G0000051500.v1	45.5119603435491	4.18632099043471	0.440020772571137	7.24129675018828	4.44414799622296e-13	1.09313096586707e-11
Pl06G0000319700.v1	5755.05132382435	0.00591842409212289	0.0631330810155875	0	1	1
Pl07G0000198300.v1	762.942669701599	1.48427688203241	0.134532942500085	3.59968995721699	0.000318596823694502	0.00415635969531422
Pl06G0000230700.v1	1784.98315474245	-0.0103117843017765	0.0813131320158234	0	1	1
Pl01G0000351200.v1	1172.78569554074	-0.143767826753775	0.118756068752301	0	1	1
Pl10G0000293500.v1	1435.16521509137	-0.14302633150721	0.0868670778709758	0	1	1
Pl01G0000040800.v1	579.220818061889	0.742969409162107	0.125299044372723	0	1	1
Pl02G0000096300.v1	420.140326964711	0.11887739133901	0.176120497397594	0	1	1
Pl02G0000391800.v1	1382.62998919632	0.0785026650338311	0.0947529787800408	0	1	1
Pl03G0000376900.v1	4354.87553575974	-0.728230229535893	0.0581418286694324	0	1	1
Pl07G0000011800.v1	2226.31543078445	-0.105225740933553	0.0959521134133868	0	1	1
Pl10G0000341900.v1	1250.57354744407	-0.231484776328156	0.0992965577764942	0	1	1
Pl05G0000034800.v1	720.512505370611	0.141597483217287	0.162046963674675	0	1	1
Pl08G0000005500.v1	2323.66459531349	-0.184806771255595	0.0803013672439617	0	1	1
Pl09G0000022600.v1	118.056183060998	-0.281060446354467	0.301800833077371	0	1	1
Pl06G0000232500.v1	2799.97977725889	9.40263811497202	0.277146521916245	30.3183964095041	6.55991329965633e-202	4.49176766072413e-199
Pl10G0000323100.v1	20.895856912314	-2.88511654432747	0.467668810354897	-4.0308793372321	5.55685671311896e-05	0.000786057871730145
Pl09G0000286100.v1	347.470928169766	0.395451415126008	0.166019085749103	0	1	1
Pl09G0000142700.v1	2159.65123121971	-0.201631459164938	0.0856455967938832	0	1	1
Pl09G0000141700.v1	865.324457662284	0.296922500663303	0.105769555762447	0	1	1
Pl06G0000210500.v1	6203.95580280971	0.173586529422195	0.0558526439630298	0	1	1
Pl07G0000030400.v1	6.77464229138628	-0.5293651293608	0.421811309206213	0	1	1
Pl06G0000202500.v1	277.298771957972	-0.419680527259608	0.215017390481258	0	1	1
Pl03G0000069100.v1	43.1457499146868	-0.846291874980954	0.393304895263869	0	1	1
Pl07G0000298200.v1	94.4411231586873	0.2358030374659	0.325618475660156	0	1	1
Pl01G0000370200.v1	1051.44433540428	-0.251632213677348	0.114738663597208	0	1	1
Pl06G0000281000.v1	43.5982174132704	0.707866542652896	0.411006000055576	0	1	1
Pl05G0000046500.v1	1779.82795012573	1.0375662013692	0.0903184052388031	0.415930742686137	0.677460682833137	1
Pl04G0000357300.v1	36.1186084866071	-1.38997106994211	0.432168676116848	-0.902358480596295	0.366866469188246	1
Pl05G0000168700.v1	1582.55630046522	0.160873054691996	0.0931725041354587	0	1	1
Pl03G0000357700.v1	2311.20937878842	0.106764871463114	0.0788645443620825	0	1	1
tig000020530200.v1	50.356239099762	0.57192860077192	0.359790304159354	0	1	1
Pl05G0000188000.v1	5.61288989297841	0.21752292907589	0.446736804830262	0	1	1
Pl08G0000129800.v1	2005.33665997634	-0.115387144590762	0.0785912984619322	0	1	1
Pl06G0000132300.v1	74.338688037294	-0.674105827907632	0.370856143787559	0	1	1
Pl03G0000326900.v1	166.417792448958	-0.769707761116228	0.260734968350048	0	1	1
Pl03G0000303700.v1	2902.85148000226	-1.37252251053983	0.085044415319564	-4.3803289039031	1.18500307372612e-05	0.000179343207125755
Pl06G0000177900.v1	74.3262320046311	0.0769992122758502	0.292099581058778	0	NA	NA
Pl06G0000341100.v1	9920.99010184858	0.105442762696076	0.0646573973349733	0	1	1
Pl07G0000319900.v1	132.018235167078	-0.158235394713445	0.26428850900123	0	1	1
Pl09G0000119500.v1	160.450925026885	-0.366340764396968	0.226838327211124	0	1	1
Pl01G0000284600.v1	235.979794452967	1.26265174523596	0.237132170378553	1.10761751480903	0.268027035989519	1
Pl01G0000059400.v1	23175.3986859764	-0.0680074097884936	0.0685206397086406	0	1	1
Pl05G0000007800.v1	15548.8278494852	0.07928894658031	0.0626101772792559	0	1	1
Pl07G0000054900.v1	478.030299744483	1.73035082409345	0.156026029721285	4.68095500089375	2.85541616862772e-06	4.52703182929808e-05
Pl09G0000339240.v1	166.004750479354	-0.293338351061481	0.251722853137808	0	1	1
Pl08G0000336100.v1	4466.78940435947	-0.336470738845446	0.0688410591787615	0	1	1
Pl10G0000296200.v1	907.007216190822	-0.581233298647234	0.10568932551665	0	1	1
Pl07G0000271100.v1	1836.24207472635	-0.301860882136069	0.088165741325245	0	1	1
Pl02G0000300000.v1	2788.07061011581	0.0768597967432761	0.0693017608791545	0	1	1
Pl03G0000380200.v1	150.486535205282	-0.899467081253287	0.260416943370071	0	1	1
Pl07G0000376100.v1	2860.34934523704	-0.117686691022781	0.0715330953772937	0	1	1
Pl05G0000285300.v1	808.502561260392	0.321078759938186	0.118076501945581	0	1	1
Pl11G0000046400.v1	724.653897309241	-0.180500414441139	0.112292178682385	0	1	1
Pl07G0000063000.v1	1152.56446973577	0.325408978820843	0.112945856783874	0	1	1
Pl07G0000120900.v1	2545.98530788274	0.684508659674334	0.0839282181581253	0	1	1
Pl04G0000024700.v1	1726.58510944619	0.103312697685737	0.099896995715146	0	1	1
Pl09G0000023100.v1	270.251728686502	-1.19706435777926	0.186397757335731	-1.05722493980607	0.290408940208973	1
Pl11G0000060400.v1	1787.26398156079	0.0607123420187967	0.0851890605068273	0	1	1
Pl08G0000298500.v1	190.052882667888	-6.46222222947961	0.377203591615046	-14.4808330326135	1.60144470544942e-47	1.25611769698331e-45
Pl07G0000320700.v1	620.935221827532	-1.15569949551091	0.130136371878094	-1.19643335113695	0.231527492960428	1
Pl10G0000043400.v1	23.0780214664304	1.63506143849863	0.443759712199506	1.43109304661961	0.152403549857086	1
Pl02G0000357400.v1	1584.26497137822	1.93206767965976	0.0872979888458448	10.6768516890539	1.30626811571299e-26	5.8573987100157e-25
Pl06G0000259100.v1	184.446013094809	1.3615977396826	0.248503491310942	1.45510124535897	0.145641234469593	1
Pl01G0000096800.v1	173.082237466518	1.33347004177894	0.220272693460459	1.51389641875334	0.130052112583747	1
Pl11G0000332500.v1	1071.93707508599	0.597494990502714	0.111897938175411	0	1	1
Pl02G0000455900.v1	9262.28909547009	0.641985237439511	0.0752749905510143	0	1	1
Pl04G0000171300.v1	817.622626801451	-0.425414517410226	0.147285704600444	0	1	1
Pl03G0000238400.v1	644.277998017445	1.13987336502844	0.133606412561338	1.04690607544177	0.295142899524583	1
Pl08G0000072800.v1	2831.54015459987	-0.0425382240789496	0.0668059406896837	0	1	1
Pl07G0000287600.v1	1280.3819709789	-0.692170478861753	0.0937654051291546	0	1	1
Pl10G0000013800.v1	30.3629539518533	0.33687987473379	0.427936328215396	0	1	1
Pl03G0000026800.v1	7732.88706126385	-0.066837126195579	0.0624236423820839	0	1	1
Pl09G0000052500.v1	2616.12492979959	0.188838459341926	0.0861143328487757	0	1	1
Pl01G0000232400.v1	5562.75776728626	-0.12263241854682	0.0753793085837402	0	1	1
Pl05G0000237900.v1	181.66747537397	0.0720891258398901	0.247432676786411	0	1	1
Pl03G0000241500.v1	1633.0417148697	-0.459610921416346	0.0852855366418075	0	1	1
tig000020540100.v1	182.331522932095	1.30376027411144	0.236077267216016	1.28669853600725	0.198199383560639	1
Pl08G0000049900.v1	75.0382835115105	1.3380361806951	0.398023163624434	0.849287708828071	0.395721218479068	1
Pl06G0000235900.v1	52.2328245329081	-0.637005435091146	0.365015983315862	0	1	1
Pl02G0000329300.v1	2881.24583634323	0.000427820928347505	0.0856379325418358	0	1	1
Pl04G0000371100.v1	1444.57030715589	-1.0748943348442	0.0909785052991728	-0.823209115141222	0.410389086255632	1
Pl03G0000089800.v1	3159.23945954292	1.67644705356746	0.0806325235258792	8.38925813044101	4.89219470187675e-17	1.45816179731821e-15
Pl01G0000038200.v1	1139.63700936028	-0.241110416135233	0.128948998763532	0	1	1
Pl02G0000034000.v1	0.73916609246048	0.159801239306662	0.21060885098655	0	1	1
Pl02G0000319100.v1	5232.52915098083	-0.314668380170251	0.0645360329539192	0	1	1
Pl02G0000409800.v1	1681.84668397649	-1.12253965044996	0.0871557913333306	-1.40598402671035	0.159728868008535	1
Pl01G0000050500.v1	36.815531295422	0.196339878320293	0.417382299720199	0	1	1
Pl02G0000278500.v1	836.462524542043	0.514934462433647	0.123851260791827	0	1	1
Pl07G0000116700.v1	3.66166956525667	-0.0366197602208784	0.381310891707641	0	1	1
Pl06G0000141300.v1	704.604051731933	0.502894364387761	0.14301353069681	0	1	1
Pl10G0000020100.v1	6586.54419827692	-0.331814237632891	0.0827454857204643	0	1	1
Pl03G0000229700.v1	89.3354629271724	-0.605892309191414	0.327096002757226	0	1	1
Pl05G0000104900.v1	4481.01542079056	0.202403359823551	0.0784790659887073	0	1	1
Pl07G0000031700.v1	14.4564444020712	0.0917760658992038	0.469655276027779	0	1	1
Pl11G0000135100.v1	8.91485583005785	-0.508013303900677	0.462546998022562	0	1	1
Pl03G0000292800.v1	305.085859471203	0.498205216785178	0.182867193276644	0	1	1
Pl03G0000335300.v1	6.78227375211551	0.407415180562119	0.44862220613434	0	1	1
Pl01G0000312700.v1	52.4322524109237	0.859143590429763	0.375637586742703	0	1	1
Pl08G0000014600.v1	468.309571292179	-0.499711186491281	0.15638008552279	0	1	1
Pl07G0000214300.v1	78.6362669157426	0.277712463778646	0.310946476199935	0	1	1
Pl08G0000366600.v1	633.573852778279	0.235061241895841	0.118721873122867	0	1	1
Pl08G0000355100.v1	359.688657446957	3.33379579889151	0.185844310949637	12.5578005964571	3.60206880517511e-36	2.10272841426524e-34
Pl09G0000000900.v1	683.072276095372	0.161482868701113	0.142261364732102	0	1	1
Pl02G0000351500.v1	5563.73946742448	-0.182713601996474	0.0594689652050154	0	1	1
Pl04G0000283400.v1	1.9466190473449	0.251899330587255	0.25647625228408	0	1	1
Pl10G0000001500.v1	1485.58140551785	0.0258991873877048	0.102586819557631	0	1	1
Pl02G0000082500.v1	25.964946164524	0.267799400571348	0.434064106191174	0	1	1
Pl07G0000240500.v1	1753.96299641792	0.202997668012283	0.101763913472348	0	1	1
Pl09G0000022100.v1	10.1036720966889	-0.328578439767422	0.45252328712799	0	1	1
Pl09G0000254300.v1	7083.44283806589	0.313652417716249	0.0774117397911405	0	1	1
Pl08G0000347000.v1	6914.63408861214	-0.0937476938124941	0.0548831069491739	0	1	1
Pl10G0000242200.v1	238.310600978944	-0.103469712305426	0.238557905398188	0	1	1
Pl05G0000282200.v1	467.209521554312	-0.0619522807818589	0.149216041179232	0	1	1
Pl06G0000317600.v1	5027.41977455655	0.5246594674246	0.0759755279512876	0	1	1
Pl03G0000343500.v1	408.39756814874	-0.584315239160458	0.151450623351035	0	1	1
Pl01G0000101100.v1	53.8415666537809	0.0483075157814773	0.387776832136172	0	1	1
Pl01G0000079700.v1	2664.01859513908	0.234246301143338	0.0732209550007687	0	1	1
Pl04G0000182700.v1	1676.4025091164	0.70921287829732	0.0845036432227881	0	1	1
Pl01G0000321600.v1	2927.38084868897	-0.423787208855078	0.0665275808590947	0	1	1
Pl05G0000184100.v1	2.882057435564	-0.21989604461802	0.386649307555101	0	1	1
Pl06G0000159300.v1	4748.36972322743	0.316420485003593	0.0580270735946444	0	1	1
Pl05G0000031900.v1	2440.16789362392	0.0206308452833815	0.0761846751291442	0	1	1
Pl11G0000317700.v1	7.35759458177087	0.304587750373923	0.44553558129742	0	1	1
Pl06G0000314900.v1	4704.8396171051	0.14376315442892	0.0577833218402386	0	1	1
Pl03G0000318100.v1	3889.56034657385	-0.808623468848876	0.0667687127111347	0	1	1
Pl01G0000241400.v1	6.85270380398202	0.483896013843704	0.419847884386233	0	1	1
tig000018820530.v1	7201.08361427779	-0.319832810401662	0.052020037518225	0	1	1
Pl07G0000372100.v1	39.1924774542907	-3.93743779296313	0.439020045726072	-6.6908967405009	2.21807141100835e-11	5.00845269143462e-10
Pl03G0000060900.v1	17.7855194824871	0.416717663135868	0.445138633279533	0	1	1
Pl02G0000109200.v1	5.18711739551205	1.08812465257759	0.425530724245608	0.207093513009714	0.835936828154089	1
Pl02G0000050100.v1	4196.59637123591	0.218816737689761	0.0758385305338001	0	1	1
Pl02G0000008100.v1	380.388389629284	-0.635531154279213	0.155610418834138	0	1	1
Pl09G0000313500.v1	71.0698793206498	0.50734602776183	0.34426905167666	0	1	1
Pl08G0000428300.v1	254.436548626085	-0.408757565159053	0.215284552104397	0	1	1
Pl04G0000090900.v1	151.471888096227	-0.777971121320134	0.273072927201055	0	1	1
Pl07G0000372200.v1	7227.41388095576	-0.430992928161109	0.0510878909531454	0	1	1
Pl03G0000383700.v1	1271.89857152063	0.0018904020283914	0.0999160231400059	0	1	1
Pl05G0000038200.v1	2824.30504629579	0.507479142330844	0.0725257314246547	0	1	1
Pl03G0000161600.v1	392.075982158987	-0.343425717714369	0.146121498229104	0	1	1
Pl08G0000435100.v1	2305.0504695088	0.121946182711785	0.0857090584729159	0	1	1
Pl01G0000075800.v1	7230.00445295739	0.169568240500246	0.0550007688444894	0	1	1
Pl04G0000373800.v1	53.0009426754462	0.233411852207315	0.373496838310599	0	1	1
Pl03G0000028600.v1	709.746099594882	-0.261852645016347	0.119834631609303	0	1	1
Pl06G0000031700.v1	13410.3476127368	2.75790458628738	0.0475042533519986	37.0052040027154	9.44407373170603e-300	1.49541004995483e-296
Pl07G0000089200.v1	1829.19759940011	0.790367686809241	0.0902240381213954	0	1	1
Pl03G0000390200.v1	34.8010763775964	-0.825031758867165	0.404476108680807	0	1	1
Pl01G0000313500.v1	6.98862257627269	0.361863374106679	0.424744367186493	0	1	1
Pl04G0000324500.v1	236.524770395038	0.165282994263727	0.217666013895419	0	1	1
Pl04G0000018900.v1	8.40643216178464	-0.110408105799776	0.221950293809294	0	1	1
Pl11G0000303800.v1	52.8792284853934	0.224763729078186	0.38043475519816	0	1	1
Pl08G0000150300.v1	239.010466484978	1.1769520133146	0.201084637508259	0.87998772808953	0.378865957626144	1
Pl03G0000321300.v1	2318.45795572463	-0.155911305121232	0.0768588581788503	0	1	1
tig000019260020.v1	3.7353524497234	0.466766704770799	0.403578269578925	0	1	1
Pl01G0000344600.v1	3578.72996333038	-0.16345450192737	0.0700155443459825	0	1	1
Pl02G0000013100.v1	2271.85729081477	0.0678571178561396	0.0894262992693325	0	1	1
Pl10G0000145400.v1	59.3950784340331	0.329218725083699	0.357119160874856	0	1	1
Pl05G0000279600.v1	9498.69861349189	-0.287013612350396	0.0671619069449506	0	1	1
Pl09G0000267300.v1	762.476447617748	0.0565094731158669	0.116475771128824	0	1	1
Pl01G0000406100.v1	1669.79258802133	-1.06949370627218	0.100716358001299	-0.689994233819328	0.490197813495319	1
Pl01G0000260900.v1	140.493343155851	0.500225588420406	0.266706666256778	0	1	1
Pl11G0000055700.v1	112.960895394972	-0.195596407668599	0.272208743931661	0	1	1
Pl09G0000119600.v1	322.856603188087	0.475679644608109	0.172484114018518	0	1	1
Pl09G0000350000.v1	1185.50292740014	-0.931442359671678	0.106997239146222	0	1	1
Pl01G0000063300.v1	695.591507724633	0.165889002106301	0.121055043649748	0	1	1
Pl08G0000363500.v1	65.4294039107956	-0.551022357684468	0.379426573779052	0	1	1
Pl08G0000123600.v1	1196.56647863961	-0.287617963036449	0.095346305349977	0	1	1
Pl05G0000285400.v1	1423.24095779269	0.188205633520881	0.0949773060090895	0	1	1
Pl11G0000101700.v1	69.1904449935379	0.208813939882236	0.332683004839235	0	1	1
Pl09G0000105700.v1	5742.30876506894	-0.244310987320867	0.0566780827699636	0	1	1
Pl11G0000375000.v1	417.881870568733	1.4588178433667	0.161782937534943	2.83600885456542	0.00456811795003533	0.0508034633540625
Pl01G0000233300.v1	992.222199777256	0.316752846105542	0.104157752925862	0	1	1
Pl10G0000355100.v1	6377.7821901947	0.114394536294622	0.0692715383407617	0	1	1
Pl09G0000330200.v1	3701.1826023696	-0.399242248556299	0.0704273851599448	0	1	1
Pl01G0000043000.v1	967.556311184194	-0.0563530368480059	0.113696524999128	0	1	1
Pl03G0000230100.v1	3679.84597879406	0.171780599697329	0.0696043827364074	0	1	1
Pl08G0000315500.v1	2064.09095455356	-0.0459197624724908	0.0860237757931593	0	1	1
Pl07G0000401300.v1	4.60235295092911	-0.101836582877732	0.39853715637211	0	1	1
Pl01G0000023400.v1	230.814628874507	-0.528637640023421	0.221513824986416	0	1	1
Pl11G0000326800.v1	280.562267240055	0.361039635974227	0.174174866335988	0	1	1
Pl04G0000206400.v1	7.72403597794819	0.539675593863826	0.423027146933371	0	1	1
Pl10G0000061700.v1	1.54795932362088	0.210502254158911	0.237537517947384	0	1	1
Pl10G0000015500.v1	8542.97396704409	-0.312249972283277	0.0499539585445062	0	1	1
Pl11G0000014200.v1	183.331813480599	0.960433962918424	0.245967228418924	0	1	1
Pl07G0000002100.v1	23.5003827128719	0.00557469498664852	0.444336758472728	0	1	1
Pl05G0000262600.v1	1685.20430097377	-0.00911088781269758	0.0889486385407859	0	1	1
Pl03G0000048100.v1	79.0699107087158	0.140785950186823	0.301396766052935	0	1	1
Pl02G0000379000.v1	1753.00392496279	0.00219939436630594	0.0839603004199417	0	1	1
Pl10G0000345400.v1	1170.70742121353	-0.874865700794675	0.100839192436649	0	1	1
Pl05G0000283600.v1	1037.48391148381	-0.947841816993982	0.109308317084672	0	1	1
Pl07G0000251800.v1	994.255436178388	-1.02826812591721	0.109241572302004	-0.258767109640876	0.795814936410822	1
Pl05G0000071800.v1	1624.02227484359	0.546682028700134	0.113114219530052	0	1	1
Pl03G0000268000.v1	1798.81724363836	0.269640341367272	0.0833403997321786	0	1	1
Pl06G0000195300.v1	3752.59604334454	0.863081275054783	0.0601573696690312	0	1	1
Pl01G0000309100.v1	1.19987898500007	-0.234288953463182	0.248490227707691	0	1	1
Pl04G0000014300.v1	3.07319504374923	-0.676363297242483	0.37242490162583	0	1	1
Pl02G0000357700.v1	168.769220054168	-1.20552299476699	0.24504351143388	-0.838720411588805	0.401626221422905	1
Pl02G0000463500.v1	693.434778462375	-0.399018028307788	0.125213863550708	0	1	1
Pl08G0000419800.v1	5988.01667655168	0.0604412345520929	0.0654677368316635	0	1	1
Pl11G0000333800.v1	874.528721741681	0.305663194240651	0.113058836111977	0	1	1
Pl02G0000371800.v1	7.49128431113394	1.08396332363856	0.451493880166516	0.185967800067616	0.852470012637508	1
Pl07G0000284900.v1	2405.76436974976	0.440112506520245	0.0902795054654133	0	1	1
Pl06G0000013200.v1	77.6709582709813	-0.910226341774561	0.325621504452066	0	1	1
Pl11G0000390700.v1	1233.12497379806	0.286373792994565	0.109927044116181	0	1	1
Pl09G0000223200.v1	1079.73842836031	0.556465484713774	0.099222869073662	0	1	1
Pl04G0000055000.v1	22.9373608298059	-1.34943456299827	0.469585198116245	-0.744134534904504	0.456795088209062	1
Pl04G0000053400.v1	2.97266353229821	-0.350138731973257	0.292904310525706	0	1	1
Pl01G0000058900.v1	10.3377447573809	0.299852965267759	0.461655741388956	0	1	1
Pl09G0000091400.v1	12.9639297354096	-0.821933831908903	0.466963711710562	0	1	1
Pl01G0000277500.v1	4262.10863503319	-1.10787847491814	0.0594345452165645	-1.81508034637201	0.0695115630165857	0.606013575025877
Pl10G0000335100.v1	967.469632153198	-1.17004350071359	0.11440514864488	-1.48632734389791	0.137192557457979	1
Pl10G0000160700.v1	8.1543938973119	-1.07955474370287	0.447794456368169	-0.177659063374971	0.858990736416127	1
Pl10G0000303000.v1	224.144023462989	0.308018156081403	0.192003795558214	0	1	1
Pl09G0000153300.v1	151.098696086443	0.162740167315251	0.231916405493396	0	1	1
Pl08G0000058400.v1	2164.15417301788	0.0033858128049626	0.0721614296051055	0	1	1
Pl02G0000409700.v1	1380.10733277562	0.211638204843745	0.0945641734455882	0	1	1
Pl08G0000394900.v1	2128.09821827569	0.0139790964593124	0.0935801486731641	0	1	1
Pl08G0000135000.v1	24.6032625145041	-0.239361016260819	0.437366127479817	0	1	1
Pl03G0000160200.v1	121.709465453835	0.0122474948417402	0.272288696315449	0	1	1
Pl04G0000006700.v1	170.577457123951	-2.32414818126753	0.309974724112643	-4.2717940472667	1.93906622663905e-05	0.000287120063424315
Pl01G0000335200.v1	2088.72911179316	0.33765502755356	0.0951295048500997	0	1	1
Pl02G0000456300.v1	17899.5209862904	0.161375336827733	0.0560993738017197	0	1	1
Pl09G0000332700.v1	2203.13859948805	0.498850503804081	0.0826090450508894	0	1	1
Pl09G0000142500.v1	892.435743229881	0.634156408985381	0.111114780079206	0	1	1
Pl05G0000011800.v1	180.639581855223	1.83743017502665	0.264381094077106	3.16751157245159	0.00153749590702161	0.0185047310234644
Pl08G0000367000.v1	703.346196478396	-0.340993429378012	0.118920631733304	0	1	1
Pl09G0000278800.v1	888.255118662481	-0.588648644791943	0.140760683717482	0	1	1
Pl01G0000311600.v1	375.815325730264	-0.219691411749645	0.186874173020051	0	1	1
Pl03G0000093100.v1	1570.34107983903	-0.313368974710293	0.124650789785631	0	1	1
Pl06G0000201100.v1	3173.54328125331	0.906667495797239	0.0939645217632794	0	1	1
Pl03G0000220300.v1	195.249875830242	-0.589109094555096	0.244698829140776	0	1	1
Pl10G0000044150.v1	1989.90077071341	0.608134551842145	0.09657360017955	0	1	1
Pl06G0000162300.v1	2948.24203309357	-0.313066171817977	0.071087499290318	0	1	1
Pl07G0000159900.v1	92.6654098286655	3.4696886426338	0.34330049024799	7.1939560612039	6.29404580751198e-13	1.53032294177847e-11
Pl02G0000041400.v1	89.1257021498388	-0.0663028679452174	0.288810163305679	0	1	1
Pl01G0000323800.v1	542.810129422851	0.134159891010446	0.134656325902346	0	1	1
Pl03G0000311300.v1	1649.66254690987	-0.109796612582041	0.081371079792206	0	1	1
Pl02G0000106500.v1	921.269531895919	0.362150577594096	0.117573429065717	0	1	1
Pl11G0000032600.v1	13.7452150449629	2.32503452119441	0.470070476791332	2.81879970475703	0.00482035869238023	0.0534224792088596
Pl01G0000149600.v1	5264.84447578713	-0.223104402128282	0.07411084748819	0	1	1
Pl04G0000368900.v1	4.98673257700929	-0.140412031008333	0.430297074092922	0	1	1
Pl06G0000221900.v1	546.918727759849	-1.04868007776896	0.150882866546493	-0.322634894757663	0.746971763608679	1
Pl02G0000319200.v1	3056.96819423043	-0.0499250960649853	0.0703552412033556	0	1	1
Pl06G0000135700.v1	2.00732240089013	-0.292185499781499	0.325960139049213	0	1	1
Pl03G0000017100.v1	985.556931576963	-0.282944559945011	0.102043137154264	0	1	1
Pl06G0000087000.v1	3281.39189039632	-1.72377142119413	0.0767420062383298	-9.43122882331725	4.05312370270213e-21	1.44628012687265e-19
Pl08G0000389600.v1	3.8120967248434	-0.230092188507042	0.35509249677852	0	1	1
Pl11G0000096100.v1	300.979971582682	-0.0253731474298954	0.190789942250065	0	1	1
Pl08G0000081620.v1	904.173984399814	0.0216516872422316	0.109929025431225	0	1	1
Pl10G0000002800.v1	20.3230210566944	0.987555965145062	0.446975514421098	0	1	1
Pl05G0000209300.v1	2225.13260081234	-0.137311227532063	0.0829876245292385	0	1	1
Pl02G0000270900.v1	3034.22471587599	-0.442390059507803	0.0723788528922349	0	1	1
Pl10G0000338200.v1	330.130644402314	-2.83818797249571	0.207736595352304	-8.8486478243195	8.85860380219401e-19	2.88845208917098e-17
Pl10G0000276400.v1	1580.86889285187	0.0480593348089598	0.0870513236219995	0	1	1
Pl06G0000339200.v1	4820.45151393982	-0.304993397642405	0.0663923975739639	0	1	1
Pl01G0000281000.v1	4.74480588023771	0.94731400444282	0.411075873397415	0	1	1
Pl01G0000374900.v1	670.895347693334	0.0401657815431434	0.115693882597016	0	1	1
Pl03G0000352000.v1	320.965479932314	0.948127094635674	0.18996378532642	0	1	1
Pl09G0000118500.v1	5793.39026259053	0.101872021656264	0.0586564590639115	0	1	1
Pl08G0000257100.v1	3480.57128427022	0.0781598933605103	0.0702027836168393	0	1	1
Pl02G0000365700.v1	641.11493617703	0.689699207736104	0.136906968385878	0	1	1
Pl07G0000297400.v1	969.426469634215	-0.0570322537357968	0.122019356492049	0	1	1
Pl03G0000365300.v1	689.768005680514	-0.570951863242355	0.161211039348472	0	1	1
Pl11G0000312400.v1	19.1917473555858	-0.611111444325627	0.465452926636383	0	1	1
Pl01G0000383800.v1	3208.7207940809	0.0119175027720302	0.0866542514189991	0	1	1
Pl08G0000400800.v1	41.5601339616593	-4.13240157774667	0.441568725378231	-7.09380306556715	1.30475767648383e-12	3.14819387940171e-11
Pl03G0000200600.v1	9.29710040578722	-0.238942296748814	0.427510948446717	0	1	1
Pl02G0000264900.v1	465.991252206649	3.43314711580474	0.173276139945134	14.0420205377103	8.6218901689665e-45	6.405735701782e-43
Pl09G0000351200.v1	1432.22233084448	-1.11231205782318	0.0973704770206219	-1.1534508329398	0.248725387231863	1
Pl01G0000129100.v1	1.7853059897538	0.3178436248731	0.282793846835893	0	1	1
Pl02G0000359600.v1	122.581391114764	0.339708120641718	0.285665629380972	0	1	1
Pl10G0000302300.v1	5783.93895086008	-0.118253416107313	0.0806493024421467	0	1	1
Pl01G0000026900.v1	122.797277407987	0.228269134337752	0.256603346301357	0	1	1
Pl02G0000085500.v1	211.079024258063	-0.0904802710653494	0.252614304754088	0	1	1
Pl05G0000024300.v1	26.30199231188	-1.04845320175009	0.457740721301519	-0.105852941403867	0.91569903153535	1
Pl08G0000153700.v1	648.364005759092	0.171721413980831	0.141543273025484	0	1	1
Pl09G0000255300.v1	1071.83558350867	0.0645524848636258	0.12861961430705	0	1	1
Pl08G0000367500.v1	382.490989640964	0.0861235544601817	0.197757864742982	0	1	1
Pl03G0000184300.v1	3227.28795789199	0.0226398369578908	0.0628800364734083	0	1	1
Pl02G0000350600.v1	1.81418270811759	0.426346957117556	0.317947452826463	0	1	1
Pl08G0000435600.v1	554.002361035374	0.481973772308111	0.144469127710147	0	1	1
Pl07G0000017400.v1	9315.03304107515	0.522478668398028	0.0495554728358823	0	1	1
Pl05G0000247800.v1	47.041075254647	1.08506694873984	0.375346471117898	0.22663580261322	0.820706950124311	1
Pl08G0000430800.v1	627.191627929606	-0.220388559176758	0.118099386318278	0	1	1
Pl09G0000243800.v1	1.9349491545261	0.249841273939281	0.255593357298855	0	1	1
Pl07G0000146200.v1	2257.90348138612	0.148697932292032	0.0920438729327674	0	1	1
Pl01G0000001400.v1	1659.10404164131	0.264907855077464	0.0803480297670928	0	1	1
Pl01G0000405600.v1	1261.9998454668	-0.070708047294773	0.0889055182097212	0	1	1
Pl09G0000004400.v1	3.53647568819047	0.557621271968899	0.349104847770593	0	1	1
Pl01G0000270400.v1	91.9720830066782	-0.196443558952225	0.318497189691937	0	1	1
Pl07G0000291500.v1	242.333927713053	4.0484651895455	0.291549359236624	10.4560860552992	1.37415309514548e-25	5.89072227842823e-24
Pl10G0000267400.v1	10.9475712149854	-1.82067258807696	0.462818071714482	-1.77320774237884	0.0761942895922225	0.654588784950477
Pl09G0000330100.v1	1090.27716826274	-0.0534082003310575	0.0983493200812737	0	1	1
Pl10G0000069100.v1	14728.5191072416	0.689431419203054	0.0679277543844962	0	1	1
Pl11G0000387000.v1	14.0850744889091	-0.217099297775176	0.459857770498284	0	1	1
Pl04G0000126400.v1	123.168484860268	0.0411732950531491	0.267549329233812	0	1	1
Pl11G0000017500.v1	41.0824753589218	0.479654802121432	0.402723441754958	0	1	1
Pl07G0000383200.v1	7536.51181424578	-0.356874887076035	0.0521163272122879	0	1	1
Pl01G0000234400.v1	366.688319777041	7.15468305223743	0.36607972053378	16.8124119065194	1.97950722018413e-63	2.24891548983699e-61
Pl02G0000434100.v1	8.60575786002388	-0.260755369097969	0.447089739037024	0	1	1
Pl08G0000234200.v1	2083.57251768205	0.909385558666665	0.0829609511984871	0	1	1
Pl02G0000026100.v1	811.725358391085	-0.41141693186846	0.127491781440913	0	1	1
Pl11G0000101000.v1	133.46291927796	0.275674586228262	0.302484773333436	0	1	1
Pl01G0000289800.v1	199.481667814175	0.126654616634316	0.219219791768336	0	1	1
Pl11G0000389000.v1	382.015281454999	0.0445270336975967	0.154679056285185	0	1	1
Pl09G0000042000.v1	3573.06707836772	0.212882338731388	0.0729828827310409	0	1	1
Pl04G0000124500.v1	6.22584589448957	-1.25631369719228	0.437998478511885	-0.585193122275478	0.558417868938248	1
Pl10G0000342900.v1	1391.65148189715	-0.220686781805584	0.0928904504583737	0	1	1
Pl04G0000000600.v1	6412.25866792186	0.313761646163615	0.0733381484432366	0	1	1
Pl02G0000157500.v1	72.0408288067592	-0.22709251137932	0.30903616016896	0	1	1
Pl05G0000050300.v1	996.404656947093	-0.281318623513836	0.128872141447004	0	1	1
Pl07G0000034200.v1	102.595455019382	-0.70765303358199	0.265179067305317	0	1	1
Pl07G0000018200.v1	1691.34427649572	0.266053999204248	0.0996822833865416	0	1	1
Pl03G0000201100.v1	711.9724650105	-0.208472409879976	0.120537611574483	0	1	1
Pl07G0000078300.v1	664.825167426869	0.371660209513725	0.131559018259031	0	1	1
Pl01G0000248100.v1	138.927268186416	0.939490611246509	0.318670016342963	0	1	1
Pl03G0000261200.v1	950.433288506767	0.90206649145754	0.11198080425053	0	1	1
Pl07G0000069900.v1	1323.0534802101	0.0191175017287959	0.112732760771108	0	1	1
Pl06G0000200850.v1	4026.45270622974	0.323535637769572	0.0585628708414957	0	1	1
Pl11G0000083200.v1	3787.4331990528	0.352182751662261	0.0729493146254675	0	1	1
Pl05G0000017700.v1	301.885385415939	0.317897343530925	0.168435987398453	0	1	1
Pl07G0000324000.v1	517.494260562656	-1.12135889022505	0.171309184351663	-0.708420220925962	0.47868433888777	1
Pl03G0000218200.v1	2200.76123748203	0.0917930828504282	0.0705096322877069	0	1	1
Pl06G0000317400.v1	2712.92731624234	0.101151590904803	0.0830712732434769	0	1	1
Pl09G0000070000.v1	6.0519095890744	0.797178222159466	0.390427378788902	0	1	1
Pl10G0000014000.v1	1686.53032713732	-0.475376262392888	0.0939639736157383	0	1	1
Pl02G0000353500.v1	3958.38909414186	0.0674954636247124	0.073022525487865	0	1	1
Pl04G0000359200.v1	408.774753447465	-0.275253738100504	0.150694581635113	0	1	1
Pl08G0000427800.v1	4397.67223479577	1.83222174822181	0.0717614379315097	11.5970606527714	4.26475597266025e-31	2.1827796478252e-29
Pl10G0000142100.v1	1016.75358766838	0.578637758978207	0.126430784071068	0	1	1
Pl09G0000264700.v1	527.351545654343	-0.118848220806248	0.137117778879132	0	1	1
Pl02G0000294700.v1	859.546084502732	0.0214462546180936	0.133649587691308	0	1	1
Pl01G0000362200.v1	438.109435616436	-0.227448998581775	0.150426436370248	0	1	1
Pl04G0000071200.v1	1795.11328368977	1.49211053870182	0.0956945828745674	5.14251197841425	2.71089151907569e-07	4.65945974462569e-06
Pl03G0000339400.v1	1444.83396100391	1.33286810359519	0.115951306741185	2.87075767363441	0.00409489304823212	0.0459654919702972
Pl06G0000145600.v1	2.98177423630164	-0.491379666392854	0.333373707386424	0	1	1
Pl11G0000133800.v1	691.274925955688	1.39596419274658	0.183552121976406	2.15723026507683	0.0309877274198308	0.294365982070272
Pl02G0000416000.v1	3948.94336109226	0.625080200839366	0.0650968920480782	0	1	1
Pl10G0000017700.v1	114.619778623102	0.162703195366302	0.271119610512112	0	1	1
Pl01G0000260200.v1	195.637427988336	-0.961731398542063	0.238788686167897	0	1	1
Pl02G0000092000.v1	1742.74733797912	0.202337132836738	0.103420316984907	0	1	1
Pl08G0000428100.v1	640.10210051353	1.02904397079243	0.140128280922906	0.20726701705851	0.835801331391166	1
Pl07G0000226900.v1	177.989987699025	-0.177876521522834	0.226144014745223	0	1	1
Pl07G0000058400.v1	6.18440877085462	1.016144232143	0.453786755754878	0.0355766931014543	0.971619892764964	1
Pl06G0000048600.v1	678.121363062923	1.12766281610719	0.135716646385103	0.940657019662404	0.346880651382976	1
Pl02G0000431800.v1	782.453149432243	-0.15730114147417	0.137045816634821	0	1	1
Pl05G0000052900.v1	9976.44768344336	-0.205056800397884	0.0514784625132544	0	1	1
Pl10G0000245300.v1	4.75472514875443	0.639934142130285	0.365110827642243	0	1	1
Pl03G0000363900.v1	232.989862558987	-1.26265654702605	0.217905260115637	-1.20537038383867	0.228060349333502	1
Pl11G0000312300.v1	10.1469781733809	0.476548203717401	0.465204833769461	0	1	1
Pl07G0000133100.v1	5.10526402364048	-1.07151810466272	0.423183344811244	-0.169000282122669	0.865796419489514	1
Pl09G0000175300.v1	502.780411295981	0.276429360663292	0.183530081731402	0	1	1
Pl01G0000290500.v1	4424.17458276339	-0.00539357772558457	0.0607157652428034	0	1	1
Pl09G0000141800.v1	14726.7250072639	-0.794093307926797	0.0510468891211861	0	1	1
Pl03G0000319900.v1	2.62206191316374	-0.604796803257918	0.359204664789484	0	1	1
Pl03G0000358500.v1	12580.8864329053	-0.059409342252669	0.0458696358660831	0	1	1
Pl08G0000435300.v1	111.159188489809	1.59612230189376	0.28400848270722	2.09895949660172	0.0358204713434546	0.336239956089819
Pl08G0000016200.v1	1514.34043487522	0.226255886668749	0.0934818568878046	0	1	1
Pl05G0000003800.v1	4556.05137559636	0.505273036881287	0.0824534349809505	0	1	1
Pl09G0000317100.v1	30.1528109395026	0.164048409887087	0.459752306465232	0	1	1
Pl10G0000238400.v1	356.006929938441	0.945207155975502	0.182073462819151	0	1	1
Pl06G0000279200.v1	7601.71722922064	-0.628642503240386	0.0607068040329231	0	1	1
Pl04G0000051400.v1	3156.66452210364	-0.523313763448387	0.0762909190197775	0	1	1
Pl02G0000005200.v1	4613.44608512422	0.722567071754203	0.0552872451627149	0	1	1
Pl04G0000003600.v1	448.907786036171	-0.778690668605264	0.145743134321112	0	1	1
Pl02G0000010500.v1	76.1801363471586	-0.658541493205382	0.337784421625213	0	1	1
Pl09G0000228600.v1	307.421460687002	0.6464381309499	0.164966415940894	0	1	1
Pl02G0000363900.v1	14035.6316024078	0.163428896016876	0.04777110487019	0	1	1
Pl08G0000327700.v1	1300.13422991076	0.674463967291173	0.126943970056524	0	1	1
Pl09G0000267100.v1	4.11302837773462	-0.884726557602418	0.403181809660384	0	1	1
Pl08G0000068200.v1	565.680310580404	-1.17348952308007	0.131131284703424	-1.32302160748634	0.18582819229828	1
Pl01G0000402900.v1	8.76029260302989	0.661757456178222	0.469901870656603	0	1	1
Pl11G0000095600.v1	3396.16602677509	-0.523180281058633	0.069607913809704	0	1	1
Pl09G0000043300.v1	356.069669271338	2.18559279634726	0.178156956098188	6.65476567580017	2.83751759505671e-11	6.3900896240677e-10
Pl11G0000392500.v1	825.754485559762	-3.06916424580965	0.129647442093807	-15.9599311208353	2.42999426601291e-57	2.40484002849364e-55
Pl05G0000075000.v1	1609.05346956828	1.23816173066963	0.104427017623663	2.28065242203813	0.0225690226357572	0.222311892875936
Pl02G0000377200.v1	62.1778370075825	-1.15097820078888	0.453566135361073	-0.332869209180896	0.739233012791269	1
Pl04G0000068300.v1	258.704788818672	-6.88466896961853	0.367470495021443	-16.0139903729554	1.02049749799944e-57	1.02190925343146e-55
Pl07G0000334100.v1	4.26972148444465	0.127852222589956	0.385290798044278	0	1	1
Pl07G0000297700.v1	3.14306813287629	0.215333225823506	0.34444591794692	0	1	1
Pl02G0000411500.v1	1814.6910646421	-0.442497176755175	0.0798672413094033	0	1	1
Pl10G0000229700.v1	21.6432157146579	0.685253807122786	0.460413088235444	0	1	1
Pl07G0000324500.v1	9.82474623157062	-0.0960664541231119	0.428198062446798	0	1	1
Pl10G0000292800.v1	1522.43957789898	0.971030639132788	0.097856093810672	0	1	1
Pl10G0000335300.v1	20.2157708628854	-0.114330931976869	0.448581123115409	0	1	1
Pl07G0000354000.v1	1031.08551027753	0.217956305994298	0.126668875650892	0	1	1
Pl05G0000276700.v1	156.9039835485	-0.446060060201401	0.240064700279927	0	1	1
Pl03G0000044300.v1	393.051481076228	-0.111655332272511	0.177579862307932	0	1	1
Pl04G0000005300.v1	3.07365220787342	0.640478836507402	0.366608399690741	0	1	1
Pl05G0000267000.v1	9.29095125532362	-0.119949610916665	0.247584487461379	0	1	1
Pl08G0000154600.v1	3818.70709677619	-0.225568882364961	0.0697983239305831	0	1	1
Pl09G0000248800.v1	1365.85815734468	2.80055385889128	0.168822920024067	10.6653401009448	1.47857112355261e-26	6.59499989704318e-25
Pl04G0000037400.v1	1486.01963601768	-0.377293240841831	0.0993523906870751	0	1	1
Pl02G0000116900.v1	31.1227776333233	-1.17385941902149	0.43317939166835	-0.401356625835513	0.688157578573828	1
Pl01G0000324700.v1	3915.60633817714	0.0945412298011388	0.0648330464858174	0	1	1
Pl07G0000068200.v1	376.658297421804	0.359367778390043	0.178483373363023	0	1	1
Pl02G0000093300.v1	19.3004842370547	1.00832291658553	0.461209217186116	0.0180458591792875	0.985602269022793	1
Pl07G0000008600.v1	1966.737190778	1.52628442802367	0.332286454586159	1.58382751014971	0.113232977113518	0.931414764665901
Pl04G0000339500.v1	220.603172360144	0.828127990448676	0.227597840219135	0	1	1
Pl06G0000017100.v1	691.310775990493	-0.324328159794222	0.122035960426165	0	1	1
Pl03G0000270500.v1	27453.0276649456	2.60882353637734	0.154557306901691	10.4092363449413	2.25019411242327e-25	9.54919059267061e-24
Pl08G0000307600.v1	331.897040205919	-0.308208473209074	0.172508920114961	0	1	1
Pl01G0000302800.v1	3.87625386971835	0.194063653281738	0.403796524753317	0	1	1
Pl05G0000030300.v1	4541.0867943929	0.00765315963828679	0.0851012356836758	0	1	1
Pl05G0000125000.v1	413.927145896429	0.299245452590474	0.146350784826102	0	1	1
Pl07G0000137100.v1	2910.53931892022	0.144750955347748	0.0745891769031413	0	1	1
Pl07G0000126900.v1	388.142000585648	0.179761845957235	0.209624775887279	0	1	1
Pl07G0000037600.v1	551.884703749279	-0.725267317941676	0.145759697607249	0	1	1
Pl03G0000311100.v1	372.114321203632	0.0554174024156432	0.185702694614161	0	1	1
Pl02G0000106300.v1	6925.7424668135	0.482860617702949	0.0609316474439437	0	1	1
Pl08G0000017500.v1	1155.92622041386	-0.0364824974669715	0.0939879504219017	0	1	1
Pl04G0000324100.v1	532.173351301036	-0.0112550366702665	0.134276743762653	0	1	1
Pl08G0000394300.v1	1182.42396593093	1.06869815667971	0.109516309685415	0.627286993846328	0.53047112740824	1
Pl05G0000010500.v1	10.5646041950542	-1.21803889767571	0.469302128005431	-0.464602405709064	0.64221620917883	1
Pl02G0000375700.v1	1.76618505046194	-0.0678544816419013	0.296399725731015	0	1	1
Pl07G0000264300.v1	176.501519222677	2.39684995973233	0.234575931187416	5.95478808359204	2.60409038535395e-09	5.20715311072947e-08
Pl04G0000006500.v1	2618.52184673596	-0.580363729814552	0.0965266340824039	0	1	1
Pl11G0000373800.v1	244.130286167939	0.0848720619938517	0.182678467408927	0	1	1
Pl09G0000003900.v1	755.792630879052	0.249087376085173	0.118688338638135	0	1	1
Pl03G0000088300.v1	245.488757939963	0.308400963687895	0.222379061641761	0	1	1
Pl02G0000115600.v1	2144.05956903837	0.112574083788215	0.0913063236308294	0	1	1
Pl02G0000453900.v1	330.97098571345	0.831843778650025	0.162779196053333	0	1	1
Pl09G0000263600.v1	210.821999949529	-0.344579164482516	0.210365065602647	0	1	1
Pl11G0000081300.v1	2399.58260547429	0.118523631162898	0.0886568509821747	0	1	1
Pl06G0000337000.v1	13.9416741950148	1.1864317938424	0.456602133279989	0.408302502888393	0.683051601992839	1
Pl02G0000172000.v1	1573.59394191929	0.184708207155797	0.0902530818505234	0	1	1
Pl07G0000292200.v1	148.222572513255	-0.214084170303191	0.239242921769631	0	1	1
Pl11G0000011550.v1	336.89835127827	2.31290122487013	0.25778273433901	5.09305337394527	3.52342454654216e-07	5.98698597495947e-06
Pl02G0000154400.v1	119.139801985733	2.20138421463622	0.305630426713949	3.93083969928374	8.4649699138059e-05	0.00117899952043031
Pl11G0000047900.v1	529.725230626748	-0.0864583576260279	0.131647202418321	0	1	1
Pl11G0000399900.v1	710.993303041126	-0.237312745749772	0.117914377739122	0	1	1
Pl07G0000099200.v1	741.933540714564	0.544688538913233	0.128755825017946	0	1	1
Pl01G0000070500.v1	2332.99125912114	0.0607870682913154	0.0764695309754874	0	1	1
Pl07G0000278300.v1	1842.90313259173	-0.0377764575199489	0.0758184487737679	0	1	1
Pl08G0000284300.v1	134.611887679847	1.22616763655161	0.243261489411346	0.929730542630885	0.35251061651321	1
Pl08G0000008900.v1	475.350991562383	0.318554695395754	0.155912404043696	0	1	1
Pl02G0000001800.v1	3743.20499193485	-0.187115148014633	0.0840075748348729	0	1	1
Pl02G0000323700.v1	701.337047254005	-1.16039987743378	0.131626325859915	-1.21860027913024	0.222995943063269	1
Pl08G0000136100.v1	2498.50601784153	0.322441393368546	0.0827115586157129	0	1	1
Pl09G0000203100.v1	8.73909234526061	-0.585271958478794	0.436261826594946	0	1	1
Pl11G0000350100.v1	2864.38303405185	0.143245768114361	0.0760823277694698	0	1	1
Pl03G0000018300.v1	1574.08623814406	1.750241419718	0.10517506091345	7.13326346761408	9.80166792328364e-13	2.37404643247028e-11
Pl06G0000292600.v1	1812.03723130914	-0.533776650430483	0.107698476665165	0	1	1
Pl08G0000053800.v1	108.863108272015	-0.376932228302457	0.265629747117531	0	1	1
Pl06G0000114100.v1	1269.04840907423	0.752829105697717	0.107177395349422	0	1	1
Pl02G0000069600.v1	285.502967667661	-1.75080526913317	0.189604026534771	-3.95985930707797	7.49939323370896e-05	0.00104739320604199
Pl11G0000092900.v1	5.99691308616144	-1.11469097892212	0.426443780569634	-0.268947477130327	0.787970101016903	1
Pl06G0000216600.v1	7367.27756964233	-0.157146758681578	0.0733357132058914	0	1	1
Pl05G0000268600.v1	1102.4805702487	-0.0639108421417168	0.109103442262315	0	1	1
Pl06G0000192600.v1	7.70046576396457	-0.0280443910405533	0.447162427512826	0	1	1
Pl03G0000260700.v1	14429.4400036383	0.0580153141768821	0.0625443893667693	0	1	1
Pl03G0000382200.v1	934.63855447989	-0.335984206941241	0.123204112240818	0	1	1
Pl03G0000060200.v1	1707.11125603323	-0.795931770106924	0.0983386588050111	0	1	1
Pl06G0000241500.v1	2279.10158477863	0.590834741337994	0.0818665204153184	0	1	1
Pl03G0000384900.v1	909.856775816204	0.201955334198762	0.109007981437489	0	1	1
Pl05G0000012400.v1	2.4738776416993	-0.416749665370115	0.313713389363897	0	1	1
Pl09G0000032700.v1	3947.4733871698	-0.497490801846395	0.0760265601167773	0	1	1
Pl02G0000453200.v1	2092.54145886954	-1.17974253662452	0.0977599211404659	-1.83861171866394	0.0659723164111985	0.579746318514642
Pl02G0000332100.v1	16.3445542274806	0.173518984588858	0.462601670951046	0	1	1
Pl04G0000257400.v1	285.645854045196	-2.80544372764844	0.469965123769538	-3.84165470230467	0.000122207674311274	0.00166369233136814
Pl08G0000016500.v1	3182.0422646942	-0.114826650214604	0.0714872291383997	0	1	1
Pl05G0000272500.v1	995.693797823499	0.678020747382337	0.122530095756808	0	1	1
Pl10G0000048100.v1	132.466386266007	0.538179495201727	0.284298931223185	0	1	1
Pl07G0000368800.v1	1276.83667780098	-0.0374560366498522	0.0925612899364119	0	1	1
Pl07G0000290600.v1	531.845635589216	-0.498263198474058	0.142163557557605	0	1	1
Pl03G0000338500.v1	768.061963456244	0.794099223500612	0.13414835893004	0	1	1
Pl08G0000347900.v1	2746.08649347762	-0.208108132515542	0.0960635903274722	0	1	1
Pl02G0000126700.v1	57.9297370633718	1.242958974298	0.410954652694593	0.591206286885757	0.554382210850845	1
Pl03G0000210000.v1	10.6106074231259	1.05871637556875	0.469134901167392	0.125158830482749	0.90039780940671	1
Pl01G0000403100.v1	880.272678136561	0.178663322414884	0.122207103931743	0	1	1
Pl04G0000002000.v1	596.145901988011	1.91043266322733	0.144246916610948	6.31162651249512	2.76117945182258e-10	5.87359205809614e-09
Pl07G0000364700.v1	742.981732204505	0.136407815581207	0.117954816178338	0	1	1
Pl03G0000031700.v1	3388.86955573388	-0.0612146751617936	0.0719079710636283	0	1	1
Pl05G0000074500.v1	25.7402743220001	1.89350187482024	0.459566536167111	1.94422745022353	0.0518680289522327	0.468810743312456
Pl05G0000248100.v1	510.126181887555	-3.15055824155232	0.163066117992913	-13.1882592657648	1.02525361736447e-39	6.6262245907982e-38
Pl11G0000194700.v1	114.417392157533	-0.0122408062720456	0.291123846068595	0	1	1
Pl08G0000014700.v1	1121.53784272845	0.440307876805608	0.101924821745062	0	1	1
Pl06G0000007900.v1	3511.66950317805	-0.136847165678616	0.060186674549293	0	1	1
Pl03G0000329400.v1	118.456700684907	-0.017659644948606	0.306424743949428	0	1	1
Pl11G0000083600.v1	1149.77847837656	-0.0803562192045185	0.101511347647968	0	1	1
Pl10G0000063850.v1	807.826615561676	0.2871442149384	0.184988003701584	0	1	1
Pl02G0000399200.v1	1212.94976673696	-0.14996499818457	0.0996027837575056	0	1	1
Pl09G0000012300.v1	6980.80343607856	0.313075962000529	0.058564687611592	0	1	1
Pl03G0000257800.v1	971.250195763158	-0.149886912416516	0.127310199655705	0	1	1
Pl10G0000342700.v1	27.1651826606976	0.0470164470098617	0.411074499378233	0	1	1
Pl09G0000052800.v1	24.2682449026659	-0.313326195141819	0.455849273220822	0	1	1
Pl08G0000398800.v1	26938.8285422984	-0.157535906023955	0.0518278920484497	0	1	1
Pl09G0000080900.v1	1799.20566825091	-1.19856931756876	0.0841844680128531	-2.35874054033866	0.0183370715240568	0.183262211858769
Pl03G0000292000.v1	80.6052443191398	-2.24620582451364	0.33203009742421	-3.75329174728837	0.000174527531218996	0.0023357923948406
Pl03G0000354800.v1	3287.88698880412	0.111218627205122	0.0826759596840582	0	1	1
Pl08G0000121600.v1	999.532249468274	0.625774782343349	0.116853176447932	0	1	1
Pl11G0000009600.v1	2309.57868824918	0.205835381203654	0.0887208644704351	0	1	1
Pl08G0000357500.v1	1184.05759451282	0.677474582553784	0.110398601232248	0	1	1
Pl10G0000287300.v1	38.8888654340585	-1.15755090060461	0.385433770295156	-0.408762575432781	0.682713906897193	1
Pl05G0000201000.v1	72.4697546122016	-1.1493745832665	0.323885553225176	-0.461195572877704	0.644658297643809	1
Pl05G0000293800.v1	5078.24576024429	-0.585616292136825	0.0725348946285821	0	1	1
Pl07G0000340600.v1	5881.55268559242	-0.28575829603278	0.0636510327102066	0	1	1
[truncated: 23,344 more rows]
