# Supplementary material for: Comprehensive genomic resources related to domestication and crop improvement traits in Lima bean
Source: Nat Commun. 2021 Jan 29;12:702. doi: 10.1038/s41467-021-20921-1 (PMC7846787; doi:10.1038/s41467-021-20921-1)
Supplement: Supplementary file 12 — Source Data [file 41467_2021_20921_MOESM12_ESM.zip › SourceData/SupplFig21_LimaBeanGenomics_Stringtie_ExpressionWildT1toT2.tsv]

baseMean	log2FoldChange	lfcSE	stat	pvalue	padj
Pl02G0000412400.v1	6302.25250099084	0.469882429335506	0.0494188417393062	0	1	1
Pl01G0000325800.v1	2567.80122356767	0.782135319653832	0.0823822023227712	0	1	1
Pl02G0000133100.v1	76.5157902328916	0.601649463831619	0.310181181722008	0	1	1
Pl03G0000237800.v1	190.734001073715	0.325581281072281	0.228885129436295	0	1	1
Pl04G0000352400.v1	6.68215026838072	1.59462753546735	0.502476961248241	1.18339263553534	0.236653574632971	1
Pl02G0000275200.v1	107.167427434223	-5.91797862370904	0.429784377862883	-11.4428975947517	2.55216756533569e-30	7.72861553876226e-29
Pl10G0000139900.v1	722.017212489538	-0.113091537056844	0.112248957432426	0	1	1
Pl07G0000268700.v1	14.3177342694913	-1.25099345539318	0.511270584225991	-0.490920978317501	0.623482338912351	1
Pl05G0000261700.v1	1076.98079259845	0.205798077732786	0.0970560526873319	0	1	1
Pl09G0000297800.v1	80.0583332114119	0.772982020670036	0.338992971028555	0	1	1
Pl03G0000310200.v1	192.070346844762	0.437685984093015	0.213686804731354	0	1	1
Pl03G0000187400.v1	1517.61198542699	-0.347148732448344	0.0779021669055955	0	1	1
Pl03G0000322000.v1	2499.62403805913	-0.00886900450293604	0.0689801525558722	0	1	1
Pl03G0000064600.v1	264.671014854434	-0.599716992459333	0.221402354771703	0	1	1
Pl10G0000159800.v1	38.5054780481008	2.18524599966336	0.403598718874395	2.93669415742676	0.00331731088667955	0.0269251608023217
Pl07G0000279200.v1	18.8672933850673	-1.00213560618501	0.493808610708335	-0.00432476497715611	0.996549347552229	1
Pl07G0000121300.v1	80.5726489690823	-0.0723509165381132	0.302313939547497	0	1	1
Pl01G0000289600.v1	775.859893546023	-0.0680291037044069	0.103576071926518	0	1	1
Pl09G0000093000.v1	2679.42329186663	-0.209848966454506	0.0751249305793601	0	1	1
Pl09G0000054100.v1	5757.59292534472	-0.356555268497128	0.0604597226675122	0	1	1
Pl05G0000236500.v1	17.0274593616149	0.00500188628423385	0.486042549785535	0	1	1
Pl05G0000231500.v1	289.428847098151	0.229470243178184	0.204971930691727	0	1	1
Pl06G0000227000.v1	968.737996965912	-0.113397624784978	0.107621502821678	0	1	1
Pl05G0000044100.v1	7.87774452124019	0.648324773914716	0.501392687553659	0	1	1
Pl01G0000345100.v1	6.36453860189408	-0.565243619627619	0.48462119361681	0	1	1
Pl07G0000027900.v1	94.4616218297764	2.75569328351175	0.302127685883776	5.81109698164882	6.2064793672296e-09	8.31917979348611e-08
Pl06G0000279600.v1	7591.17490970116	1.8487588006442	0.047918836730197	17.7124249785751	3.36267581827961e-70	2.09847997267322e-68
Pl04G0000018200.v1	1084.77112106306	-1.05849275834385	0.106948234254303	-0.546925891312659	0.584429647102421	1
Pl08G0000020500.v1	4765.97430527427	0.172664438964484	0.0542769094380637	0	1	1
Pl11G0000334600.v1	50.6666639431769	1.87271460908705	0.363314975278094	2.40208818372831	0.0163017781021981	0.119240008967116
Pl11G0000372300.v1	69.514322346705	1.6988698663557	0.506557352438987	1.37964608151626	0.167695641731489	0.992722759049278
Pl02G0000454300.v1	153.242213160556	2.47836754179448	0.263491207300283	5.61069022735808	2.01521214502468e-08	2.62275498283307e-07
Pl03G0000190100.v1	68.8209479692573	0.320971894830633	0.317703009027568	0	1	1
Pl05G0000208800.v1	598.921006996976	-0.481466765375226	0.128492177901011	0	1	1
Pl03G0000167600.v1	6937.43148894895	1.60826170660567	0.0584028414112782	10.4149334502791	2.11945766025292e-25	5.55793950268453e-24
Pl03G0000297700.v1	323.207900465729	-0.157816435042901	0.169378786709024	0	1	1
Pl09G0000139100.v1	852.523258636761	-0.350649183775705	0.100751586797182	0	1	1
Pl09G0000040700.v1	357.55613275551	1.32116129592174	0.160081191020536	2.0062400452814	0.0448306432582192	0.305100871428797
Pl02G0000028900.v1	46.8293149347504	2.02906895846527	0.41983079587945	2.45115167483034	0.0142399935193907	0.105189044127354
Pl05G0000024900.v1	54.2687985612235	-0.274345033885239	0.347112423968862	0	1	1
Pl11G0000095200.v1	585.523866355258	-0.886827263270059	0.127829126069659	0	1	1
Pl08G0000317400.v1	352.918343274918	-0.172231427563236	0.176936183860128	0	1	1
Pl09G0000318600.v1	1180.26611047015	-1.19525519668923	0.103174654974285	-1.8924724947023	0.058428055008677	0.386956355713028
Pl01G0000010100.v1	2661.84665940591	0.407605692559171	0.0630674367804675	0	1	1
Pl07G0000107700.v1	10.2994158939566	1.39059374838084	0.517349233678671	0.754990484094241	0.450254691908124	1
Pl07G0000055400.v1	3.96976462352844	0.00566817468576815	0.48123519787774	0	1	1
Pl06G0000195900.v1	19.0534274127093	1.27576892549712	0.503473347723999	0.547732917231382	0.583875306294094	1
Pl02G0000328500.v1	202.209235853045	0.0354950622730231	0.196645751969776	0	1	1
Pl05G0000220600.v1	32.2949102597344	0.0488752735733963	0.421609895171068	0	1	1
Pl07G0000294200.v1	4544.15690700035	-0.187355758212849	0.0660969729218027	0	1	1
Pl02G0000043000.v1	2416.05925734836	4.73953786228678	0.091871303511161	40.7040906068399	0	0
Pl07G0000345100.v1	79.0157094889873	2.03793989796814	0.343746759605047	3.01948998489673	0.00253200664237079	0.0207838707074392
Pl03G0000029100.v1	42.3227616972826	-1.55243859234818	0.473600047375612	-1.16646650567169	0.243425883106515	1
Pl02G0000084100.v1	2959.01483977704	0.119470053692735	0.061805902950592	0	1	1
Pl07G0000026300.v1	7107.46706581025	-0.139531701041508	0.0522759114888643	0	1	1
Pl08G0000287600.v1	2152.61793321317	2.8018306251304	0.101685268634136	17.7196820083486	2.95578433887142e-70	1.84924070947159e-68
Pl06G0000238300.v1	168.331554564187	-1.21989612713491	0.223487695008071	-0.983929460308647	0.32515019733229	1
Pl04G0000283000.v1	6.35367227255416	0.20584955903176	0.483056291978976	0	1	1
Pl02G0000432700.v1	202.974368941736	2.6116649741015	0.21098943860156	7.63860496896734	2.19587892396879e-14	3.93947710886687e-13
Pl07G0000314200.v1	2532.03190535723	0.0776631378222262	0.0717805678534057	0	1	1
Pl09G0000168800.v1	35.5774273760091	-0.158729864485065	0.435590018160772	0	1	1
Pl01G0000059800.v1	450.942890362236	2.3453711679083	0.152270988674654	8.83537422077727	9.97637262195176e-19	2.11815318803713e-17
Pl09G0000160200.v1	2.35174043596064	0.402276321223927	0.425394400305841	0	1	1
Pl08G0000083200.v1	1321.09667220755	0.0819077194643069	0.0852067180947852	0	1	1
Pl02G0000428000.v1	40.9957738301459	1.62061071102993	0.412768583799529	1.50353184662751	0.1327019509836	0.80907818247483
Pl02G0000429100.v1	1447.77870146127	0.00915001365071229	0.0936940766843086	0	1	1
Pl02G0000122900.v1	216.917229592942	-0.449591370585139	0.194551425945032	0	1	1
Pl08G0000000700.v1	1252.54062617005	-0.100128483284624	0.0865565544787469	0	1	1
Pl01G0000112500.v1	6.34882647168737	0.361039161822573	0.507050461471523	0	1	1
Pl07G0000028800.v1	2547.78345434662	-1.18170553852179	0.0629855171821816	-2.88487809024765	0.00391565258457858	0.0314707649852827
Pl09G0000009200.v1	34111.195585674	-0.124825562247294	0.0344287055352569	0	1	1
Pl09G0000074300.v1	555.459573173839	1.43554311637191	0.142266388842118	3.06146181059852	0.00220259087342015	0.0182439062600157
Pl09G0000062100.v1	5136.58947260075	0.132693447200347	0.0531337150271054	0	1	1
Pl07G0000003500.v1	829.883372876968	-0.810802782322983	0.114163567793323	0	1	1
Pl11G0000054200.v1	224.434875618111	0.954761848000869	0.209204830185531	0	1	1
Pl11G0000071100.v1	1359.07568115063	-0.0515868626658022	0.0838868581874488	0	1	1
Pl05G0000036100.v1	2016.61740696273	0.208741900358802	0.0856266633384244	0	1	1
Pl07G0000220600.v1	16219.5696479108	-0.180327201407693	0.037975661794818	0	1	1
Pl07G0000253100.v1	751.984041182954	0.143527255638072	0.116257036928484	0	1	1
Pl03G0000267800.v1	441.886685317605	0.0963881612243307	0.146538570737775	0	1	1
Pl06G0000106700.v1	12.3237377390522	1.05096239192433	0.517079188880369	0.0985581957662675	0.921489063298841	1
Pl03G0000359900.v1	951.466598811368	0.0970374254885521	0.117524634456857	0	1	1
Pl08G0000024000.v1	67.7755172927486	-0.682263512162577	0.359742728014967	0	1	1
Pl03G0000177400.v1	1079.10700307386	0.507291625163211	0.0907045044110928	0	1	1
Pl02G0000124700.v1	52.4666379264352	-0.217148794273637	0.409496818126966	0	1	1
Pl11G0000029100.v1	2584.92121734483	-0.301442265289429	0.0707411014651766	0	1	1
Pl03G0000336100.v1	4.19071250716268	-0.0130544904382204	0.395509019810051	0	1	1
Pl07G0000337400.v1	1203.44826887307	-0.720374582356726	0.105008215655853	0	1	1
Pl01G0000132800.v1	861.811848994077	-1.16552393873022	0.117043471034495	-1.41420907349406	0.157300524654152	0.939989801872692
Pl02G0000308300.v1	1690.95258226801	-0.796134955285835	0.0902674248767473	0	1	1
Pl02G0000038600.v1	1367.96528510499	-0.120256821665727	0.0811249536326795	0	1	1
Pl10G0000303300.v1	2755.2218434901	-0.125522345130145	0.0692729463920621	0	1	1
Pl02G0000291200.v1	509.80140450843	-1.02431377856874	0.1596065447576	-0.152335724112479	0.878922149945451	1
Pl05G0000294900.v1	475.700225075791	0.0186145721727542	0.150715779721268	0	1	1
Pl02G0000104400.v1	71.207761954672	0.711846471893405	0.368191451542126	0	1	1
Pl05G0000180700.v1	3390.57961648154	2.28965227965342	0.0610046644240174	21.1402241423639	3.39461945657067e-99	3.06510511371674e-97
Pl03G0000236300.v1	103.854231764312	0.116534175685988	0.291500243924863	0	1	1
Pl04G0000241900.v1	26.6750402482666	1.3161130181216	0.433816592938686	0.72867894697214	0.466198073886662	1
tig000019960050.v1	16.0408760136785	0.492398012039533	0.484301487058842	0	1	1
Pl07G0000015000.v1	102.931157922936	0.478211607079453	0.268378336182897	0	1	1
Pl06G0000258700.v1	1524.05833718349	0.0328124260626378	0.080811328326635	0	1	1
Pl11G0000101600.v1	6667.08285613654	-0.137271245878313	0.059064600232651	0	1	1
Pl08G0000358400.v1	899.490510180528	-1.70907251193004	0.108613737904368	-6.52838697582035	6.64817507090781e-11	1.00909800183422e-09
Pl10G0000050300.v1	58.5044196177061	-0.642531461355675	0.410036702419172	0	1	1
Pl02G0000321400.v1	98.2863690912493	0.424431425253569	0.28879356891317	0	1	1
Pl04G0000023900.v1	396.593536731102	-0.637103323445625	0.152512709274893	0	1	1
Pl02G0000437200.v1	1485.16008334226	0.236133966957571	0.091980938618791	0	1	1
Pl11G0000396400.v1	2182.70093459668	-0.193332319720728	0.0711329670209799	0	1	1
Pl02G0000353900.v1	106.329226974315	1.75788387404904	0.267259896472566	2.8357560713447	0.00457173488249787	0.0363643965322919
Pl04G0000353700.v1	80.2002384279079	3.69013493097314	0.370382976803654	7.26311709622449	3.78270196299694e-13	6.36475108449655e-12
Pl03G0000355300.v1	6545.51389795371	0.141516087383849	0.0521905145252595	0	1	1
Pl02G0000415300.v1	2758.59420086391	-0.963517264547395	0.0765583912101394	0	1	1
Pl06G0000200500.v1	6286.93887828488	0.679603380970075	0.0507950779092241	0	1	1
Pl01G0000293900.v1	894.71717997711	-1.55651689877155	0.123913071602994	-4.49118798825825	7.08270011592709e-06	7.61397984551255e-05
Pl04G0000337100.v1	676.225640624641	-1.13892668500776	0.134536317890954	-1.03263332299881	0.301775527607275	1
Pl07G0000350900.v1	12688.1639464201	-0.798240930377102	0.0545239781516206	0	1	1
Pl03G0000260300.v1	442.148503675729	0.237728559892315	0.152860956294757	0	1	1
Pl10G0000024600.v1	1560.04646991371	-0.0122164977598796	0.0882642990397491	0	1	1
Pl01G0000246800.v1	359.796431641196	-1.20347089769338	0.161253173924202	-1.26181018792862	0.207017095334287	1
Pl03G0000188700.v1	49.8751839800855	-0.472757596366656	0.369584979727271	0	1	1
Pl04G0000029600.v1	8.46748785984472	0.370197582820702	0.515679537344354	0	1	1
Pl07G0000360600.v1	2.85917177661672	0.149124158541268	0.398144914116458	0	1	1
Pl02G0000361900.v1	1.09350042682396	0.285977189299006	0.29825894916748	0	1	1
Pl03G0000367100.v1	428.320980839369	0.422303867881703	0.159458638898466	0	1	1
Pl08G0000386400.v1	37.2283863573694	2.09472334105352	0.484333480674067	2.26026773852171	0.0238046389763127	0.169590852822575
Pl09G0000341000.v1	10.7712300545344	1.62522905103177	0.517229248237656	1.20880451591262	0.226737956248303	1
Pl04G0000061000.v1	175.620119939096	0.336850320503341	0.212842537467215	0	1	1
Pl06G0000286200.v1	732.661254173159	-0.265057876497959	0.131667119508455	0	1	1
Pl08G0000034100.v1	537.297147773668	0.949196565519141	0.136368066591069	0	1	1
Pl11G0000127300.v1	14.6107489489069	2.8125545355978	0.514771539566006	3.52108536755146	0.000429784228929654	0.00382461416718988
Pl07G0000356700.v1	1360.44903984418	0.131601606876115	0.0834926782342626	0	1	1
Pl07G0000360500.v1	952.98093424631	-1.60653482606465	0.10518113937194	-5.76657402350273	8.08991855262345e-09	1.07792698552523e-07
Pl01G0000055000.v1	168.089638178928	-0.801040939365175	0.243522263441902	0	1	1
Pl06G0000129300.v1	96.5752147852087	-1.33475888859167	0.29681148018787	-1.12785020437813	0.259383186716902	1
Pl08G0000024500.v1	38.2546496114228	-0.179297803255596	0.405602835628621	0	1	1
Pl10G0000310400.v1	1631.20717182807	-1.52357761258174	0.0771734851962334	-6.78442357825885	1.16550909752336e-11	1.83929572688546e-10
Pl02G0000358300.v1	1324.41586041788	0.129342813044136	0.0916315524647005	0	1	1
Pl08G0000054000.v1	234.017812008023	1.59051603370488	0.234999518435184	2.51283933531869	0.011976386380847	0.0898411212075104
Pl11G0000073200.v1	13112.4012581008	0.0749651040966235	0.0390153461991927	0	1	1
Pl02G0000435600.v1	703.963458451134	0.101789862515502	0.134410186801749	0	1	1
Pl11G0000012700.v1	1903.74758357697	0.499100364670773	0.0785388114056363	0	1	1
Pl08G0000394100.v1	1059.31365172916	5.08326810530546	0.144471639351727	28.2634579605237	9.72635674791667e-176	1.91803755068917e-173
Pl11G0000276900.v1	163.45515488208	0.00939774661061408	0.211546050080951	0	1	1
Pl03G0000012600.v1	28.8505501285293	-0.871114611326969	0.430983378673381	0	1	1
Pl07G0000379300.v1	109.539664896488	0.0430883066342352	0.284454296477115	0	1	1
Pl11G0000391900.v1	382.327344026141	0.140053158159894	0.158156179508212	0	1	1
Pl11G0000377600.v1	12.3351427758629	1.33174828415372	0.517492273093093	0.64106905823121	0.521477816251404	1
Pl06G0000108600.v1	38.067380713161	-0.183397505761268	0.41483127579652	0	1	1
Pl04G0000042000.v1	5673.68368011778	0.428409338283191	0.058776448604045	0	1	1
Pl03G0000225500.v1	135.279818931845	-0.174814687890967	0.243879618013702	0	1	1
Pl11G0000013500.v1	3739.30491635786	0.0413762976575023	0.0676087875713785	0	1	1
Pl01G0000346600.v1	5894.30831789319	-0.291385853698542	0.0518832188294302	0	1	1
Pl07G0000203800.v1	372.222768051222	-1.09947402181567	0.191155562025668	-0.520382565704832	0.602796959053291	1
Pl10G0000341300.v1	2682.77080702328	0.0464544722732672	0.0669659913739895	0	1	1
Pl01G0000115400.v1	358.768998280198	-0.311032502200778	0.152893951241318	0	1	1
Pl01G0000065200.v1	1349.68915530696	0.0579491178170823	0.0847321355745868	0	1	1
Pl07G0000042600.v1	2697.96976563822	1.15693660400237	0.0663985565331957	2.36355445353558	0.0181005663937058	0.131324525594686
Pl02G0000002100.v1	689.60263394612	-0.112804001416071	0.138047709824074	0	1	1
Pl04G0000096400.v1	270.564360626281	-0.389609206613296	0.214327183574655	0	1	1
Pl08G0000408800.v1	944.600236850091	0.278520856783345	0.094099434259127	0	1	1
Pl06G0000168200.v1	43.4146326150557	0.0974481984571954	0.400507864734949	0	1	1
Pl09G0000159400.v1	265.54055338586	0.689426226432761	0.174185691307441	0	1	1
Pl06G0000188800.v1	985.797940512428	0.108217965607235	0.095615114026644	0	1	1
Pl08G0000337600.v1	1526.77035424084	1.6939243468666	0.0888597933459578	7.80920504918286	5.754980728066e-15	1.05708103537129e-13
Pl07G0000269400.v1	6603.25013633957	-0.560819380948339	0.0454802948064802	0	1	1
Pl09G0000310200.v1	2140.58337948346	-0.0255882454498281	0.0694210710211433	0	1	1
Pl05G0000266700.v1	294.963265089673	0.166547959152992	0.175666617585316	0	1	1
tig000005080030.v1	38.4928914812193	-0.69027241713188	0.400867979523403	0	1	1
Pl09G0000139600.v1	1179.12948671876	-1.20950309368869	0.126472725425035	-1.65650809678227	0.0976189667374822	0.61652767872891
Pl05G0000076300.v1	148.942780961645	-0.0288248236744949	0.234386841645339	0	1	1
Pl06G0000263300.v1	4887.86484298401	3.05183100682653	0.0570334968273538	35.9758934830462	1.99314495702342e-283	7.33298853591454e-281
Pl08G0000357100.v1	16.3829687589309	3.01912401486326	0.511576192610775	3.94686860731121	7.91799807901983e-05	0.000771770021281311
Pl08G0000164300.v1	13107.8834063398	-1.05667119919134	0.119970320598279	-0.472376825440907	0.636657842821468	1
Pl06G0000335700.v1	2827.63740643467	-0.729722895772276	0.0761005432477963	0	1	1
Pl08G0000422400.v1	23.4612911715342	1.21446751947221	0.449301230980017	0.477335704165365	0.633123090369233	1
Pl05G0000073900.v1	66.9603389563505	0.560577783503955	0.315866139220341	0	1	1
Pl05G0000007300.v1	162.747044847545	-0.0453164714686147	0.222147063210687	0	1	1
Pl03G0000027100.v1	46.4288424077991	0.698846336694623	0.369489626976433	0	1	1
Pl02G0000059800.v1	1275.39593490427	-0.0477396435842109	0.0836957898379871	0	1	1
Pl08G0000422700.v1	5671.01426435995	0.498969300742047	0.0503125115894673	0	1	1
Pl08G0000399200.v1	7781.62228306619	0.13134823336355	0.0566980809382867	0	1	1
Pl04G0000079000.v1	763.621691883588	-0.431611261526315	0.112480888941968	0	1	1
Pl02G0000436500.v1	77.3500082957866	-0.439774386205033	0.310971062146069	0	1	1
Pl09G0000042300.v1	494.760199881434	0.116909763338416	0.136450365554336	0	1	1
Pl10G0000007100.v1	1.46266685661308	0.376618980568909	0.333137678441799	0	1	1
Pl09G0000127700.v1	3043.48992598005	0.80488635604614	0.0638109945006523	0	1	1
Pl01G0000027700.v1	28630.7386980822	1.10214829464538	0.0350550554748664	2.91393903851089	0.0035689959345616	0.0288350540107976
Pl04G0000090500.v1	984.949066267498	-0.528510061423096	0.107522769037688	0	1	1
Pl06G0000336600.v1	2258.21661492451	-0.371011710971742	0.0688630020998585	0	1	1
Pl01G0000132700.v1	1584.58229864439	-0.12927547502833	0.0812490991044859	0	1	1
Pl08G0000009100.v1	1708.75738781808	-0.52264150926146	0.075167525046275	0	1	1
Pl09G0000086600.v1	3072.17711414946	-1.04777015318465	0.0647599108171608	-0.737650076750671	0.460727116562312	1
Pl11G0000370100.v1	1105.31005279754	0.497320125343454	0.104705803150122	0	1	1
Pl02G0000301300.v1	83.1558639669285	0.771084274675462	0.313196786582107	0	1	1
Pl03G0000266900.v1	1.50475809269827	0.381492609723796	0.334780257505832	0	1	1
Pl02G0000290200.v1	413.667462515166	-0.407558065613075	0.14641227974457	0	1	1
Pl09G0000056300.v1	23.5631555670202	3.57819493328443	0.499615521945449	5.16035795534377	2.46478113768464e-07	2.97827720803561e-06
Pl04G0000296300.v1	4364.18510413278	0.0136980258394954	0.0589596054326809	0	1	1
Pl02G0000261900.v1	59.2441076184249	1.01553443004558	0.336341337498581	0.0461865025605027	0.963161600391026	1
Pl04G0000260200.v1	415.414007769373	-0.386720528616761	0.142600274173355	0	1	1
Pl03G0000277500.v1	13310.8617127561	0.513875367882912	0.0427147184681721	0	1	1
Pl09G0000334700.v1	3.08468002403994	-0.335979228229995	0.443377305911123	0	1	1
Pl08G0000139200.v1	1720.81921194998	0.271785227409578	0.0784677530693404	0	1	1
Pl11G0000076700.v1	2.06568015743232	0.486288533729827	0.366608742687226	0	1	1
Pl02G0000006100.v1	419.937031006222	0.0883008194886105	0.149453631369311	0	1	1
Pl08G0000119800.v1	2677.81419417914	0.713720107979845	0.0856832889308483	0	1	1
Pl02G0000035900.v1	35.7508731696516	4.24801238334256	0.480376927633939	6.76138298177726	1.36680687746817e-11	2.14871106693816e-10
Pl06G0000169500.v1	1576.69551077813	4.47086414910086	0.482102560073831	7.1994310682966	6.04643139866565e-13	1.00910314134806e-11
Pl02G0000092300.v1	87343.0648784626	0.33430791270696	0.0394558350224967	0	1	1
Pl03G0000251300.v1	4438.70575439682	-0.546600786779346	0.0713440595336864	0	1	1
Pl08G0000068800.v1	1735.45359933602	0.922232779464762	0.0774234008312068	0	1	1
Pl01G0000414000.v1	1006.73871720936	-0.888339729590288	0.0971408524350776	0	1	1
Pl07G0000127200.v1	1170.48489227583	0.825360086072719	0.108817268608791	0	1	1
Pl06G0000269000.v1	11.7275064717659	2.44532139770113	0.517528134667605	2.79273975825377	0.00522637202665133	0.0411729212070807
Pl08G0000064700.v1	1504.96196321302	-0.330588414465705	0.0970049009186036	0	1	1
Pl02G0000443200.v1	239.665556959262	0.112861160334677	0.215346065029063	0	1	1
Pl02G0000419800.v1	211.692429363498	-0.716379069178711	0.226145619076968	0	1	1
Pl09G0000124100.v1	1311.29955494749	0.0540999165456739	0.0904876661446978	0	1	1
Pl03G0000350600.v1	833.980549020902	0.436044316075706	0.103721477436236	0	1	1
Pl11G0000355500.v1	153.975085420836	-1.0123152482129	0.229621690400575	-0.0536327739396683	0.957227744252899	1
Pl04G0000015400.v1	2223.73935226408	1.93728094769607	0.0732595253024139	12.793980630191	1.7716183660074e-37	6.35668016333078e-36
Pl01G0000341900.v1	1110.53696248584	-2.03550105996633	0.107608679173174	-9.62283960664456	6.40384197405096e-22	1.50768581337494e-20
Pl03G0000317300.v1	231.470067739762	-0.263294509337283	0.192388465361169	0	1	1
Pl02G0000016300.v1	11758.7454456066	-0.762960075224809	0.0591839808946143	0	1	1
Pl02G0000056600.v1	188.79827145734	1.80792740886893	0.227440472428905	3.5522587525467	0.000381939072661994	0.00341734959750205
tig000020380260.v1	34.6543444968223	-0.292382610420122	0.415156946630865	0	1	1
Pl07G0000073100.v1	84.0023247414321	1.88547347147723	0.392391482792727	2.25660726674071	0.0240326259011295	0.171116183842531
Pl01G0000269200.v1	499.388182696423	2.534120805052	0.166034439073084	9.23977467335386	2.47016867343479e-20	5.49545648015954e-19
tig000546380100.v1	119.111212090223	-1.68514840252099	0.279552005062723	-2.45087994402781	0.0142507475571911	0.105236946460384
Pl03G0000242300.v1	48.5452154932195	1.7921269264712	0.36236814178025	2.18597286886099	0.0288175903350573	0.202784356768245
Pl02G0000452200.v1	306.863952301129	-1.33395735788812	0.166355741976215	-2.00748921510546	0.0446975978492011	0.304363477067074
Pl03G0000181400.v1	21.8125734673364	1.21238568879345	0.466312855698978	0.455457502828432	0.648780134411605	1
Pl09G0000139300.v1	86.3259185864918	1.59697544593373	0.380363562845384	1.56948641838335	0.116534641679297	0.720667064072925
Pl04G0000059600.v1	221.49214005069	1.0998273500401	0.192631933956294	0.518228457711245	0.604298881791411	1
Pl03G0000146000.v1	2403.32468207246	-0.978514233262808	0.0681157589159602	0	1	1
Pl06G0000166000.v1	1467.71370266203	0.641259725092561	0.077924811882478	0	1	1
Pl04G0000377000.v1	88.0335627710392	0.0448420010626636	0.383015575190948	0	1	1
Pl09G0000033400.v1	76.0344728286366	-0.055388837874959	0.309847100601881	0	1	1
Pl07G0000273000.v1	11183.4827756221	0.977091068944961	0.0457642930962725	0	1	1
Pl06G0000224100.v1	400.779887752752	-0.89170855993129	0.163303167035214	0	1	1
Pl08G0000036900.v1	1974.19810585402	0.920009282675487	0.0914749939479437	0	1	1
tig000009300080.v1	453.560743144015	-0.032694205078691	0.142121465369482	0	1	1
Pl03G0000383300.v1	8454.97068789518	-0.0375592190999093	0.0440385148981186	0	1	1
Pl01G0000278700.v1	2588.01845923502	-0.247599719731514	0.0706158559247229	0	1	1
Pl04G0000031500.v1	661.559111865374	0.123703643499636	0.121703680801831	0	1	1
Pl06G0000110900.v1	2362.74573271019	0.168643241200549	0.0651575209795855	0	1	1
tig000009300030.v1	57.8126902186278	0.0880999294309696	0.333261532704226	0	1	1
Pl04G0000049300.v1	12.3329369621591	-0.220744745765779	0.266034534899013	0	1	1
Pl03G0000047600.v1	1143.15495268929	-0.0933580154308259	0.0991651474803379	0	1	1
Pl08G0000381900.v1	116.163573690125	0.267803132878594	0.252202435678521	0	1	1
Pl01G0000262600.v1	40.9333373139622	0.844601970971782	0.385011551536954	0	1	1
Pl09G0000000300.v1	439.540998351396	-0.797786855228864	0.155533123296153	0	1	1
Pl09G0000348200.v1	126.743932819679	0.640940567731038	0.264773300286802	0	1	1
Pl11G0000394400.v1	196.659529868199	1.34980668657396	0.219137454665793	1.59628890053255	0.110424307055657	0.687363426495438
Pl11G0000392000.v1	1055.93943285991	0.165170901495022	0.102666551206002	0	1	1
Pl08G0000040600.v1	1082.33636627568	0.235471616167389	0.110958786702528	0	1	1
Pl09G0000039700.v1	12.479089590117	-1.85480217019648	0.517283909489395	-1.65248165372135	0.0984364020938658	0.621212829394212
Pl05G0000259800.v1	691.960027502181	-0.734684351596068	0.11464769979446	0	1	1
Pl03G0000089400.v1	101.381076436008	1.73182482808153	0.296567499067819	2.46765013152765	0.0136003176291857	0.100735525708963
Pl06G0000168500.v1	4.32671766788284	1.06973022298116	0.466148307557707	0.149588064250407	0.881089625569225	1
Pl02G0000331700.v1	167.175385797864	-0.150737763532814	0.210297448270792	0	1	1
Pl03G0000236100.v1	7.57376594997877	1.01378469160985	0.517179835502709	0.0266535751465514	0.978736041629157	1
Pl08G0000350800.v1	674.797362704698	-0.492813952536128	0.120139181165386	0	1	1
Pl09G0000253300.v1	195.614494149181	-0.863605991147875	0.205983047075133	0	1	1
Pl09G0000084100.v1	3552.42683519374	-0.436641510547527	0.0600297518918523	0	1	1
Pl03G0000346300.v1	605.841618675721	4.41812280241049	0.199254069021181	17.1545947302443	5.8073759561685e-66	3.37622210659324e-64
Pl08G0000054700.v1	3815.48464779367	0.361355110096623	0.056140711664494	0	1	1
Pl11G0000287900.v1	10.6099741682419	0.769726969733427	0.517566336179399	0	1	1
Pl02G0000450700.v1	2438.10126244207	-0.200935601071562	0.0690679809127884	0	1	1
Pl05G0000078500.v1	359.82470677376	-0.503372767450624	0.172759878341913	0	1	1
Pl02G0000305700.v1	12773.6913352197	0.0174226273038244	0.0411397027608495	0	1	1
Pl04G0000115700.v1	609.825184425716	-0.828213542646716	0.138387537877495	0	1	1
Pl01G0000257500.v1	1641.91276945549	-0.285512861762648	0.091519960750894	0	1	1
Pl08G0000337900.v1	1111.89783392902	-0.121332700243633	0.0945372603081707	0	1	1
Pl05G0000240500.v1	3405.19276037131	-0.918249590767741	0.0560882304986761	0	1	1
Pl09G0000120600.v1	6.44587998446535	1.65505777536635	0.505463016243553	1.29595589452723	0.194990680599868	1
Pl07G0000004600.v1	395.276667900689	-0.24586174669249	0.159144302611118	0	1	1
Pl01G0000064700.v1	16.5333081238522	1.94552870695301	0.516662006174861	1.83007206965593	0.0672391627922822	0.439145784531467
Pl02G0000391500.v1	467.237804534447	0.648805399085643	0.157940857790132	0	1	1
Pl03G0000357100.v1	105.987764812402	2.51988723982815	0.286119669862095	5.31206834035811	1.08387938653145e-07	1.35073947815976e-06
Pl08G0000084300.v1	179.283083632572	0.884817605417144	0.443940996053763	0	1	1
Pl01G0000048000.v1	120.942753298803	3.5231388952252	0.313241471605659	8.05493245288284	7.95227119573004e-16	1.51838485650461e-14
Pl10G0000220500.v1	16.6614727654714	-0.461127790230962	0.503779031977475	0	1	1
Pl11G0000368400.v1	244.693311490134	7.0003319654387	0.401411259141573	14.9480908389828	1.60278618123602e-50	7.34362070027284e-49
Pl08G0000137000.v1	659.760047989178	2.94045457739806	0.397710207167748	4.87906657266055	1.06589084783999e-06	1.22376382856338e-05
Pl02G0000070100.v1	1720.86859739704	1.50246530399997	0.0869621777421272	5.7779751731834	7.56049609981448e-09	1.01066284631468e-07
Pl05G0000290100.v1	82.6767934845307	0.112070249940452	0.299675227767187	0	1	1
Pl02G0000464700.v1	882.3245000106	1.16691763075596	0.108725437018602	1.53522152067694	0.1247294237999	0.76539215749752
Pl09G0000144100.v1	486.359593384244	1.85203435210916	0.137560638207689	6.19388193607216	5.87002033671219e-10	8.44693527728871e-09
Pl09G0000312100.v1	2097.99114551449	1.13670225986803	0.0753802276258502	1.8135028796484	0.069754294871478	0.453798724883065
Pl01G0000024300.v1	94.6856078346897	0.500065435494691	0.272183936928876	0	1	1
Pl07G0000062900.v1	1627.10863243489	1.29146006617216	0.132002710158211	2.20798547107731	0.0272452859800083	0.192544810609864
Pl04G0000062700.v1	1724.34728171086	-0.0804045044011539	0.0847553751941025	0	1	1
Pl03G0000180600.v1	5312.59885228495	0.0138061265266419	0.0635981222905775	0	1	1
Pl04G0000276600.v1	1.56789494682606	0.304963174790626	0.305745393744491	0	1	1
Pl02G0000078200.v1	5698.29629243383	-0.159892691329146	0.0553119676084145	0	1	1
Pl09G0000186400.v1	11132.9874401452	-0.396458207510575	0.0431697950217804	0	1	1
Pl07G0000142700.v1	3.05828888393172	-0.465646111318813	0.436469185380766	0	1	1
Pl02G0000038900.v1	1704.11855736284	1.31253428762778	0.0846214744123254	3.69332122606289	0.000221344134551694	0.00204426111528634
Pl06G0000337500.v1	7.63159471581514	-0.318721876657508	0.507045147597055	0	1	1
tig000020380270.v1	2102.27464623877	0.327603942971395	0.0726732986950565	0	1	1
Pl06G0000148700.v1	189.833603883525	1.88888518634893	0.22293208594324	3.98724653110383	6.68445569018183e-05	0.000657771787476975
Pl11G0000036200.v1	602.748395272976	-1.10827115837754	0.130830643744099	-0.827567267721439	0.407915611837475	1
Pl08G0000139500.v1	2150.22614640615	0.493205562788983	0.0777427978347583	0	1	1
Pl01G0000268500.v1	1151.64748918686	0.858290836641003	0.110119746111025	0	1	1
Pl01G0000321800.v1	415.511045076049	-0.606400964658101	0.16348762337416	0	1	1
Pl07G0000298300.v1	31.3615993623642	-0.153409458918674	0.428929349420707	0	1	1
Pl07G0000333900.v1	3308.80533599918	0.182270083164113	0.0714315818780842	0	1	1
Pl05G0000223400.v1	1083.87241337598	-0.601106170131836	0.107794381322138	0	1	1
Pl04G0000093200.v1	165.538577234111	-0.598675983198587	0.208811822872677	0	1	1
Pl02G0000324000.v1	827.11818515034	-0.419364371780415	0.104144704663326	0	1	1
Pl09G0000308200.v1	3523.23136325809	0.104650400168851	0.0684857244623976	0	1	1
Pl11G0000279100.v1	1410.88888261668	0.88068883609901	0.0822869182047361	0	1	1
Pl08G0000302900.v1	340.140023968655	0.109416166181634	0.159557969660022	0	1	1
Pl01G0000340100.v1	102.896609702505	2.45246809515243	0.299235396601767	4.85393142538356	1.21037605353669e-06	1.38577657778353e-05
Pl05G0000227300.v1	412.724765902001	0.670761787383761	0.148154434908026	0	1	1
Pl03G0000358200.v1	3623.3930190529	0.0795623629205237	0.0584791877686632	0	1	1
Pl04G0000079300.v1	332.479286297135	-0.181892285968673	0.171073834747036	0	1	1
Pl02G0000003000.v1	173.678353925604	0.331038817848988	0.247798762028925	0	1	1
Pl04G0000358900.v1	175.616548001892	-4.90824036858566	0.310116004492798	-12.6025110344681	2.04527771240532e-36	7.23329922679932e-35
Pl06G0000154100.v1	1334.05614607736	-0.211877027466216	0.0922085800300624	0	1	1
Pl08G0000417100.v1	1086.89196152838	-0.465581138064795	0.0883907920085726	0	1	1
Pl08G0000239700.v1	349.455424665923	-0.496429544308545	0.154942804424161	0	1	1
Pl07G0000082300.v1	106.834714711193	-0.374778239627276	0.269447623574195	0	1	1
Pl08G0000433200.v1	10594.8420706163	-0.0231465095631813	0.0422681484910285	0	1	1
Pl10G0000298400.v1	2298.58480885954	-0.463573148222446	0.0647042491879886	0	1	1
Pl04G0000086700.v1	120.023514428746	2.8928723810769	0.298351864885582	6.34442952720546	2.23251151611899e-10	3.27763006982329e-09
Pl08G0000054200.v1	1043.09609636788	0.533185153130745	0.100658783328052	0	1	1
Pl05G0000285800.v1	1887.87198012859	-0.0106390741672439	0.0917052470451836	0	1	1
Pl04G0000345900.v1	1108.35115982032	-0.474994313149891	0.0980855948498473	0	1	1
Pl03G0000019600.v1	1575.75555415434	0.47793760222339	0.0854284860917428	0	1	1
Pl03G0000028800.v1	567.993071616522	0.196827854280517	0.145466448350281	0	1	1
Pl11G0000305700.v1	12.3048969868054	0.835547087763224	0.506697251857774	0	1	1
Pl07G0000006100.v1	3702.89077873189	0.371318212177712	0.0629017587366124	0	1	1
Pl01G0000027800.v1	1315.83139376789	0.176648612763352	0.0819908370637931	0	1	1
Pl09G0000323800.v1	199.007309893568	0.899162366456604	0.251873129462896	0	1	1
Pl02G0000072800.v1	2135.77291691799	-0.516391373884036	0.0779434558939267	0	1	1
Pl08G0000326100.v1	46.9120763598174	-1.5820913774334	0.373863079013518	-1.55696406012949	0.119479018569226	0.736649962645135
Pl10G0000267800.v1	18.530111227633	-0.597188893866353	0.48484277027826	0	1	1
Pl11G0000384400.v1	1101.59032802998	-0.315615255091956	0.0983771523485095	0	1	1
Pl10G0000281200.v1	536.960210512463	-0.0840028778376944	0.126647690848539	0	1	1
Pl08G0000368000.v1	2895.95076354912	-1.09448908419925	0.0720440406778034	-1.31154615024752	0.189673312538877	1
Pl03G0000009100.v1	1.4465426936302	-0.285876517996127	0.297514555758027	0	1	1
Pl02G0000031000.v1	95.8202457233917	-0.390622770673797	0.293964497891888	0	1	1
Pl09G0000197400.v1	1732.72216956697	0.00387430994861622	0.0737630670512354	0	1	1
Pl05G0000274500.v1	301.47417076213	0.270277495779723	0.177047466452052	0	1	1
Pl03G0000360600.v1	114.471653710594	-0.600423963253091	0.255391759546236	0	1	1
Pl09G0000130700.v1	1992.96837206273	-0.0951536114907705	0.0707389857058674	0	1	1
Pl01G0000337900.v1	1315.64764450207	-0.296120340646155	0.0837389810480463	0	1	1
Pl08G0000405400.v1	15.1885648250182	1.06148512160861	0.496715013951549	0.123783497340811	0.901486698527442	1
Pl11G0000046500.v1	551.723926920704	-0.185265983445257	0.131456689034193	0	1	1
Pl08G0000072500.v1	7.72668569239896	1.81868037387232	0.510439133151008	1.60387462618413	0.108741690860651	0.678603210054442
Pl08G0000370700.v1	1577.40650592873	0.0368004945056337	0.0776025082427773	0	1	1
Pl09G0000292200.v1	1496.05821428741	-0.410126726816581	0.0893741374169509	0	1	1
Pl06G0000178400.v1	8.78075332127825	1.3855547959514	0.514507544256212	0.749366652162066	0.453636244822052	1
Pl07G0000257900.v1	1655.16882537524	0.406735679011568	0.102913559747754	0	1	1
Pl08G0000159700.v1	407.239974953283	-0.580248397095648	0.144231726142192	0	1	1
Pl04G0000305700.v1	2.00398487850522	0.351958617291323	0.383569031961009	0	1	1
Pl09G0000310000.v1	44.0709428165516	0.295959650501749	0.382453158060097	0	1	1
Pl01G0000393200.v1	3663.18255407073	0.191730613182702	0.0659021608458015	0	1	1
Pl02G0000291900.v1	186.261335136941	3.32675614199212	0.234068960793772	9.94047281665052	2.77506805547596e-23	6.87491734346556e-22
Pl11G0000078800.v1	1687.47948155389	0.749562089678404	0.0943778444331369	0	1	1
Pl11G0000378700.v1	645.821479414052	-0.209280554327107	0.156398981193715	0	1	1
Pl07G0000375800.v1	149.956289216988	-0.366462779962201	0.246272128195804	0	1	1
Pl08G0000348200.v1	92.8284893076081	-0.00128499556462496	0.274651028947977	0	1	1
Pl07G0000273700.v1	4590.02423232521	0.0634436485009784	0.0632924447790495	0	1	1
Pl08G0000310300.v1	50.4290675737477	0.366441471983655	0.355988199724826	0	1	1
Pl02G0000133900.v1	3.8062412954764	0.48891151708583	0.434758671024147	0	1	1
Pl02G0000401800.v1	1874.41138990445	-0.281384580493066	0.0964024778048476	0	1	1
Pl01G0000331200.v1	1026.2912648216	4.71353790420134	0.134198157823982	27.6720482934805	1.51535750659741e-168	2.72653741150556e-166
Pl03G0000055300.v1	335.656568401793	-0.0317874363712833	0.16984554591992	0	1	1
Pl10G0000355300.v1	116.315573975941	1.08752790338624	0.257658789790617	0.339704705814121	0.734078917557801	1
Pl03G0000024500.v1	623.455553844241	0.150143605242693	0.13696684985226	0	1	1
Pl04G0000296500.v1	257.769474828832	-0.1984300781708	0.200447334081656	0	1	1
Pl08G0000355900.v1	13.8289620214623	0.220934983826126	0.266140951851866	0	1	1
Pl07G0000104400.v1	547.988035445186	-0.00852484315595964	0.130674424909752	0	1	1
Pl09G0000349700.v1	2078.02162949617	0.508523902791953	0.0702110043048345	0	1	1
Pl02G0000008700.v1	165.191016374613	1.9251292713468	0.245689631695978	3.76543879756219	0.000166256845656394	0.00155236032023868
Pl07G0000350200.v1	20540.9393422253	0.011828829403108	0.0354997501109506	0	1	1
Pl05G0000173100.v1	1.26624685337514	-0.0357923056428869	0.3049619173833	0	1	1
Pl01G0000342200.v1	953.772027874209	-0.27979456910912	0.101575866389826	0	1	1
Pl05G0000091400.v1	12693.1534808896	0.291929311020095	0.0389757522817028	0	1	1
Pl03G0000281700.v1	251.234836378758	0.89940032658246	0.180786269990766	0	1	1
Pl01G0000053800.v1	31.3361789845025	3.49305997940358	0.480912135912363	5.18402384392705	2.17149153724066e-07	2.63551287016161e-06
Pl03G0000061800.v1	1006.35869602217	0.0775530518399077	0.0997218470632656	0	1	1
Pl06G0000269200.v1	1812.14293396502	-0.772662405062743	0.0814920015118491	0	1	1
Pl02G0000431400.v1	3085.24730778433	-0.907785008721296	0.0643828770835535	0	1	1
Pl02G0000036300.v1	937.051138060304	-0.697511518433306	0.110553119227819	0	1	1
Pl05G0000070100.v1	1294.70843234986	-0.0441207913238729	0.0984017473699297	0	1	1
Pl02G0000457000.v1	1688.14474630223	0.95579734478755	0.0773522730277302	0	1	1
Pl10G0000334900.v1	2271.21903724747	0.589003186788981	0.0699460679733256	0	1	1
Pl04G0000361600.v1	2749.21426853998	-0.370057447984154	0.0645088225842722	0	1	1
Pl08G0000122300.v1	661.465810051292	-0.393216676262893	0.118026521489669	0	1	1
Pl11G0000370300.v1	13.7712988139797	1.57549177286574	0.517416401048363	1.11224107256692	0.266034512697105	1
Pl07G0000055500.v1	20.4635878555339	0.596856303856533	0.457913684028417	0	1	1
Pl03G0000283200.v1	33074.3809827122	-0.673916658737681	0.0485919805353754	0	1	1
Pl10G0000071400.v1	1973.11195955442	-0.352305178494818	0.0715843129310102	0	1	1
Pl05G0000279000.v1	1152.39170116075	0.9864979131691	0.100927845358827	0	1	1
Pl02G0000090700.v1	115.83668905857	-0.0432483367709433	0.294473994347557	0	1	1
Pl02G0000096400.v1	2163.41675185322	0.133744183630421	0.076223709414482	0	1	1
Pl09G0000187700.v1	3524.28667253522	-0.149067731350763	0.0643312120371138	0	1	1
Pl03G0000188900.v1	4.87773302761522	0.619277383409285	0.479053220365499	0	1	1
Pl08G0000159200.v1	376.263508077958	-0.886241073422199	0.160056619343431	0	1	1
Pl04G0000276900.v1	7.73916877989877	1.25357284838742	0.505764871241863	0.501365086437888	0.616114206500095	1
Pl06G0000105400.v1	2.12755280348472	-0.238156267586724	0.384862552970063	0	1	1
Pl09G0000358800.v1	8040.50332541992	0.207877317580175	0.0453345931224099	0	1	1
Pl08G0000381700.v1	56.5729451060581	1.19021321155541	0.427272110901226	0.445180499036565	0.656189318289999	1
Pl05G0000241600.v1	2.34491129596664	-0.429588081417876	0.42548077111192	0	1	1
Pl11G0000097200.v1	3260.69876998629	0.267110764373449	0.0598477087492567	0	1	1
Pl01G0000316900.v1	10.143337377976	-1.54520319792506	0.516577915563577	-1.05541329100423	0.291236346846594	1
Pl03G0000310700.v1	494.058015062115	0.042021386359156	0.130543720119114	0	1	1
Pl02G0000103300.v1	604.217216135949	1.30552566897729	0.12278972055745	2.48820233151632	0.0128390665981952	0.0956430920657331
Pl07G0000345900.v1	7.67119570808678	0.980594488633726	0.515293705492887	0	1	1
Pl10G0000102000.v1	54.2413063960451	2.00494062926753	0.379451055736957	2.64840646527064	0.0080872224910254	0.0619484258557415
Pl05G0000057800.v1	354.865083402929	2.22436897863678	0.16096854501075	7.60626232010117	2.82136357482213e-14	5.02504422827785e-13
Pl09G0000295300.v1	1.30587736193048	0.341700254606722	0.32061837200902	0	1	1
Pl06G0000019100.v1	80.504283340751	-0.0894548773122214	0.300824033521468	0	1	1
Pl06G0000016100.v1	340.455797714373	0.311083216299451	0.190215562259922	0	1	1
Pl06G0000182000.v1	371.64954968534	1.47347673971601	0.491281145749962	0.963759231983613	0.335166650309652	1
Pl06G0000263800.v1	462.197699533645	-0.145642795187742	0.153013275825048	0	1	1
Pl01G0000293600.v1	70.4432789669145	-0.96070544496704	0.327501601250221	0	1	1
Pl11G0000116300.v1	369.924272489115	-0.881545233326174	0.161917676528261	0	1	1
Pl09G0000058400.v1	66.0421053845028	0.71896200579113	0.328458271490363	0	1	1
Pl10G0000065700.v1	1337.39257460778	-0.350539493594427	0.0918394630072019	0	1	1
Pl07G0000273200.v1	501.088000346042	0.0593661161270686	0.155398253080976	0	1	1
Pl05G0000014800.v1	4621.43281901449	0.165654563551215	0.0540621817016808	0	1	1
Pl08G0000323300.v1	90383.7155793605	-0.00591528686610737	0.0389584265883565	0	1	1
Pl08G0000034400.v1	2789.08605258937	2.42891024498287	0.0737679822991183	19.3703311443283	1.37371235746748e-83	1.04835943069886e-81
Pl02G0000465700.v1	20.7296084173666	-0.0115269531301953	0.461098628544919	0	1	1
Pl02G0000365900.v1	258.902647475834	2.42030398249414	0.189905302726129	7.47901170796913	7.48836031024028e-14	1.30543197770455e-12
Pl10G0000101800.v1	1.61882722604836	-0.402165729689052	0.341296612361279	0	1	1
Pl02G0000059700.v1	3964.47698764874	-0.903919238627656	0.0572170602022752	0	1	1
Pl07G0000365100.v1	537.954885822362	-0.17292065506939	0.130070925954084	0	1	1
Pl11G0000107100.v1	52.6689885667086	3.28209213443987	0.400185441561055	5.70258659469925	1.18002929596157e-08	1.55882755334688e-07
Pl10G0000027100.v1	88.1973643416806	-2.19758555399351	0.307710775992587	-3.89191944978346	9.9454266852088e-05	0.000956514895787736
Pl01G0000320000.v1	7.90713692837805	-0.381066591449334	0.516025477676101	0	1	1
Pl02G0000259300.v1	11.0669232275403	-0.355391993659048	0.516058778475076	0	1	1
Pl04G0000349200.v1	3.61445024089635	1.01002915206178	0.460415832020547	0.0217828131968511	0.982621204017152	1
Pl08G0000036500.v1	157.625460706803	3.17540293845433	0.291385385324319	7.46572425392254	8.28426702079805e-14	1.43706672809762e-12
Pl08G0000376600.v1	1037.60331511115	0.218814984996887	0.0961148920409036	0	1	1
Pl08G0000257300.v1	1062.68394119916	-0.250873417883052	0.102179864652166	0	1	1
Pl03G0000019900.v1	978.21657565053	-0.0993232866715164	0.0989377258948359	0	1	1
Pl08G0000317800.v1	475.668916981253	-0.106505904358557	0.14582613050117	0	1	1
Pl11G0000217000.v1	84.9428874030764	0.29000830029399	0.299288703649151	0	1	1
Pl08G0000432700.v1	12679.524888074	0.232879840739568	0.0451550957425293	0	1	1
Pl01G0000300100.v1	1629.12179463213	-0.0991182072561498	0.0874302082753498	0	1	1
Pl08G0000135600.v1	302.038745545677	-0.164928864724805	0.189616382454845	0	1	1
Pl07G0000315700.v1	929.571695620272	0.464089043738056	0.0979316642714718	0	1	1
Pl03G0000349800.v1	2015.56776676708	0.273072266467679	0.08199785664134	0	1	1
Pl09G0000018200.v1	2.58449551049201	-0.586199426465895	0.390858530420596	0	1	1
Pl03G0000151500.v1	41.4194487414337	2.51275923577986	0.418676157702229	3.61319651943439	0.000302445299409309	0.0027439369269192
Pl03G0000346100.v1	882.022382055711	-0.4278178464193	0.121108296539053	0	1	1
Pl06G0000136400.v1	1624.80247694664	-0.398594833752574	0.0884820357787597	0	1	1
Pl11G0000333300.v1	123.416369415662	1.38013954415292	0.317130502458855	1.19868489850558	0.230650492262173	1
Pl02G0000446900.v1	2368.26002511267	-0.431554059086993	0.0646777246475503	0	1	1
Pl01G0000023500.v1	1396.69578443639	1.24695104187733	0.0858584506941561	2.87625783927801	0.00402420843819757	0.0322695959666786
Pl07G0000341800.v1	901.670480496208	0.835608625516197	0.433240911473092	0	1	1
Pl08G0000061800.v1	650.624107959415	-0.23479652040645	0.115940232500665	0	1	1
Pl05G0000228400.v1	2283.94235417392	0.187223235290233	0.0847097431068919	0	1	1
Pl02G0000425400.v1	404.152492337009	0.361652326782828	0.152676127866653	0	1	1
Pl10G0000266900.v1	2.98389878727648	0.039155346801923	0.374086680355818	0	1	1
Pl03G0000035800.v1	411.574982631368	-0.217093684835944	0.191206609142297	0	1	1
Pl08G0000402000.v1	343.618952254169	0.541856971148177	0.164999192939954	0	1	1
Pl01G0000336200.v1	14.3842978615268	-1.13784636258609	0.496813703060513	-0.277460870617944	0.781426247463143	1
Pl03G0000029000.v1	1791.20312945234	-0.606306361011862	0.0775779741174713	0	1	1
Pl05G0000202900.v1	239.516418010523	3.08685058185345	0.22007481069535	9.48245996558997	2.48357843990032e-21	5.74298391590459e-20
Pl05G0000068400.v1	79.6870127277903	3.33614642801976	0.346610857709119	6.73996897691037	1.58420452897427e-11	2.47940581836291e-10
Pl02G0000214500.v1	1080.13821525376	-0.240657953513284	0.105958980072245	0	1	1
Pl04G0000317200.v1	823.737021320765	2.65403119262542	0.167612498761536	9.86818527763031	5.71898710407725e-23	1.39993080551643e-21
Pl07G0000019900.v1	16.3721838787479	0.373791841374989	0.488160661112549	0	1	1
Pl06G0000226900.v1	522.903739966332	0.499573992817584	0.131568304883992	0	1	1
Pl07G0000234400.v1	1383.79589294206	-0.185700679170175	0.0997271427277788	0	1	1
Pl03G0000096800.v1	2575.63178185955	0.360079799096672	0.0616290768066587	0	1	1
Pl01G0000037800.v1	14526.3453407636	0.229054767971896	0.0403721191837227	0	1	1
Pl07G0000047800.v1	32389.4576730443	-0.247794907341029	0.0530487159439357	0	1	1
Pl07G0000370900.v1	830.585195339882	-0.45281348658543	0.103245040278262	0	1	1
Pl09G0000293700.v1	4446.67833783985	0.00198537342913512	0.0557101281320444	0	1	1
Pl02G0000459700.v1	269.453099202209	-0.329449502799059	0.175575742043446	0	1	1
Pl08G0000386500.v1	1062.35350367271	-1.79580956782172	0.0965787920971139	-8.24000332310539	1.72205872608482e-16	3.36766002116222e-15
Pl04G0000360100.v1	77.3762900866461	1.09415214516354	0.29947807122691	0.314387443387148	0.753226791770011	1
Pl06G0000324100.v1	1767.95032674966	-0.509672932264697	0.07559080655789	0	1	1
Pl02G0000410300.v1	505.214299786862	1.35214443647272	0.142896235185377	2.4643366986953	0.0137267097633992	0.101580124787688
Pl03G0000329800.v1	385.295247731443	-0.87616216508562	0.163348375321391	0	1	1
Pl10G0000098200.v1	654.361884852086	0.340797907985652	0.116996168873512	0	1	1
Pl07G0000105700.v1	6400.67572818436	0.281209870989938	0.046894191291923	0	1	1
Pl02G0000386900.v1	18.2229404789366	-1.33204135871905	0.490406604632224	-0.677073586657884	0.498359266562802	1
Pl01G0000069900.v1	64.3752761741691	-0.0910560932168965	0.343142706565584	0	1	1
Pl01G0000013600.v1	2200.51575286389	0.275155904796842	0.078343101302332	0	1	1
Pl11G0000016700.v1	9.11251950458171	1.19544154349741	0.515757383667764	0.378940854142596	0.704731785428972	1
Pl08G0000375600.v1	929.472499952847	0.26651660805268	0.124909330147212	0	1	1
Pl10G0000242300.v1	5513.39601268412	0.68621688192114	0.0539339166612729	0	1	1
Pl03G0000259800.v1	53.4322409718864	-0.236853877056343	0.36103108323963	0	1	1
Pl09G0000013900.v1	2.20805238277754	0.126404636722501	0.434411239399568	0	1	1
Pl03G0000236400.v1	427.480330779963	-0.541360571144022	0.16399853789208	0	1	1
Pl09G0000241000.v1	6778.38790308436	0.748653479455165	0.0495557051953106	0	1	1
Pl05G0000027800.v1	790.667428504307	0.0628673849378854	0.105845666538029	0	1	1
Pl02G0000430700.v1	1889.7844618514	1.57608202339623	0.0784760368611834	7.34086539583111	2.12217157660713e-13	3.60769168023212e-12
Pl02G0000026300.v1	355.827145786497	-0.282542248622624	0.189035156159368	0	1	1
Pl11G0000365300.v1	367.340300854703	1.5807265656553	0.204133398619658	2.84483856920108	0.00444339359389464	0.0354663532853471
Pl02G0000104800.v1	1105.1010467514	-0.194842794390627	0.0966819723348934	0	1	1
Pl01G0000315000.v1	391.148047918056	-0.857434608462174	0.147344193464837	0	1	1
Pl02G0000194600.v1	1155.86949294534	0.160849886798242	0.11085746487603	0	1	1
Pl06G0000306200.v1	701.269619442369	-0.381354846956166	0.12872581566951	0	1	1
Pl01G0000084700.v1	269.056086191245	0.570205152086891	0.226295099972535	0	1	1
Pl10G0000352900.v1	6887.03280343918	0.615045915156338	0.0523784694313712	0	1	1
Pl11G0000003200.v1	3170.68089522201	-1.24097039607738	0.0672038945913747	-3.58566118143263	0.000336225260518325	0.00302700974133554
Pl01G0000417000.v1	92.4516969323547	-0.11719754708359	0.277140974940887	0	1	1
Pl06G0000275300.v1	2025.93995230655	5.10998128728369	0.115304345796395	35.6446347177679	2.85333434828947e-278	1.01934335775849e-275
Pl03G0000232800.v1	27.7625962685995	0.116738122630776	0.456152321773044	0	1	1
Pl07G0000298100.v1	2.26451237547051	-0.257078977917275	0.387263653793302	0	1	1
Pl10G0000294600.v1	399.286904144632	-0.265468333102943	0.146926065282743	0	1	1
Pl09G0000108700.v1	232.831722476688	-0.664078854075427	0.184720083589744	0	1	1
Pl04G0000296600.v1	1407.79624213399	-0.525680474273347	0.0881231533018034	0	1	1
Pl02G0000342400.v1	3146.4903371236	0.201265754790045	0.0613604198779357	0	1	1
Pl11G0000379700.v1	2.85062140944023	0.481546097093939	0.36442996491201	0	1	1
Pl05G0000049200.v1	372.931377433405	3.29600753420838	0.239683347595996	9.57933689276768	9.76699823953167e-22	2.29073745579882e-20
Pl04G0000067000.v1	1141.34695119263	-0.266470268564664	0.0978130049646641	0	1	1
Pl02G0000018200.v1	869.559007509528	-0.729582175524087	0.101795193565233	0	1	1
Pl03G0000342600.v1	61.8830122866582	-1.29458879979973	0.354421129980236	-0.831182948421166	0.405870286064595	1
Pl11G0000299900.v1	527.993387595814	0.115278257214272	0.143357327154783	0	1	1
Pl09G0000286800.v1	36.7669612422057	0.911352842919435	0.435330206646401	0	1	1
Pl02G0000415600.v1	165.83233802821	1.66332940034932	0.224233365812656	2.95821006809273	0.00309431174658454	0.0252064720929639
tig000020330020.v1	2606.76263684847	0.139851935627257	0.0717301100340953	0	1	1
Pl04G0000042800.v1	25.5256811390836	-0.0096513398067938	0.454629555358328	0	1	1
Pl06G0000104700.v1	483.791487629057	-0.336511579787881	0.143371760654188	0	1	1
Pl06G0000178200.v1	1027.82177164683	-0.804268142223853	0.129236362494603	0	1	1
Pl01G0000341400.v1	775.999297759754	-1.16926924493751	0.138278565591009	-1.22411773808935	0.220907815466085	1
Pl08G0000408000.v1	1.00273093667052	-0.0439678368358436	0.284746122637182	0	1	1
Pl11G0000367900.v1	153.113283071573	1.20857303541177	0.513854581879072	0.405898950339326	0.68481684933436	1
Pl01G0000321700.v1	1352.54317919516	1.11187542655058	0.0861499112699302	1.29861336943275	0.194076647479601	1
Pl03G0000387200.v1	14.5470910355301	-0.836279243722521	0.515532855140909	0	1	1
Pl04G0000337500.v1	154.990646605353	3.95606007973519	0.291142130119805	10.1533229784325	3.20268820691134e-24	8.1136962281978e-23
Pl03G0000190800.v1	27.5132481433104	1.37344736963882	0.46388905107271	0.805035964473081	0.420798926321233	1
Pl02G0000442100.v1	883.775124603947	-0.178248077338077	0.100277087424493	0	1	1
Pl02G0000442600.v1	930.676117482344	5.00457230430568	0.385755224839663	10.3811226561355	3.02200323777617e-25	7.88279151441086e-24
Pl07G0000351900.v1	2817.95181380562	-0.280340950279674	0.070176800999729	0	1	1
Pl04G0000131700.v1	289.400740424677	0.148685785427987	0.161169036652389	0	1	1
Pl02G0000000100.v1	11.2855566076136	0.00271264026543896	0.505484089189007	0	1	1
Pl06G0000177000.v1	6018.59142297135	-1.07297617625379	0.0607302007893001	-1.20164556193352	0.229500880953744	1
Pl07G0000383400.v1	141.632668620662	0.0159302140041284	0.252283844843994	0	1	1
Pl05G0000008700.v1	3.89628413523747	0.369154253885761	0.431533374611349	0	1	1
Pl06G0000296000.v1	5.74441551326567	-0.382930638045765	0.480485904473502	0	1	1
Pl06G0000129600.v1	1.19099861350097	-0.245818472357556	0.279291349981123	0	1	1
Pl11G0000046700.v1	2312.05658592045	0.0864241481096893	0.0671544382516829	0	1	1
Pl09G0000343000.v1	5700.29762276917	0.0581223458638679	0.0560241472932612	0	1	1
Pl03G0000181800.v1	254.092447763079	-0.236797420034167	0.177835340843389	0	1	1
Pl08G0000370500.v1	956.11455278319	-0.276248161139159	0.0956951173277777	0	1	1
Pl10G0000053400.v1	2.99503974874956	0.211143916903463	0.462752156954752	0	1	1
Pl07G0000313600.v1	17.7735002460414	0.88071841432421	0.509166007537772	0	1	1
Pl07G0000278800.v1	1.41459968361405	-0.347348509792655	0.322280643663269	0	1	1
Pl01G0000227300.v1	2337.9208198879	0.00258768394655285	0.0735544559925636	0	1	1
Pl03G0000281900.v1	605.399734024715	-0.438445183889287	0.142655925604354	0	1	1
Pl03G0000028700.v1	847.245352484844	0.385485071501632	0.108944519265551	0	1	1
Pl09G0000281100.v1	378.455287912814	-0.756687737397692	0.158259814034434	0	1	1
Pl02G0000281300.v1	173.949825726782	-0.195360826372888	0.241277140378133	0	1	1
Pl08G0000032800.v1	19.1281530480615	-0.0210930884534742	0.478727052171224	0	1	1
Pl07G0000330400.v1	1873.56783733235	-0.0576349137177412	0.0796617765268947	0	1	1
Pl01G0000140900.v1	1331.21783636461	-0.584958916656468	0.0886467122909298	0	1	1
Pl10G0000242600.v1	1677.25699894987	0.716616660616464	0.0870674752759993	0	1	1
Pl08G0000003900.v1	198.042394943413	-0.154232630892354	0.207086303078775	0	1	1
Pl11G0000007200.v1	3.32853862627019	0.284842654943396	0.41870332919061	0	1	1
Pl08G0000317700.v1	517.730368864092	-0.474760716142164	0.133529941466544	0	1	1
Pl03G0000159100.v1	877.236109621963	-0.548526640208077	0.120935206250964	0	1	1
Pl01G0000056400.v1	72.642073293098	0.932009168467751	0.30912530720586	0	1	1
Pl10G0000330400.v1	1362.10224171425	-0.463374915752574	0.0950428865735391	0	1	1
Pl05G0000004800.v1	3291.31316081827	-0.107756861822954	0.062454383065869	0	1	1
Pl07G0000095900.v1	2768.82849670265	-0.290666197624671	0.0615502544353003	0	1	1
Pl08G0000024900.v1	497.255187864072	4.23056829629121	0.181461119146069	17.8030881298089	6.68772845687483e-71	4.25975468893965e-69
Pl07G0000044200.v1	662.217716083924	0.165239335827965	0.145872611853557	0	1	1
Pl02G0000008500.v1	449.65328000492	0.086284951466297	0.16885427984533	0	1	1
Pl06G0000332900.v1	1.98459674513053	0.483114334153486	0.365745324988173	0	1	1
Pl11G0000015600.v1	928.874746228569	0.57296575693095	0.120216770831431	0	1	1
Pl09G0000230200.v1	332.819133126089	0.0383638411897267	0.156256366147454	0	1	1
Pl05G0000291800.v1	2078.66652291077	-0.652009218877317	0.0964341408002079	0	1	1
Pl02G0000090800.v1	285.843992615674	-1.9664413124213	0.177329565428205	-5.44997282369469	5.03775175560109e-08	6.41428619708506e-07
Pl02G0000378000.v1	5850.77204427409	-0.259399618491474	0.0559116884615292	0	1	1
Pl06G0000170900.v1	3288.98251332142	-0.496996211972455	0.0682018125929564	0	1	1
Pl11G0000087000.v1	8222.74300672617	-0.628660448708795	0.0628545668417788	0	1	1
Pl01G0000414800.v1	117.269693714857	1.74760901330725	0.268643351955188	2.78290531988284	0.00538745253733403	0.0423201736919324
Pl08G0000350700.v1	2109.78719359496	-0.426350231375012	0.0685343853643053	0	1	1
Pl07G0000235300.v1	27.5469859381883	1.36523865675058	0.448896142685456	0.813637325029341	0.415852748719468	1
Pl09G0000261100.v1	2884.66963348387	-0.2686357327869	0.0651300576596787	0	1	1
Pl03G0000209900.v1	60.9740656709897	1.32085101112426	0.489832830278473	0.655021450770979	0.512453943275588	1
Pl01G0000008800.v1	20162.8457098046	-0.583201304094922	0.0450094741987514	0	1	1
Pl09G0000139200.v1	1701.19349160205	1.64394748537425	0.29308687600946	2.19712152977286	0.0280117678709509	0.197621659421562
Pl09G0000152100.v1	9.96008198382146	0.350550904521057	0.511240368128559	0	1	1
Pl07G0000027800.v1	204.61147156306	0.468160479533502	0.211232249498865	0	1	1
Pl04G0000050500.v1	1098.01790348719	-0.762775227907954	0.102473235850273	0	1	1
Pl09G0000075600.v1	12.5216243056078	-0.071582654748784	0.502285169812714	0	1	1
Pl02G0000155900.v1	46.2881474918354	-0.46600748457344	0.36126485990529	0	1	1
Pl07G0000310600.v1	1709.644519024	-0.458378024811116	0.0816156034021123	0	1	1
Pl02G0000120200.v1	59.9241424684833	-2.51761711328898	0.398874955106286	-3.80474405289394	0.000141950893582045	0.00133553035373947
Pl01G0000274200.v1	2.38990762037	0.548679770704888	0.382510652413064	0	1	1
Pl06G0000324900.v1	599.02799276796	-0.397413894930545	0.129233641535215	0	1	1
Pl06G0000164400.v1	14.230121942793	-1.12258221634908	0.514728035848468	-0.238149484410766	0.811765155576187	1
Pl01G0000089900.v1	2597.73751060415	-0.0231637933269874	0.0654578326668443	0	1	1
Pl07G0000067400.v1	9842.05426428368	0.0835343272184187	0.0441319460575841	0	1	1
Pl06G0000249200.v1	4475.16889423236	0.746013847291357	0.055810402368215	0	1	1
Pl02G0000313800.v1	1050.05637133492	-0.0961582157618229	0.102881104184464	0	1	1
Pl03G0000237300.v1	1691.25997233416	0.252269996848993	0.0817777804580224	0	1	1
Pl08G0000434700.v1	1543.33062265662	0.00541105013311612	0.0895360751904061	0	1	1
Pl03G0000244300.v1	1846.34642859926	0.0555679599496389	0.0912695125790375	0	1	1
Pl06G0000175800.v1	3567.2062616152	0.290733669802337	0.0643635966182267	0	1	1
Pl04G0000300800.v1	371.616696987516	-0.287126655746059	0.146307090997541	0	1	1
Pl06G0000171300.v1	54.4681835570307	0.410697507832092	0.348615939834273	0	1	1
Pl01G0000356800.v1	697.23399149321	-1.03357857430254	0.11794420652974	-0.284698802005763	0.775874908543417	1
Pl04G0000321200.v1	2133.85373404315	-0.0437154318567051	0.0677566089982298	0	1	1
Pl11G0000106100.v1	5324.98425752789	-0.253965728189839	0.054437664555151	0	1	1
Pl10G0000009100.v1	937.833325897264	0.268541206077557	0.107216534007808	0	1	1
Pl09G0000345300.v1	1813.57093433315	-0.0336193648220101	0.0923670272179287	0	1	1
Pl04G0000026200.v1	3759.29507036624	0.512339722389804	0.0632383472365021	0	1	1
Pl03G0000371900.v1	1.51446489171428	-0.382968179038919	0.334934617673328	0	1	1
Pl02G0000023600.v1	1232.9328716079	1.35490263572504	0.109608430782469	3.23791366404454	0.00120407241352086	0.0102842636844384
Pl02G0000104700.v1	8.52092814269913	0.0669528241097978	0.489426669611808	0	1	1
Pl05G0000287900.v1	404.11032180652	-0.150954325546972	0.143989671217107	0	1	1
Pl05G0000069900.v1	727.959131374358	-0.87162903435944	0.114311238068255	0	1	1
Pl06G0000290800.v1	375.25910715209	-1.49428178600548	0.158791821146071	-3.11276602559272	0.00185342891040934	0.0154766336861756
Pl07G0000316300.v1	441.500198470859	0.690741440239772	0.143586783645008	0	1	1
Pl06G0000295800.v1	642.321156604135	3.28538299433857	0.382294950617404	5.97806220209733	2.25807519169002e-09	3.11306227489704e-08
Pl03G0000217800.v1	1776.11462575309	-0.445228048426841	0.0858179522297923	0	1	1
Pl07G0000399300.v1	41.0093385752047	0.483311182398704	0.432095196345891	0	1	1
Pl02G0000345300.v1	362.411954622591	0.359411050521867	0.155650818988113	0	1	1
Pl06G0000150500.v1	5.09380684494177	0.772597673145537	0.489204846096822	0	1	1
Pl02G0000418000.v1	516.013375629592	-0.163192300400203	0.13843842072148	0	1	1
Pl01G0000296000.v1	184.521088125914	1.06950491025133	0.246262387171503	0.28223924509806	0.777760067768353	1
Pl09G0000315200.v1	891.326739040994	0.611332818445198	0.167203761012119	0	1	1
Pl01G0000363900.v1	164.579921085309	1.1482999277099	0.217981286707514	0.680333298100442	0.496293445195031	1
Pl03G0000075000.v1	442.119052852565	-0.0978724403372951	0.162363287689186	0	1	1
Pl11G0000392800.v1	868.850941772667	-0.430592290067762	0.10544144913842	0	1	1
Pl02G0000021900.v1	544.863003170741	-0.828617299966765	0.13876980364873	0	1	1
Pl11G0000398700.v1	7.84279595308069	0.50776602304537	0.51723503915173	0	1	1
Pl03G0000039800.v1	203.04638885837	3.23155482420632	0.232830989533708	9.58444075110221	9.29598822776625e-22	2.18234390299465e-20
Pl05G0000281200.v1	378.266760751204	-0.159069803076028	0.159641022451244	0	1	1
Pl03G0000213600.v1	1079.16734448167	-0.976633904786403	0.0942960625775125	0	1	1
Pl01G0000031600.v1	7698.9451445555	0.518811452621572	0.0576888897319983	0	1	1
Pl08G0000230500.v1	815.80084247476	2.16176133285171	0.141313556566155	8.22115981708975	2.01544474901003e-16	3.92732909589702e-15
Pl10G0000024500.v1	1692.71383451008	0.265032233451161	0.0775457741256519	0	1	1
Pl06G0000338600.v1	19.5385265702289	-0.544139534480815	0.471681337971319	0	1	1
Pl01G0000336000.v1	363.378719775276	0.192886169679241	0.148871446343503	0	1	1
Pl11G0000053400.v1	360.806095735977	1.83148942755028	0.168833671325266	4.92490284090534	8.44022804275687e-07	9.75851882054207e-06
Pl07G0000352200.v1	120.86153127544	-0.409449407531977	0.281349006588491	0	1	1
Pl08G0000337100.v1	1.23301901031591	0.248781078682505	0.280980027692221	0	1	1
Pl05G0000164700.v1	2437.00839956311	-1.04585940608228	0.0921451213718655	-0.497686751067473	0.618704847815962	1
Pl09G0000299000.v1	201.980380288433	0.962129629685571	0.20754424713641	0	1	1
Pl11G0000057300.v1	342.341583098068	-0.21357790374638	0.18484361955945	0	1	1
Pl08G0000135400.v1	571.099658461368	-0.623092706951026	0.118820760781706	0	1	1
Pl07G0000315500.v1	824.225947551566	0.251310175131248	0.120648639426062	0	1	1
Pl03G0000078700.v1	1111.26634226708	0.551869218316804	0.103994922354673	0	1	1
Pl01G0000376200.v1	1129.44931579391	-0.0791802313204444	0.0985655774345521	0	1	1
Pl04G0000031900.v1	73.4487022021839	5.32488579860208	0.447119540573199	9.67277295252551	3.93566911541375e-22	9.34626625192187e-21
Pl09G0000248600.v1	1203.11647880622	-1.38881452872652	0.0969554790002052	-4.01023781983164	6.06576210466395e-05	0.000599763481267414
Pl02G0000365600.v1	3280.59379992948	-0.0248885932822963	0.0727758919827895	0	1	1
Pl08G0000426600.v1	454.350086893116	0.220290660859028	0.136910612528844	0	1	1
Pl03G0000187700.v1	893.138908423513	-0.164226298655091	0.0955610808710741	0	1	1
Pl11G0000084800.v1	28.3599502767652	0.147950275648418	0.461501071193616	0	1	1
Pl06G0000284500.v1	837.36720547397	-0.0765149329795215	0.11483071056374	0	1	1
Pl05G0000250800.v1	13.2982112311053	-0.0190315515467008	0.49087686487011	0	1	1
Pl06G0000296300.v1	1291.84716429566	-1.28405590037472	0.0862835636441947	-3.29212063546743	0.000994349491676713	0.00857917919840076
Pl02G0000433900.v1	670.986138851197	0.390816251871418	0.125390563590389	0	1	1
Pl07G0000246900.v1	1509.42924882489	-0.45135519976588	0.0931538916298967	0	1	1
Pl06G0000178100.v1	136.118894574828	6.20903319553605	0.421300140724566	12.3641857479026	4.08327985286891e-35	1.39023271233727e-33
Pl05G0000231000.v1	129.352895087157	0.774621071802218	0.241712824443445	0	1	1
Pl04G0000060600.v1	614.820357517306	1.96864912664434	0.193734250774315	4.99988578567214	5.73642850086937e-07	6.72386888000143e-06
Pl07G0000128200.v1	1099.45310238625	0.70293201199689	0.108735120988508	0	1	1
Pl09G0000017400.v1	3.39669925379866	-0.532634650416586	0.4550135532241	0	1	1
Pl07G0000333800.v1	305.594860857904	-1.79005101006636	0.176628777312574	-4.47294615343586	7.71492099006298e-06	8.26838271326315e-05
Pl06G0000229500.v1	5729.43732030025	-0.373310710473894	0.0615424163385553	0	1	1
Pl07G0000383300.v1	1789.50628896295	0.63252113064029	0.0868567088305507	0	1	1
Pl06G0000203900.v1	412.364939989138	1.53477970765132	0.150912942356879	3.54363051504669	0.000394657915265354	0.00352220043855575
Pl04G0000346400.v1	3443.06617222247	-0.164983467732456	0.0594451033784062	0	1	1
Pl01G0000372500.v1	9831.60912572581	-0.89028052181001	0.0526626563440333	0	1	1
Pl11G0000004500.v1	486.13456074497	-0.0198901813132869	0.134984307203294	0	1	1
Pl09G0000333000.v1	20.9132690369622	0.286795826308975	0.450230585742866	0	1	1
Pl10G0000249400.v1	4.03180834794013	0.575478499920939	0.444098971587846	0	1	1
Pl01G0000366100.v1	103.962739397745	0.174239003828509	0.304435300066357	0	1	1
Pl10G0000348700.v1	1025.27254473916	-0.577465535869685	0.101280396469981	0	1	1
Pl07G0000359400.v1	792.185405189973	-0.0337467877103779	0.109688235578243	0	1	1
Pl05G0000039400.v1	19132.2331762054	-0.567430437548075	0.0377114649983472	0	1	1
Pl08G0000416700.v1	26.3495101939498	-1.37096999258952	0.504180088428088	-0.735788661837306	0.461859322369179	1
Pl09G0000269600.v1	7150.30592636907	-0.260727616022987	0.0702812238425402	0	1	1
Pl10G0000310700.v1	361.291843256632	2.62414501810912	0.166363819993725	9.76260955158627	1.62908423501489e-22	3.91774891640166e-21
Pl06G0000331200.v1	1608.77873295822	3.26215265504521	0.102535283566483	22.0621875354589	7.29675739026696e-108	7.43244089545788e-106
Pl07G0000375700.v1	145.599372484113	0.335159592165548	0.243123519435333	0	1	1
Pl08G0000054300.v1	1847.26582623879	0.276868587652936	0.0801244408640748	0	1	1
Pl09G0000051000.v1	473.001157203624	0.189248527175669	0.131081683729629	0	1	1
Pl06G0000205700.v1	728.694239123508	-0.32707240316362	0.128317337391995	0	1	1
Pl03G0000375100.v1	12.8581518156989	0.325820245577053	0.500679336693335	0	1	1
Pl07G0000282400.v1	62.4425954813958	0.0723555249812068	0.341229459663477	0	1	1
Pl02G0000001500.v1	2099.36333573181	1.75508186859283	0.0801632190047386	9.41930573606578	4.54080436017924e-21	1.0402493260076e-19
Pl05G0000065300.v1	3719.07298354211	-0.625619958508552	0.0578490742881058	0	1	1
Pl03G0000212100.v1	1254.99526236824	-0.276271996864461	0.0952998570233887	0	1	1
Pl09G0000099600.v1	844.714841199126	0.135208280959034	0.108910996759008	0	1	1
Pl01G0000287800.v1	1416.23961726448	-0.747360409617581	0.082978002792067	0	1	1
Pl04G0000012400.v1	384.139214963079	-2.27146203374494	0.156155524222187	-8.14228020480292	3.87902252102471e-16	7.47014883931711e-15
Pl07G0000311000.v1	1521.13175050821	0.0607902626803618	0.087816340212356	0	1	1
Pl07G0000246200.v1	2033.9211057964	1.21764672656162	0.0807372029061004	2.69574271497545	0.00702318903450028	0.0543723648556633
Pl08G0000175000.v1	74.0122529759841	1.08786766600112	0.339425465403093	0.258871755237262	0.795734191554103	1
Pl11G0000399800.v1	1067.95643799609	-0.0897310146045855	0.0925445289189368	0	1	1
Pl02G0000113100.v1	848.284310561672	1.18395721184687	0.112946410518029	1.62871233360275	0.10337393056727	0.64888397975126
Pl06G0000191600.v1	1.974946086914	-0.0765588079364249	0.343901644582675	0	1	1
Pl09G0000277700.v1	1254.16767960802	0.259839818894666	0.0883201797354608	0	1	1
Pl02G0000283700.v1	83.5556911008053	-0.415417789731611	0.301761556756582	0	1	1
Pl04G0000340500.v1	821.468956704791	1.23480889256361	0.116004269120079	2.02414009712483	0.0429557389742165	0.293069185085645
Pl01G0000392300.v1	60.2236298863287	-1.02752316378354	0.334458980253431	-0.0822915975008026	0.934414835982174	1
Pl09G0000310100.v1	5689.50876644744	-0.348595555915262	0.0591541064493228	0	1	1
Pl01G0000285600.v1	3634.8138526514	0.123522206003282	0.0565757332755026	0	1	1
Pl07G0000239900.v1	3.59413877163486	-1.00841356557875	0.459887437199919	-0.0182948367321736	0.985403646469343	1
Pl05G0000272800.v1	1140.99246443319	-0.00746394343639607	0.094294160507465	0	1	1
Pl10G0000019900.v1	232.011303917637	-0.614431872251275	0.191857840488247	0	1	1
Pl08G0000053900.v1	76.555649954528	2.12623825164518	0.364254191239933	3.09190197046582	0.00198878514229134	0.0165564180200883
Pl02G0000151900.v1	298.310818217255	-0.268809545182274	0.205585687510138	0	1	1
Pl02G0000164400.v1	423.038554481206	-0.673812340388048	0.158082179716533	0	1	1
Pl02G0000049600.v1	648.193907069937	0.16228034262565	0.12504863505297	0	1	1
Pl09G0000166300.v1	3539.53315498624	-0.30747609986202	0.0661046199850598	0	1	1
Pl06G0000312700.v1	432.032380387687	0.129968432045803	0.140087026711646	0	1	1
Pl01G0000088600.v1	1761.83095854516	-0.00590946491523562	0.0795885880331266	0	1	1
Pl07G0000046200.v1	3016.24531983346	-0.16072243179814	0.0878086996185999	0	1	1
Pl09G0000304100.v1	29.9022999807584	-1.48438140987829	0.439843438244149	-1.10125869289294	0.270784083547773	1
Pl08G0000029800.v1	382.156599881802	1.16965039975131	0.154627025781144	1.0971587851106	0.272571986411702	1
Pl05G0000209900.v1	405.361651488932	0.0469085388968174	0.166949627125522	0	1	1
Pl11G0000009000.v1	30.3556939419928	0.125529263336056	0.445911556644978	0	1	1
Pl11G0000299600.v1	49.4522138439854	-1.09570893547911	0.36953661577955	-0.258997163994727	0.79563742866134	1
Pl01G0000331700.v1	677.305849356201	0.172158814961419	0.126818469947199	0	1	1
Pl09G0000076500.v1	30.6769247137117	-0.931818594473258	0.417436941711016	0	1	1
Pl09G0000232900.v1	188.273745352776	6.05624362499244	0.377060547777723	13.4096331604894	5.31008304582949e-41	2.04841231736615e-39
Pl07G0000341300.v1	2146.87293774719	0.383922635166807	0.0793876375154139	0	1	1
Pl01G0000109900.v1	3734.03004623655	-0.525907971695836	0.0635130857191192	0	1	1
Pl03G0000271900.v1	7.27971943676979	1.73653231750288	0.507981128218235	1.44992063009565	0.14708065367438	0.886656422859738
Pl01G0000419300.v1	238.20324927744	0.290005323989902	0.183374012062473	0	1	1
Pl02G0000326000.v1	122.026786001412	1.38644713954102	0.294492865778141	1.31224618470776	0.189437083355996	1
Pl10G0000252500.v1	29.2020499707176	-0.313873635401577	0.445226403546082	0	1	1
Pl07G0000383600.v1	1.25431595746085	0.254781756681209	0.283803583652787	0	1	1
Pl02G0000349800.v1	1977.69071076107	0.859176412197221	0.0788371104723256	0	1	1
Pl01G0000411900.v1	1613.95569740417	-0.119757469495289	0.0825742957496903	0	1	1
Pl03G0000228900.v1	57.232735362636	-0.495905282755285	0.358448981505263	0	1	1
Pl02G0000116800.v1	80.8579644712102	-0.527077539807765	0.293595657708839	0	1	1
Pl09G0000050300.v1	402.672660362089	1.58125324144282	0.191946312551257	3.02820738631069	0.00246009195881281	0.0202542641231582
Pl11G0000031600.v1	87.7199493756775	0.0773242919968198	0.295575345672041	0	1	1
Pl07G0000091400.v1	27.5156507340499	-0.927986220818782	0.44433825960181	0	1	1
Pl07G0000133000.v1	2500.05999671023	0.0445223064266457	0.081718950672048	0	1	1
Pl07G0000155400.v1	547.238084603518	-0.276366189036271	0.12447751158104	0	1	1
Pl11G0000370200.v1	214.445830441169	-0.806690913131675	0.215111069466129	0	1	1
Pl02G0000402500.v1	2314.78954215723	0.646225796769649	0.0832571126111352	0	1	1
Pl11G0000267800.v1	1056.31536784311	-2.14542017085436	0.104233917809953	-10.9889390605348	4.31973864490503e-28	1.22392594938976e-26
Pl10G0000326300.v1	230.255767078548	0.375723295177395	0.218047001692428	0	1	1
Pl09G0000344700.v1	16590.9590894755	-0.547548704470017	0.0544446560586973	0	1	1
Pl01G0000410500.v1	1097.46313996826	-0.454862673348484	0.0977366061847395	0	1	1
Pl11G0000206000.v1	7.02902597243002	1.71561154983627	0.507438779404737	1.41024213930937	0.158468196940599	0.945363275553188
Pl06G0000174100.v1	1084.41643099386	0.252174726759319	0.0986987302684297	0	1	1
Pl03G0000053300.v1	4.79291504577942	0.170150389833255	0.440196191447875	0	1	1
Pl08G0000122600.v1	2185.73187465845	0.548233578229549	0.0751451015440163	0	1	1
Pl05G0000004600.v1	518.051472214888	-0.253442415791748	0.140445049495056	0	1	1
Pl09G0000229100.v1	199.074459812778	2.18092306406087	0.276565449369821	4.2699587629319	1.95509111952251e-05	0.000202236660076499
Pl04G0000031600.v1	38.6378235511354	4.37406807076334	0.476318467196096	7.08363900023692	1.404174097563e-12	2.31524357892495e-11
Pl03G0000178900.v1	3802.30108105272	0.0414352516736331	0.0605183532549321	0	1	1
Pl10G0000334100.v1	1002.06875935608	0.0108537799029925	0.105140230712346	0	1	1
Pl08G0000379400.v1	258.535036003092	0.122888643405213	0.202685380707944	0	1	1
Pl08G0000374600.v1	2.48226063321431	0.106120424064701	0.391645330718263	0	1	1
Pl10G0000336500.v1	537.666236752989	-1.34584361280034	0.144963074356559	-2.38573591471773	0.0170449860258137	0.124270602051555
Pl07G0000396400.v1	7699.07768229059	-0.301532299036241	0.0448035368405546	0	1	1
Pl11G0000102000.v1	1862.79158993801	-0.781008598401079	0.0775026482238852	0	1	1
Pl10G0000232800.v1	33.3190434266486	0.890070722084828	0.434859639526218	0	1	1
Pl01G0000337800.v1	448.994076781509	3.39918555047573	0.1955830237185	12.2668394468062	1.36477353508609e-34	4.56467674896502e-33
Pl06G0000179400.v1	42.371130879451	-0.64123314176811	0.448679268482284	0	1	1
Pl09G0000148200.v1	517.162955828538	1.22373600257782	0.152526447698369	1.46686693326967	0.142412257279395	0.860618323593306
Pl01G0000049800.v1	3.06315199508137	0.41097877225107	0.417724095594002	0	1	1
Pl01G0000325500.v1	64.7453209485264	3.29226647457917	0.388505791757894	5.90021184551	3.63035136168265e-09	4.93864023540162e-08
Pl02G0000119300.v1	6363.97846069183	0.473165105989716	0.0481937405658416	0	1	1
Pl09G0000009700.v1	577.144120713207	3.32856502016078	0.200820362972952	11.5952634767143	4.35523279870395e-31	1.35209683234323e-29
Pl07G0000047500.v1	1969.63829618823	0.385664583355653	0.0764163435438454	0	1	1
Pl06G0000182100.v1	481.073947057865	7.87732695708842	0.383365342382535	17.9393549618943	5.81259242437899e-72	3.78048557416734e-70
Pl02G0000034900.v1	25.8966980931649	0.760131612296385	0.450473899943294	0	1	1
Pl09G0000033700.v1	2853.446934591	-0.181107537261467	0.0620269094390242	0	1	1
Pl07G0000022100.v1	5559.91642264362	-0.413751216918446	0.05623169857193	0	1	1
Pl04G0000346700.v1	2618.20645489308	0.185754194962678	0.075938447736013	0	1	1
Pl07G0000100600.v1	1.70718246391426	-0.176951269621176	0.390356664338064	0	1	1
Pl07G0000273300.v1	470.565818458962	0.186906561363368	0.142491004712686	0	1	1
Pl09G0000075400.v1	46.640274361871	4.67543689592476	0.466663463939105	7.8759902583768	3.3805457910472e-15	6.27488356546036e-14
Pl09G0000051700.v1	1424.28585051441	-3.26506606437395	0.099143771960755	-22.8462768722432	1.59140284721933e-115	1.81611482333132e-113
Pl02G0000440900.v1	1210.4491142434	0.253462548922139	0.0924612627601497	0	1	1
Pl07G0000134300.v1	6126.32590319768	0.113144923270332	0.0580099300581216	0	1	1
Pl06G0000291500.v1	972.026735695977	0.197711820528269	0.107932482458285	0	1	1
Pl10G0000220400.v1	68.4109723069649	-1.30658719238937	0.326465498048865	-0.939110546816435	0.347673989816136	1
Pl11G0000058400.v1	211.14494362169	-1.03806412481946	0.235068247671285	-0.161927972818723	0.871362574389573	1
Pl08G0000378800.v1	6.47876742208192	-0.227838496499499	0.269728996564283	0	1	1
Pl11G0000072900.v1	666.12912174373	0.14200459005066	0.126663191213016	0	1	1
Pl07G0000048000.v1	1305.82822806858	-0.919767135830474	0.0868490296793948	0	1	1
Pl07G0000285300.v1	5952.43202056412	0.0418171271332603	0.0602093195604555	0	1	1
Pl03G0000180000.v1	1114.38690523091	0.0340425052459415	0.0924863914545316	0	1	1
Pl01G0000300000.v1	10392.630509624	1.00379790528366	0.055860153459911	0.0679895247045214	0.945793973063905	1
Pl08G0000093900.v1	1720.37795861561	-1.43045872796953	0.099405259365504	-4.33034158068811	1.48878220338829e-05	0.000155567958090383
Pl08G0000044800.v1	8710.39858912171	0.77880173578835	0.0601529340811299	0	1	1
Pl05G0000213000.v1	417.866949608447	-0.472411154323045	0.137992301306675	0	1	1
Pl02G0000081700.v1	839.578839638846	-0.633805347192219	0.114210724394551	0	1	1
Pl11G0000081900.v1	7687.54649543377	-1.10143084117246	0.0462145782002209	-2.19478019972448	0.0281793684870085	0.198682006177288
tig000020530230.v1	2896.96095231215	-0.629555979181609	0.0835920183889459	0	1	1
Pl07G0000274900.v1	8499.89014533727	-0.235048794511544	0.0478315505878972	0	1	1
Pl05G0000092800.v1	3963.09145027419	-0.45405777603026	0.0597375863936199	0	1	1
Pl01G0000280000.v1	3901.08523152657	0.111268002329213	0.0532638471134703	0	1	1
Pl09G0000082200.v1	8.32048015393609	1.99809974590699	0.514598821498319	1.93956865855405	0.0524321328901176	0.350068276202979
Pl08G0000087200.v1	12341.5633513078	-0.235662805233509	0.0441976983612649	0	1	1
Pl06G0000225100.v1	201.004406725261	-0.203817723433787	0.19841356595374	0	1	1
Pl03G0000019100.v1	605.565585903578	0.0702546589486513	0.120849364561355	0	1	1
Pl03G0000382900.v1	575.103819060711	-0.121391569726949	0.124795358779893	0	1	1
Pl03G0000357200.v1	1474.04831411077	1.39804323666854	0.102731275022439	3.87460621491946	0.000106797255142279	0.00102195354784828
Pl06G0000117300.v1	30.3551756824106	2.75382481534828	0.46758670155783	3.75080131557456	0.000176270337803684	0.00164212540697687
Pl08G0000264300.v1	137.863896384686	-0.49546457927836	0.279505375823797	0	1	1
Pl02G0000459600.v1	28.8970064422549	-0.328643289671315	0.429130592589121	0	1	1
Pl09G0000258500.v1	911.200675374035	0.302708909939059	0.119133156740216	0	1	1
Pl04G0000343200.v1	1388.0204960487	-0.196090805286588	0.0901312686788209	0	1	1
Pl10G0000277000.v1	152.791088835592	1.24128761595223	0.223352886211085	1.08029772995274	0.280009620261528	1
Pl07G0000318600.v1	40.2928283516453	-0.905363955043158	0.383892868470484	0	1	1
Pl04G0000046200.v1	6931.80305664812	-0.37459394610698	0.0559935196514817	0	1	1
Pl05G0000290200.v1	5295.49713619783	-0.0938721167359576	0.0468344695006177	0	1	1
Pl09G0000154800.v1	599.237168621463	-0.223424005179236	0.118366851143171	0	1	1
Pl05G0000165900.v1	2654.92464692087	5.05897950001643	0.101943888244293	39.815819956658	0	0
Pl09G0000071100.v1	217.836662579226	0.489510845602162	0.204121430088326	0	1	1
Pl01G0000109700.v1	166.821444822813	5.93724723796987	0.377130548645255	13.091613118337	3.67714475342039e-39	1.375441853897e-37
Pl03G0000004700.v1	240.993130581215	3.93973969906091	0.227826185327446	12.903432038928	4.30488844478822e-38	1.55366764515417e-36
Pl05G0000001500.v1	10545.9110324859	-0.25326089840791	0.0394402435664895	0	1	1
Pl04G0000369300.v1	30.1042094557987	2.26797755731785	0.472600519153157	2.68297961159652	0.00729694387291439	0.0562972352010453
Pl09G0000137800.v1	1090.77978645777	0.366349194113979	0.103663199272076	0	1	1
Pl11G0000122600.v1	27.0692932585949	-0.350341393151808	0.44577755582296	0	1	1
Pl07G0000392600.v1	30.2186827177757	2.94044196097438	0.485444164846757	3.99725056245538	6.40824600102781e-05	0.000631853055701342
Pl11G0000329400.v1	348.60294828676	-0.051498903779004	0.16378438008813	0	1	1
Pl08G0000272100.v1	64.5012932916972	-1.02901885082068	0.338453165343731	-0.0857396348803662	0.931673394042642	1
Pl08G0000270500.v1	56.5127716840196	-0.471657875674095	0.371298362125032	0	1	1
Pl06G0000255500.v1	111.187937330914	-0.297708355447186	0.251923535464992	0	1	1
Pl04G0000078600.v1	3847.62918940453	0.136827934890162	0.052534839835423	0	1	1
Pl02G0000052200.v1	6883.84979436306	0.479375365908261	0.0496766915257481	0	1	1
Pl03G0000257900.v1	188.340394934314	1.1955727937061	0.212603888952307	0.919892832957422	0.357628764549818	1
Pl04G0000356700.v1	3255.75208858119	-0.480636859866295	0.0634797901728804	0	1	1
Pl02G0000268100.v1	736.073120112657	0.200651673320314	0.124569035612456	0	1	1
Pl05G0000269800.v1	256.498736783607	1.41359351437034	0.194764347802392	2.12355864426468	0.0337070667917894	0.23385285573251
Pl09G0000128900.v1	186.902974138816	0.101283594174666	0.22519407213019	0	1	1
Pl08G0000038300.v1	38.3315374785033	1.98235095191943	0.409504124866529	2.39887925973789	0.0164453363119655	0.120147462978646
Pl02G0000020000.v1	360.13872220592	-0.154633116938415	0.198765174413003	0	1	1
Pl04G0000348600.v1	4492.60052318588	-1.24896363674194	0.0644275973908384	-3.86423903458085	0.000111436055794357	0.00106408393910738
Pl11G0000283100.v1	8.67377340298547	0.421670281685908	0.514276124383022	0	1	1
Pl09G0000027300.v1	2930.96965852276	-0.181511871558019	0.0736277968826824	0	1	1
Pl01G0000076600.v1	436.878217764794	-2.38370188961673	0.160418940696748	-8.62555184323555	6.37843331491977e-18	1.31903004373131e-16
Pl03G0000104900.v1	10723.4737306411	-0.0496228394131169	0.0550699204506603	0	1	1
Pl02G0000465300.v1	9183.02887646522	-1.01626963563302	0.0573678078167324	-0.283602184782639	0.77671526261652	1
Pl01G0000143800.v1	9930.38667229849	-1.46852829670438	0.0507917482213036	-9.22449636234148	2.84896578977089e-20	6.31537830196514e-19
Pl08G0000010000.v1	311.178352338889	-0.81502658376343	0.169639297962983	0	1	1
Pl10G0000357800.v1	3899.20599258959	-0.212751556184343	0.0591940670711741	0	1	1
Pl07G0000261000.v1	349.832674244295	0.133251909356702	0.184143026475527	0	1	1
Pl02G0000302100.v1	70.4853454501354	-0.238186390664938	0.35133510096864	0	1	1
Pl04G0000328200.v1	168.139176726448	4.60851125670743	0.298749881648813	12.0787035522555	1.36860575173591e-33	4.468361825204e-32
Pl07G0000361300.v1	11.7270373459224	0.581856151821802	0.517424505649715	0	1	1
Pl09G0000013100.v1	6.35210567452885	0.160446950471172	0.513013894056333	0	1	1
Pl07G0000311600.v1	45.728779424527	-1.31242644995794	0.400959954951455	-0.779196141908401	0.435864182448216	1
Pl07G0000132100.v1	179.857039814628	-0.985625707220934	0.225524272498454	0	1	1
Pl08G0000322500.v1	0.877600113967851	0.241417872074127	0.277768412141352	0	1	1
Pl10G0000020800.v1	11.392931438959	0.718087799029815	0.517535644894728	0	1	1
Pl09G0000011500.v1	407.607186786399	-1.60796083703998	0.161086955806595	-3.77411587422332	0.000160576117210112	0.00150216367712686
Pl11G0000401200.v1	599.788759333962	0.541979943767923	0.125429937411522	0	1	1
Pl05G0000221700.v1	6.00941850179075	-0.0200375205112518	0.496371622517092	0	1	1
Pl10G0000306300.v1	4315.31278732304	0.72851314832814	0.0516961515758137	0	1	1
Pl01G0000315800.v1	3734.12098364307	-0.105669628212817	0.0642342563796063	0	1	1
Pl02G0000340800.v1	1640.85748187423	0.572269211380195	0.089695700472774	0	1	1
Pl02G0000428900.v1	1455.29078923105	-0.0351199149161878	0.098704508478224	0	1	1
Pl11G0000115800.v1	7009.49274290087	-0.212969998014054	0.0468148352660968	0	1	1
Pl03G0000035400.v1	785.331405305139	-0.339992225560178	0.110776940800129	0	1	1
Pl08G0000333800.v1	4440.16878811461	-0.15295871056655	0.0652909134380497	0	1	1
Pl07G0000343700.v1	1082.34521040758	0.26334815235435	0.10256155551963	0	1	1
Pl09G0000099800.v1	543.915912878237	0.141433668010539	0.14889883451791	0	1	1
Pl01G0000322400.v1	833.192243558506	0.424032739593341	0.127944025010192	0	1	1
Pl06G0000131100.v1	2803.92924662906	0.517538126889552	0.0759568538615406	0	1	1
Pl09G0000103200.v1	2783.70930919149	-0.556050943493686	0.0638079843704313	0	1	1
Pl09G0000071400.v1	1305.77529679916	0.174316585329847	0.106148016637742	0	1	1
Pl11G0000001600.v1	134.334205104596	0.0400461260301566	0.237112397526019	0	1	1
Pl09G0000113000.v1	5.03303669358457	0.421961033736931	0.510463027218287	0	1	1
Pl07G0000021600.v1	195.783106219959	-1.79065551529607	0.247042395995702	-3.20048513174971	0.00137196447675825	0.0116296163521633
Pl02G0000380600.v1	21.2109331481314	0.46063269125728	0.474416710092074	0	1	1
Pl02G0000417600.v1	1.30615394036388	0.135213807684764	0.30925418079516	0	1	1
Pl06G0000155100.v1	11.2136722849224	-1.27147641991711	0.515980350127994	-0.52613712876812	0.598792933161932	1
Pl03G0000265100.v1	2750.74975271462	-1.01995539962404	0.0840343927783138	-0.237467053241862	0.812294475972824	1
Pl04G0000001600.v1	4413.39883032103	-1.30086873509722	0.0600925618572346	-5.00675500924738	5.53553093962107e-07	6.50075453366648e-06
Pl10G0000052600.v1	2031.43432359518	1.75762507585974	0.0974223746229398	7.77670508229785	7.44378665701431e-15	1.36018785096666e-13
Pl10G0000039800.v1	9345.73201884118	-0.168813841787314	0.0431797648129499	0	1	1
Pl01G0000037900.v1	10363.0086390976	6.21657389803377	0.178022555906875	29.3028817132734	9.53058188100814e-189	2.09757895863259e-186
Pl08G0000102900.v1	1108.66367858497	0.388557020673432	0.100676323082658	0	1	1
Pl05G0000286000.v1	455.300362005854	1.35429404838482	0.137084683132713	2.58449040613691	0.0097523017666323	0.0737011108531426
Pl02G0000361400.v1	3.18872630867912	0.0929311894564994	0.414478996709853	0	1	1
Pl03G0000275400.v1	83.5222501688198	0.0735797157923797	0.319993095008229	0	1	1
Pl03G0000016800.v1	7.73380996482229	0.10341724841895	0.517004244211041	0	1	1
Pl02G0000307000.v1	271.382762784904	-1.15467224675945	0.207775380635917	-0.744420471212978	0.456622138088334	1
Pl01G0000409700.v1	187.654788390899	2.50699305709015	0.233913821113693	6.44251395627314	1.17510554650391e-10	1.75341112114537e-09
Pl02G0000449700.v1	1211.34767667324	-0.826445209765967	0.095434391583677	0	1	1
Pl02G0000049800.v1	2455.54384694972	0.0178396090493794	0.0635928485994924	0	1	1
Pl08G0000012300.v1	636.309616381526	0.00187438133955884	0.121408591893743	0	1	1
Pl02G0000243700.v1	91.7357864538983	0.4641762368771	0.270248537113561	0	1	1
Pl07G0000289800.v1	767.875856658452	-0.19150536140804	0.114997204040222	0	1	1
Pl08G0000423500.v1	379.37821863809	-0.358174119138788	0.145051585008283	0	1	1
Pl07G0000327700.v1	2467.89037390984	0.126881379937726	0.0697635435218064	0	1	1
Pl04G0000342500.v1	20.7532825038098	-0.489926641127144	0.484276757873641	0	1	1
Pl06G0000222800.v1	53.9753489139411	1.75907945734233	0.406364687314188	1.86797593649036	0.0617654251367309	0.407744437498772
Pl04G0000329500.v1	36.5637024235486	3.72919082657785	0.464595902400264	5.8743325381862	4.24550395576095e-09	5.73433821969904e-08
Pl10G0000330500.v1	121.07376908338	2.40603941624723	0.314629022378312	4.46888022477658	7.86301423111653e-06	8.41612248358761e-05
Pl01G0000103200.v1	449.355543979777	-0.0856173322904206	0.136697063097862	0	1	1
Pl01G0000375000.v1	3258.42121270114	0.501313472678001	0.0587187223975409	0	1	1
Pl03G0000087600.v1	2499.54871861633	0.23022549086081	0.0739931609154646	0	1	1
Pl03G0000205100.v1	1149.67290167909	1.50505902267552	0.110525075966338	4.56963289334759	4.88579278018598e-06	5.34315847522558e-05
Pl11G0000365200.v1	11006.702729931	4.18308570704296	0.0769427552736549	41.369531097788	0	0
Pl03G0000010700.v1	3.56143986389231	0.50270164534227	0.433561599571872	0	1	1
Pl11G0000009200.v1	28.0159535646134	1.80274821144894	0.443526789097629	1.80992046293789	0.0703081223282025	0.456798949760198
Pl02G0000008400.v1	127.496320677265	3.87043048462582	0.297719111074158	9.64140486067364	5.34513800290348e-22	1.26083877293369e-20
Pl03G0000233000.v1	10.5012358662223	-0.0652493983768686	0.510968756202361	0	1	1
Pl04G0000021000.v1	1467.34888962439	0.11914073583311	0.0888423657189232	0	1	1
Pl04G0000024200.v1	19.833532030596	1.60080229934036	0.504635898964053	1.19056591212341	0.233824040270662	1
Pl04G0000082800.v1	1361.97428776247	-0.406488040583674	0.0866316877920525	0	1	1
Pl05G0000083500.v1	1464.93008598428	4.30879999345297	0.114488064965673	28.9008290466352	1.16562441254725e-183	2.45578134780255e-181
Pl06G0000203200.v1	37702.4794862522	3.41835140507813	0.0466219101198509	51.871564225088	0	0
Pl07G0000049800.v1	291.672778862767	-0.0702546593412092	0.166250708341125	0	1	1
Pl10G0000328500.v1	294.252081533288	-1.23267735331961	0.178940567151296	-1.30030521878742	0.193496380096143	1
Pl08G0000255800.v1	1099.87941511547	-0.484104201588777	0.0961317856696306	0	1	1
Pl02G0000073300.v1	209.914287954468	6.83080555882683	0.404042556752995	14.4311668693637	3.29459674510022e-47	1.41237930029079e-45
Pl03G0000304000.v1	2824.22566730956	0.440385197710842	0.070084330460751	0	1	1
Pl03G0000199800.v1	6733.2224028397	0.0731210577060384	0.0449014680062395	0	1	1
Pl07G0000015900.v1	847.672623809623	-0.529991687261788	0.106469579143659	0	1	1
Pl08G0000087100.v1	1784.81839199471	-0.0557563304028029	0.0889726109366335	0	1	1
Pl01G0000008900.v1	17.3620601665743	1.93502374648604	0.50848432216836	1.83884478974448	0.0659380182641753	0.431820443733241
Pl04G0000326000.v1	3.8526705655844	0.171789353989575	0.47976324157361	0	1	1
tig000001010020.v1	474.327052841965	2.00906847466241	0.170451853875434	5.91996186442088	3.2201627909618e-09	4.38547032028775e-08
Pl03G0000252300.v1	198.827793385626	0.114438916347169	0.213030313551971	0	1	1
Pl10G0000308900.v1	12.0527914821678	-0.24708888908267	0.51659779919801	0	1	1
Pl03G0000296300.v1	6513.66086861343	0.454120376860511	0.0552035575835606	0	1	1
Pl07G0000097500.v1	1451.87871938882	-0.153832373630194	0.101030817723221	0	1	1
Pl06G0000133800.v1	16.2384120398237	-0.922572684730904	0.485085059615495	0	1	1
Pl07G0000301700.v1	25.5401950068401	-1.57500489820034	0.442347461899947	-1.29989419568637	0.193637234737699	1
Pl01G0000357900.v1	398.886766734991	0.765904934071154	0.154827007301794	0	1	1
Pl03G0000218500.v1	78.0306795591859	-1.47708514219452	0.353689483775148	-1.34888133258104	0.177375085095638	1
Pl04G0000350900.v1	148.589480279048	1.27095762291927	0.291434122207774	0.929738840691052	0.352506319040442	1
Pl06G0000164500.v1	12690.2535511759	-0.774388058721745	0.0500182838386257	0	1	1
Pl04G0000365800.v1	3.20725403061144	0.414803803938168	0.424712067301737	0	1	1
Pl08G0000364400.v1	3217.64725994236	-1.31280912163058	0.0594120787127347	-5.26507620012845	1.40131222397679e-07	1.72711731605139e-06
Pl02G0000445900.v1	202.667496656944	1.38718198300723	0.202148939044521	1.91533027498085	0.055450396968832	0.368821447728469
Pl10G0000255000.v1	15.1628632615259	-0.727527104919361	0.499049290715258	0	1	1
Pl09G0000037200.v1	83.4900045575729	-0.140348302290973	0.299574641144929	0	1	1
Pl01G0000287300.v1	111.90108548428	-1.82894477378643	0.279755231092232	-2.96310732260495	0.00304550363716735	0.0248417156373843
Pl01G0000380600.v1	2.87601877868916	-0.641338267396668	0.402630757033499	0	1	1
Pl04G0000054730.v1	9260.31998149428	0.223702865799875	0.0514634991884323	0	1	1
Pl05G0000202000.v1	754.926513688556	-1.66699284706671	0.131409998024351	-5.07566286503643	3.86147436357481e-07	4.58503579297298e-06
Pl08G0000379600.v1	21.1786483686018	-0.65528859398491	0.477799596805784	0	1	1
Pl07G0000303500.v1	7.40507456804143	-1.85704043026801	0.511564587692794	-1.67533181710904	0.093869146135741	0.595438613547611
Pl03G0000208200.v1	817.489753530479	-0.593213209290596	0.126233314224699	0	1	1
Pl03G0000011800.v1	42.7577527718686	1.91262157670339	0.401189144256196	2.27479130422483	0.0229184521329367	0.163703229520976
Pl04G0000328500.v1	483.225999864548	0.12308238879601	0.143299080016353	0	1	1
Pl11G0000107200.v1	3259.25850116323	0.467929907712012	0.0777262847639309	0	1	1
Pl04G0000160900.v1	41.0328706521128	-0.939343245287327	0.384657568870687	0	1	1
Pl01G0000003300.v1	8760.89823540743	-0.683164836423735	0.0468644513061553	0	1	1
Pl01G0000000300.v1	198.989407141349	0.0148681834764436	0.24849727246727	0	1	1
Pl07G0000361500.v1	2736.25723675811	2.5222622239822	0.0751967546269064	20.243722372528	4.03511243859631e-91	3.38318100719044e-89
Pl08G0000005600.v1	659.499631201794	-0.343002395688625	0.134269944657775	0	1	1
Pl08G0000343100.v1	836.789225621551	0.208793331960223	0.117905268492832	0	1	1
Pl04G0000259900.v1	595.19184993452	0.213573033771059	0.119693063685893	0	1	1
Pl03G0000038900.v1	1052.09560195003	-0.218622049361375	0.114030305866868	0	1	1
Pl07G0000351500.v1	0.950207136480076	0.203070114906859	0.257473329746815	0	1	1
Pl06G0000274900.v1	224.253667131244	3.1925258948215	0.256786168034675	8.53833332068506	1.36171638313228e-17	2.76493483065986e-16
Pl09G0000047300.v1	9962.39967055297	0.372303158219807	0.041772905931841	0	1	1
Pl01G0000227200.v1	0.949685140031357	-0.0291767869349211	0.279030252599736	0	1	1
Pl09G0000301600.v1	1123.90050014814	0.278025093299247	0.104356709265898	0	1	1
Pl08G0000391600.v1	3578.62302512655	1.18349034924562	0.259913437370032	0.705967152380777	0.480208564940908	1
Pl03G0000096100.v1	666.222444085046	-0.577543045579057	0.116849072639109	0	1	1
Pl11G0000344000.v1	7.449034025535	-1.24100202147837	0.507033446398795	-0.475317798441272	0.634560474854702	1
Pl01G0000114500.v1	3.22166287483417	-0.92104322214532	0.449354931360994	0	1	1
Pl01G0000339000.v1	659.062187054923	1.51166341037153	0.170742610937631	2.99669430824408	0.00272924242886017	0.0223433496749928
Pl03G0000232300.v1	46894.3170982368	0.143382741381094	0.0302940526742266	0	1	1
Pl01G0000034000.v1	1695.21175996009	0.100285426288994	0.0889088590609493	0	1	1
Pl10G0000356900.v1	8.77372707161715	1.65580188829198	0.51664494452598	1.26934734432305	0.204317207471626	1
Pl03G0000076000.v1	333.386284814692	1.53062225272741	0.183972906405324	2.88424128908608	0.0039235799751845	0.0315139284419348
Pl06G0000300700.v1	5110.11454317486	1.02268277248911	0.0690967213171468	0.328275670056707	0.742703238276942	1
Pl02G0000024800.v1	1766.65114121399	-0.516812034504019	0.0758648225996905	0	1	1
Pl11G0000020800.v1	894.645506768504	0.603154558168323	0.107047377514995	0	1	1
Pl03G0000132000.v1	1722.62989168668	0.226524314415078	0.0780713113666988	0	1	1
Pl10G0000347500.v1	1508.53521163724	0.855192753202784	0.0815045001997251	0	1	1
Pl06G0000342200.v1	2090.54601903772	-0.0933038220840244	0.0799346974419797	0	1	1
Pl11G0000041000.v1	2964.55235081826	-0.149358058066455	0.0727129896001164	0	1	1
Pl02G0000347200.v1	907.863027687575	0.614172731921805	0.109264100733531	0	1	1
Pl02G0000292100.v1	20.2903821007739	-0.384365817238532	0.472729996490764	0	1	1
Pl01G0000107800.v1	685.329586942137	8.38947687535078	0.371144915704177	19.9099504335945	3.33644916737367e-88	2.72329377403182e-86
Pl07G0000020900.v1	17.3681628578926	0.276021600865661	0.483591349633837	0	1	1
Pl07G0000270100.v1	20.6058624132562	0.00345449699357612	0.456714985190354	0	1	1
Pl06G0000295000.v1	410.404946647389	0.161948722043136	0.137893318841446	0	1	1
Pl02G0000309700.v1	4.63452723373851	0.147068854302503	0.46451655934505	0	1	1
Pl08G0000276500.v1	23.9732404587917	-1.15779784388436	0.448147470252179	-0.352111423937229	0.724754701281989	1
Pl03G0000246900.v1	2840.9235752397	-0.531594814309181	0.0694029848911492	0	1	1
Pl09G0000257100.v1	4812.99634616994	-0.194425219916625	0.0606592068217471	0	1	1
Pl05G0000045100.v1	1127.17124894769	0.0690111182748813	0.105156985159988	0	1	1
Pl06G0000214100.v1	351.117169905027	-0.823982952226101	0.159959311086216	0	1	1
Pl09G0000088300.v1	896.730561990506	-0.393210924665226	0.11228747269595	0	1	1
Pl09G0000349200.v1	4559.81243237424	-0.127401935515346	0.0634663175346506	0	1	1
Pl09G0000158800.v1	16367.051334485	-0.499886574333019	0.0472991851454544	0	1	1
Pl10G0000289900.v1	777.882712143378	1.32305939113723	0.113766830651247	2.83966239797583	0.00451613011121225	0.0359685322266178
Pl02G0000018500.v1	22.227035115558	1.27336467146919	0.464872374128074	0.588042410525949	0.556503826529382	1
Pl08G0000135500.v1	5246.53118970949	0.287837606992711	0.0541368453663175	0	1	1
Pl06G0000302500.v1	212.044266385595	-0.0558333443017951	0.201515103594662	0	1	1
Pl02G0000414900.v1	733.765573861721	0.0253628671449003	0.128544398821183	0	1	1
Pl06G0000013000.v1	4135.30032804901	0.00414348760530674	0.0579574065979996	0	1	1
Pl08G0000299500.v1	294.66499364806	1.12790077850724	0.206895370218203	0.61819062636513	0.536449688266485	1
Pl09G0000320200.v1	2439.94397025096	-0.463939095593405	0.0696729292430093	0	1	1
Pl06G0000320500.v1	313.499624117833	-0.312120905040119	0.171858252932281	0	1	1
Pl10G0000006600.v1	37.0283749435107	0.676297275768245	0.394458346730893	0	1	1
Pl10G0000019100.v1	978.980403504785	-0.0013697853241832	0.104953447343716	0	1	1
Pl07G0000140300.v1	1422.7786503834	0.0846529784363237	0.0890404199920503	0	1	1
Pl01G0000280200.v1	842.243627660778	0.337240144817258	0.112294607208798	0	1	1
Pl02G0000074800.v1	3756.49028596723	-0.404458576098708	0.0583322719530483	0	1	1
Pl09G0000017500.v1	2471.92286017788	-0.0439571983566313	0.0639231635196514	0	1	1
Pl06G0000236200.v1	4325.65780232392	-0.0452502295779605	0.060505904951645	0	1	1
Pl03G0000226500.v1	7658.14272577325	0.132856664476815	0.0617308022977986	0	1	1
Pl02G0000380100.v1	448.591759144278	0.319381749408177	0.138766144885777	0	1	1
Pl02G0000023300.v1	2770.13769356668	-0.100388360238505	0.0644165729814729	0	1	1
Pl02G0000058300.v1	32.8612423410185	0.15003686438802	0.410137925933045	0	1	1
Pl02G0000019800.v1	556.614879804527	-0.220847698038684	0.133756019789232	0	1	1
Pl02G0000182600.v1	2331.44069609323	0.0758989063868753	0.0664760904709052	0	1	1
Pl09G0000258700.v1	12569.2611850676	0.25280028097777	0.0488772531717491	0	1	1
Pl06G0000128900.v1	145.913343128333	-0.282225226813544	0.268207223923722	0	1	1
Pl06G0000305400.v1	541.013288884707	-1.01777503299563	0.146773369579927	-0.121105300276921	0.903607631065377	1
Pl06G0000227900.v1	2569.65796405056	5.25153028164757	0.407269951334439	10.4390963971617	1.64367777490546e-25	4.3240829403863e-24
Pl03G0000092600.v1	130.868885940779	0.134226443456537	0.254262217762467	0	1	1
Pl07G0000229900.v1	156.651150447542	-0.877653903773991	0.233064158715076	0	1	1
Pl08G0000390100.v1	71.3261386994885	0.23215296843465	0.318898091597863	0	1	1
Pl05G0000250000.v1	6381.46153098253	-0.337418695079376	0.0464341890056758	0	1	1
Pl04G0000295800.v1	114.591105433219	1.63522208654601	0.2840880870294	2.23600395633721	0.0253515120022338	0.179935148532987
Pl09G0000029500.v1	5325.37331251338	1.31885608249605	0.0513503616880917	6.20942232954104	5.31797257210835e-10	7.67045195450386e-09
Pl09G0000340400.v1	369.018192132508	-1.15210171972149	0.14830017709702	-1.02563410711226	0.305064084364325	1
Pl11G0000002800.v1	3707.06389227764	0.17288513401093	0.0576624390620343	0	1	1
Pl02G0000443100.v1	6740.26001975902	-0.155648418391597	0.0599821007863021	0	1	1
Pl10G0000306100.v1	2.14636486345326	-0.174354893899857	0.384687181486491	0	1	1
Pl11G0000320700.v1	1640.30510463075	-0.358119038057961	0.0796172841666154	0	1	1
Pl08G0000069100.v1	979.884376018903	0.525074253001938	0.115403582221921	0	1	1
Pl01G0000411400.v1	1301.73772941072	-0.785601641037974	0.101726312434409	0	1	1
Pl06G0000158700.v1	31.1166663464247	1.22821427021743	0.424476283988416	0.537637269326583	0.590827494964022	1
Pl10G0000096300.v1	12.5889394742491	0.133504814485553	0.500047350860363	0	1	1
Pl03G0000032100.v1	14.4227218195308	0.906866667796596	0.512714574929547	0	1	1
Pl07G0000114400.v1	5.31224463568501	-0.361106927930019	0.498517073278952	0	1	1
Pl07G0000280800.v1	1484.7821181624	0.88939767333845	0.0954385194500967	0	1	1
Pl07G0000327400.v1	67527.3154713542	0.182285039523117	0.0315494456246541	0	1	1
Pl07G0000333000.v1	712.548463083461	-0.193078447254096	0.108944399111418	0	1	1
Pl09G0000063000.v1	11204.3647777384	0.443593412993226	0.0428983225881023	0	1	1
Pl11G0000110400.v1	1505.05997187836	3.16659418346742	0.0970882327710622	22.3157237661986	2.60001094988767e-110	2.73890042370645e-108
Pl01G0000298400.v1	94.2579398687709	0.653697782141078	0.290097273486086	0	1	1
Pl08G0000254900.v1	5.47352551722423	0.377520704718092	0.511821706219145	0	1	1
Pl02G0000407400.v1	81.0496124064754	3.175757346932	0.365882721457103	5.94659769192488	2.73773170083216e-09	3.75961484264694e-08
Pl01G0000043300.v1	826.725721753206	-0.123433540102449	0.124691339817242	0	1	1
Pl08G0000099200.v1	188.69500378452	-0.70510178271538	0.211264364940342	0	1	1
Pl01G0000010200.v1	2699.63152231539	-1.29672945215368	0.0759184869774685	-3.90852694735268	9.28605909339919e-05	0.000897262010698688
Pl07G0000043600.v1	87.0671291345707	5.20384876538572	0.418338997688111	10.0489048083436	9.28940374189805e-24	2.33656941058966e-22
Pl05G0000215800.v1	1215.51287494518	-1.40895797473119	0.0941112709682186	-4.34547286976173	1.38975948954657e-05	0.000145529190387948
Pl08G0000036600.v1	119.628272732969	3.4794281895401	0.311718451159448	7.9540629703432	1.80492313372797e-15	3.38852667527756e-14
Pl03G0000178400.v1	8218.61919027915	-0.326882339998872	0.0440657630667366	0	1	1
Pl04G0000289200.v1	151.754022136617	2.69784394868643	0.326491596704769	5.20026844740421	1.99000895939845e-07	2.42480083288046e-06
Pl07G0000240600.v1	1557.20496458538	-0.736725970923627	0.0827361865728465	0	1	1
Pl01G0000038100.v1	295.604394816206	2.53100392189349	0.204595945173857	7.48306092084332	7.26112005712299e-14	1.2667134423785e-12
Pl04G0000058600.v1	2350.11923987462	-0.217497927808763	0.0813281188505713	0	1	1
Pl07G0000060400.v1	1815.17251974473	-0.713236701339974	0.0866593505434489	0	1	1
Pl08G0000353900.v1	1321.86160884305	0.443753139646604	0.105053706734607	0	1	1
Pl02G0000449100.v1	2025.40930196925	-0.892839737271108	0.0710321641963704	0	1	1
Pl11G0000071800.v1	248.983051121887	0.106619565170908	0.189764609615896	0	1	1
Pl02G0000167900.v1	33.3709939510673	0.17990986004235	0.266674227843442	0	NA	NA
Pl04G0000060200.v1	1479.95498777358	-1.28738156515964	0.0970633016201303	-2.96076437090867	0.00306876619870243	0.0250066402638066
Pl05G0000288200.v1	2892.96928914046	-0.452275188053048	0.0677899919678346	0	1	1
Pl08G0000374900.v1	1075.30127785609	-0.0816628371809422	0.104547172007911	0	1	1
Pl11G0000321500.v1	400.174780242312	-0.132983646600741	0.162764812109776	0	1	1
Pl02G0000348500.v1	28.1181229210445	-0.0908348535937321	0.424024329087973	0	1	1
Pl09G0000006500.v1	67.4020110490071	-0.108669259403339	0.308612496210728	0	1	1
Pl02G0000380400.v1	375.180689123903	0.0976912392025778	0.178312765873036	0	1	1
Pl03G0000106100.v1	4440.72854317254	-1.1692238650203	0.0600677004391384	-2.81721896765068	0.00484414874653789	0.0384166276327016
Pl06G0000211300.v1	3423.44438096524	0.11305510655948	0.0739458282766195	0	1	1
Pl06G0000202900.v1	309.474324217191	4.10459289288734	0.22732206462372	13.6572439548545	1.82771205402371e-42	7.27836868040134e-41
Pl03G0000205300.v1	3.85024875807544	-0.173508610593504	0.455384380932748	0	1	1
Pl10G0000045500.v1	2290.66276324624	-0.0528277799666824	0.0810678228289693	0	1	1
Pl08G0000005100.v1	45186.0041372571	0.301849252116376	0.0387611465286445	0	1	1
Pl02G0000401500.v1	4334.55489790648	-0.0396531534062548	0.0497041908845472	0	1	1
Pl05G0000047300.v1	1514.52690486747	0.427813513277919	0.0777291082696144	0	1	1
Pl11G0000066700.v1	99.8306675348263	-0.545149443760575	0.381934706756797	0	1	1
Pl03G0000339900.v1	4697.27179712257	-0.703726491862768	0.0539713532551949	0	1	1
Pl10G0000004700.v1	146.312447010929	-2.85122859743787	0.301224667716772	-6.14567396312475	7.96246903100106e-10	1.13584989360056e-08
Pl09G0000104300.v1	21480.656312477	-0.278958835272494	0.038538857223505	0	1	1
Pl06G0000265800.v1	20.2533055812114	-0.703428863808665	0.461429313352339	0	1	1
Pl02G0000373200.v1	40.5808497127314	-1.33182316052821	0.386378047307747	-0.858804383013811	0.390448449015436	1
Pl01G0000035100.v1	126.611119874496	1.19023697320577	0.250386298549584	0.75977389460908	0.447389749811379	1
Pl01G0000410400.v1	561.293801219893	1.07459382681785	0.146590981045357	0.508856863402574	0.610852558049718	1
Pl04G0000324600.v1	1032.82649369402	0.107570578459667	0.110456747628817	0	1	1
Pl02G0000001100.v1	68.1398965489489	-0.204951967579466	0.327029455739116	0	1	1
Pl02G0000025900.v1	71.4014310416364	0.501740159622606	0.325761935251842	0	1	1
Pl02G0000009000.v1	27.6423844549092	1.99748545999635	0.464597644766862	2.14698776722577	0.0317942554985264	0.221893657428844
Pl03G0000159200.v1	2147.10744941753	-1.00036587587598	0.0933760420881725	-0.00391830567883527	0.996873652394218	1
Pl08G0000383500.v1	3.30287270001062	0.296476359533613	0.465717255571536	0	1	1
Pl02G0000120100.v1	11.4798221824202	-0.654277613158568	0.517022948040525	0	1	1
Pl06G0000119200.v1	297.675947526105	0.179430408903092	0.177692548464159	0	1	1
Pl04G0000345400.v1	2176.06847473855	-0.43813607767745	0.0833081840835739	0	1	1
Pl11G0000081400.v1	336.558890334729	-1.39670976792857	0.195236109186695	-2.03194874954823	0.0421588445945684	0.288030908884731
Pl01G0000095900.v1	471.474299014102	-0.15866462321423	0.137215537041046	0	1	1
Pl04G0000021200.v1	1282.43680600171	-0.078042170152578	0.0944609950367615	0	1	1
Pl06G0000197200.v1	96.201435595282	-0.494593700553414	0.280519056445367	0	1	1
Pl09G0000086900.v1	6292.64700879125	-0.402812343084843	0.0673256565333822	0	1	1
Pl02G0000074700.v1	1884.2156602289	0.101212202145217	0.0761583881196089	0	1	1
Pl03G0000194400.v1	8324.46234904028	-0.267337807999598	0.0550129454768136	0	1	1
Pl07G0000395900.v1	386.468968522719	2.25150302381945	0.176661640793692	7.08418091328029	1.3986908886352e-12	2.30774634570666e-11
Pl05G0000274800.v1	1767.85202555978	0.0631844919586367	0.0760137762898222	0	1	1
Pl02G0000327900.v1	4433.08259116863	0.109683792338496	0.0530599884352847	0	1	1
Pl07G0000046300.v1	2746.2437644889	-1.28602478479165	0.0743409416139959	-3.84747325742506	0.000119342299292787	0.00113451125243625
Pl02G0000427800.v1	115.209116307309	-0.48272628499524	0.258939036015891	0	1	1
Pl11G0000307200.v1	41.1988735190896	-0.524925982808111	0.400295693204602	0	1	1
Pl11G0000063000.v1	3138.41811338349	0.373535448227962	0.0600521112873687	0	1	1
Pl02G0000348000.v1	161.27243326363	1.19630404618724	0.221277924679101	0.887137957715045	0.375004630254129	1
Pl09G0000047100.v1	5151.71607787979	0.832357732792703	0.0521772856852017	0	1	1
Pl05G0000225500.v1	34.4148512850626	0.771936292717681	0.402394121995497	0	1	1
tig000001980060.v1	1052.60533301506	0.194840660867942	0.299351419754471	0	1	1
Pl06G0000319600.v1	146.499729417258	1.41945324404056	0.230854210411345	1.81696163692732	0.0692229876894637	0.450818136471672
Pl06G0000291400.v1	6.99383966348345	0.92912546315561	0.513916975555866	0	1	1
Pl09G0000137300.v1	772.765366188995	0.480814679476507	0.121587914385794	0	1	1
Pl01G0000356100.v1	400.815594326988	0.282317642111031	0.163431214990372	0	1	1
Pl08G0000077900.v1	5953.6304113596	0.329993881994168	0.0513143726956653	0	1	1
Pl10G0000005500.v1	17.7818172006811	0.967787966366613	0.482078509710338	0	1	1
Pl09G0000182700.v1	121.63073927578	6.06524243110193	0.424664350430996	11.9276374999719	8.49502619356725e-33	2.73371273722497e-31
Pl05G0000095200.v1	9.26436170221015	-1.49127775110136	0.515340199248595	-0.953307643800503	0.340434219742793	1
Pl11G0000323600.v1	33.407728018507	-1.19333112748721	0.419631999841002	-0.460715883346511	0.645002457976702	1
Pl01G0000368000.v1	59.8571698092698	0.933282026108178	0.366644269749655	0	1	1
Pl10G0000154500.v1	23.0822928458101	0.0698610489941358	0.450050788121708	0	1	1
Pl02G0000284900.v1	2999.93913044296	0.704123715915325	0.0583502667468184	0	1	1
Pl03G0000002700.v1	627.9107233269	-0.0513921716611566	0.13163129016402	0	1	1
Pl01G0000049000.v1	1202.91698279906	0.395138566867476	0.0891721746964535	0	1	1
Pl08G0000300400.v1	258.932535049677	-0.578989712948321	0.200249636967021	0	1	1
Pl07G0000114700.v1	351.439110345496	-0.323985146510785	0.185862126131086	0	1	1
Pl03G0000324500.v1	10.3777547608491	1.21603218153647	0.514991146551154	0.419487175620818	0.674860125234828	1
Pl08G0000045500.v1	987.773744063959	-2.38098480548722	0.123082301469393	-11.2200112363891	3.25229121568651e-29	9.4867684580041e-28
Pl07G0000084500.v1	30.7760766693446	-0.523986129443216	0.410343545310989	0	1	1
Pl08G0000005400.v1	1.78542288894277	-0.428811119348527	0.349643412435408	0	1	1
Pl04G0000376400.v1	951.970161876956	-0.429276996890226	0.0944916224517754	0	1	1
Pl07G0000033700.v1	2.48670893415241	0.328357290718061	0.442418194228102	0	1	1
Pl07G0000287200.v1	1808.13689728829	0.218445553739908	0.0818290981554445	0	1	1
Pl07G0000352100.v1	37.8403758840542	1.61336078900881	0.405731277675008	1.5117414475009	0.130599650108113	0.797246502022037
Pl09G0000163500.v1	3476.52450399749	-0.534499853348957	0.0769273609696354	0	1	1
Pl01G0000111400.v1	5373.0478614044	0.0465527079875048	0.0481005174217758	0	1	1
Pl10G0000016800.v1	4.53473016745132	0.366085484712957	0.467447346050383	0	1	1
Pl03G0000039100.v1	4071.98252885593	-0.191213535416544	0.056509801033473	0	1	1
Pl10G0000339700.v1	452.677664197962	-1.30942213503821	0.162387043910602	-1.90546072880394	0.0567202076084168	0.376454797401043
Pl08G0000294600.v1	4.37701861874722	-0.109239169117873	0.432005474532834	0	1	1
Pl09G0000097300.v1	2795.21949032229	0.0259709626321525	0.0696780862522104	0	1	1
Pl09G0000354800.v1	323.979593878558	1.33079999360981	0.165387289679541	2.00015366507773	0.0454836733938033	0.308777898418412
Pl08G0000124200.v1	5863.58286578667	-0.0686761979809155	0.0461629543186981	0	1	1
Pl07G0000329250.v1	130.186521133335	-2.76155216398069	0.302448079078674	-5.82431262035712	5.73481398464146e-09	7.70371469871455e-08
Pl11G0000080400.v1	1658.47903914914	-0.72861060373451	0.0921198294666497	0	1	1
Pl09G0000320000.v1	10068.0643472481	3.1188610350431	0.0491466429588885	43.1130369741742	0	0
Pl06G0000179500.v1	291.295043879223	0.245747261497875	0.185750905808983	0	1	1
Pl07G0000311900.v1	8.88062633259776	0.0822288348314473	0.517079409321011	0	1	1
Pl01G0000422500.v1	400.129900393275	0.507907549784917	0.22259863764457	0	1	1
Pl11G0000134200.v1	11.6859185224395	0.0309951930128757	0.515096273592374	0	1	1
Pl09G0000063300.v1	101.017453711677	-0.440048014218593	0.275222954343767	0	1	1
Pl04G0000011000.v1	1447.65654058843	-1.11261254201666	0.0856607866426065	-1.31463352638241	0.188633096879821	1
Pl04G0000106400.v1	89.7865075364246	-0.738986921850253	0.30378495784579	0	1	1
Pl04G0000039600.v1	2337.1770159986	-0.0792011371846015	0.0690341812076236	0	1	1
Pl11G0000051700.v1	81840.6362853129	-0.138274236075079	0.0500237000267048	0	1	1
Pl02G0000047300.v1	2344.05086083433	-0.380784905380773	0.0996872031618019	0	1	1
Pl06G0000201200.v1	765.392836500427	-0.942901350488779	0.116562312964494	0	1	1
Pl03G0000252800.v1	1123.04865768371	-0.382099129116523	0.105140682156611	0	1	1
Pl05G0000007900.v1	81.3948346608176	5.48477680479598	0.441980524814704	10.1470009491395	3.4170289662594e-24	8.63895015572248e-23
Pl09G0000128800.v1	4709.17815240516	2.42672930334771	0.0587875813658257	24.2692294903137	4.1438312345983e-130	5.40452063136762e-128
Pl09G0000061600.v1	66.5254178968387	-0.268667953344073	0.310875408774274	0	1	1
Pl09G0000147700.v1	85.2846862965188	0.445865236492185	0.299053257150129	0	1	1
Pl08G0000107400.v1	498.4345617357	-0.958523444117724	0.13475270637295	0	1	1
Pl01G0000096000.v1	236.175294641008	0.735520089295336	0.200692405294725	0	1	1
Pl10G0000296300.v1	184.018168754342	1.023487831288	0.212736810350844	0.110407931985369	0.912085862774997	1
Pl10G0000314300.v1	96.9743429024876	0.651820562672498	0.282032384865926	0	1	1
Pl07G0000111200.v1	2.15274743187406	-0.51199044712061	0.373078767985119	0	1	1
Pl05G0000197700.v1	36105.9368508653	-0.265259926918248	0.0465483785697249	0	1	1
Pl03G0000221300.v1	1163.91468172607	-1.99207350957504	0.10707428164688	-9.26528288881536	1.94560889481733e-20	4.34413580228688e-19
Pl11G0000142600.v1	96.3675042598366	-0.41787189273154	0.300388382278125	0	1	1
Pl06G0000311900.v1	6363.81577225735	0.0333436170430513	0.0505242534670426	0	1	1
Pl02G0000449200.v1	569.751104324798	0.0151406881515642	0.136430367633982	0	1	1
Pl08G0000045000.v1	182.720367487204	3.7815884977931	0.288282611203473	9.64882511012717	4.97221090702347e-22	1.1762475898093e-20
Pl06G0000265700.v1	1.3073929145181	-0.340655003446076	0.319875061164325	0	1	1
Pl03G0000184200.v1	83.2919837074043	1.33328488339316	0.302133250780329	1.10310560831149	0.269981305624795	1
Pl08G0000347400.v1	1483.00583414593	0.416395930506403	0.0881221062715157	0	1	1
Pl02G0000063100.v1	386.416812873039	-0.322814004723666	0.150795915534617	0	1	1
Pl10G0000020900.v1	26.3417331193207	-0.738370578020938	0.486021095994897	0	1	1
Pl04G0000030900.v1	1931.26615265811	-1.2521636061226	0.0835969407574722	-3.0164214603758	0.00255777469796293	0.0209883975715001
Pl10G0000070100.v1	4784.33754284577	0.00757245568610233	0.067010735308048	0	1	1
Pl01G0000343200.v1	782.125701083544	1.19801371919204	0.12186525433783	1.62485788314288	0.104192844094899	0.653525090824238
Pl04G0000344700.v1	866.057378357779	0.335530297746214	0.121226848986536	0	1	1
Pl04G0000113300.v1	5949.35129290057	0.0618336392882913	0.0613823363524733	0	1	1
Pl06G0000015700.v1	47690.5721093255	0.389918181725198	0.353430883508323	0	1	1
Pl04G0000338200.v1	4734.89694068732	-0.724607161654646	0.0637645143929144	0	1	1
Pl05G0000020700.v1	3048.82584814992	-0.535527848562792	0.0643178774810423	0	1	1
Pl08G0000303900.v1	579.820336206317	2.52980204528083	0.132095492088332	11.581031427309	5.14235765232077e-31	1.59045315093735e-29
Pl07G0000146100.v1	908.614553698363	1.1724888724666	0.101118998347364	1.70580084144097	0.0880451664181517	0.561094455069142
Pl02G0000014400.v1	11060.9940534386	-0.33472938342381	0.0455970401057916	0	1	1
Pl07G0000023100.v1	815.643281375812	-0.0589145208001369	0.105029548127655	0	1	1
Pl02G0000435700.v1	966.340644545753	0.295898628346789	0.101771961128203	0	1	1
Pl05G0000065000.v1	5153.73380039114	-0.109225345269471	0.0572544050393012	0	1	1
Pl06G0000222700.v1	656.091827889994	0.198180018479722	0.133417171655581	0	1	1
Pl01G0000273800.v1	1.80817836703775	-0.34084398086343	0.31948091089857	0	1	1
Pl05G0000236400.v1	419.956008763762	-0.112605297487779	0.141582409571462	0	1	1
Pl03G0000213800.v1	400.408232290276	0.257220483191152	0.141687771137467	0	1	1
Pl02G0000354900.v1	2067.88487209053	0.0215553284883954	0.0898537364988296	0	1	1
Pl04G0000337000.v1	440.180657939743	-0.00760965064764363	0.142987423320219	0	1	1
Pl05G0000210400.v1	58.6024695779166	3.3104976038494	0.392108186063003	5.89250029959372	3.80395406250973e-09	5.16625166065371e-08
Pl07G0000254900.v1	62.1496493729658	-0.529464692551997	0.321522593103806	0	1	1
Pl09G0000352000.v1	850.471321145577	-0.938370727070733	0.109839392830863	0	1	1
Pl09G0000146500.v1	12075.9047712273	-0.71668009305023	0.0495782645763209	0	1	1
Pl04G0000369600.v1	1120.75742809031	-0.309147565321936	0.092943944368877	0	1	1
Pl03G0000193000.v1	35.7847415306302	1.54070021300865	0.406117906914896	1.33138727399665	0.183061614612733	1
Pl09G0000184900.v1	817.239710739648	0.0343545909088847	0.114821652726213	0	1	1
Pl10G0000275000.v1	243.407809976629	-0.106025520723702	0.180989152670193	0	1	1
Pl10G0000002100.v1	268.386819275417	-0.741596970507228	0.200580343193618	0	1	1
Pl03G0000323100.v1	3686.45642460964	-0.0573671532595635	0.0617085776364149	0	1	1
Pl03G0000062400.v1	483.642227402024	0.142461285297038	0.147650728326735	0	1	1
Pl08G0000037500.v1	16540.2832536226	0.326256321193746	0.0380696366375845	0	1	1
Pl11G0000360300.v1	334.26175993907	-0.619610090360781	0.153695382709952	0	1	1
Pl02G0000066800.v1	202.444149317152	-0.177546087155097	0.235015720348505	0	1	1
Pl03G0000275500.v1	1733.51298000418	1.36982751941896	0.0782289077057867	4.72750457937949	2.27295939256586e-06	2.54097274497725e-05
Pl08G0000383100.v1	14960.9950466884	0.0928964776916752	0.0414684428991053	0	1	1
Pl08G0000090900.v1	772.196409514419	0.44968354080651	0.115371371221438	0	1	1
Pl07G0000288500.v1	811.575869720752	-1.19012309840064	0.109358277673799	-1.73853413243895	0.0821167412251614	0.525897030709335
Pl02G0000394700.v1	49.3196282511656	1.00529515665209	0.409090710024309	0.012943722559166	0.989672691984315	1
Pl07G0000240400.v1	5534.81515096844	-0.318068908063243	0.0483458700794341	0	1	1
Pl11G0000103800.v1	1220.67676893741	-0.375867417532784	0.0899338984035174	0	1	1
Pl11G0000382900.v1	2087.75608303254	-0.444695400434824	0.0727671685202723	0	1	1
Pl06G0000320700.v1	8890.73838405285	-0.0485348230026318	0.045424592172539	0	1	1
Pl11G0000066500.v1	2745.03598591259	0.0367013910275474	0.0680316788413915	0	1	1
Pl08G0000088200.v1	4069.65810785488	0.274140447661863	0.0623710616538332	0	1	1
Pl01G0000355600.v1	56.9107754627975	0.1112918484636	0.396531227252111	0	1	1
Pl01G0000120400.v1	144.93719870543	-1.05055488172737	0.240572441783618	-0.210144110242042	0.833555199034559	1
Pl07G0000077600.v1	1251.00796760615	-0.981973249553196	0.119347093540322	0	1	1
Pl02G0000316400.v1	1310.19365346732	-0.0307072550826812	0.0878903146322195	0	1	1
Pl05G0000021500.v1	2.14418296717036	0.0663876131265019	0.349613861251419	0	1	1
Pl04G0000356900.v1	15583.9478033786	-0.161891180277404	0.0496157307212861	0	1	1
Pl01G0000124300.v1	4316.17433514866	0.0323516852681291	0.0689669312573587	0	1	1
Pl01G0000241500.v1	2967.82469901	-2.21977374886264	0.0820741411515942	-14.861852122335	5.82910839753387e-50	2.62682855574424e-48
Pl11G0000009300.v1	884.059784405031	1.73386417938111	0.11529391519894	6.36515967139135	1.95086681942405e-10	2.87957288016784e-09
Pl07G0000403300.v1	2460.69222695066	-0.0521268304483957	0.0747712503435002	0	1	1
Pl10G0000013300.v1	817.577841490988	3.12323847043082	0.124869748785189	17.0036257066825	7.7194273528664e-65	4.40471954278141e-63
Pl08G0000324600.v1	280.47134400254	0.101168205088974	0.166212687399292	0	1	1
Pl08G0000289400.v1	29.0663497976568	0.89789894306381	0.483154703843203	0	1	1
Pl01G0000088200.v1	761.584368950005	-0.328980271767992	0.121189739997106	0	1	1
Pl06G0000270300.v1	13.2323229501389	-1.09935153844582	0.513746090212076	-0.193386461403158	0.846656317541976	1
Pl11G0000072000.v1	791.716839982601	0.573280544151461	0.134705461192553	0	1	1
Pl10G0000302800.v1	2918.08722135632	0.58070451717294	0.0857578666874327	0	1	1
Pl06G0000149200.v1	5.96591636664703	0.0849163833090449	0.515842547533413	0	1	1
Pl10G0000272900.v1	7.92857475161576	-0.549227531877636	0.497885027080643	0	1	1
Pl07G0000110500.v1	332.124397670105	-0.854957577872717	0.17682759625996	0	1	1
Pl10G0000092600.v1	6.10570926034894	1.20880546995037	0.505521325410757	0.413049775458456	0.679570145709708	1
Pl09G0000139700.v1	1719.00430760048	-0.2771637699834	0.0744492784571262	0	1	1
Pl03G0000296200.v1	1824.15148854017	1.9970630287995	0.0749064795241342	13.3107714463908	2.00401756738215e-40	7.62330756727932e-39
Pl02G0000412600.v1	1340.05645411992	7.83660209685954	0.246300415661406	27.7571683283635	1.42775701714166e-169	2.58780959356927e-167
Pl08G0000403900.v1	1053.36195561175	-0.105677287771184	0.0943225763987005	0	1	1
Pl03G0000152200.v1	1896.81530079234	-0.750494113461133	0.0820570782499475	0	1	1
Pl09G0000103700.v1	241.773969797262	-0.808188327964307	0.198699022584831	0	1	1
Pl02G0000428800.v1	13.7291080125975	-0.551048893972355	0.492182208407451	0	1	1
Pl11G0000052300.v1	1801.70143133377	0.831155134529013	0.0835165101052872	0	1	1
Pl04G0000009200.v1	192.469413373159	-0.418901994268721	0.20225391009354	0	1	1
Pl04G0000324400.v1	21546.3756087053	-0.519650560917425	0.0507635881148775	0	1	1
Pl01G0000335300.v1	105.094264938023	2.74758820798943	0.343010574033343	5.09485228819665	3.49013267634623e-07	4.16820593371776e-06
Pl09G0000145400.v1	3.85518953596929	0.479018282366255	0.400970703970987	0	1	1
Pl04G0000038100.v1	4701.20988008845	0.300897837716118	0.0577253497497497	0	1	1
Pl02G0000451400.v1	186.278861910299	-0.492089760560167	0.204334960505487	0	1	1
Pl07G0000269500.v1	2166.00933569188	0.214817186844766	0.0714255008349499	0	1	1
Pl09G0000161700.v1	1896.54762920465	-0.460868537370302	0.0784619612866205	0	1	1
Pl02G0000403500.v1	1221.46794197382	0.0489014382908659	0.0994544859970109	0	1	1
Pl09G0000037300.v1	679.4460643338	-1.40872903465129	0.13351693655844	-3.06125234136417	0.00220413249057372	0.0182505427922883
tig000005050060.v1	13.473055875659	-0.620148337056701	0.511967680523427	0	1	1
Pl04G0000331300.v1	3.22731149885525	0.129035053611383	0.411906304175146	0	1	1
Pl01G0000012700.v1	882.060620402386	1.22086384286799	0.118508034532304	1.86370353486697	0.0623633487233059	0.410482388792922
Pl01G0000292200.v1	742.417062351045	0.280886329460286	0.114924137382149	0	1	1
Pl04G0000007200.v1	2892.49866548728	0.0825753066656637	0.0845551528078592	0	1	1
Pl07G0000373500.v1	3012.01648104504	0.227500708873406	0.0608910673496434	0	1	1
Pl10G0000273300.v1	2060.62080487659	-0.317658347846845	0.0708016626327309	0	1	1
Pl01G0000329100.v1	1448.50185299709	-0.0440655796553676	0.0930743337229644	0	1	1
Pl07G0000288000.v1	5358.94635802972	-1.00860164327127	0.0540911284728081	-0.159021331484872	0.873652067585387	1
Pl07G0000308400.v1	1577.35476653001	1.44175314994771	0.0990925284503694	4.45798645827235	8.27331272022575e-06	8.83992884930927e-05
Pl06G0000245400.v1	563.26806842476	-1.52160013684594	0.150360673579336	-3.46899308462276	0.000522412900883534	0.00461062585276731
Pl07G0000036000.v1	17.7500006763881	0.258370353222483	0.485549752266449	0	1	1
Pl04G0000050800.v1	490.535706030797	-0.637993139955394	0.173367363354816	0	1	1
Pl09G0000240900.v1	1417.72492357057	0.829536422581863	0.0813835809909612	0	1	1
Pl07G0000106900.v1	16.3003593204947	1.09437281175863	0.51225824119089	0.184228977047273	0.853833828126438	1
Pl02G0000272900.v1	59.9975350010336	4.52479314223949	0.444686147859989	7.92647389445843	2.25456010975748e-15	4.22301722686337e-14
Pl01G0000348500.v1	3305.88758264089	-0.078847953324011	0.058040118641121	0	1	1
Pl03G0000268500.v1	24.8661036738563	1.07263631456215	0.443901210724609	0.163631710856532	0.870021079509821	1
Pl09G0000301700.v1	806.890613885591	0.0107583366348947	0.105912693904939	0	1	1
Pl10G0000297800.v1	24.4784532161266	3.4959657907176	0.493308720344343	5.05964254792687	4.20043160717498e-07	4.97552326366474e-06
Pl02G0000015100.v1	832.027548472186	0.116604095231267	0.104227696013256	0	1	1
Pl08G0000428800.v1	14222.2807747534	0.174996874526303	0.048711639107677	0	1	1
Pl04G0000310500.v1	2397.00818574512	0.520077923766589	0.0738588373328162	0	1	1
Pl07G0000344900.v1	66.694146981971	1.47341883102223	0.340551195607342	1.39015465847339	0.164481918563578	0.977218436392429
Pl06G0000194500.v1	605.271494165711	0.0306780824673275	0.127015463056371	0	1	1
Pl05G0000283700.v1	482.013573258319	-0.821968039326143	0.142126408735082	0	1	1
Pl01G0000370000.v1	75.0191872649103	-0.624852318175628	0.304854642229039	0	1	1
Pl09G0000138800.v1	67.1979924721624	0.233026818814203	0.335786486400333	0	1	1
Pl09G0000359600.v1	514.163978718473	-0.254226157738337	0.157931092472708	0	1	1
Pl03G0000233100.v1	1948.35146094398	-0.629345384904028	0.0784252501121878	0	1	1
Pl09G0000178600.v1	2483.33792824048	-0.642775142535305	0.0695353890058686	0	1	1
Pl06G0000175100.v1	21.84430393859	0.815519342404686	0.474891339954655	0	1	1
Pl05G0000225700.v1	281.881374389956	0.902522452036642	0.203551378126109	0	1	1
Pl03G0000169100.v1	1135.66973302185	-0.0632825168848102	0.0908762033773527	0	1	1
Pl01G0000099000.v1	71.0103172575239	0.151255651477517	0.303236621747385	0	1	1
Pl08G0000419900.v1	14.2785737830274	-0.957949197549101	0.490183788242803	0	1	1
Pl09G0000137100.v1	524.862887667537	1.66002961051939	0.132782963903027	4.97074015459858	6.66977892165122e-07	7.76618093616923e-06
Pl05G0000023600.v1	429.897108472949	0.319705638004923	0.146019223127322	0	1	1
Pl03G0000020100.v1	278.787573394325	0.0699618658644632	0.168619319964071	0	1	1
Pl05G0000098400.v1	2.23204736900563	-0.65640957843159	0.406704138528616	0	1	1
Pl10G0000356100.v1	22.634865939805	0.983297636001511	0.479493650094538	0	1	1
Pl06G0000255800.v1	215.932026339799	-0.0991013664114739	0.208870389511439	0	1	1
Pl11G0000308400.v1	20.7509174893224	3.24319477997775	0.508440365980766	4.41191323519465	1.02461174983772e-05	0.000108444309289394
Pl08G0000023100.v1	10383.1399882281	-0.698094393529043	0.040647517753539	0	1	1
Pl08G0000143800.v1	216.38570110548	-0.150132454670267	0.185153649525877	0	1	1
Pl08G0000093000.v1	2584.95486167515	0.420671266676937	0.0800776876494863	0	1	1
Pl07G0000098700.v1	9.56819892310981	1.86441582724435	0.517380481686351	1.67075461452831	0.0947701564608213	0.600227224244411
Pl01G0000043400.v1	1933.89386000916	0.365034782928527	0.0765725514259714	0	1	1
Pl09G0000348300.v1	40.4676506642456	2.7071478391442	0.452647627223878	3.77147197172835	0.000162287389001426	0.0015175964108062
Pl03G0000001500.v1	856.25312214769	-0.41313089651508	0.124456034892645	0	1	1
Pl09G0000141100.v1	9.82754897923838	-0.701597209276702	0.516030297708438	0	1	1
Pl08G0000431400.v1	12.8708783115399	0.498286884385997	0.506497842818558	0	1	1
Pl01G0000395900.v1	1138.25661226637	0.11380067574106	0.110617515205385	0	1	1
Pl07G0000214500.v1	310.495604005717	0.953633688525396	0.165289284531127	0	1	1
Pl01G0000422300.v1	373.30041281659	0.080558930263621	0.155819785000818	0	1	1
Pl01G0000332200.v1	36.8796534186982	1.40610766438562	0.416371731590157	0.975348789493131	0.32938727672849	1
Pl11G0000020000.v1	604.744085819453	-0.340320918220975	0.127684779295695	0	1	1
Pl02G0000441900.v1	1612.4814756078	-0.217864703394798	0.079643650803392	0	1	1
Pl05G0000037500.v1	182.49695126237	-1.5076643442661	0.257004969449606	-1.97530944772507	0.0482330417395565	0.324503609315633
Pl03G0000367900.v1	61.8114904047078	0.333530164184722	0.324347135310483	0	1	1
Pl02G0000190000.v1	227.981702179042	2.44211225619759	0.219180049722662	6.57957810495232	4.71785029455257e-11	7.21433063031767e-10
Pl11G0000395700.v1	550.299925748119	-4.70659489324351	0.186412020893048	-19.8838834292244	5.61175612273847e-88	4.55032198768103e-86
Pl09G0000118800.v1	259.700201826774	-0.292442104439053	0.210288540104027	0	1	1
Pl10G0000339900.v1	829.916827052118	0.288401410187594	0.102060861213877	0	1	1
Pl03G0000287600.v1	517.628387017799	-3.7703729263903	0.160853704543039	-17.2229351774055	1.7869165353565e-66	1.04874982372709e-64
Pl04G0000338100.v1	617.555423333042	0.577828809413167	0.118817579231594	0	1	1
tig000000790040.v1	35.3296959051265	-0.246232310209963	0.405829378144554	0	1	1
Pl11G0000381000.v1	5.00923998461764	0.0596856711247125	0.504088560677194	0	1	1
Pl08G0000057600.v1	1436.7800308979	-0.800389449526781	0.0849246667883845	0	1	1
Pl02G0000033500.v1	42.8774620736472	0.198470780839367	0.397543316087203	0	1	1
Pl01G0000019100.v1	719.963117671806	0.594744292099862	0.121030028471914	0	1	1
Pl08G0000089500.v1	240.069412288109	-1.7405739128125	0.209459461667317	-3.53564315938493	0.000406783769083718	0.00362648097935394
tig000005050020.v1	787.80459302717	-0.517710012978782	0.294309904930201	0	1	1
Pl09G0000079000.v1	1.74455175436323	0.541006106026691	0.381719816735233	0	1	1
Pl08G0000400000.v1	3236.6597656985	-0.145434806474857	0.0615759760358439	0	1	1
Pl09G0000123100.v1	2023.74411334302	0.256618688519586	0.075254640081518	0	1	1
Pl06G0000259300.v1	207.956620889145	-2.22758895842352	0.210626150139934	-5.82828370365192	5.60003181419341e-09	7.52676031733193e-08
Pl07G0000041600.v1	1750.50472965679	0.0633325745560163	0.0841780429997563	0	1	1
Pl10G0000307300.v1	1108.43295358414	-1.5443022886201	0.101449723240137	-5.36524172995242	8.0840878725855e-08	1.01411076874928e-06
Pl09G0000121500.v1	6714.77079096823	-1.26544273025037	0.048402593303829	-5.48406009124667	4.15673470695987e-08	5.32001612287439e-07
Pl11G0000351200.v1	6.57018777875368	-0.0483869585036295	0.292206725687595	0	1	1
Pl08G0000391700.v1	1777.86041693968	0.107673060413696	0.0773183530114748	0	1	1
Pl07G0000392500.v1	2.65266765475812	0.591934756369961	0.392405105992642	0	1	1
Pl08G0000142100.v1	12.0758786126148	2.38865287253013	0.517560850210213	2.68307170445005	0.00729493476127422	0.0562972352010453
Pl09G0000043800.v1	7.16493616058815	0.816474767404817	0.516758882073111	0	1	1
Pl01G0000239500.v1	1006.76988878396	-0.290638211391998	0.0958221571231185	0	1	1
Pl08G0000207000.v1	7.88750122303584	1.90169983142479	0.512651100761524	1.75889572866487	0.0785952208107089	0.505973411591532
Pl01G0000248500.v1	121.673885343114	2.04665147459186	0.256166064913621	4.08583187997516	4.39191723416395e-05	0.0004400843895209
Pl08G0000324900.v1	63.8483123531043	-0.329798050338983	0.362677314266442	0	1	1
Pl06G0000241600.v1	34.4713241072298	3.9281313069477	0.493622190426525	5.9319280286358	2.99397868711824e-09	4.08872989681244e-08
Pl06G0000281300.v1	372.043134516426	-0.862172224890151	0.16274768243865	0	1	1
Pl08G0000094300.v1	191.050850218072	-0.975333323578698	0.222102902935419	0	1	1
Pl09G0000133600.v1	461.344090975016	-0.551999181591411	0.135825768734195	0	1	1
Pl02G0000169500.v1	7.09545962018255	-0.796494417267831	0.494802759360352	0	1	1
Pl08G0000054600.v1	241.186180033637	-0.115013949215724	0.223459585809336	0	1	1
Pl06G0000015900.v1	5636.09908598242	0.127686782795279	0.292298697610318	0	1	1
tig000020540300.v1	3448.55328261317	-0.284464523729384	0.352460078125552	0	1	1
Pl02G0000038800.v1	2672.83857319403	3.2791272676128	0.0740321613193445	30.7856373094604	4.0799106944157e-208	9.85978417817127e-206
Pl02G0000086300.v1	3.15295882056433	0.595028707851876	0.454987658970396	0	1	1
Pl03G0000044400.v1	1436.54343202563	0.507380517777518	0.0827763486920401	0	1	1
Pl09G0000253200.v1	137.471161469616	-0.393059400711784	0.241009458733975	0	1	1
Pl09G0000243000.v1	1880.78365889927	0.48550495474633	0.0900828139539112	0	1	1
Pl05G0000085400.v1	540.15937305737	0.241625520094922	0.122118308482336	0	1	1
Pl11G0000400100.v1	805.940501225773	-0.0577315087666885	0.111327580917887	0	1	1
Pl09G0000083500.v1	64.7458483983316	0.812492431817236	0.331907928205862	0	1	1
Pl02G0000093800.v1	1289.76219841904	-0.0608568426483773	0.102319280835633	0	1	1
Pl06G0000332000.v1	16243.1712313484	3.73416955408429	0.0579221418327429	47.2042204858297	0	0
Pl01G0000011300.v1	2722.18916821393	-1.14788836609657	0.0768052246741084	-1.92549877595006	0.0541669889493879	0.360771758336236
Pl10G0000323600.v1	3066.41336666978	-0.000547239295507214	0.0655896776632497	0	1	1
Pl03G0000015500.v1	1809.41133973037	-0.48855605296869	0.0757404562190769	0	1	1
Pl04G0000071700.v1	16677.395715557	-0.886053931627859	0.050659572291099	0	1	1
Pl02G0000119600.v1	981.914470637819	-1.02294389291318	0.0983507748821432	-0.23328634614897	0.815539060338027	1
Pl08G0000424400.v1	389.023338173252	-0.34260299045975	0.154798937330781	0	1	1
Pl09G0000358100.v1	126.471725447868	2.98837429088813	0.353912326608241	5.61826797598135	1.92881187800617e-08	2.51296050702178e-07
Pl10G0000001700.v1	667.681048765331	0.545535461871178	0.114799295810567	0	1	1
Pl10G0000002700.v1	10.0096062589624	-0.478344317611975	0.514673343470691	0	1	1
Pl09G0000310400.v1	1359.61722754921	0.444401415140389	0.0852131858181891	0	1	1
Pl03G0000345400.v1	669.806478611547	-0.340250166052036	0.12937426880738	0	1	1
Pl08G0000433300.v1	228.66637422428	1.05317756906407	0.461712489215119	0.115174638560178	0.908306700379613	1
Pl11G0000277300.v1	3101.85130565713	0.172922890158654	0.0637944032558515	0	1	1
Pl07G0000146300.v1	2348.51446947746	0.0375003339257849	0.0668351083843645	0	1	1
Pl11G0000125900.v1	602.200773285401	-1.02319274246298	0.119535550369008	-0.194023806234874	0.846157241417684	1
Pl05G0000277200.v1	204.231531366385	0.784889175142594	0.214151570607821	0	1	1
Pl11G0000389800.v1	1351.48634011631	-0.97261991595264	0.0855438275321044	0	1	1
Pl01G0000253200.v1	4888.67989999839	0.300757938993921	0.0513660901486508	0	1	1
Pl01G0000027500.v1	605.206213929628	0.515466545643758	0.124955244886187	0	1	1
Pl09G0000097800.v1	74.3994212371084	-0.334475745747182	0.326525565488625	0	1	1
Pl06G0000272700.v1	1629.51263085267	0.700834502779576	0.0844076797371107	0	1	1
Pl11G0000284100.v1	12.7686001125465	0.602384504337714	0.515343942591766	0	1	1
Pl01G0000303600.v1	1052.48186851412	0.776783295018362	0.101576493825253	0	1	1
Pl07G0000254700.v1	19.6490353211639	0.221489638097496	0.266404892289239	0	1	1
Pl11G0000387100.v1	1.00650564352246	-0.0481243883089391	0.283657064362371	0	1	1
Pl02G0000380500.v1	8.33115876014571	0.072016704678362	0.517555022752485	0	1	1
Pl03G0000303000.v1	11.5431053311716	1.30526453697831	0.51715203480914	0.590280065495573	0.555002901719732	1
Pl03G0000299900.v1	202.327829653925	-0.05457532269526	0.196693286431939	0	1	1
Pl02G0000332800.v1	4071.41061534338	-0.922662871768009	0.0582368264977385	0	1	1
Pl02G0000338200.v1	4.89122538470896	0.240263378911346	0.471930819997511	0	1	1
Pl04G0000330100.v1	96.1326891583423	3.32490047417675	0.363039825874192	6.40398190082435	1.51376064439475e-10	2.24222958829184e-09
Pl06G0000153200.v1	4200.3028441145	-0.477794682469119	0.0566558297993044	0	1	1
Pl09G0000292300.v1	17589.3421324725	-0.0754667247803402	0.037361826797213	0	1	1
Pl03G0000159800.v1	718.756852465139	-2.04070031375883	0.138100809781853	-7.53580167562189	4.85343751821688e-14	8.55162507677242e-13
Pl07G0000032900.v1	397.988452025487	0.287494489850364	0.182523611012355	0	1	1
Pl07G0000052500.v1	49.6786982456745	-0.274213818394273	0.368723071897891	0	1	1
Pl01G0000211200.v1	887.959456763367	-0.025583726747925	0.100702164538232	0	1	1
Pl08G0000410100.v1	4559.16434376471	0.465482213320449	0.0585631701790211	0	1	1
Pl11G0000338200.v1	309.259028305306	0.823359162367082	0.165994951976913	0	1	1
Pl07G0000165100.v1	1753.15783337268	0.0691537563642625	0.0761277306148178	0	1	1
Pl10G0000272700.v1	5.8650108736258	-0.323679383161962	0.479050457540982	0	1	1
Pl04G0000334100.v1	877.682413107302	-0.207793311664339	0.102819726554632	0	1	1
Pl08G0000056100.v1	7985.92539899432	-0.519872278843516	0.0508776077919222	0	1	1
Pl02G0000047800.v1	1500.48896400473	1.49439079085664	0.0952791123474837	5.18886856390509	2.11575661273052e-07	2.57166669150923e-06
Pl08G0000353100.v1	144.329680162508	0.53005306829917	0.256636001290818	0	1	1
Pl01G0000102100.v1	635.881165016739	-0.129438704001574	0.135437676343661	0	1	1
Pl02G0000082100.v1	20.2312911201884	2.97826726308258	0.501958620385405	3.94109630304518	8.1110051584815e-05	0.00078963774548408
Pl02G0000418900.v1	4036.41587885594	-0.674183564616495	0.0604458814899669	0	1	1
Pl03G0000264800.v1	1024.72403702046	-0.44606978114816	0.104950262282568	0	1	1
Pl05G0000267500.v1	5243.71805614214	0.586939824499774	0.0558459552196099	0	1	1
Pl01G0000011600.v1	1064.83874528659	-0.323219713048449	0.0969794647987045	0	1	1
Pl06G0000307000.v1	45.9133865965823	-0.307862274672263	0.360878160903493	0	1	1
Pl11G0000055500.v1	977.668499404225	-0.429014502955855	0.101299511809762	0	1	1
Pl11G0000052500.v1	3499.14903094171	-0.566775426776546	0.0632348006452672	0	1	1
Pl11G0000289100.v1	19.6771479165775	1.96925993692369	0.494045583784939	1.96188361709071	0.0497760356080401	0.334144683479899
Pl10G0000322100.v1	502.484268694723	-0.120554482305569	0.140052156237569	0	1	1
Pl02G0000423900.v1	95.017345919326	-0.364004236145277	0.286218835476341	0	1	1
Pl08G0000363700.v1	43.9458895746061	1.58098041727715	0.505579481943118	1.14913764902847	0.250499226087279	1
Pl09G0000285200.v1	2510.00183150089	-0.534151551175898	0.0704007076339722	0	1	1
Pl03G0000228400.v1	4662.11364197715	-0.998530743350012	0.0622901595791478	0	1	1
Pl01G0000377300.v1	1611.91733648771	-0.290090271913682	0.0807064679375875	0	1	1
Pl01G0000232700.v1	5.75341306782424	1.36481819860438	0.490228321921731	0.744180175421655	0.456767479827159	1
tig000018630020.v1	4.0372354491078	0.223593809445996	0.454198429526585	0	1	1
Pl07G0000270600.v1	102.184636341016	1.89209136095332	0.279796690548006	3.18835565640923	0.00143084427167061	0.0121059396576384
Pl04G0000339400.v1	1402.97754904111	0.00281055304716574	0.0896968090306746	0	1	1
Pl03G0000338200.v1	1985.48052617689	0.954893176936543	0.0786744080007733	0	1	1
Pl03G0000161800.v1	2066.08736152391	0.0848326342370995	0.0837171992344271	0	1	1
Pl09G0000336300.v1	163.132234034178	-0.259805236410573	0.217458652215992	0	1	1
Pl09G0000271100.v1	354.337389822769	0.194633216772193	0.171583179729969	0	1	1
Pl11G0000077200.v1	5742.11918038054	0.103392256976152	0.0681789656883806	0	1	1
Pl09G0000046300.v1	419.333175797586	-1.17775859747262	0.14999952307538	-1.18506108438288	0.235993296139337	1
Pl01G0000018600.v1	434.37965685456	1.25236050923347	0.148405610069878	1.7004782306723	0.0890410077696717	0.567000992385019
Pl03G0000000300.v1	2.2427753113444	0.122804601236873	0.3814572142979	0	1	1
Pl01G0000382100.v1	8636.54688785163	-0.00957686074074444	0.0417920802609429	0	1	1
Pl07G0000001500.v1	2537.06937402072	0.50650982958011	0.0651290680176919	0	1	1
Pl06G0000124900.v1	17.269649539429	0.143645256163496	0.475348085019225	0	1	1
Pl02G0000412800.v1	2349.15347278424	2.75773435532469	0.330109488377831	5.32470109830001	1.0111917733649e-07	1.26270907869528e-06
Pl04G0000294700.v1	637.709622357994	0.164424467727158	0.129326060315033	0	1	1
Pl01G0000422000.v1	295.490609219738	-0.27982226340838	0.165936611407037	0	1	1
Pl07G0000367900.v1	677.729709454156	0.151304177389403	0.13797139730817	0	1	1
Pl07G0000117400.v1	548.156254557126	-0.607305529184994	0.127224823900402	0	1	1
Pl07G0000273600.v1	1005.96425621206	-0.190752194973487	0.0998759265188335	0	1	1
Pl10G0000297600.v1	1267.11250491356	-0.29699521799499	0.0858806709799253	0	1	1
Pl06G0000319700.v1	8007.6234121355	-0.932505921024009	0.0524240397277004	0	1	1
Pl07G0000198300.v1	208.068413155721	3.12717246773628	0.248832359595676	8.54861671204136	1.24572454385957e-17	2.53358993449987e-16
Pl06G0000230700.v1	1375.95503637157	0.725013374828873	0.0804167345106746	0	1	1
Pl01G0000351200.v1	1188.51695008129	-0.0184999650447218	0.0945986359090683	0	1	1
Pl10G0000293500.v1	1981.45738981121	-0.799566109278398	0.0718319941380673	0	1	1
Pl01G0000040800.v1	359.398187160604	0.419349921262046	0.149867063832684	0	1	1
Pl02G0000096300.v1	336.57935194159	0.40232004097915	0.163356970313756	0	1	1
Pl02G0000391800.v1	948.430734992847	1.0709264082359	0.102109748666805	0.694609566294631	0.487300015512034	1
Pl03G0000376900.v1	2692.49941953488	4.82917638572562	0.0900278583554777	42.5332386627038	0	0
Pl07G0000011800.v1	1223.52862424034	3.16866305102288	0.135391656964741	16.0177007922109	9.6139959002071e-58	4.97867644832153e-56
Pl10G0000341900.v1	1539.72822410714	-0.460653631578715	0.0801451311664448	0	1	1
Pl05G0000034800.v1	587.333519879334	0.326635037434564	0.134401625681301	0	1	1
Pl08G0000005500.v1	2423.57261501537	-0.0642408588691538	0.0710694442738165	0	1	1
Pl09G0000022600.v1	86.1258799996926	1.30825104548017	0.301066533413846	1.02386353602591	0.30589973531387	1
Pl06G0000232500.v1	1.17013348529047	0.310713109337195	0.308581380941409	0	1	1
Pl10G0000323100.v1	629.530449425873	-4.71506944975556	0.190659831985424	-19.4853284568067	1.46238028315735e-84	1.13357465345373e-82
Pl09G0000286100.v1	261.441022550773	0.267289640615241	0.173523978895233	0	1	1
Pl10G0000318900.v1	1.19099861350097	-0.245818472357556	0.279291349981123	0	1	1
Pl09G0000142700.v1	2487.42389664475	-0.315579147263358	0.0767028178598454	0	1	1
Pl09G0000141700.v1	585.810402833705	0.780957100281009	0.12317637325122	0	1	1
Pl06G0000210500.v1	7517.6214880114	-0.756490175315073	0.0568183284587037	0	1	1
Pl07G0000030400.v1	15.764573398368	-0.601998606564068	0.508698864064451	0	1	1
Pl06G0000202500.v1	397.622723321202	-0.653681672332367	0.161054340389777	0	1	1
Pl03G0000069100.v1	29.7578907720796	2.96339456250854	0.454616131077861	4.31879651488274	1.56882343033115e-05	0.000163585015049335
Pl07G0000298200.v1	80.0980242934039	0.0625319256998819	0.32743862754147	0	1	1
Pl01G0000370200.v1	1171.2112304607	-0.186070460730613	0.0912270248369217	0	1	1
Pl06G0000281000.v1	15.8525926520191	1.75108124257096	0.509775554812185	1.4733567262708	0.140654872251953	0.851668533778098
Pl05G0000046500.v1	946.593967510321	0.504164837736443	0.10183576107098	0	1	1
Pl04G0000357300.v1	53.930975164334	0.0612687000849164	0.369646515358381	0	1	1
Pl05G0000168700.v1	1409.08163267389	0.0433943497758275	0.0932547501582396	0	1	1
Pl03G0000357700.v1	1933.955384603	0.293608623817012	0.073916151731055	0	1	1
tig000020530200.v1	48.9954756611793	-0.629154272910111	0.359366189654069	0	1	1
Pl05G0000188000.v1	24.9199315159945	-2.42023280023545	0.463237797833639	-3.06588280765787	0.00217028361264893	0.017988396453193
Pl08G0000129800.v1	2150.38513499242	-0.204465816489326	0.0735288536298539	0	1	1
Pl06G0000132300.v1	119.000607162275	-0.623937436927357	0.307893684497817	0	1	1
Pl03G0000326900.v1	129.918022336776	1.74846798251833	0.27014920097453	2.77057263104361	0.00559578186800185	0.0438588308573118
Pl03G0000303700.v1	3896.7672928512	0.0903105855471331	0.0742676733145478	0	1	1
Pl06G0000177900.v1	26.8110035907256	0.221844828560194	0.266573382222153	0	NA	NA
Pl06G0000341100.v1	11015.8902651184	-0.490555079821096	0.056943165685642	0	1	1
Pl07G0000319900.v1	132.339969777114	0.0311163742953164	0.25153833711256	0	1	1
Pl09G0000119500.v1	223.491273760543	-0.618277166024068	0.214026010886353	0	1	1
Pl01G0000284600.v1	66.6229808978252	3.27954230250413	0.422434457972729	5.39620350442929	6.80657422959e-08	8.60420793637916e-07
Pl01G0000059400.v1	39652.7833816393	-1.31419495312859	0.0397008816454379	-7.91405480449066	2.49138543217747e-15	4.64543501536873e-14
Pl05G0000007800.v1	8872.21495311739	2.14060222145467	0.0638904367766014	17.8524718095587	2.76521950024742e-71	1.77506928857029e-69
Pl07G0000054900.v1	186.631606599542	0.297724348336951	0.198982793973341	0	1	1
Pl09G0000339240.v1	194.645825899103	-0.253959675070618	0.233219253625321	0	1	1
Pl08G0000336100.v1	4522.90824923751	0.162775690264119	0.0719435112019229	0	1	1
Pl10G0000296200.v1	821.534193562508	0.792796240928971	0.10747139779168	0	1	1
Pl07G0000271100.v1	2443.68038173556	-0.59619382450187	0.0676947808505803	0	1	1
Pl02G0000300000.v1	3142.50373814065	-0.502156858582778	0.0592098958198424	0	1	1
Pl03G0000380200.v1	105.926066238279	2.90297960002069	0.31670856030327	6.00861434941465	1.87115620695069e-09	2.60146646933641e-08
Pl07G0000376100.v1	2705.21907923101	0.156183037415393	0.0633593233327844	0	1	1
Pl05G0000285300.v1	756.847636477329	-0.26544050574824	0.109313969718106	0	1	1
Pl11G0000046400.v1	880.287088626343	-0.464364442850102	0.0989457332786873	0	1	1
Pl07G0000063000.v1	933.179588496462	0.140363532301985	0.100818054581206	0	1	1
Pl07G0000120900.v1	1465.91841181559	0.801741049501573	0.0897595499448374	0	1	1
Pl04G0000024700.v1	1364.66540871622	0.48290648810645	0.0938213053579621	0	1	1
Pl09G0000023100.v1	461.83670211726	-0.605757540256423	0.138623712811792	0	1	1
Pl11G0000060400.v1	2151.41634988523	-0.644945004163362	0.0740147604714421	0	1	1
Pl08G0000298500.v1	384.708675305773	-0.150295025507657	0.151014473752363	0	1	1
Pl07G0000320700.v1	931.047176495249	-0.324412443183859	0.105754164075943	0	1	1
Pl10G0000043400.v1	10.2766999958524	-0.616871678906647	0.512786192483748	0	1	1
Pl02G0000357400.v1	498.289400575519	0.734740982982775	0.146161638046797	0	1	1
Pl06G0000259100.v1	226.192462650757	-1.85133409972859	0.208645617257731	-4.08028747940088	4.49800370496897e-05	0.000449800370496897
Pl01G0000096800.v1	46.0987162708651	3.91061468713541	0.44901577448846	6.48221031978515	9.03885169105402e-11	1.36107326930044e-09
Pl11G0000332500.v1	810.744451518666	0.0123029583358286	0.111366546648671	0	1	1
Pl02G0000455900.v1	6774.66145843621	0.0618048602840181	0.0523869621086191	0	1	1
Pl04G0000171300.v1	696.000432093198	0.853406713979603	0.175652871415177	0	1	1
Pl03G0000238400.v1	296.148920661141	0.828203332160847	0.178718431968848	0	1	1
Pl08G0000072800.v1	2380.92825275908	0.452187463523756	0.0662861093457352	0	1	1
Pl07G0000287600.v1	1677.335464093	-0.273598473577864	0.0788237964001621	0	1	1
Pl10G0000013800.v1	27.165395840022	-0.243999538187915	0.42922979272205	0	1	1
Pl03G0000026800.v1	5473.05117167591	1.16638772464743	0.0597149273215138	2.78636736425336	0.00533024264686418	0.0419108393126642
Pl09G0000052500.v1	1569.84688937441	1.5406817066758	0.0835520278824776	6.47119789164557	9.72289962993265e-11	1.45961921971888e-09
Pl01G0000232400.v1	4656.71579540135	0.563930154725581	0.0570571774469511	0	1	1
Pl05G0000237900.v1	198.881740214137	-0.411551506557793	0.229318953815059	0	1	1
Pl03G0000241500.v1	2293.91910522428	-0.610331007473533	0.0722539235398302	0	1	1
tig000020540100.v1	163.378450242808	-1.20133953491774	0.218684888150638	-0.920683347717436	0.357215772688308	1
Pl08G0000049900.v1	16.8815904991589	2.36243433338414	0.514847140427901	2.64628901745825	0.00813802529342138	0.0622408698364372
Pl06G0000235900.v1	145.608059592318	-1.73979933399017	0.252740729631757	-2.92710769280462	0.00342130389442623	0.0277235834969121
Pl02G0000329300.v1	2581.75832548735	0.196610592676306	0.0650181013038621	0	1	1
Pl04G0000371100.v1	2380.83812742834	-0.608997418964265	0.0957321342394088	0	1	1
Pl03G0000089800.v1	1262.68351967309	0.38762765105617	0.104541382672342	0	1	1
Pl01G0000038200.v1	1630.85002597633	-0.80400394195211	0.107713414522049	0	1	1
Pl02G0000319100.v1	7525.73788795475	-0.769653541446385	0.0476645356978635	0	1	1
Pl02G0000409800.v1	2312.03325159944	-0.124536197928348	0.0661069581794489	0	1	1
Pl01G0000050500.v1	24.7577474316637	0.627403108625535	0.460573633327345	0	1	1
Pl02G0000278500.v1	725.251822734216	-0.266851332533928	0.128809915351563	0	1	1
Pl07G0000116700.v1	4.89769369525219	-0.249751991261845	0.498484572112249	0	1	1
Pl06G0000141300.v1	506.367043708179	0.276321739544611	0.148370685417319	0	1	1
Pl10G0000020100.v1	6857.82867814099	0.0745550434639707	0.0603498152813973	0	1	1
Pl03G0000229700.v1	143.547623777362	-0.728620595793684	0.248193457502466	0	1	1
Pl09G0000080100.v1	3.39712614026862	-0.629887202765709	0.459923831570628	0	1	1
Pl05G0000104900.v1	2651.893751221	1.59405217909714	0.0821110626775284	7.23473987214287	4.66422267902301e-13	7.83195429413604e-12
Pl07G0000031700.v1	16.7424171688154	-0.419949216153123	0.491518743813235	0	1	1
Pl11G0000135100.v1	9.59152551721046	0.312413970759422	0.511366314587448	0	1	1
Pl03G0000292800.v1	235.179955995462	0.0609597906786326	0.214362014344705	0	1	1
Pl03G0000335300.v1	3.70809835328446	0.0421839159382242	0.454411476081254	0	1	1
Pl01G0000312700.v1	46.244456320551	-0.737211845861605	0.39196249844394	0	1	1
Pl08G0000014600.v1	349.982369024674	1.57123861214397	0.173634572512214	3.28988981790354	0.0010022662071166	0.00863237666157376
Pl07G0000214300.v1	36.8526800754999	2.40075593443596	0.456702866240385	3.06710563471409	0.00216142458969144	0.0179209943275796
Pl08G0000366600.v1	389.519305323149	1.28308455186405	0.172134053389745	1.64455868138477	0.100060853559038	0.630657131227382
Pl08G0000355100.v1	245.301654819598	-2.81421904677792	0.207140199039564	-8.75841123639839	1.98021567579635e-18	4.1648734136843e-17
Pl09G0000000900.v1	620.88364232842	-0.0189426704227291	0.137739645309491	0	1	1
Pl02G0000351500.v1	5712.98702351038	-0.0223125624579006	0.0559670875426092	0	1	1
Pl10G0000001500.v1	1445.21192713338	-0.0688209792408897	0.0861469018932199	0	1	1
Pl02G0000082500.v1	14.8687906888025	0.874950694745702	0.494932679620331	0	1	1
Pl07G0000240500.v1	1499.11690992252	0.116977073648314	0.0929959521897382	0	1	1
Pl09G0000022100.v1	6.35382996697956	0.218751455615949	0.26509711026146	0	1	1
Pl09G0000254300.v1	5587.33421256861	0.235754851934331	0.0701984118090097	0	1	1
Pl08G0000347000.v1	7502.86159106731	-0.254789481878191	0.0473650621870195	0	1	1
Pl10G0000242200.v1	139.268425208536	2.30531895707982	0.290507913081379	4.49323029873601	7.01508491670776e-06	7.54458303651162e-05
Pl05G0000282200.v1	446.530524269688	0.0700704752930579	0.152224637294962	0	1	1
Pl06G0000317600.v1	3526.677610973	0.341073506136281	0.072004862191283	0	1	1
Pl03G0000343500.v1	418.007894302973	0.360374712793437	0.149167923586343	0	1	1
Pl01G0000101100.v1	35.4017080546352	1.06342616403697	0.396432823097216	0.159992211395209	0.872887209590973	1
Pl01G0000079700.v1	1503.85644831199	1.80415362467646	0.0842615315968903	9.54354388576213	1.38032988713633e-21	3.21294917071864e-20
Pl04G0000182700.v1	991.215094562101	0.654760681850996	0.111075567619765	0	1	1
Pl01G0000321600.v1	3426.40419574479	-0.177734926285196	0.0582250567650811	0	1	1
Pl05G0000184100.v1	2.89655803375991	0.259170418755675	0.473740093882137	0	1	1
Pl06G0000159300.v1	3823.65433965841	0.171065925943277	0.0568397834803046	0	1	1
Pl05G0000031900.v1	2113.58772031528	0.280050134078969	0.0764803876451634	0	1	1
Pl11G0000317700.v1	2.46251464288223	0.73919537754271	0.422755766939722	0	1	1
Pl06G0000314900.v1	4277.18154899096	0.0025421911420182	0.053529056608594	0	1	1
Pl03G0000318100.v1	5278.91827070583	-0.290113451046252	0.0506935250148939	0	1	1
Pl01G0000241400.v1	1.43852217870189	0.281749201469439	0.295992713662666	0	1	1
tig000018820530.v1	7782.55147193002	-0.0451510380540751	0.0445896416631463	0	1	1
Pl07G0000372100.v1	56.2338149411541	0.854191300459126	0.346815593906281	0	1	1
Pl03G0000060900.v1	14.3338431099144	-0.133517680582646	0.486461412734899	0	1	1
Pl02G0000050100.v1	3205.25015687432	0.460273423159017	0.065619658088079	0	1	1
Pl02G0000008100.v1	263.501360136244	2.31565155493385	0.243501347169653	5.40305657535934	6.55147845359876e-08	8.28598993746585e-07
Pl09G0000313500.v1	89.9345232567419	-1.10781377505524	0.305615917799599	-0.352775391515878	0.724256833883044	1
Pl08G0000428300.v1	280.608572787085	-0.00104563589346085	0.182033897011613	0	1	1
Pl04G0000090900.v1	178.160367044062	0.137400688742538	0.220427397481486	0	1	1
Pl07G0000372200.v1	9547.29926905914	-0.485890107558688	0.040391317113607	0	1	1
Pl03G0000383700.v1	1167.96374389084	0.122567159176246	0.0951877097241212	0	1	1
Pl05G0000038200.v1	2326.35934799652	-0.118017259691256	0.066756281463966	0	1	1
Pl03G0000161600.v1	347.717521186437	0.603517477531794	0.168357755426807	0	1	1
Pl08G0000435100.v1	1379.3945016669	1.6972422666674	0.0848554859349136	8.21682014999241	2.08970098958712e-16	4.06880958873006e-15
Pl01G0000075800.v1	5843.2144530529	0.333705327854572	0.0522590719441352	0	1	1
Pl04G0000373800.v1	63.4304742281646	-0.716535958813315	0.351925923449833	0	1	1
Pl03G0000028600.v1	908.461477240037	-0.526214700684627	0.11668187731722	0	1	1
Pl06G0000031700.v1	1717.60573804015	4.48005921616073	0.118375567887811	29.3984584678734	5.74655309854481e-190	1.27614895386603e-187
Pl07G0000089200.v1	1093.94585005362	0.487594234525285	0.0976113943175975	0	1	1
Pl03G0000390200.v1	42.455068898921	0.161613873176588	0.385199197445103	0	1	1
Pl01G0000313500.v1	31.205358767525	-0.829914923601789	0.458025128951197	0	1	1
Pl04G0000324500.v1	235.67485256598	-0.270150367626	0.20966831679974	0	1	1
Pl04G0000018900.v1	31.2515873698096	-0.284764679017973	0.381439063921932	0	1	1
Pl11G0000303800.v1	44.0218965926604	0.0826255622312313	0.371977221422981	0	1	1
Pl08G0000150300.v1	148.710301485053	-0.218733345477911	0.254690038276114	0	1	1
Pl03G0000321300.v1	2051.59491367245	0.409381767746901	0.0785600331623111	0	1	1
tig000019260020.v1	1.93875207459835	-0.150063684531064	0.389490012331549	0	1	1
Pl01G0000344600.v1	4041.91728663891	-0.299170015067089	0.0605611930076014	0	1	1
Pl02G0000013100.v1	1957.69172320218	0.245166031011128	0.0932987019905359	0	1	1
Pl10G0000145400.v1	28.5242418311914	1.93926334408213	0.450480068803246	2.08502752758273	0.0370668018699576	0.25572254858507
Pl05G0000279600.v1	10745.4181402115	-0.199101524156796	0.0476133726186339	0	1	1
Pl09G0000267300.v1	793.499944741619	-0.27928307580722	0.11315901059752	0	1	1
Pl01G0000406100.v1	1998.38830515244	0.251436499314429	0.0820565633730811	0	1	1
Pl01G0000260900.v1	88.9312281190573	0.607434243640681	0.30068669968037	0	1	1
Pl11G0000055700.v1	58.2161841422821	5.00887953786402	0.456103342758538	8.78941056125153	1.50346683436693e-18	3.17842688397468e-17
Pl09G0000119600.v1	299.869153276211	-0.405557389667274	0.180537340253394	0	1	1
Pl09G0000350000.v1	1575.70052479782	-0.148269985370301	0.0967336154711008	0	1	1
Pl01G0000063300.v1	670.501722168375	-0.181373586782644	0.1110779596086	0	1	1
Pl08G0000363500.v1	63.977854909381	0.523648442450102	0.364579607845514	0	1	1
Pl08G0000123600.v1	1887.91134082606	-0.990650011062461	0.0765403135362591	0	1	1
Pl05G0000285400.v1	1349.49130930224	-0.160469016561552	0.0882659578442673	0	1	1
Pl11G0000101700.v1	79.295426594877	-0.622040858718306	0.31268604148491	0	1	1
Pl09G0000105700.v1	4396.94566539675	1.07143184408048	0.0644026302826915	1.10914482478338	0.26736771035878	1
Pl11G0000375000.v1	186.458696073784	0.328750824520781	0.227817093322061	0	1	1
Pl01G0000233300.v1	1073.65896917491	-0.616008693439636	0.114236458048445	0	1	1
Pl10G0000355100.v1	3215.34885136328	3.35552372414283	0.0706730516665613	33.3298714092084	1.42599521072874e-243	4.18461689815042e-241
Pl09G0000330200.v1	4465.84517388162	-0.278429807605783	0.0614492110526866	0	1	1
Pl01G0000043000.v1	833.642197146045	0.382535619690249	0.114154440583538	0	1	1
Pl03G0000230100.v1	2725.46392404699	0.631228626234724	0.067688569519129	0	1	1
Pl08G0000315500.v1	2175.14821484319	-0.221660962542824	0.0661205701581304	0	1	1
Pl07G0000401300.v1	2.52565149701001	0.691617177967814	0.413682874588662	0	1	1
Pl01G0000023400.v1	181.104907044888	1.3567722878924	0.221862686658208	1.60807701946757	0.107818311545591	0.67369363234444
Pl11G0000326800.v1	204.988130800314	0.393455295557226	0.203506946465917	0	1	1
Pl04G0000206400.v1	1.44917065227436	0.365853178044114	0.329391102761539	0	1	1
Pl10G0000015500.v1	11837.4607118814	-0.686501031112411	0.0485057636942585	0	1	1
Pl11G0000014200.v1	294.426954805433	-1.96383766639871	0.196505828266477	-4.90488081143156	9.34840873290939e-07	1.07832604242497e-05
Pl07G0000002100.v1	20.3838983651961	0.197731560283606	0.473778515083492	0	1	1
Pl05G0000262600.v1	1320.60773264071	0.658115681009294	0.0896255810239528	0	1	1
Pl03G0000048100.v1	66.0341220703412	0.220838195617689	0.32441983272531	0	1	1
Pl02G0000379000.v1	2426.27896567674	-0.913292836281804	0.0771405834719568	0	1	1
Pl10G0000345400.v1	1897.33486121727	-0.681070729601236	0.0799667846757384	0	1	1
Pl05G0000283600.v1	1026.2227055665	0.819223802120406	0.0952532615125892	0	1	1
Pl07G0000251800.v1	1591.81257055024	-0.564503548187404	0.0787063004400476	0	1	1
Pl05G0000071800.v1	1372.86386828728	-0.237572920878772	0.0890897995270631	0	1	1
Pl03G0000268000.v1	1561.60861543436	2.30185532728705e-05	0.083677549358538	0	1	1
Pl06G0000195300.v1	4514.83638745839	-1.34509048996296	0.0532223863682091	-6.48393492872566	8.93607744950499e-11	1.34641998245903e-09
Pl01G0000309100.v1	2.57856395230684	-0.0591447153962003	0.423547353235226	0	1	1
Pl04G0000014300.v1	6.32181376155323	-0.100413453073953	0.516285417156851	0	1	1
Pl02G0000357700.v1	249.474544136567	-0.221337324388624	0.191552033236176	0	1	1
Pl02G0000463500.v1	752.275325606662	0.0160981410063598	0.131176461150895	0	1	1
Pl08G0000419800.v1	4895.47260670191	0.424694583656896	0.0675434809990479	0	1	1
Pl11G0000333800.v1	629.046466658584	0.542384020424736	0.121810096342035	0	1	1
Pl02G0000371800.v1	15.3041150240555	-2.33539015275208	0.511744952901156	-2.60948377738083	0.00906789454632586	0.0687676375657961
Pl07G0000284900.v1	2395.91619370845	-0.536787315036079	0.0803493735216881	0	1	1
Pl06G0000013200.v1	119.877999582073	-0.436607986596621	0.24132865351891	0	1	1
Pl11G0000390700.v1	1159.07586736554	-0.238037984576017	0.115202418222668	0	1	1
Pl09G0000223200.v1	740.879960978927	0.361830636717015	0.118091625190766	0	1	1
Pl04G0000055000.v1	18.9387117244869	3.05788722463465	0.511986979601771	4.01941320116246	5.83432708054947e-05	0.000577343085249075
Pl04G0000053400.v1	2.85062140944023	0.481546097093939	0.36442996491201	0	1	1
Pl01G0000058900.v1	15.2035271347534	-0.865064315181299	0.515857228671012	0	1	1
Pl09G0000091400.v1	9.12739400007229	2.10226496374689	0.515973090684469	2.13628381721355	0.0326562871154041	0.227394767625624
Pl01G0000277500.v1	4478.70252825837	0.724130599419756	0.0522635607321994	0	1	1
Pl10G0000335100.v1	1074.5590517802	0.575872785425924	0.0903936157992912	0	1	1
Pl10G0000160700.v1	14.1145625372701	0.0402208431056033	0.504546172578564	0	1	1
Pl10G0000303000.v1	275.052732839805	-0.887007261682737	0.179581709545169	0	1	1
Pl09G0000153300.v1	165.636499275508	-0.496337739011182	0.233975379280878	0	1	1
Pl08G0000058400.v1	2479.44247370695	-0.479196523965392	0.062045609848636	0	1	1
Pl02G0000409700.v1	1475.23945280242	-0.493718616084665	0.0841877527305092	0	1	1
Pl08G0000394900.v1	2378.83069718038	-0.427954124891381	0.0699861218540555	0	1	1
Pl08G0000135000.v1	20.3286995644687	0.649726332498953	0.461720147140003	0	1	1
Pl03G0000160200.v1	69.0134405039904	1.94842102212216	0.401267731259772	2.36356165282617	0.0181002147061758	0.131324525594686
Pl04G0000006700.v1	207.70503950773	1.01346976116919	0.233828618729132	0.0576052719397723	0.954063050248031	1
Pl01G0000335200.v1	1702.42472472539	0.10396818194234	0.0959712509669967	0	1	1
Pl02G0000456300.v1	22156.6513783388	-0.796114228748757	0.0451396107743238	0	1	1
Pl09G0000332700.v1	1361.93713080047	0.828517120007959	0.0896382740657426	0	1	1
Pl09G0000142500.v1	564.374189215015	0.521201582820448	0.137379840962987	0	1	1
Pl05G0000011800.v1	47.3941659009862	1.09120752531673	0.432150922061151	0.211054797434446	0.832844512096727	1
Pl08G0000367000.v1	759.088410252162	-0.0162904852123902	0.11421193483612	0	1	1
Pl09G0000278800.v1	1103.36264153359	-0.201107209703523	0.119068469514119	0	1	1
Pl01G0000311600.v1	452.397294534917	-0.402780467550556	0.134976037997099	0	1	1
Pl03G0000093100.v1	1746.12400338857	-0.126087723146986	0.0939538342025032	0	1	1
Pl06G0000201100.v1	1423.12725540507	1.49117046308067	0.103423831829231	4.74910331974226	2.04320543954483e-06	2.29035989471487e-05
Pl03G0000220300.v1	149.479394484488	1.55212568579577	0.270431687664677	2.04164567608062	0.0411866910089004	0.281857838248028
Pl10G0000044150.v1	1386.60705962874	0.246066815147048	0.0934670636183621	0	1	1
Pl06G0000162300.v1	3028.67942913812	0.0967626786445497	0.0644046355191344	0	1	1
Pl07G0000159900.v1	6.05892985412826	0.660199513561159	0.507298823662388	0	1	1
Pl02G0000041400.v1	181.981546144349	-1.58318254944229	0.208252336721679	-2.80036497367945	0.00510448574927622	0.0402770722534119
Pl01G0000323800.v1	255.138396774861	4.69275061759132	0.259169606278889	14.248393824458	4.58710442127248e-46	1.93948754690166e-44
Pl03G0000311300.v1	1453.60813740217	0.372538219948897	0.0776454910907137	0	1	1
Pl02G0000106500.v1	633.415646255806	0.626395004140949	0.136897503172669	0	1	1
Pl01G0000149600.v1	5346.56110463856	0.0465229228015978	0.0599458755263421	0	1	1
Pl04G0000368900.v1	6.68580062620004	-0.1924214733369	0.504086497277161	0	1	1
Pl06G0000221900.v1	817.760672098086	-0.373657152019293	0.113328070539784	0	1	1
Pl02G0000319200.v1	3562.49026526909	-0.475638671505716	0.0542265309473068	0	1	1
Pl06G0000135700.v1	1.61660862052944	0.384699879836324	0.335743857723626	0	1	1
Pl03G0000017100.v1	1235.69134968574	-0.46348795952648	0.0896878610723085	0	1	1
Pl06G0000087000.v1	2429.82168426586	7.4196351577618	0.168485329355137	38.1020423696971	0	0
Pl08G0000389600.v1	3.35607168871865	0.378018446228054	0.425383907166582	0	1	1
Pl11G0000096100.v1	253.883726178883	0.406200773917059	0.19614337633919	0	1	1
Pl08G0000081620.v1	1002.43985454104	-0.410331153189116	0.110281783019534	0	1	1
Pl10G0000002800.v1	10.3949459311145	-0.0478836214427457	0.513597180594632	0	1	1
Pl05G0000209300.v1	2059.36545018249	0.244008816445848	0.0776256782431141	0	1	1
Pl02G0000270900.v1	2790.08529178257	0.58435775443247	0.0694500261879032	0	1	1
Pl10G0000338200.v1	898.360869121536	-1.12237760228901	0.112402735988169	-1.088742201986	0.276267585854717	1
Pl10G0000276400.v1	1423.03465606628	0.131914662493366	0.097736628011375	0	1	1
Pl06G0000339200.v1	5471.19459933261	-0.192943756203405	0.0570418399215897	0	1	1
Pl01G0000374900.v1	818.916912346465	-0.6571523835807	0.108301646306241	0	1	1
Pl03G0000352000.v1	298.082673836178	-0.885204857951511	0.201030817151776	0	1	1
Pl09G0000118500.v1	5151.84568554702	0.112781381740969	0.052882183318312	0	1	1
Pl08G0000257100.v1	3742.72285955172	-0.385992023066234	0.0525473706329791	0	1	1
Pl02G0000365700.v1	369.36499293807	0.754860842743064	0.178619465478979	0	1	1
Pl07G0000297400.v1	817.086912840596	0.458051241694005	0.106794381523052	0	1	1
Pl03G0000365300.v1	695.289099539777	0.409090549417334	0.116726018464792	0	1	1
Pl11G0000312400.v1	45.3409185913441	-1.17606749603056	0.375653867905163	-0.468696081880913	0.639286887964676	1
Pl01G0000383800.v1	3024.15954778865	0.0333444211068409	0.0645453263558761	0	1	1
Pl08G0000400800.v1	85.79023327577	-0.180476018851103	0.316477630499231	0	1	1
Pl03G0000200600.v1	7.11054005148207	0.703908150695139	0.499374199903392	0	1	1
Pl02G0000264900.v1	93.4390660852601	-0.693998657611385	0.278650658544723	0	1	1
Pl09G0000351200.v1	1684.15162237286	0.335912412343291	0.0874214216412622	0	1	1
Pl02G0000359600.v1	131.798134248041	-0.605812847846308	0.269694112143907	0	1	1
Pl10G0000302300.v1	6139.25607400481	-0.174103378796046	0.0695556037554092	0	1	1
Pl01G0000026900.v1	84.1861580226268	0.744635301172255	0.295698564880148	0	1	1
Pl02G0000085500.v1	114.659872777074	2.93251474109323	0.335903508263174	5.75318415423974	8.75779932625751e-09	1.16314522301858e-07
Pl05G0000024300.v1	44.0739364172978	-0.298515380416241	0.388814366505168	0	1	1
Pl08G0000153700.v1	663.427828263748	-0.34949829596549	0.122182449983534	0	1	1
Pl09G0000255300.v1	1151.13187471811	-0.366470614012279	0.132361715671144	0	1	1
Pl08G0000367500.v1	225.981144449787	1.77937192938955	0.20967489425799	3.71704934988826	0.000201563082859979	0.0018692191204333
Pl03G0000184300.v1	3022.74656453777	0.04198704915255	0.0751017880200888	0	1	1
Pl08G0000435600.v1	371.874339933793	0.526230169175685	0.170229971357466	0	1	1
Pl07G0000017400.v1	6102.0475815502	0.582840443636038	0.0488016514947535	0	1	1
Pl05G0000247800.v1	48.9402083048763	-1.27619423899916	0.375984880837358	-0.734588684481253	0.462590031440189	1
Pl08G0000430800.v1	708.402325860509	-0.247045521379892	0.127864283241116	0	1	1
Pl07G0000146200.v1	1691.32614506955	0.616119031527782	0.0888600425268912	0	1	1
Pl01G0000001400.v1	766.573460591632	3.87338878813999	0.157324830131204	18.264051426235	1.59968682302651e-74	1.07444905143334e-72
Pl01G0000405600.v1	714.957009878418	2.65900903492414	0.119001639936426	13.9410602728704	3.56602953588755e-44	1.45534152416603e-42
Pl01G0000270400.v1	163.719885197041	-1.2241880042055	0.239504967645987	-0.936047408155958	0.349248779181228	1
Pl07G0000291500.v1	16.0082204584715	0.225610528519325	0.513604171868298	0	1	1
Pl10G0000267400.v1	44.7720826622573	-1.36625853447859	0.420281587575453	-0.871459862401982	0.383503112367819	1
Pl09G0000330100.v1	1108.51446361952	-0.113897179029014	0.094054181268083	0	1	1
Pl10G0000069100.v1	9931.52133760957	0.24735299504087	0.067592115465772	0	1	1
Pl11G0000387000.v1	12.9360179372326	0.321966652182852	0.495514271127102	0	1	1
Pl04G0000126400.v1	173.486214076446	-0.951111906361887	0.214666597337205	0	1	1
Pl11G0000017500.v1	15.4479272523678	2.91709493454806	0.513280213374944	3.7349870199412	0.000187724869421649	0.00174487859398328
Pl07G0000383200.v1	6852.08328126178	0.533805687396928	0.0486167372252563	0	1	1
Pl02G0000434100.v1	5.17237236113328	1.3066832050529	0.486690843394082	0.630139665078054	0.52860321014613	1
Pl08G0000234200.v1	1032.52130141072	1.00605570262908	0.100503418460202	0.0602536980518435	0.951953578504563	1
Pl02G0000026100.v1	818.86717797936	0.244958079074651	0.118388506062152	0	1	1
Pl11G0000101000.v1	199.559477361312	-1.25292312624254	0.231212682195717	-1.0938981540314	0.27399964846911	1
Pl01G0000289800.v1	127.013313207845	1.23255719750632	0.28695670182609	0.810426088766751	0.417695328687463	1
Pl09G0000012100.v1	2.64726635470669	-0.602208165989122	0.394386992724435	0	1	1
Pl11G0000389000.v1	407.127035974657	-0.326317620630629	0.150886186661838	0	1	1
Pl09G0000042000.v1	3257.20140163839	-0.0768821463496372	0.0586029689089763	0	1	1
Pl04G0000124500.v1	6.49971020875646	1.17205378611863	0.504880440917006	0.340781246756418	0.733268269246323	1
Pl10G0000342900.v1	1227.10869314469	0.493804770784761	0.0848808416898418	0	1	1
Pl04G0000000600.v1	5182.37086781037	0.161081780833999	0.0636531277574084	0	1	1
Pl02G0000157500.v1	66.7911390144785	0.323512779065661	0.344200530445321	0	1	1
Pl05G0000050300.v1	1522.00380442257	-0.918926656744803	0.0965874536969994	0	1	1
Pl07G0000034200.v1	126.280314103729	-0.0490367643245299	0.239446439098636	0	1	1
Pl07G0000018200.v1	1534.39251455395	-0.122098030588834	0.0859533470335969	0	1	1
Pl03G0000201100.v1	736.035611162838	-0.0150254406280844	0.124552413386517	0	1	1
Pl07G0000078300.v1	445.926298917294	0.690896835618334	0.158264460290157	0	1	1
Pl01G0000248100.v1	94.717261718378	-0.249030209374926	0.350446632945182	0	1	1
Pl03G0000261200.v1	360.416613969935	2.72994214400544	0.176155391634337	9.82054609827921	9.18446416356873e-23	2.22831733889733e-21
Pl07G0000069900.v1	1079.86431440909	0.477064953402067	0.0946324120083082	0	1	1
Pl06G0000200850.v1	3670.6448683283	-0.192569126262978	0.0557785943998928	0	1	1
Pl11G0000083200.v1	2816.34692384513	0.376778225958731	0.0706170514784819	0	1	1
Pl05G0000017700.v1	365.770601637347	-0.863882528657133	0.169033744023582	0	1	1
Pl07G0000324000.v1	585.573101753014	0.488753113351166	0.125784123032572	0	1	1
Pl03G0000218200.v1	2718.48210720726	-0.731379599507058	0.0701688557909113	0	1	1
Pl06G0000317400.v1	2116.938486629	0.534241774975276	0.0822881247740668	0	1	1
Pl10G0000014000.v1	2036.93636966528	-0.21641701821793	0.0805220762666678	0	1	1
Pl02G0000353500.v1	4411.60943485813	-0.466512698103819	0.0642756371306028	0	1	1
Pl04G0000359200.v1	644.027007257294	-0.985063734198907	0.114891893233341	0	1	1
Pl08G0000427800.v1	1180.65980900021	1.78854318698013	0.116945171002891	6.74284521727399	1.55314644342754e-11	2.43234179355076e-10
Pl10G0000142100.v1	606.722727824282	0.822895662910345	0.130555956018698	0	1	1
Pl09G0000264700.v1	471.931757793469	0.325659065560047	0.131800738304167	0	1	1
Pl02G0000294700.v1	886.981260292349	-0.224816377846167	0.115077017536647	0	1	1
Pl01G0000362200.v1	467.727026416594	-0.0854837322381877	0.142501306028952	0	1	1
Pl04G0000071200.v1	594.771758786759	1.56740286794628	0.132431529032342	4.28449986262494	1.83150721931887e-05	0.000190091170341937
Pl03G0000339400.v1	481.11005217106	2.04078901761685	0.144549070500494	7.20024704422637	6.01035623554654e-13	1.00444258444896e-11
Pl06G0000145600.v1	8.95160008752718	-0.470209816050044	0.513747027744468	0	1	1
Pl11G0000133800.v1	207.597717628219	2.41940196384547	0.235634082431095	6.02375492204332	1.70416353963437e-09	2.37868806636394e-08
Pl02G0000416000.v1	2805.80253091	0.170467071465398	0.065414062339984	0	1	1
Pl10G0000017700.v1	146.120359948488	-0.826636201032663	0.242402014669836	0	1	1
Pl01G0000260200.v1	224.67487244554	0.329947909027465	0.20777689122996	0	1	1
Pl02G0000092000.v1	1190.99639681758	0.891464185815683	0.116137431077106	0	1	1
Pl08G0000428100.v1	488.659359733041	-0.52492749921183	0.144605978005847	0	1	1
Pl07G0000226900.v1	277.479142079888	-0.999992835705733	0.184777722078604	0	1	1
Pl06G0000048600.v1	498.08895291655	-0.547242803156765	0.139201396419346	0	1	1
Pl02G0000431800.v1	747.83357329305	0.165113684467786	0.134854827034804	0	1	1
Pl05G0000052900.v1	7311.48282146806	1.21982509313138	0.0469983327649775	4.67729555919888	2.90683141569586e-06	3.2189305658986e-05
Pl03G0000363900.v1	432.968350704761	-0.75245871825578	0.155738713682084	0	1	1
Pl11G0000312300.v1	24.1504182135003	-1.81602669107106	0.485690406659839	-1.68013755240295	0.092930555999748	0.590244319864413
Pl07G0000133100.v1	6.36005369831691	0.697736975780492	0.510249879072735	0	1	1
Pl09G0000175300.v1	478.44132049233	-0.26119602179388	0.172955221205658	0	1	1
Pl01G0000290500.v1	4313.95741753575	-0.0455355311790137	0.0568772386592208	0	1	1
Pl09G0000141800.v1	18183.8971007772	-0.0440013549927025	0.0349458586234617	0	1	1
Pl03G0000319900.v1	6.56348601931203	-0.301582131998486	0.513697719406863	0	1	1
Pl03G0000358500.v1	16997.983690961	-0.817099943440162	0.0443831381831293	0	1	1
Pl08G0000435300.v1	42.5946630574406	0.324134363819134	0.371370077571309	0	1	1
Pl08G0000016200.v1	1289.64369465804	0.101984039366393	0.103003979846121	0	1	1
Pl05G0000003800.v1	3160.40401458567	0.404365683011118	0.0670098345177258	0	1	1
Pl09G0000317100.v1	30.1453283760505	-0.25899910351963	0.486160552753124	0	1	1
Pl10G0000238400.v1	268.891325189371	-0.414535992242542	0.180404064344124	0	1	1
Pl06G0000279200.v1	6998.17608953949	0.779778758207969	0.0541526467807273	0	1	1
Pl04G0000051400.v1	5259.70928784465	-0.96022476413616	0.0515950272802772	0	1	1
Pl02G0000005200.v1	3235.41184976547	0.0854324920764755	0.0560961245576326	0	1	1
Pl04G0000003600.v1	689.129250745849	-0.603012526992011	0.111896963977773	0	1	1
Pl02G0000010500.v1	121.122780651873	-0.651009514334978	0.265880535633139	0	1	1
Pl09G0000228600.v1	359.753972483342	-1.09022111404437	0.149435332391114	-0.603746868968286	0.546011948272311	1
Pl02G0000363900.v1	19065.6663424355	-1.00371656183993	0.0391650625263164	-0.0948948271799079	0.924398365291395	1
Pl08G0000327700.v1	699.338815910147	1.0835966231107	0.130612487608484	0.640035456343804	0.522149548608478	1
Pl09G0000267100.v1	4.65124695858498	0.709036536424062	0.480963834479023	0	1	1
Pl08G0000068200.v1	908.312741686928	-0.489759617507298	0.101796794853242	0	1	1
Pl01G0000402900.v1	2.3333932038604	0.707733661868804	0.417200926177766	0	1	1
Pl11G0000095600.v1	5482.66101402171	-0.890233350116979	0.0559707659138369	0	1	1
Pl09G0000043300.v1	62.0575978947793	3.41575347249015	0.38868279534277	6.21523129254991	5.12491039466054e-10	7.4049848316754e-09
Pl11G0000392500.v1	1066.51080382835	0.981700802788663	0.125267121379616	0	1	1
Pl05G0000075000.v1	582.336751630466	1.81824321738393	0.126158627885536	6.48582844548943	8.82455327522101e-11	1.33042959164647e-09
Pl02G0000377200.v1	82.6535563392094	0.84833509990749	0.364915647132081	0	1	1
Pl04G0000068300.v1	464.816134949912	0.187119928017822	0.132626800186435	0	1	1
Pl07G0000334100.v1	2.96279600065347	0.0523970651737262	0.403346721097775	0	1	1
Pl07G0000297700.v1	2.06027707343338	-0.0743970768873081	0.34714941502916	0	1	1
Pl02G0000411500.v1	1710.80365679431	0.497848805237553	0.0773391830511636	0	1	1
Pl10G0000229700.v1	17.9672639522943	-0.544704369138657	0.494211932946903	0	1	1
Pl07G0000324500.v1	6.51027992269093	0.550106638952346	0.466980890922286	0	1	1
Pl10G0000292800.v1	718.648434607336	1.09011812594287	0.114399128226635	0.787751859125479	0.430841865078431	1
Pl10G0000335300.v1	15.6479682595553	0.610235710503952	0.496559287707854	0	1	1
Pl07G0000354000.v1	778.059593216947	0.492929039738475	0.117460380108625	0	1	1
Pl05G0000276700.v1	407.668892474416	-1.81975906820691	0.160294558055742	-5.11407921859605	3.15275034467129e-07	3.77441942671915e-06
Pl03G0000044300.v1	495.79556509527	-0.602990381241898	0.152862478858996	0	1	1
Pl05G0000267000.v1	8.64801126372135	0.16465432983403	0.302013629973628	0	1	1
Pl08G0000154600.v1	4424.45117762579	-0.313218680711371	0.0593902235277036	0	1	1
Pl09G0000248800.v1	166.091353150529	3.46486800529242	0.266851543963825	9.23685120452802	2.5385772653905e-20	5.64255451685083e-19
Pl04G0000037400.v1	1382.06864401746	0.477006635803336	0.0944652554242672	0	1	1
Pl02G0000116900.v1	32.0163054484797	0.942501224991533	0.457416230613021	0	1	1
Pl01G0000324700.v1	3573.67186265387	0.0421405603074955	0.0636423675633465	0	1	1
Pl07G0000068200.v1	552.949892615088	-1.29789404785166	0.163076911981196	-1.826708908285	0.0677435481407952	0.441883689248637
Pl02G0000093300.v1	4.3229429610309	1.1261218635322	0.47198295969379	0.267216985151375	0.789302099241456	1
Pl07G0000008600.v1	424.337271396834	6.90206271417501	0.328359048150627	17.9744177826572	3.09091418200159e-72	2.01563583561744e-70
Pl04G0000339500.v1	158.179764184088	-0.168387801878669	0.246000024655779	0	1	1
Pl06G0000017100.v1	720.224904590665	0.068058925041878	0.109329891610531	0	1	1
Pl03G0000270500.v1	3766.10879226665	3.85649769576429	0.183644028029071	15.5545362755391	1.48224917206917e-54	7.36641977651312e-53
Pl08G0000307600.v1	479.542901021391	-0.765191399887887	0.136369223159332	0	1	1
Pl01G0000302800.v1	1.32692297997307	0.345916062080812	0.322185460985554	0	1	1
Pl05G0000030300.v1	4597.7922934111	-0.163336423353812	0.0702406530466966	0	1	1
Pl05G0000125000.v1	380.131940711274	-0.190767705673023	0.148457091873348	0	1	1
Pl07G0000137100.v1	1987.71781445631	0.98713919499573	0.0893406242518574	0	1	1
Pl07G0000126900.v1	179.064574913441	4.50224470528559	0.305594059848708	11.4604475853342	2.08434838030932e-30	6.3666899101146e-29
Pl07G0000037600.v1	463.759821687987	1.28750926297729	0.147420647377973	1.95026455310661	0.0511445952463133	0.342678519386144
Pl03G0000311100.v1	242.026863527022	1.31435691495771	0.215595306589796	1.4580879330357	0.144816307040678	0.873860947014127
Pl02G0000106300.v1	5351.58761588548	0.0951155660112084	0.0497625886317866	0	1	1
Pl08G0000017500.v1	1164.05553304288	-0.104698059827576	0.0984929642560166	0	1	1
Pl04G0000324100.v1	518.785748946112	-0.0386340434593835	0.141123260848104	0	1	1
Pl08G0000394300.v1	651.267944320621	0.329017974074205	0.124407533162661	0	1	1
Pl05G0000010500.v1	19.6633236132461	-0.205014042521766	0.472966128735984	0	1	1
Pl02G0000375700.v1	1.36929079449167	0.183117354386871	0.344328647976109	0	1	1
Pl07G0000264300.v1	63.1599839005777	-0.583712372550506	0.347605164432273	0	1	1
Pl04G0000006500.v1	2317.6277614553	0.885099497255745	0.0718585955771936	0	1	1
Pl11G0000373800.v1	233.938106556848	-0.0875252798870272	0.183377394435414	0	1	1
Pl09G0000003900.v1	689.892516237054	-0.1183827261409	0.123095981987273	0	1	1
Pl03G0000088300.v1	173.354960132976	0.561921750250943	0.234249530220524	0	1	1
Pl02G0000115600.v1	1221.81579283961	2.04293260864368	0.105924461841244	9.8460033736757	7.13239495470712e-23	1.7372879015171e-21
Pl02G0000453900.v1	181.109905204847	0.693328079420754	0.214142272085375	0	1	1
Pl09G0000263600.v1	117.059003493149	4.34710028514107	0.351546968466191	9.5210614380905	1.71419109037528e-21	3.97879570411964e-20
Pl11G0000081300.v1	1336.65060306894	2.19891907804497	0.100953834001933	11.8759142720822	1.5789823542445e-32	5.05479416001648e-31
Pl02G0000172000.v1	1072.63692867349	0.931728852733297	0.094593499217261	0	1	1
Pl07G0000292200.v1	150.420020310191	0.0516845087620386	0.235002858084811	0	1	1
Pl11G0000011550.v1	138.683589229675	-0.842793669879455	0.282180397198998	0	1	1
Pl02G0000154400.v1	44.4466955238433	-0.54761953137831	0.398398598008573	0	1	1
Pl11G0000047900.v1	787.994029146366	-0.994741568527948	0.133459419768598	0	1	1
Pl11G0000399900.v1	785.910586360475	-0.174746507164968	0.104386107554298	0	1	1
Pl07G0000099200.v1	566.104122912561	0.0468459785374541	0.134222355326559	0	1	1
Pl01G0000070500.v1	2968.88975906179	-0.775585754925059	0.0611006086402607	0	1	1
Pl07G0000278300.v1	1906.7207050075	-0.178241798129333	0.089834817212208	0	1	1
Pl08G0000284300.v1	62.7482923627602	0.45223427261934	0.342263187078998	0	1	1
Pl08G0000008900.v1	438.648884996716	-0.225792816140826	0.171476033941043	0	1	1
Pl02G0000001800.v1	3477.87709233481	0.284928782759619	0.0673221855471323	0	1	1
Pl02G0000323700.v1	1064.81051064573	-0.355806269510039	0.101476676059459	0	1	1
Pl08G0000136100.v1	2151.17385932168	-0.0361939350289238	0.0721320606322749	0	1	1
Pl09G0000203100.v1	11.6895025723645	0.191440722357555	0.516348613058449	0	1	1
Pl11G0000350100.v1	2655.34813726654	-0.0527877885513045	0.0736324063831424	0	1	1
Pl03G0000018300.v1	461.404484713184	1.47805166354428	0.165852818758085	2.88238491889349	0.00394677275047633	0.0316898854394924
Pl06G0000292600.v1	2424.9636608686	-0.439133019073716	0.0783926931340872	0	1	1
Pl08G0000053800.v1	156.829140524252	-0.670097141834557	0.223553901446176	0	1	1
Pl06G0000114100.v1	758.687072976586	0.540142119954235	0.122175102227585	0	1	1
Pl02G0000069600.v1	225.028094327784	3.87610272004304	0.26243968146883	10.9591000261317	6.00939887673352e-28	1.69100093962878e-26
Pl11G0000092900.v1	8.06507191356422	0.548179999429288	0.511275057725065	0	1	1
Pl06G0000216600.v1	6809.93424765069	0.268233724788625	0.0569984758843708	0	1	1
Pl05G0000268600.v1	1186.22165600735	-0.256109319518878	0.0967184040981773	0	1	1
Pl06G0000192600.v1	3.7683920048127	1.06516752756489	0.466487149035061	0.139698441210409	0.888898258063744	1
Pl03G0000260700.v1	12742.7244783703	0.180495076095654	0.0479139524823792	0	1	1
Pl03G0000382200.v1	1092.27086605116	-0.236150982960065	0.0960000726458066	0	1	1
Pl03G0000060200.v1	1982.91577170132	0.140026430046483	0.0924626127128816	0	1	1
Pl06G0000241500.v1	3979.28190920474	-1.83324273767803	0.0560051513652276	-14.8779659971667	4.58219496058207e-50	2.06870157103201e-48
Pl03G0000384900.v1	836.73267469367	-0.0905847990544658	0.116680300405219	0	1	1
Pl05G0000012400.v1	3.09405410382307	0.326635404846918	0.413953861295859	0	1	1
Pl09G0000032700.v1	5079.30459131345	-0.368559441770086	0.0606388184595336	0	1	1
Pl02G0000453200.v1	1496.52670289202	3.71735182758468	0.108153352189269	25.1249894023562	2.65262442574572e-139	3.75788460313976e-137
Pl02G0000332100.v1	7.09098452136978	1.75774004026254	0.508936541382731	1.48886939460829	0.13652176423943	0.829089306174266
Pl04G0000257400.v1	664.608253010188	-0.361253442924932	0.481183281814849	0	1	1
Pl08G0000016500.v1	2819.13789551556	0.358074124833385	0.0719917699241394	0	1	1
Pl05G0000272500.v1	794.979812179877	-0.232881460051343	0.126027200317167	0	1	1
Pl10G0000048100.v1	192.318884402265	-1.41476138428275	0.222175479835362	-1.86681889734231	0.0619268826112281	0.408482113022953
Pl07G0000368800.v1	1283.29549822663	-0.0994081746885982	0.0846308889781098	0	1	1
Pl07G0000290600.v1	539.981092745792	0.312300660807849	0.131653693848779	0	1	1
Pl03G0000338500.v1	614.629844036985	-0.373185477522571	0.140408644027154	0	1	1
Pl08G0000347900.v1	3494.48626279815	-0.559142563595626	0.0647136556209263	0	1	1
Pl02G0000126700.v1	25.9550399768792	0.031907263064895	0.442200248301522	0	1	1
Pl03G0000210000.v1	1.74728555994072	0.401495658335	0.373231415451733	0	1	1
Pl01G0000403100.v1	572.444698707534	1.13354965445704	0.151793673543613	0.879810411984421	0.378962023246626	1
Pl04G0000002000.v1	231.960925317596	0.0225769497803838	0.198436294450486	0	1	1
Pl07G0000364700.v1	697.33945578171	-0.0836957350794719	0.117921218945559	0	1	1
Pl03G0000031700.v1	3458.30685095584	-0.118232373471298	0.0628833484245993	0	1	1
Pl05G0000074500.v1	3.79871110128029	0.169650029439771	0.476869091770394	0	1	1
Pl05G0000248100.v1	1403.80727670026	-1.11349338763969	0.102462035853307	-1.10766282061951	0.268007461824846	1
Pl11G0000194700.v1	115.966546046645	-0.133886043211017	0.264856119100823	0	1	1
Pl08G0000014700.v1	868.758365063823	0.132957084368579	0.106466464016996	0	1	1
Pl06G0000007900.v1	3771.24590377846	-0.18922859643221	0.0562582354305025	0	1	1
Pl03G0000329400.v1	111.595425818717	0.0586604806717209	0.277413785811008	0	1	1
Pl11G0000083600.v1	1670.2334887998	-0.958745478249134	0.0842069404891476	0	1	1
Pl10G0000063850.v1	490.893634049105	1.22466249608749	0.187332715714664	1.19926994721885	0.230422996789546	1
Pl02G0000399200.v1	1494.40100953231	-0.526400188218934	0.0776509848645299	0	1	1
Pl09G0000012300.v1	4791.40697889078	0.716232030153326	0.0806278934055585	0	1	1
Pl03G0000257800.v1	513.157072715601	4.19735928343715	0.202051158812817	15.8245035674318	2.10855612268357e-56	1.07833834904876e-54
Pl10G0000342700.v1	22.7066915617812	0.245924411669675	0.474669597812886	0	1	1
Pl09G0000052800.v1	13.5997500308606	2.67498785910443	0.516281178585535	3.24433260126473	0.00117726192361032	0.0100692249885477
Pl08G0000398800.v1	35649.6214452743	-0.694549952036509	0.044510642801865	0	1	1
Pl09G0000080900.v1	2475.38041222701	-0.0818367406311628	0.0682751139737496	0	1	1
Pl03G0000292000.v1	148.416726184445	-0.282785019146065	0.218783102866769	0	1	1
Pl03G0000354800.v1	3336.10343218769	-0.268340148411332	0.0593281471902866	0	1	1
Pl08G0000121600.v1	973.986314172555	-0.667286252652536	0.113962982240594	0	1	1
Pl11G0000009600.v1	1795.21229433623	0.417726333009051	0.0849672931049066	0	1	1
Pl08G0000357500.v1	644.9498320995	1.03448758424641	0.118038527963989	0.292172266473257	0.770154915090287	1
Pl10G0000287300.v1	68.0827941303234	-0.498036237536074	0.334952115328706	0	1	1
Pl05G0000201000.v1	184.855931722688	-1.35701851211342	0.231092859134469	-1.54491364835152	0.122367151699548	0.752207054711688
Pl05G0000293800.v1	6652.61619259977	-0.35071072039322	0.0476937487009276	0	1	1
Pl07G0000340600.v1	5837.72204921482	0.174075808839242	0.0517002187347494	0	1	1
Pl10G0000311300.v1	504.696202667924	-0.338998128099986	0.164492453636439	0	1	1
Pl06G0000325700.v1	3213.26735718373	-1.27212453061659	0.0642377516584667	-4.2362088272235	2.27325372986412e-05	0.0002337743197378
Pl05G0000089000.v1	1156.2067061918	-0.708929251347002	0.0999162745709851	0	1	1
Pl06G0000233800.v1	173.557251134717	-0.17641210550387	0.220727044625984	0	1	1
Pl07G0000293500.v1	8178.22233213712	-0.249241839448423	0.0522076339081728	0	1	1
Pl11G0000386000.v1	5.40123640386756	-0.444390442256738	0.50399205749634	0	1	1
Pl02G0000336600.v1	1340.57393990081	1.01980888769851	0.099822383473584	0.198441341603047	0.842699774605985	1
Pl02G0000416200.v1	32.8405879247815	0.419406580571217	0.413685482952709	0	1	1
Pl09G0000114700.v1	2867.3194842152	-0.0600228159510918	0.0726412512114937	0	1	1
Pl10G0000018100.v1	82.850064000696	-1.44690803055379	0.307885243634565	-1.45154092244913	0.146629295703068	0.884151697426765
Pl07G0000050800.v1	1199.9885969705	-0.276085917472167	0.0985243292651067	0	1	1
Pl07G0000238500.v1	307.32735578869	0.869909654284108	0.16597825047455	0	1	1
Pl08G0000320800.v1	1209.03730928423	-0.79421171064608	0.0859375218220813	0	1	1
Pl02G0000082800.v1	167.878615454228	0.0238636885418362	0.248375956071322	0	1	1
Pl07G0000354700.v1	387.710562671671	7.31760762729604	0.361957323667954	17.4540124323927	3.20879151323367e-68	1.94819484732044e-66
Pl01G0000307900.v1	2509.47113333342	0.00591105865846382	0.066603972104485	0	1	1
Pl02G0000050900.v1	8369.34398809868	-0.337993762236645	0.0445280936264162	0	1	1
Pl02G0000342800.v1	46.3754468140459	2.69189141338349	0.401886305975387	4.20987574900627	2.55511168149587e-05	0.000260909291420353
Pl03G0000132300.v1	7809.71217767866	0.384912825456989	0.0597628432443559	0	1	1
Pl07G0000132000.v1	806.848193643074	0.238855501625495	0.102391554274225	0	1	1
Pl09G0000066400.v1	6206.90692800243	0.404679830617623	0.0473217592448397	0	1	1
Pl07G0000037900.v1	1.97501353686045	0.494605907251436	0.405202926526911	0	1	1
Pl11G0000012600.v1	17.2647542554903	-1.35398590410197	0.507265363299578	-0.69783180503282	0.485282386266875	1
Pl03G0000385200.v1	287.555881988833	-1.00777463068812	0.184240157408739	-0.0421983502264796	0.966340577719092	1
Pl02G0000206400.v1	2028.2750666942	-0.673716521660299	0.0769887468342683	0	1	1
Pl07G0000384300.v1	1866.19292854027	-0.326816848389406	0.0808255927895396	0	1	1
Pl03G0000250100.v1	23.5384822663585	1.26551281449803	0.506963399753291	0.523731722304282	0.600465148495281	1
Pl09G0000167600.v1	237.923543646037	-0.14923140787604	0.202644740066632	0	1	1
Pl01G0000250000.v1	1011.45043516559	-0.639132618132663	0.115141034358558	0	1	1
Pl05G0000010600.v1	20.6114698402818	-0.724712630779795	0.475015086607744	0	1	1
Pl08G0000427600.v1	4422.63523436815	0.490154891433226	0.0671840640691545	0	1	1
Pl02G0000126200.v1	1354.55228334281	1.35202318973345	0.100476039602091	3.50355359474308	0.000459094261253483	0.00406928210711915
Pl01G0000063200.v1	1.25431595746085	0.254781756681209	0.283803583652787	0	1	1
Pl01G0000401200.v1	791.316863853435	8.57786408544827	0.367722924276949	20.6075378638647	2.34879163177174e-94	2.01734194157399e-92
Pl07G0000237000.v1	2345.84095847789	-0.674102660425749	0.0706383268631642	0	1	1
Pl07G0000041300.v1	7.68215324278323	-0.303218358869118	0.483934496562066	0	1	1
Pl03G0000164800.v1	552.091867451155	0.859426995434729	0.143757849118989	0	1	1
Pl02G0000354400.v1	242.67400764698	0.0996840562484932	0.187306342388135	0	1	1
Pl02G0000372000.v1	813.317152439004	0.783849211473273	0.110678338554484	0	1	1
Pl09G0000096300.v1	27.5888137689128	1.58739817493974	0.492363698568608	1.19301682201067	0.232862784966865	1
Pl04G0000106300.v1	66.9274587210832	-0.99211813990535	0.339947414505131	0	1	1
Pl06G0000045600.v1	1.62892651968013	0.316115177792083	0.310222867451238	0	1	1
Pl06G0000341600.v1	23657.4879403668	-0.498866170652022	0.0328915998090273	0	1	1
Pl05G0000104800.v1	3251.8633153179	-0.25628911585821	0.0654235192747034	0	1	1
Pl08G0000027300.v1	44.0762211634999	-0.202613879619775	0.430482542167075	0	1	1
Pl07G0000274800.v1	244.123306191835	-0.740648034100935	0.193450970219442	0	1	1
Pl01G0000230000.v1	66.0634299751932	0.160393443431873	0.323598275944431	0	1	1
Pl10G0000228600.v1	31.4565252403672	4.01009213475119	0.488064843694734	6.16740208527269	6.9421072452952e-10	9.93745317053001e-09
Pl03G0000131200.v1	776.955468287278	-1.78617256527388	0.127850268238754	-6.14916633421324	7.78912609308134e-10	1.11240995477668e-08
Pl08G0000385800.v1	5780.80883304045	-1.19934666992081	0.0587484394314714	-3.39322494095079	0.000690748907889512	0.00604221454204275
Pl07G0000334700.v1	42278.4058814072	0.027721232596055	0.0378834149441447	0	1	1
Pl09G0000301200.v1	926.9942585868	0.0999716408751087	0.0979922679058593	0	1	1
Pl10G0000345500.v1	1460.82202200778	-0.427511013739563	0.0849038069729542	0	1	1
Pl11G0000046200.v1	1640.84298327972	-0.49318672619633	0.0760344844143738	0	1	1
Pl04G0000335100.v1	390.924453428738	-0.258811517786873	0.169427055910828	0	1	1
Pl06G0000152500.v1	2.77894136301369	0.822409937295485	0.436167329917672	0	1	1
Pl08G0000316100.v1	32.2683712112847	0.630706325011442	0.454645581656744	0	1	1
Pl03G0000270100.v1	83.8673579688288	-1.51975198970464	0.306288269747104	-1.69693730071278	0.0897085150305181	0.570661908516715
Pl09G0000115500.v1	3487.78865886362	0.0507930475945171	0.0570341206083441	0	1	1
Pl09G0000308800.v1	610.547083426499	-0.0919375202518493	0.139775436167959	0	1	1
Pl02G0000450500.v1	13144.7650476095	-0.629012857530431	0.065976654146512	0	1	1
Pl06G0000111000.v1	2786.39309267703	-0.111452948914688	0.0891003884505939	0	1	1
Pl06G0000216900.v1	2028.26250472687	-0.0629377107863515	0.0821422120659796	0	1	1
[truncated: 22,661 more rows]
