# Supplementary material for: Comprehensive genomic resources related to domestication and crop improvement traits in Lima bean
Source: Nat Commun. 2021 Jan 29;12:702. doi: 10.1038/s41467-021-20921-1 (PMC7846787; doi:10.1038/s41467-021-20921-1)
Supplement: Supplementary file 12 — Source Data [file 41467_2021_20921_MOESM12_ESM.zip › SourceData/SupplFig22_LimaBeanGenomics_introMIMII_genomeWide_nj.nwk]

((JMC_1196:0.013470,((G25766-ELS:0.010869,(JMC_1007:0.007816,(JMC_1003:0.002453,JMC_1288-COR:0.009754):0.006475):0.004041):0.003378,(((JMC_1105-COR:0.028083,(G27399-ELS:0.049954,(JMC_1104-COR:0.020835,JMC_1106-COR:0.020733):0.018660):0.006969):0.014019,(G25592-ELS:0.035992,(((G26748-ELS:0.035053,(G26626-ELS:0.017250,G26706-COR:0.038126):0.010137):0.005723,((((G26627-ELS:-0.001788,G27291-ELS:0.002538):0.017343,((G26705-ELS:0.010351,(G25207-ELS:0.007284,G26647-ELS:-0.001183):0.003455):0.003329,(G26509-ELS:0.016067,((G26312-ELS:0.009090,G26498-ELS:0.010140):0.004616,(G26487-ELS:0.002575,G26702-ELS:0.002099):0.011289):0.004341):0.002517):0.005156):0.008624,((G25703-ELS:0.018062,G25894-ELS:0.017451):0.010857,(G26718-ELS:0.041646,(G25408-ELS:0.043989,G25854-ELS:0.011790):0.016169):0.004080):0.004426):0.002929,(((G26490-COR:0.022274,G27422-COR:0.029676):0.016027,(G25397-ELS:0.045307,(G27454-ELS:0.058352,(G27445-COR:0.070717,(JMC_1393-COR:0.141123,((JMC_1420:0.086658,(JMC_715:0.087272,((JMC_1416:0.048946,(JMC_1417:0.055749,JMC_1418:0.050976):0.009525):0.026191,((G27420-ELS:0.094345,G27441-COR:0.091410):0.040689,(JMC_1388:0.113190,(JMC_1097-COR:0.133993,(JMC_778:0.075510,(JMC_221:0.060662,((JMC_1010:0.047250,(G25816-ELS:0.084081,(JMC_1015:0.040738,(JMC_609:0.049283,(JMC_580-COR:0.063798,(JMC_1012-COR:0.039599,(JMC_549:0.049393,JMC_922-COR:0.061004):0.010223):0.008256):0.015328):0.009536):0.011873):0.010884):0.028876,((((G27579-ELS:0.034163,(G25284-ELS:0.036214,(G27608-COR:0.059664,(G26683-COR:0.046291,(G27578-COR:0.042814,((G26531-COR:0.034551,(G25785-COR:0.034061,G26679-COR:0.031028):0.004494):0.004993,(G26733-COR:0.035403,(G26652-COR:0.036245,G26734-COR:0.034933):0.000516):0.003880):0.003573):0.003152):0.017021):0.013396):0.002260):0.030040,(G26686-COR:0.083831,(G25272D-COR:0.080761,((G25222-COR:0.069891,(G26731-ELS:0.001893,G26740-COR:0.008227):0.070272):0.005791,(G26633-COR:0.074133,G26635-COR:0.079847):0.002744):0.000593):0.010383):0.010010):0.009803,((G25818-ELS:0.069654,(((G27611-ELS:0.044978,(G25963-ELS:0.023926,(G27387-COR:0.025952,(G27613-COR:0.022095,(G25964-COR:0.022005,G25966-COR:0.020934):0.004014):0.003840):0.002747):0.016254):0.010361,(G27292-COR:0.050349,(G25227-COR:0.047251,G25586-COR:0.046651):0.007345):0.008663):0.017127,((G27442-COR:0.056281,(G27298-COR:0.047094,(G25819-COR:0.040508,G26309-ELS:0.043663):0.002392):0.003138):0.008747,G26527-COR:0.067674):0.005148):0.008206):0.024752,((G25737-COR:0.055725,JMC_1400:0.064611):0.039956,(((JMC_1089-COR:0.021189,JMC_1099-COR:0.015186):0.043691,(G25850-COR:0.055668,JMC_1101-COR:0.052199):0.017005):0.020632,((JMC_1021-COR:0.007589,JMC_1421:0.002022):0.074298,(G26628-COR:0.079560,G26631-COR:0.081111):0.003920):0.015244):0.005096):0.010508):0.006407):0.018862,(((JMC_1422:0.039660,(((JMC_1063-COR:0.075951,(JMC_1175-COR:0.059338,(JMC_1162-COR:0.054923,JMC_1168:0.051773):0.015680):0.004662):0.010050,((JMC_1081:0.022771,JMC_1082:0.011825):0.012409,(JMC_1079:0.027025,JMC_1080:0.031010):0.012189):0.004179):0.002250,JMC_1078:0.036377):0.005501):0.024853,(JMC_1398:0.077080,(JMC_1065:0.053618,JMC_1077:0.045323):0.013786):0.003245):0.004715,((JMC_1404:0.027361,(JMC_1408:0.034369,(JMC_1409:0.047991,(G26533-ELS:0.042446,(JMC_1405:0.046039,((G27345-ELS:0.071075,(G26634-COR:0.061163,(G25977-COR:0.051887,(G25762-COR:0.027990,(G25234-COR:0.036095,G26681-ELS:0.025877):0.003697):0.013798):0.001984):0.003936):0.003170,(JMC_1410:0.054093,(JMC_1406:0.055552,JMC_1407:0.054808):0.002171):0.002265):0.001684):0.002979):0.005010):0.005832):0.011304):0.020579,((JMC_1389:0.046466,JMC_1390:0.032675):0.018002,(JMC_1412:0.036235,((JMC_1402:0.068218,(JMC_1401:0.052199,JMC_1411:0.075321):0.004198):0.013217,((JMC_1394-COR:0.065509,(G25273A-COR:0.029737,G26754-ELS:0.021823):0.027195):0.019026,(JMC_1391-COR:0.056345,JMC_1392:0.061423):0.008872):0.003803):0.016367):0.008444):0.005241):0.003583):0.006081):0.021962):0.010011):0.013905):0.011611):0.008969):0.017627):0.016530):0.010377):0.010529):0.026309,(G26680-ELS:0.090300,JMC_1413:0.088400):0.008082):0.010927):0.115280):0.002983):0.024638):0.004403):0.002428,(((G25410-ELS:0.020573,G26714-COR:0.021739):0.009994,G25366-ELS:0.016027):0.006449,((G25254-ELS:0.044068,(G25216-ELS:0.035374,((G26534-ELS:0.000244,JMC_1377-COR:0.000581):0.025202,((JMC_1382_B-COR:0.015372,G25705-COR:0.015388):0.006196,(JMC_1378_A-COR:0.024951,(JMC_1381_A-COR:0.011323,JMC_1386-COR:0.011898):0.007148):0.001146):0.008646):0.005541):0.010883):0.002995,((G26300-ELS:0.032098,((G27381-COR:0.071727,((G25267-COR:0.006217,G25278-ELS:0.006447):0.004868,(G26444-ELS:0.009299,G25700A-ELS:0.007843):0.003416):0.010864):0.008130,((G25597-ELS:0.010068,(G25656A-ELS:0.015371,G25974-ELS:0.006066):0.013536):0.004200,(G26438-ELS:0.032683,(G25811-ELS:0.008969,(G25364-ELS:-0.000108,(G26315-ELS:0.000151,G26621-ELS:0.000166):0.000240):0.017255):0.014267):0.003524):0.001187):0.003344):0.007419,((G25656-ELS:0.015663,(((G25217-ELS:0.027736,G25657A-ELS:0.020053):0.001019,G25657-ELS:0.022473):0.004055,G25657B-ELS:0.021379):0.006293):0.017879,(G25614-ELS:0.027619,((G25293-ELS:0.011734,(G26512-ELS:0.005374,(G26291-ELS:0.004178,G26513-COR:0.002644):0.004951):0.007756):0.014578,(G26542-ELS:0.032298,(G25971-ELS:0.015558,G27388-ELS:0.011056):0.016156):0.002508):0.011074):0.011976):0.003328):0.001275):0.005377):0.001848):0.003016):0.001785):0.001552,((G25514-ELS:0.008576,G25587-ELS:0.019522):0.007347,(((G25224A-ELS:0.034125,G27350A-COR:0.024130):0.003085,(G25148-ELS:0.012254,G27358-ELS:0.018628):0.000836):0.001145,((G25815D-ELS:0.018436,G26529-ELS:0.012293):0.005868,(G26141A-ELS:0.017793,(((G26717-ELS:0.012768,G27456-ELS:0.017707):0.007866,(((G25861-ELS:0.007366,(G26649-ELS:0.004183,G27424-ELS:0.003278):0.005290):0.008912,(G27423-ELS:0.005654,G27455-ELS:0.011717):0.004292):0.006221,(G25541-ELS:0.013873,((G25635A-ELS:0.070848,(G25215-ELS:0.020417,(G26173-ELS:0.014276,(G26354-ELS:0.017819,(G25236-ELS:0.006797,(G26007-ELS:0.001787,G27622-ELS:0.001589):0.004568):0.004861):0.000963):0.003043):0.005502):0.003438,(G25664-ELS:0.020088,(G27532-ELS:0.021853,(G26290-ELS:0.015807,(G25542-COR:0.003027,G25543-COR:0.001831):0.011057):0.004974):0.002196):0.001490):0.004616):0.001632):0.004277):0.003807,((G27429-ELS:0.015528,G27462-ELS:0.034570):0.004622,(G25531-ELS:0.044033,G27419-ELS:0.027623):0.003332):0.002935):0.003371):0.002540):0.000625):0.001266):0.001272):0.001521):0.003965):0.005456,(JMC_112:0.013693,((JMC_1199:0.005062,(IPL190:0.008255,JMC_1277-COR:0.016833):0.002454):0.006452,((BGS-4:0.016180,(((JMC_277:0.015194,JMC_995:0.008353):0.009915,((JMC_1005:0.013284,(BGS-2:-0.000206,JMC_1325-COR:0.011026):0.005520):0.003161,((JMC_1265:-0.001734,(27Berni:0.000082,(29inifap:-0.000108,JMC_1201:0.000150):0.000085):0.003854):0.012170,(JMC_1048-COR:0.011663,(98inifap:0.010968,JMC_1215:0.010489):0.005983):0.005400):0.001846):0.000938):0.003601,(BGS-3:0.010676,(BGS-1:0.014871,BGS-5:0.005157):0.004370):0.000712):0.001522):0.005390,((BGB-V:0.008738,BGS-6:0.006835):0.004833,(((BGB-I:0.006099,(JMC_1197-COR:0.010572,JMC_1262-COR:0.009947):0.005139):0.007172,(JMC_13-COR:0.013698,(BGB-VII:0.005658,(BGB-IX:0.001826,JMC_1061-COR:0.009523):0.002757):0.003373):0.005176):0.002103,(BGB-IV:0.008050,BGB-VI:0.008108):0.000245):0.000925):0.003139):0.001745):0.001207):0.002306):0.001922):0.000372):0.000223,(JMC_1312-COR:0.014810,(BGS-7:0.008391,((JMC_1024:0.017393,(G25735-ELS:0.013008,(JMC_111:0.012676,(JMC_1059:0.000512,JMC_1186:0.001171):0.012829):0.001280):0.000518):0.001429,((((JMC_1179:0.008998,JMC_9:0.007173):0.002772,(JMC_1200:0.008829,JMC_1284-COR:0.008451):0.002141):0.004046,(BGS-8:0.008135,BGS-9:0.007478):0.001017):0.000912,((BGP-7:0.005769,(JMC_1335-COR:0.007703,((BGP-5:0.004802,G25787-ELS:0.006954):0.000974,((BGP-4:0.002566,BGP-8:0.003246):0.001074,(BGP-6:0.004531,BGP-9:0.002491):0.000393):0.000932):0.000700):0.001649):0.003619,(G25771-ELS:0.011139,JMC_1035:0.015927):0.000842):0.000807):0.001117):0.000416):0.000275):0.000223);
