# Supplementary material for: Comprehensive genomic resources related to domestication and crop improvement traits in Lima bean
Source: Nat Commun. 2021 Jan 29;12:702. doi: 10.1038/s41467-021-20921-1 (PMC7846787; doi:10.1038/s41467-021-20921-1)
Supplement: Supplementary file 12 — Source Data [file 41467_2021_20921_MOESM12_ESM.zip › SourceData/SupplFig22_LimaBeanGenomics_introMIMII_Pl07_nj.nwk]

((BGB-IV:-0.000000,(BGP-7:-0.000000,(JMC_1199:-0.000000,(JMC_1179:-0.000000,(BGP-5:-0.000000,(JMC_112:-0.000000,(IPL190:-0.000000,(G25771-ELS:-0.000000,((BGS-7:-0.000001,(BGS-1:-0.000002,(BGP-8:-0.000005,(BGP-6:-0.000012,(JMC_1197-COR:-0.000020,(JMC_1312-COR:-0.000139,(JMC_1048-COR:-0.000349,(JMC_1277-COR:-0.002505,(G27429-ELS:-0.010619,(G27422-COR:-0.017162,((G25531-ELS:0.004353,G27423-ELS:0.000052):0.079503,((G27454-ELS:0.100092,JMC_221:0.051423):0.034886,(((G26626-ELS:0.009794,(G26498-ELS:-0.001831,(G26509-ELS:-0.000981,(G26702-ELS:-0.001456,(G26487-ELS:-0.000568,(G26312-ELS:0.000852,G26706-COR:-0.000852):0.000568):0.001456):0.000981):0.001831):0.004301):0.157266,(JMC_1388:0.073548,((((JMC_1416:0.042763,JMC_1418:0.037639):0.017726,(JMC_1417:0.061257,(((JMC_1021-COR:-0.003987,JMC_1421:0.003987):0.089520,(JMC_549:0.039536,JMC_609:0.032213):0.030561):0.031909,((G26635-COR:0.067011,(G26628-COR:0.047464,G26631-COR:0.096372):0.026334):0.018404,(((G25816-ELS:0.069119,(JMC_715:0.021197,(JMC_580-COR:0.030397,(JMC_1010:0.010748,(JMC_1015:0.017564,(JMC_1012-COR:0.013513,JMC_922-COR:0.022201):0.009310):0.012014):0.015997):0.024703):0.013583):0.027627,(JMC_1097-COR:0.052647,(G25850-COR:0.055567,(JMC_1099-COR:0.019544,(JMC_1089-COR:0.011418,JMC_1101-COR:0.022398):0.016874):0.019161):0.050456):0.023123):0.023199,(((G26527-COR:0.047980,(G25819-COR:0.012918,(G26309-ELS:0.014215,(G27420-ELS:0.010812,(G27441-COR:-0.006903,G27442-COR:0.006903):0.005859):0.028960):0.006571):0.011661):0.016529,G27298-COR:0.016494):0.049614,(G25586-COR:0.089275,((G25966-COR:-0.003225,(G25964-COR:-0.005448,(G27387-COR:0.001390,(G25963-ELS:0.018329,G27613-COR:-0.002113):0.015084):0.006550):0.012080):0.032887,(G25227-COR:0.073147,(G27292-COR:0.036318,G27611-ELS:0.052223):0.044074):0.019840):0.021965):0.020238):0.008491):0.010737):0.007134):0.007740):0.015688):0.022214,(JMC_1420:0.093020,(((JMC_1063-COR:0.090480,(JMC_1398:0.084210,(JMC_1078:0.032696,(JMC_1422:0.032286,(JMC_1162-COR:0.048297,(JMC_1079:0.019732,((JMC_1080:0.014982,(JMC_1168:0.023829,JMC_1175-COR:0.049088):0.015652):0.017180,(JMC_1081:0.004942,JMC_1082:0.009209):0.007610):0.006532):0.011506):0.018438):0.007333):0.011046):0.012798):0.020799,((JMC_778:0.044136,(G25818-ELS:0.078423,JMC_1400:0.072019):0.027947):0.019425,((JMC_1404:0.011611,(JMC_1405:0.026092,JMC_1409:0.036408):0.008250):0.018986,(JMC_1401:0.070903,JMC_1402:0.057537):0.013707):0.018340):0.012315):0.012307,(JMC_1065:0.042925,JMC_1077:0.044231):0.006368):0.009916):0.009994):0.021345,(((G26683-COR:0.008353,((G25785-COR:0.006345,(G26652-COR:0.011223,G26679-COR:0.005919):0.004225):0.008279,(G27578-COR:0.007273,G27608-COR:0.030978):0.003965):0.006856):0.024845,(G25284-ELS:0.014905,(G27579-ELS:0.002397,(G26734-COR:0.005986,(G26531-COR:0.001576,G26733-COR:0.005046):0.005555):0.015287):0.007868):0.008691):0.075156,(JMC_1390:0.032432,(JMC_1391-COR:0.030776,(JMC_1412:0.022595,(JMC_1392:0.051380,((JMC_1393-COR:0.086635,(JMC_1394-COR:0.056752,(G26633-COR:0.055932,((G26686-COR:0.043379,(G26731-ELS:-0.002941,G26740-COR:0.019070):0.039019):0.023576,((G25222-COR:0.014117,(G25762-COR:0.027764,(G25977-COR:0.019677,G26634-COR:0.033895):0.001861):0.014064):0.025942,((JMC_1407:0.035395,(JMC_1406:0.042216,(G26533-ELS:0.021433,JMC_1410:0.042059):0.002701):0.005749):0.005522,(JMC_1408:0.024860,(JMC_1411:0.055916,(G27345-ELS:0.035470,(G25234-COR:0.001538,G26681-ELS:0.004832):0.014550):0.003401):0.011442):0.000907):0.013568):0.009403):0.015250):0.006621):0.010747):0.016007,(JMC_1389:0.084168,((G25273A-COR:0.008983,G26754-ELS:0.015407):0.042929,(G25272D-COR:-0.000114,G25737-COR:0.064400):0.021398):0.005547):0.008721):0.005616):0.014160):0.010096):0.003477):0.033344):0.002891):0.025206):0.045279):0.034718,(G26680-ELS:0.057319,JMC_1413:0.055777):0.008475):0.029433):0.049151):0.069759):0.016681):0.008363):0.002809):0.000219):0.000127):0.000012):0.000005):0.000002):0.000001):0.000000,(BGS-8:-0.000001,(BGS-5:-0.000002,(BGP-9:-0.000004,(BGP-4:-0.000013,(((BGB-VI:-0.001873,((JMC_1061-COR:-0.000205,(G25664-ELS:-0.002371,((G27622-ELS:-0.000841,(G25215-ELS:-0.000047,(G25236-ELS:0.000022,G26007-ELS:-0.000022):0.000047):0.000841):0.001879,(G25811-ELS:-0.000104,(G26141A-ELS:0.000142,G26529-ELS:-0.000142):0.000104):0.000339):0.001263):0.000841):0.000695,(JMC_1196:-0.000056,(JMC_1035:-0.000111,(JMC_1007:-0.000218,((G25148-ELS:-0.000478,(G27532-ELS:-0.000939,(G27358-ELS:-0.001408,(G25541-ELS:-0.000045,(G25587-ELS:-0.000037,(G25766-ELS:-0.000039,(G26748-ELS:-0.000046,(G27456-ELS:-0.000081,(G26717-ELS:-0.000154,(G25542-COR:-0.000076,(G25543-COR:0.000079,JMC_1288-COR:-0.000079):0.000076):0.000154):0.000081):0.000046):0.000039):0.000037):0.000045):0.001408):0.000939):0.000478):0.000195,(JMC_1003:-0.000370,(G25787-ELS:-0.000060,(JMC_9:-0.000100,(JMC_111:-0.000196,(BGB-VII:-0.000366,(G25735-ELS:-0.000716,JMC_1335-COR:0.000716):0.000366):0.000196):0.000100):0.000060):0.000370):0.000083):0.000079):0.000111):0.000056):0.000181):0.002017):0.002116,(JMC_1005:-0.000847,((((BGS-2:0.003055,(BGB-V:0.000873,(G27445-COR:-0.000992,(G27419-ELS:-0.001773,(BGS-3:-0.002149,(G26649-ELS:-0.000051,(G25592-ELS:-0.000100,(G27424-ELS:-0.000068,((BGS-6:0.001461,G27350A-COR:-0.001461):0.002166,(G25861-ELS:0.000076,G27455-ELS:-0.000076):0.000071):0.000055):0.000098):0.000051):0.002011):0.001773):0.001029):0.004379):0.000683):0.004718,(((G26512-ELS:0.000034,(G26291-ELS:-0.001219,(G25397-ELS:-0.006576,(G26290-ELS:0.059041,JMC_1105-COR:0.049333):0.012385):0.006916):0.000980):0.000916,(G26542-ELS:-0.000037,(G25366-ELS:-0.000058,(G25293-ELS:0.000021,G27399-ELS:-0.000021):0.000058):0.000037):0.000507):0.000622,(G26513-COR:-0.001753,(G25597-ELS:-0.001625,((((JMC_1265:-0.003356,(BGS-4:-0.003576,(JMC_277:-0.000252,(29inifap:-0.000500,(27Berni:-0.000994,(JMC_1215:-0.001340,(JMC_1325-COR:-0.000334,(JMC_995:0.000000,(98inifap:0.000000,JMC_1201:0.000000):0.000000):0.000334):0.001340):0.000994):0.000500):0.000252):0.003576):0.003356):0.026895,(G25216-ELS:0.002210,(G25217-ELS:0.001564,((G25657A-ELS:-0.001586,(G25657B-ELS:0.000000,(G25656-ELS:0.000000,G25657-ELS:0.000000):0.000000):0.001586):0.002209,(JMC_1386-COR:-0.005618,(G25254-ELS:0.006829,(G25408-ELS:-0.002564,(JMC_1104-COR:0.000580,JMC_1106-COR:-0.000580):0.002564):0.006808):0.017768):0.004998):0.006296):0.004496):0.008815):0.013555,(G26444-ELS:-0.007650,(G25267-COR:-0.001819,G27381-COR:0.001819):0.007650):0.006432):0.009465,((JMC_1024:-0.001275,(JMC_1059:0.001439,JMC_1186:-0.001439):0.001275):0.019445,((G25971-ELS:-0.001128,G27388-ELS:0.001128):0.013300,(G25614-ELS:-0.000555,((JMC_1381_A-COR:-0.000429,(G25705-COR:0.000171,JMC_1378_A-COR:-0.000171):0.000429):0.004693,(JMC_1382_B-COR:0.020965,(G25656A-ELS:-0.000507,(G25974-ELS:0.000607,G26438-ELS:-0.000607):0.000507):0.022052):0.005134):0.005944):0.002884):0.004937):0.001717):0.012026):0.002111):0.000594):0.000954):0.003082,(G27462-ELS:-0.000004,(G26173-ELS:-0.000008,(G25410-ELS:-0.000015,(G25278-ELS:-0.000010,(G25700A-ELS:-0.000017,(G25635A-ELS:-0.000034,(G25364-ELS:-0.000048,(G26315-ELS:-0.000026,(G26621-ELS:-0.000027,((G25815D-ELS:-0.000090,(G26534-ELS:0.000520,JMC_1377-COR:-0.000520):0.004881):0.000040,(G26300-ELS:-0.000068,(G26490-COR:-0.000067,G26714-COR:0.000067):0.000068):0.000036):0.000012):0.000024):0.000040):0.000033):0.000017):0.000010):0.000015):0.000008):0.000004):0.000998):0.001504,G26354-ELS:-0.001793):0.000940):0.000624):0.000168,(JMC_1200:-0.000561,(BGS-9:-0.001085,(G26647-ELS:-0.002064,(G26705-ELS:-0.000010,(G25224A-ELS:-0.000019,(G25703-ELS:-0.000011,(G25207-ELS:-0.000022,(G25894-ELS:-0.000022,(G25854-ELS:-0.000036,(G25514-ELS:-0.000025,(G27291-ELS:-0.000036,(G26627-ELS:-0.000018,G26718-ELS:0.000018):0.000036):0.000025):0.000036):0.000022):0.000022):0.000011):0.000019):0.000010):0.002064):0.001085):0.000561):0.000484):0.000058):0.000004):0.000002):0.000001):0.000000):0.000000):0.000000):0.000000):0.000000):0.000000):0.000000):0.000000):0.000000):0.000000,(BGB-IX:-0.000000,(BGB-I:-0.000001,(JMC_1284-COR:-0.000001,(JMC_1262-COR:-0.000001,JMC_13-COR:0.000001):0.000001):0.000001):0.000000):0.000000);
