# Supplementary material for: Comprehensive genomic resources related to domestication and crop improvement traits in Lima bean
Source: Nat Commun. 2021 Jan 29;12:702. doi: 10.1038/s41467-021-20921-1 (PMC7846787; doi:10.1038/s41467-021-20921-1)
Supplement: Supplementary file 12 — Source Data [file 41467_2021_20921_MOESM12_ESM.zip › SourceData/SupplFig22_LimaBeanGenomics_introMIMII_Pl08_nj.nwk]

((BGS-7:-0.000000,(BGS-1:-0.000000,(BGP-8:-0.000001,(JMC_1105-COR:-0.000020,(BGS-5:-0.000052,(BGB-V:-0.000102,(JMC_1284-COR:-0.000271,((JMC_1199:-0.002235,((JMC_1179:-0.000002,(JMC_112:-0.000005,(JMC_1035:-0.000009,(G25771-ELS:-0.000018,(BGS-9:-0.000018,(BGS-8:-0.000033,(G25735-ELS:-0.000061,(JMC_1106-COR:-0.000030,(G25293-ELS:-0.000050,JMC_1104-COR:0.000050):0.000030):0.000061):0.000033):0.000018):0.000018):0.000009):0.000005):0.000002):0.002057,((G26647-ELS:-0.000914,((G27429-ELS:0.004731,(G26529-ELS:0.006151,(G26498-ELS:-0.001406,(G25635A-ELS:-0.000010,(G25587-ELS:-0.000020,(G25207-ELS:-0.000040,(G27462-ELS:-0.000043,(G26705-ELS:-0.000018,(G26702-ELS:-0.000035,(G25531-ELS:-0.000051,(G25148-ELS:-0.000073,(G25703-ELS:-0.000101,(G26312-ELS:-0.000077,(G27350A-COR:-0.000128,(G27291-ELS:-0.000249,(G25894-ELS:-0.000299,(G26627-ELS:-0.000208,(G26487-ELS:0.000113,G26509-ELS:-0.000113):0.000208):0.000299):0.000249):0.000128):0.000077):0.000101):0.000073):0.000051):0.000035):0.000018):0.000043):0.000040):0.000020):0.000010):0.001406):0.003474):0.002779):0.006075,(((((G26354-ELS:0.070624,(G25254-ELS:0.070326,(G26626-ELS:-0.003551,(G26706-COR:0.002861,G26748-ELS:-0.002861):0.003551):0.045147):0.009223):0.038749,(G25664-ELS:0.004320,G26290-ELS:0.010987):0.013605):0.009711,(G25614-ELS:-0.000687,(G25656-ELS:-0.000110,(G25217-ELS:-0.000218,(G25657-ELS:-0.000040,(G25657A-ELS:-0.000066,G25657B-ELS:0.000066):0.000040):0.000218):0.000110):0.030409):0.006875):0.004810,(G26542-ELS:0.002870,(G25224A-ELS:0.003527,(G25514-ELS:-0.006143,(G25854-ELS:-0.002017,(G25408-ELS:-0.000726,G26718-ELS:0.000726):0.002017):0.020961):0.006179):0.002862):0.002943):0.003459,((BGS-2:-0.001723,(98inifap:-0.000107,(BGS-6:-0.000171,(JMC_1215:-0.000238,(JMC_1005:-0.000410,(JMC_1325-COR:-0.000381,(G25542-COR:-0.000650,G25543-COR:0.000650):0.000381):0.000410):0.000238):0.000171):0.000107):0.001723):0.001447,((G25541-ELS:-0.000672,((JMC_1382_B-COR:-0.001132,(G25705-COR:-0.001123,(JMC_1386-COR:-0.001154,(JMC_1381_A-COR:-0.000875,(G25216-ELS:-0.001172,JMC_1378_A-COR:0.001172):0.000875):0.001154):0.001123):0.001132):0.023017,((G26714-COR:-0.007202,(G26291-ELS:0.000261,G26513-COR:-0.000261):0.013399):0.006709,(G25597-ELS:0.002165,((JMC_1377-COR:-0.001467,(G26444-ELS:-0.001043,(G25700A-ELS:-0.001237,(G25278-ELS:-0.002242,(G25267-COR:-0.002859,G26534-ELS:0.002859):0.002242):0.001237):0.001043):0.001467):0.001891,(G27381-COR:-0.002083,((G26141A-ELS:0.004249,G27358-ELS:-0.004249):0.025222,((G25656A-ELS:0.035556,G25974-ELS:-0.025299):0.045177,(G25397-ELS:0.090656,((JMC_1175-COR:0.088827,(JMC_1168:0.055454,(JMC_1389:0.020395,(JMC_1390:0.024807,(JMC_1392:0.082995,JMC_1393-COR:0.067843):0.021798):0.019453):0.019599):0.026449):0.023288,(G26680-ELS:0.042513,(JMC_1413:0.052393,(JMC_1080:0.105117,(JMC_1388:0.043357,((G26315-ELS:-0.001045,(G25364-ELS:-0.001947,(G26490-COR:-0.002777,(G25811-ELS:-0.002235,(G26438-ELS:-0.002672,(G26621-ELS:0.004339,G27422-COR:-0.004339):0.002672):0.002235):0.002777):0.001947):0.001045):0.121711,((JMC_1420:0.053117,((JMC_1418:0.017950,((JMC_1416:0.009584,JMC_1417:0.016457):0.007574,(JMC_715:0.044904,(JMC_778:0.043196,(JMC_1010:0.020917,(((JMC_1012-COR:0.016805,JMC_549:0.021657):0.021400,(G26631-COR:0.049865,JMC_609:0.044475):0.010628):0.008787,(JMC_1015:0.027869,JMC_580-COR:0.027687):0.006636):0.007334):0.010584):0.009030):0.004611):0.008445):0.014302,(((G25963-ELS:0.019220,(G27292-COR:0.028735,(G27387-COR:0.021477,(G25964-COR:0.015895,(G25966-COR:0.001343,G27613-COR:0.043243):0.017634):0.019660):0.005835):0.012935):0.007163,((G25818-ELS:0.026233,G27611-ELS:0.033767):0.022584,(((G27420-ELS:0.006415,G27441-COR:-0.000354):0.026484,(G27442-COR:0.034470,(G25819-COR:0.015604,(G26309-ELS:0.011539,(G27454-ELS:0.010873,G27298-COR:0.022911):0.008506):0.011906):0.012533):0.003044):0.023163,(G26527-COR:0.044285,(G25227-COR:0.017233,G25586-COR:0.041590):0.019941):0.012761):0.018257):0.002770):0.040001,(((JMC_221:0.034179,((JMC_1089-COR:-0.001538,JMC_1099-COR:0.001538):0.065244,((G25850-COR:0.042499,JMC_1097-COR:0.028423):0.013007,JMC_1101-COR:0.044387):0.010976):0.014166):0.006705,((G25737-COR:0.001792,JMC_1400:0.073551):0.058290,(JMC_922-COR:0.066509,(G26628-COR:0.053718,(G25816-ELS:0.011856,(JMC_1021-COR:-0.000472,JMC_1421:0.000472):0.081439):0.030605):0.010032):0.020118):0.003374):0.015647,(G25222-COR:0.054661,G26635-COR:0.050234):0.002618):0.016413):0.008593):0.016554):0.022317,((JMC_1398:0.057660,(((G27578-COR:0.028333,(((G25785-COR:0.051628,(G26733-COR:0.049086,G26734-COR:0.046914):0.020475):0.034522,(G26531-COR:0.017869,G26683-COR:0.038735):0.017859):0.012627,G26679-COR:0.041855):0.015833):0.017037,(G27579-ELS:0.002159,G27608-COR:0.084455):0.008070):0.031847,(((G25762-COR:0.019419,JMC_1402:0.030896):0.014009,(((JMC_1394-COR:0.031556,JMC_1412:0.027968):0.008653,(JMC_1401:0.042852,(G25273A-COR:0.007405,G26754-ELS:-0.000362):0.032238):0.006760):0.023678,(JMC_1411:0.041466,(JMC_1077:0.046976,(JMC_1391-COR:0.086907,((G27345-ELS:0.042357,JMC_1409:0.035421):0.016464,(JMC_1405:0.026837,JMC_1406:0.017856):0.005878):0.007841):0.020030):0.010741):0.005261):0.004937):0.009788,((G25234-COR:0.031896,(G26681-ELS:0.034177,JMC_1404:0.007708):0.009907):0.016348,(G26633-COR:0.060253,((G25272D-COR:0.063463,G25284-ELS:0.031132):0.009532,((G25977-COR:0.039697,G26652-COR:0.080303):0.015992,(G26686-COR:0.066395,(G26634-COR:0.064752,(G26731-ELS:0.003064,G26740-COR:-0.003064):0.067025):0.011808):0.008758):0.006129):0.013284):0.002891):0.002684):0.006445):0.008523):0.013694,((JMC_1063-COR:0.085753,JMC_1065:0.068093):0.014692,(JMC_1078:0.046685,((JMC_1081:0.038543,(JMC_1082:0.013848,(JMC_1162-COR:0.059963,JMC_1422:0.037180):0.007776):0.004291):0.018550,((G26533-ELS:0.023795,JMC_1079:0.026520):0.017389,(JMC_1407:0.025595,(JMC_1408:0.006775,JMC_1410:0.034675):0.009651):0.006182):0.014453):0.008434):0.009425):0.004043):0.013630):0.020843):0.014276):0.021830):0.008578):0.014966):0.014542):0.074486):0.013068):0.017819):0.024839):0.001230):0.002036):0.005871):0.017934):0.001707):0.001118,((G27423-ELS:-0.000388,((G27445-COR:-0.003693,(G27622-ELS:-0.003926,((G27532-ELS:-0.000093,(G25236-ELS:0.000184,G26173-ELS:-0.000184):0.000093):0.005936,(G26007-ELS:-0.001738,(G25215-ELS:0.000000,G25410-ELS:0.000000):0.001738):0.003699):0.002020):0.010854):0.005835,(G27456-ELS:-0.000029,(G27424-ELS:-0.000057,(G25592-ELS:-0.000113,(G26649-ELS:-0.000147,(G27455-ELS:-0.000111,(G25861-ELS:-0.000128,(G27419-ELS:-0.000166,(G25815D-ELS:0.000112,G26717-ELS:-0.000112):0.000166):0.000128):0.000111):0.000147):0.000113):0.000057):0.000029):0.001106):0.002802):0.000503,(JMC_995:-0.000003,(JMC_277:-0.000006,(JMC_1201:-0.000011,(BGS-3:-0.000022,(29inifap:-0.000043,(27Berni:-0.000084,(G25366-ELS:0.000105,JMC_1265:-0.000105):0.000084):0.000043):0.000022):0.000011):0.000006):0.000003):0.000104):0.000161):0.000909):0.002675):0.002172):0.002339):0.003278,((JMC_13-COR:-0.001776,(JMC_9:-0.000288,(IPL190:-0.000527,JMC_1277-COR:0.000527):0.000288):0.001776):0.001407,(JMC_1196:-0.000004,(JMC_1059:-0.000007,(BGB-VII:-0.000014,(BGB-IX:-0.000026,(BGB-IV:-0.000028,(JMC_1003:-0.000030,(JMC_1007:-0.000058,(JMC_1024:-0.000113,(JMC_1186:-0.000220,(JMC_1061-COR:0.000271,JMC_1288-COR:-0.000271):0.000220):0.000113):0.000058):0.000030):0.000028):0.000026):0.000014):0.000007):0.000004):0.001044):0.001210):0.000944):0.000227):0.001266,(JMC_1312-COR:-0.001750,(JMC_1335-COR:-0.004795,(G26300-ELS:-0.000333,(G25971-ELS:-0.000408,(G26512-ELS:-0.000410,G27388-ELS:0.000410):0.000408):0.000333):0.010712):0.004864):0.000771):0.000794):0.000186):0.000055):0.000028):0.000018):0.000000):0.000000):0.000000,((BGP-6:-0.000000,(BGP-7:-0.000000,(BGB-I:-0.000001,(G25766-ELS:-0.000002,(JMC_1262-COR:-0.000001,(JMC_1048-COR:-0.000000,JMC_1197-COR:0.000000):0.000001):0.000002):0.000001):0.000000):0.000000):0.000000,(BGS-4:-0.000000,(BGP-9:-0.000001,(JMC_1200:-0.000005,(JMC_111:-0.000009,(BGP-4:-0.000017,((G25787-ELS:-0.001327,(BGP-5:-0.002752,G27399-ELS:0.008015):0.001383):0.001280,BGB-VI:-0.000034):0.000017):0.000009):0.000005):0.000001):0.000000):0.000000):0.000000);
