# Supplementary material for: Comprehensive genomic resources related to domestication and crop improvement traits in Lima bean
Source: Nat Commun. 2021 Jan 29;12:702. doi: 10.1038/s41467-021-20921-1 (PMC7846787; doi:10.1038/s41467-021-20921-1)
Supplement: Supplementary file 12 — Source Data [file 41467_2021_20921_MOESM12_ESM.zip › SourceData/SupplTable3_LimaBeanGenomics_PlunatusV1_transposons_regions.txt]

Pl01	779	852	pvRetro113	LTR/unknown
Pl01	1120	1521	PvTA1	Tandem
Pl01	4345	4547	pvhATSF286E	DNA/hAT
Pl01	11125	11189	pvRetro142	LTR/Ty3-gypsy
Pl01	13852	13902	pvInfered463	unknown
Pl01	14065	14129	pvRetro142	LTR/Ty3-gypsy
Pl01	15904	15954	pvInfered463	unknown
Pl01	21101	21160	pvRetro95	LTR/Ty3-gypsy
Pl01	23076	26741	pvRetro140	LTR/Ty1-copia
Pl01	26942	27810	pvRetro140	LTR/Ty1-copia
Pl01	30649	30944	pvInfered365	LTR/Ty3-gypsy
Pl01	33297	33873	PvTA1	Tandem
Pl01	45689	45932	pvRetro140	LTR/Ty1-copia
Pl01	46329	46408	pvRetro66	LTR/Ty1-copia
Pl01	48137	48984	pvRetro140	LTR/Ty1-copia
Pl01	48988	49143	pvInfered294	unknown
Pl01	49146	49605	pvInfered431	unknown
Pl01	49636	50428	pvInfered954	unknown
Pl01	50379	50442	pvRetro56	LTR/Ty1-copia
Pl01	55966	56178	pvRetro111	LTR/Ty3-gypsy
Pl01	56056	56385	pvRetro95	LTR/Ty3-gypsy
Pl01	56641	56656	pvRetro95	LTR/Ty3-gypsy
Pl01	56657	56780	pvRetro117	LTR/Ty3-gypsy
Pl01	56684	56809	Sca1-165	unknown
Pl01	57887	58120	pvRetro143	LTR/Ty3-gypsy
Pl01	80408	80570	pvLINESca44	LINE
Pl01	84037	84343	pvLINESF337	LINE
Pl01	122437	122586	pvRetro66	LTR/Ty1-copia
Pl01	125230	125581	pvRetro57	LTR/Ty1-copia
Pl01	125331	125608	pvRetro5	LTR/Ty1-copia
Pl01	125705	130190	pvRetro155	LTR/Ty1-copia
Pl01	146615	147425	PvTA1	Tandem
Pl01	147428	150025	PvTA1	Tandem
Pl01	150064	151173	PvTA1	Tandem
Pl01	151151	191741	PvTA1	Tandem
Pl01	211817	212538	pvLINESF00199	LINE
Pl01	212536	212652	pvLINESF00014	LINE
Pl01	218120	218480	pvCACTA1-3	DNA/CACTA
Pl01	218184	218515	pvLINESF337	LINE
Pl01	220292	220904	pvLINESF01484	LINE
Pl01	220841	220919	pvInfered762	LINE
Pl01	220937	221014	pvLINESF664-1	LINE
Pl01	221572	221723	pvLINESF337	LINE
Pl01	221775	222074	pvLINESF337	LINE
Pl01	222075	222088	pvLINESF00255	LINE
Pl01	223505	223840	PvRetroS2	LTR/TRIM
Pl01	226408	226813	pvInfered397	DNA/helitron
Pl01	236469	236645	pvRetro111	LTR/Ty3-gypsy
Pl01	239619	240012	pvInfered257	DNA/MULE
Pl01	251660	251783	pvCACTA12	DNA/CACTA
Pl01	270745	270968	pvLINE2	LINE
Pl01	284286	284351	pvRetro111	LTR/Ty3-gypsy
Pl01	285122	285526	pvRetro115	LTR/Ty1-copia
Pl01	286104	286825	Sca1-99	DNA/CACTA
Pl01	286851	287015	pvInfered353	DNA/CACTA
Pl01	286977	287154	Sca1-99	DNA/CACTA
Pl01	292208	292226	pvInfered523	DNA/CACTA
Pl01	292227	292542	pvCACTA1-1	DNA/CACTA
Pl01	302947	303635	pvRetro95	LTR/Ty3-gypsy
Pl01	303948	304525	pvRetro95	LTR/Ty3-gypsy
Pl01	328998	329029	PvRetroS2	LTR/TRIM
Pl01	329030	329084	pvRetro66	LTR/Ty1-copia
Pl01	329085	329323	PvRetroS2	LTR/TRIM
Pl01	329324	329407	pvCACTA12	DNA/CACTA
Pl01	334708	335350	pvRetro56	LTR/Ty1-copia
Pl01	336296	336568	pvInfered28	LTR/Ty1-copia
Pl01	336587	336635	pvInfered614	LTR/Ty1-copia
Pl01	346902	347052	pvInfered408	DNA/CACTA
Pl01	346942	347074	pvLINE3	LINE
Pl01	347075	347098	pvCACTA12	DNA/CACTA
Pl01	355234	355543	pvCACTA3	DNA/CACTA
Pl01	359103	359745	pvRetro140	LTR/Ty1-copia
Pl01	364150	364757	pvMuSF110-1	DNA/MULE
Pl01	373264	373325	pvRetro139	LTR/unknown
Pl01	373326	373762	pvCACTA1-4	DNA/CACTA
Pl01	377764	377974	pvCACTA12	DNA/CACTA
Pl01	377788	378007	pvLINE2	LINE
Pl01	387592	387695	PvRetroS2	LTR/TRIM
Pl01	393808	393950	pvInfered64	unknown
Pl01	394208	394342	Sca1-30	unknown
Pl01	395968	396005	pvCACTASF258-2	DNA/CACTA
Pl01	395973	396197	pvMuSF222-2	DNA/MULE
Pl01	397526	397824	pvCACTASF258-2	DNA/CACTA
Pl01	404756	404989	PvRetroS2	LTR/TRIM
Pl01	404989	405143	PvRetroS2	LTR/TRIM
Pl01	405092	405169	pvCACTA12	DNA/CACTA
Pl01	405132	405223	PvRetroS2	LTR/TRIM
Pl01	409738	409841	pvRetro144	LTR/Ty3-gypsy
Pl01	416544	416961	pvInfered397	DNA/helitron
Pl01	417739	417860	pvRetro5	LTR/Ty1-copia
Pl01	417903	418212	pvRetro5	LTR/Ty1-copia
Pl01	419155	419368	pvInfered411	unknown
Pl01	419316	419430	Pvrep4	unknown
Pl01	431164	431363	pvLINESF337	LINE
Pl01	459588	460114	PvRetroS2	LTR/TRIM
Pl01	460120	460447	PvRetroS2	LTR/TRIM
Pl01	480226	480338	pvRetro49	LTR/Ty3-gypsy
Pl01	480713	484393	pvRetro52	LTR/Ty3-gypsy
Pl01	481723	486910	pvRetro53	LTR/Ty3-gypsy
Pl01	484465	487347	pvRetro52	LTR/Ty3-gypsy
Pl01	487525	487933	pvRetro41	LTR/Ty3-gypsy
Pl01	487574	488385	pvRetro52	LTR/Ty3-gypsy
Pl01	488529	489506	pvRetro52	LTR/Ty3-gypsy
Pl01	489638	490008	pvRetro137	LTR/Ty3-gypsy
Pl01	490012	490124	pvRetro49	LTR/Ty3-gypsy
Pl01	490604	491331	pvRetro52	LTR/Ty3-gypsy
Pl01	507186	507290	pvheli387	DNA/helitron
Pl01	515166	515479	pvheli72	DNA/helitron
Pl01	518508	518559	pvLINESF01711	LINE
Pl01	522043	522179	pvInfered523	DNA/CACTA
Pl01	522180	522407	pvRetro116	LTR/unknown
Pl01	526267	526683	pvInfered397	DNA/helitron
Pl01	539712	539969	pvInfered780	DNA/MULE
Pl01	539859	540097	pvMu7	DNA/MULE
Pl01	540052	540107	pvInfered64	unknown
Pl01	548972	549244	pvRetro150	LTR/Ty3-gypsy
Pl01	551568	551693	pvMuSF222E	DNA/MULE
Pl01	551694	551753	pvMuSF110-1	DNA/MULE
Pl01	552069	552308	pvMuSF222-2	DNA/MULE
Pl01	566031	566417	PvRetroS2	LTR/TRIM
Pl01	566986	567014	pvLINESF337	LINE
Pl01	567015	567189	pvLINE2	LINE
Pl01	574248	574366	PvRetroS2	LTR/TRIM
Pl01	576349	576623	pvInfered64	unknown
Pl01	576634	576702	pvMu5	DNA/MULE
Pl01	576990	577247	pvInfered1000	LTR/Ty3-gypsy
Pl01	577234	577568	pvRetro44	LTR/Ty3-gypsy
Pl01	577561	578396	pvInfered1000	LTR/Ty3-gypsy
Pl01	586013	586028	pvRetro144	LTR/Ty3-gypsy
Pl01	586029	586219	pvInfered438	LTR/TRIM
Pl01	586110	586301	pvRetro144	LTR/Ty3-gypsy
Pl01	589299	589480	pvInfered176	LTR/TRIM
Pl01	589702	589887	pvCACTA12	DNA/CACTA
Pl01	589723	589907	PvRetroS11	LTR/TRIM
Pl01	593373	593493	pvLINESca44	LINE
Pl01	596112	596179	pvCACTASF789	DNA/CACTA
Pl01	597136	597146	pvLINE3	LINE
Pl01	597147	597504	pvInfered523	DNA/CACTA
Pl01	597505	597539	pvLINE3	LINE
Pl01	597962	598028	pvLINESF00650	LINE
Pl01	598057	598216	pvInfered1024	LINE
Pl01	603701	603889	PvRetroS4	LTR/TRIM
Pl01	604789	605094	PvRetroS4	LTR/TRIM
Pl01	605116	605229	PvRetroS4	LTR/TRIM
Pl01	613261	613341	pvRetro135	LTR/unknown
Pl01	613329	613420	pvLINE2	LINE
Pl01	613593	613879	pvInfered64	unknown
Pl01	627032	627429	pvLINESca44	LINE
Pl01	628187	628381	pvCACTA1-3	DNA/CACTA
Pl01	628221	628449	pvInfered408	DNA/CACTA
Pl01	629954	629977	pvRetro144	LTR/Ty3-gypsy
Pl01	629978	630161	pvRetro66	LTR/Ty1-copia
Pl01	635388	635476	pvRetro113	LTR/unknown
Pl01	643544	643826	PvRetroS2	LTR/TRIM
Pl01	647240	647548	pvRetro107	LTR/unknown
Pl01	651292	651677	pvInfered397	DNA/helitron
Pl01	654518	654577	pvLINESF337	LINE
Pl01	654558	654725	pvInfered523	DNA/CACTA
Pl01	654578	654743	pvInfered408	DNA/CACTA
Pl01	655291	655374	pvCACTA12	DNA/CACTA
Pl01	655925	655981	pvLINE4	LINE
Pl01	656090	656132	pvLINE4	LINE
Pl01	665025	665329	pvInfered438	LTR/TRIM
Pl01	665169	665348	pvRetro151	LTR/Ty1-copia
Pl01	675429	675707	pvInfered64	unknown
Pl01	675710	675786	pvMu5	DNA/MULE
Pl01	676705	676886	pvInfered411	unknown
Pl01	683150	683457	pvLINESF337	LINE
Pl01	683528	683856	pvRetro135	LTR/unknown
Pl01	692863	692948	pvInfered283	unknown
Pl01	692991	693064	Sca1-108	LTR/unknown
Pl01	693001	693129	pvRetro95	LTR/Ty3-gypsy
Pl01	693260	693785	Sca1-110	LTR/unknown
Pl01	693273	694045	pvRetro95	LTR/Ty3-gypsy
Pl01	696415	696734	PvRetroS2	LTR/TRIM
Pl01	700666	700795	pvCACTA12	DNA/CACTA
Pl01	704591	704657	pvCACTASF789	DNA/CACTA
Pl01	704950	705317	pvInfered523	DNA/CACTA
Pl01	705318	705364	pvInfered373	SINEs
Pl01	705365	705438	pvCACTA1-4	DNA/CACTA
Pl01	705439	705455	pvRetro116	LTR/unknown
Pl01	705735	706010	pvCACTA1-4	DNA/CACTA
Pl01	718025	718333	PvRetroS2	LTR/TRIM
Pl01	719576	719715	PvRetroS2	LTR/TRIM
Pl01	719716	720020	pvLINE3	LINE
Pl01	720077	720444	pvhATSF182	DNA/hAT
Pl01	721716	722185	pvLINE1	LINE
Pl01	721926	722203	pvInfered505	DNA/MULE
Pl01	724988	725152	pvRetro139	LTR/unknown
Pl01	725466	726146	pvheli97	DNA/helitron
Pl01	726411	726453	pvheli1319	DNA/helitron
Pl01	731028	731147	pvRetro151	LTR/Ty1-copia
Pl01	731058	731386	PvRetroS2	LTR/TRIM
Pl01	738033	738346	pvMuSF110-1	DNA/MULE
Pl01	749294	749355	PvRetroS2	LTR/TRIM
Pl01	749364	749719	PvRetroS2	LTR/TRIM
Pl01	750069	750152	PvRetroS2	LTR/TRIM
Pl01	771835	772306	pvRetro139	LTR/unknown
Pl01	772416	772506	pvLINE2	LINE
Pl01	772438	772524	pvLINE4	LINE
Pl01	776979	777372	pvheli233	DNA/helitron
Pl01	777451	777956	pvheli233	DNA/helitron
Pl01	779250	779354	pvRetro106	LTR/Ty1-copia
Pl01	781337	781588	pvRetro139	LTR/unknown
Pl01	781425	781852	pvInfered176	LTR/TRIM
Pl01	781860	781939	pvLINEScaF1	LINE
Pl01	781884	781947	pvCACTA12	DNA/CACTA
Pl01	783447	783561	pvCACTA12	DNA/CACTA
Pl01	783482	783577	pvLINE3	LINE
Pl01	783560	783711	pvLINEScaF1	LINE
Pl01	788530	788688	pvInfered176	LTR/TRIM
Pl01	789570	789677	pvCACTA12	DNA/CACTA
Pl01	789673	789756	pvRetro139	LTR/unknown
Pl01	789819	789897	pvCACTA12	DNA/CACTA
Pl01	790787	791163	pvInfered397	DNA/helitron
Pl01	793517	793640	pvRetro117	LTR/Ty3-gypsy
Pl01	796720	796858	pvRetro116	LTR/unknown
Pl01	796859	796968	pvCACTA1-4	DNA/CACTA
Pl01	804954	805166	pvCACTA1-4	DNA/CACTA
Pl01	811849	811923	pvLINE1	LINE
Pl01	811877	811932	pvheli554	DNA/helitron
Pl01	811886	811955	pvLINE3	LINE
Pl01	812736	812808	pvMu5	DNA/MULE
Pl01	816457	816764	PvRetroS2	LTR/TRIM
Pl01	819975	820358	PvRetroS2	LTR/TRIM
Pl01	823551	823801	PvRetroS2	LTR/TRIM
Pl01	823793	823870	PvRetroS2	LTR/TRIM
Pl01	824544	824699	pvLINE3	LINE
Pl01	824565	824710	pvCACTA1-3	DNA/CACTA
Pl01	824711	824742	pvInfered373	SINEs
Pl01	833488	833754	pvInfered64	unknown
Pl01	847043	847200	pvRetro140	LTR/Ty1-copia
Pl01	847201	847225	pvRetro66	LTR/Ty1-copia
Pl01	847212	847617	pvRetro66	LTR/Ty1-copia
Pl01	847800	848313	pvRetro66	LTR/Ty1-copia
Pl01	851928	852077	Sca1-34	unknown
Pl01	851967	852185	Sca1-179	DNA/CACTA
Pl01	855981	856058	pvCACTA1-4	DNA/CACTA
Pl01	856894	857091	pvRetro37	LTR/Ty3-gypsy
Pl01	859064	859374	pvInfered257	DNA/MULE
Pl01	859290	859449	pvMu7	DNA/MULE
Pl01	859408	859457	pvInfered64	unknown
Pl01	859553	859645	pvMuSF56E	DNA/MULE
Pl01	859900	860206	pvMu4	DNA/MULE
Pl01	869413	869471	PvRetroS2	LTR/TRIM
Pl01	869469	869625	PvRetroS2	LTR/TRIM
Pl01	870439	870461	pvInfered523	DNA/CACTA
Pl01	870462	870556	pvInfered373	SINEs
Pl01	870476	870769	pvCACTA12	DNA/CACTA
Pl01	870557	870755	pvInfered523	DNA/CACTA
Pl01	870853	870927	pvInfered525	LTR/Ty3-gypsy
Pl01	871374	871553	pvLINESca44	LINE
Pl01	872806	872876	pvCACTA12	DNA/CACTA
Pl01	872828	872887	pvInfered176	LTR/TRIM
Pl01	872849	872886	pvCACTA12	DNA/CACTA
Pl01	872887	872959	pvRetro139	LTR/unknown
Pl01	876089	876293	pvCACTA12	DNA/CACTA
Pl01	876302	876550	Sca1-82	LINE
Pl01	879489	879669	pvRetro66	LTR/Ty1-copia
Pl01	879668	879768	pvRetro144	LTR/Ty3-gypsy
Pl01	879670	879736	pvInfered438	LTR/TRIM
Pl01	887066	887112	pvRetro144	LTR/Ty3-gypsy
Pl01	887178	887285	PvRetroS2	LTR/TRIM
Pl01	888670	888684	pvCACTA1-4	DNA/CACTA
Pl01	888685	888925	pvInfered299	SINEs
Pl01	888926	889034	pvCACTA1-4	DNA/CACTA
Pl01	889348	889475	pvInfered397	DNA/helitron
Pl01	889633	889814	pvInfered4	unknown
Pl01	889722	889932	Sca1-8-2	DNA/helitron
Pl01	917083	917240	pvInfered439	unknown
Pl01	917200	917325	pvInfered696	unknown
Pl01	917646	917701	pvInfered353	DNA/CACTA
Pl01	917931	918201	Sca1-99	DNA/CACTA
Pl01	918314	918578	pvInfered439	unknown
Pl01	932606	932845	pvLINESF337	LINE
Pl01	937128	937274	pvInfered176	LTR/TRIM
Pl01	940003	940100	pvCACTA12	DNA/CACTA
Pl01	942996	943074	pvInfered257	DNA/MULE
Pl01	943265	943744	pvInfered780	DNA/MULE
Pl01	947984	948299	pvRetro135	LTR/unknown
Pl01	948319	948345	pvInfered64	unknown
Pl01	950527	950598	pvInfered431	unknown
Pl01	950599	950841	Sca1-179	DNA/CACTA
Pl01	964072	964262	pvInfered438	LTR/TRIM
Pl01	964263	964312	PvRetroS2	LTR/TRIM
Pl01	968076	968203	PvRetroS2	LTR/TRIM
Pl01	972483	972555	pvRetro95	LTR/Ty3-gypsy
Pl01	973431	973471	pvInfered523	DNA/CACTA
Pl01	973472	973781	pvInfered407	DNA/CACTA
Pl01	973782	973879	pvInfered523	DNA/CACTA
Pl01	977578	977842	pvSINE4	SINEs
Pl01	977608	977670	pvCACTA1-4	DNA/CACTA
Pl01	977671	977984	pvSINE4	SINEs
Pl01	978201	978399	pvInfered409	DNA/CACTA
Pl01	979594	979673	pvLINE2	LINE
Pl01	981556	981800	pvMuSF110-2	DNA/MULE
Pl01	981870	982085	pvMuSF222-2	DNA/MULE
Pl01	982151	982509	pvLINE1	LINE
Pl01	982179	982591	pvLINE1	LINE
Pl01	982275	982597	pvMu4	DNA/MULE
Pl01	985061	985492	pvLINESF337	LINE
Pl01	996360	996384	pvCACTA12	DNA/CACTA
Pl01	996385	996478	pvLINEScaF1	LINE
Pl01	996800	996996	pvInfered523	DNA/CACTA
Pl01	997672	997992	pvInfered523	DNA/CACTA
Pl01	1000664	1000747	pvRetro66	LTR/Ty1-copia
Pl01	1002949	1003048	pvInfered438	LTR/TRIM
Pl01	1002964	1003116	pvRetro151	LTR/Ty1-copia
Pl01	1005855	1006221	PvRetroS2	LTR/TRIM
Pl01	1007779	1007845	pvInfered438	LTR/TRIM
Pl01	1016626	1016976	pvInfered523	DNA/CACTA
Pl01	1016838	1016997	pvCACTA1-1	DNA/CACTA
Pl01	1016978	1017425	pvLINESca44	LINE
Pl01	1019115	1019430	pvCACTA1-4	DNA/CACTA
Pl01	1019124	1019352	pvInfered523	DNA/CACTA
Pl01	1019353	1019490	pvLINEScaF1	LINE
Pl01	1020962	1021043	pvMuSF371E	DNA/MULE
Pl01	1021648	1021929	Sca1-8-2	DNA/helitron
Pl01	1021930	1022049	pvInfered431	unknown
Pl01	1022447	1022512	pvMu5	DNA/MULE
Pl01	1022523	1022810	pvInfered64	unknown
Pl01	1024381	1024514	pvCACTA12	DNA/CACTA
Pl01	1032986	1033304	pvInfered523	DNA/CACTA
Pl01	1033209	1033318	pvCACTA12	DNA/CACTA
Pl01	1033297	1033382	pvLINESF664-1	LINE
Pl01	1040280	1040436	pvRetro116	LTR/unknown
Pl01	1040297	1040654	pvInfered523	DNA/CACTA
Pl01	1040973	1041112	pvLINE2	LINE
Pl01	1043263	1043577	pvInfered216	DNA/MULE
Pl01	1044316	1044611	pvInfered407	DNA/CACTA
Pl01	1052644	1052797	pvInfered523	DNA/CACTA
Pl01	1069218	1069336	PvRetroS2	LTR/TRIM
Pl01	1071465	1071502	pvLINE3	LINE
Pl01	1071503	1071868	pvCACTA1-3	DNA/CACTA
Pl01	1071869	1071879	pvLINE3	LINE
Pl01	1076178	1076557	pvCACTA1-4	DNA/CACTA
Pl01	1082544	1082682	pvRetro144	LTR/Ty3-gypsy
Pl01	1082566	1082697	PvRetroS2	LTR/TRIM
Pl01	1082698	1082723	pvRetro151	LTR/Ty1-copia
Pl01	1097127	1097178	Scaffold00515	LTR/Ty3-gypsy
Pl01	1099957	1100048	PvRetroS2	LTR/TRIM
Pl01	1102673	1102772	pvLINESF337	LINE
Pl01	1102675	1102793	pvRetro135	LTR/unknown
Pl01	1102781	1102852	pvLINESF337	LINE
Pl01	1103274	1103331	pvLINE2	LINE
Pl01	1104145	1104365	pvRetro111	LTR/Ty3-gypsy
Pl01	1104366	1104786	pvInfered409	DNA/CACTA
Pl01	1104787	1104797	pvRetro111	LTR/Ty3-gypsy
Pl01	1105697	1105772	pvInfered438	LTR/TRIM
Pl01	1105758	1105880	pvRetro151	LTR/Ty1-copia
Pl01	1105882	1106014	pvRetro66	LTR/Ty1-copia
Pl01	1106015	1106104	pvInfered438	LTR/TRIM
Pl01	1107127	1107153	pvRetro139	LTR/unknown
Pl01	1107154	1107495	pvCACTA1-4	DNA/CACTA
Pl01	1107496	1107521	pvRetro139	LTR/unknown
Pl01	1109404	1109524	PvRetroS2	LTR/TRIM
Pl01	1114223	1114288	pvLINE1	LINE
Pl01	1114394	1114408	pvLINE1	LINE
Pl01	1122979	1123099	PvRetroS2	LTR/TRIM
Pl01	1123188	1123326	pvRetro66	LTR/Ty1-copia
Pl01	1140275	1140447	pvRetro95	LTR/Ty3-gypsy
Pl01	1142636	1142812	pvLINE3	LINE
Pl01	1142652	1142664	pvCACTA1-1	DNA/CACTA
Pl01	1142665	1142812	pvInfered523	DNA/CACTA
Pl01	1142742	1142899	pvInfered373	SINEs
Pl01	1142813	1142881	pvCACTA1-1	DNA/CACTA
Pl01	1142813	1142825	pvRetro139	LTR/unknown
Pl01	1142826	1142899	pvCACTA1-3	DNA/CACTA
Pl01	1143530	1143588	pvheli97	DNA/helitron
Pl01	1146484	1146645	pvMuSF223-2E	DNA/MULE
Pl01	1147145	1147219	pvMu6	DNA/MULE
Pl01	1147220	1147510	pvInfered505	DNA/MULE
Pl01	1147857	1147906	pvMuSF371E	DNA/MULE
Pl01	1151317	1151376	pvCACTA12	DNA/CACTA
Pl01	1155526	1155727	PvRetroS2	LTR/TRIM
Pl01	1157545	1157616	Pvrep3	unknown
Pl01	1162839	1162993	pvRetro37	LTR/Ty3-gypsy
Pl01	1163134	1163321	pvhAT1	DNA/hAT
Pl01	1175235	1175474	pvMuSF222-2	DNA/MULE
Pl01	1177038	1177240	pvCACTA12	DNA/CACTA
Pl01	1177049	1177455	pvInfered523	DNA/CACTA
Pl01	1177456	1177495	pvLINE3	LINE
Pl01	1198921	1199405	Sca1-96	unknown
Pl01	1199897	1200068	Sca1-8	unknown
Pl01	1200069	1200194	pvInfered377	unknown
Pl01	1206530	1206757	PvRetroS2	LTR/TRIM
Pl01	1206575	1206789	pvRetro144	LTR/Ty3-gypsy
Pl01	1209337	1209771	pvMuSF222-2	DNA/MULE
Pl01	1212496	1212608	pvLINE1	LINE
Pl01	1223525	1223768	PvRetroS2	LTR/TRIM
Pl01	1227193	1227217	pvCACTA12	DNA/CACTA
Pl01	1227218	1227364	PvRetroS2	LTR/TRIM
Pl01	1234432	1234993	pvRetro43	LTR/Ty3-gypsy
Pl01	1235243	1235584	pvRetro43	LTR/Ty3-gypsy
Pl01	1248173	1248266	pvRetro64	LTR/Ty3-gypsy
Pl01	1250448	1250486	pvRetro64	LTR/Ty3-gypsy
Pl01	1266021	1266033	pvMuSF222-2	DNA/MULE
Pl01	1266034	1266096	pvMu4	DNA/MULE
Pl01	1271031	1271421	pvRetro135	LTR/unknown
Pl01	1273955	1274245	pvRetro113	LTR/unknown
Pl01	1274275	1274358	pvCACTASF90	DNA/CACTA
Pl01	1275563	1275621	pvInfered257	DNA/MULE
Pl01	1276697	1276774	pvCACTA1-4	DNA/CACTA
Pl01	1276774	1277156	pvLINESca44	LINE
Pl01	1277156	1277476	pvCACTA1-4	DNA/CACTA
Pl01	1277528	1277991	pvRetro152	LTR/Ty3-gypsy
Pl01	1285731	1285868	pvMuSF371E	DNA/MULE
Pl01	1290818	1290886	pvMu5	DNA/MULE
Pl01	1290937	1291180	pvInfered64	unknown
Pl01	1291183	1291475	pvInfered238	unknown
Pl01	1291494	1291704	Sca1-155	unknown
Pl01	1298043	1298473	pvInfered431	unknown
Pl01	1300703	1300849	pvRetro111	LTR/Ty3-gypsy
Pl01	1300976	1301429	Sca1-110	LTR/unknown
Pl01	1301697	1301817	pvRetro117	LTR/Ty3-gypsy
Pl01	1301759	1301830	Sca1-108	LTR/unknown
Pl01	1302840	1302977	pvRetro143	LTR/Ty3-gypsy
Pl01	1303060	1303251	pvRetro117	LTR/Ty3-gypsy
Pl01	1303249	1303611	pvRetro117	LTR/Ty3-gypsy
Pl01	1304160	1304419	pvLINE3	LINE
Pl01	1304437	1304669	pvInfered1047	LINE
Pl01	1304813	1305053	pvRetro95	LTR/Ty3-gypsy
Pl01	1305045	1306093	pvRetro117	LTR/Ty3-gypsy
Pl01	1306082	1306364	pvRetro101	LTR/Ty3-gypsy
Pl01	1306379	1306941	pvRetro95	LTR/Ty3-gypsy
Pl01	1307249	1307267	pvRetro111	LTR/Ty3-gypsy
Pl01	1307268	1307381	pvRetro95	LTR/Ty3-gypsy
Pl01	1307382	1307395	pvRetro111	LTR/Ty3-gypsy
Pl01	1307522	1307975	Sca1-110	LTR/unknown
Pl01	1308243	1308363	pvRetro117	LTR/Ty3-gypsy
Pl01	1308305	1308376	Sca1-108	LTR/unknown
Pl01	1309358	1309495	pvRetro143	LTR/Ty3-gypsy
Pl01	1309784	1310524	pvRetro52	LTR/Ty3-gypsy
Pl01	1310747	1310823	pvRetro49	LTR/Ty3-gypsy
Pl01	1310829	1312165	pvRetro52	LTR/Ty3-gypsy
Pl01	1311539	1312284	pvRetro134	LTR/Ty3-gypsy
Pl01	1312431	1313196	pvRetro52	LTR/Ty3-gypsy
Pl01	1312837	1313245	pvRetro41	LTR/Ty3-gypsy
Pl01	1313425	1316447	pvRetro52	LTR/Ty3-gypsy
Pl01	1314005	1319132	pvRetro53	LTR/Ty3-gypsy
Pl01	1316519	1320154	pvRetro52	LTR/Ty3-gypsy
Pl01	1320404	1320480	pvRetro49	LTR/Ty3-gypsy
Pl01	1336089	1336296	pvInfered411	unknown
Pl01	1336096	1336359	pvInfered410	unknown
Pl01	1337214	1337594	pvInfered431	unknown
Pl01	1348679	1348839	pvCACTA1-4	DNA/CACTA
Pl01	1348732	1348863	pvInfered373	SINEs
Pl01	1355489	1355669	pvCACTA12	DNA/CACTA
Pl01	1358867	1359131	pvInfered64	unknown
Pl01	1359166	1359247	pvMu5	DNA/MULE
Pl01	1361179	1361594	pvInfered397	DNA/helitron
Pl01	1362154	1362417	pvRetro117	LTR/Ty3-gypsy
Pl01	1363886	1364022	pvCACTA12	DNA/CACTA
Pl01	1363904	1364031	pvInfered176	LTR/TRIM
Pl01	1376528	1376651	pvRetro116	LTR/unknown
Pl01	1376552	1376803	pvLINE2	LINE
Pl01	1376653	1376861	pvCACTA1-4	DNA/CACTA
Pl01	1379202	1379641	pvCACTA1-4	DNA/CACTA
Pl01	1388851	1388869	pvCACTA12	DNA/CACTA
Pl01	1388870	1388989	PvRetroS2	LTR/TRIM
Pl01	1388990	1389033	pvRetro151	LTR/Ty1-copia
Pl01	1395042	1395466	pvInfered431	unknown
Pl01	1407377	1407957	pvheli97	DNA/helitron
Pl01	1409782	1410068	pvheli97	DNA/helitron
Pl01	1410058	1410183	pvheli97	DNA/helitron
Pl01	1410174	1410263	pvheli97	DNA/helitron
Pl01	1413488	1413599	pvInfered350	LTR/Ty1-copia
Pl01	1419641	1419746	PvRetroS2	LTR/TRIM
Pl01	1435911	1436155	pvRetro145	LTR/Ty3-gypsy
Pl01	1438213	1438430	pvCACTA12	DNA/CACTA
Pl01	1439004	1439117	pvRetro111	LTR/Ty3-gypsy
Pl01	1439046	1439110	pvCACTA1-3	DNA/CACTA
Pl01	1439111	1439507	pvCACTA1-3	DNA/CACTA
Pl01	1439135	1439153	pvSINE2	SINEs
Pl01	1439154	1439171	pvInfered373	SINEs
Pl01	1439175	1439574	pvInfered523	DNA/CACTA
Pl01	1440217	1440635	pvInfered431	unknown
Pl01	1448423	1448778	pvLINESF337	LINE
Pl01	1448832	1448918	pvInfered257	DNA/MULE
Pl01	1448919	1448937	pvMu5	DNA/MULE
Pl01	1449115	1449595	pvInfered780	DNA/MULE
Pl01	1449542	1449603	pvInfered257	DNA/MULE
Pl01	1460475	1460676	pvRetro79	LTR/Ty3-gypsy
Pl01	1460677	1461056	pvRetro38	LTR/Ty3-gypsy
Pl01	1461057	1461091	pvRetro79	LTR/Ty3-gypsy
Pl01	1468874	1469042	pvRetro37	LTR/Ty3-gypsy
Pl01	1469224	1469384	pvhATSF286E	DNA/hAT
Pl01	1475740	1475829	pvInfered373	SINEs
Pl01	1477407	1477654	pvMuSF371E	DNA/MULE
Pl01	1477651	1477917	pvMuSF223-2E	DNA/MULE
Pl01	1478003	1478101	pvMuSF223-2E	DNA/MULE
Pl01	1478109	1478213	pvRetro144	LTR/Ty3-gypsy
Pl01	1480584	1480687	PvRetroS2	LTR/TRIM
Pl01	1486433	1486528	pvRetro139	LTR/unknown
Pl01	1488146	1488243	pvInfered438	LTR/TRIM
Pl01	1489014	1489233	pvCACTA12	DNA/CACTA
Pl01	1496326	1496686	Sca1-120	DNA/MULE
Pl01	1502119	1502241	pvInfered411	unknown
Pl01	1504189	1504627	pvCACTA1-4	DNA/CACTA
Pl01	1505657	1505717	pvInfered408	DNA/CACTA
Pl01	1505718	1505807	pvInfered407	DNA/CACTA
Pl01	1509400	1509511	pvInfered698	DNA/MULE
Pl01	1509484	1509581	pvMuSF222-2	DNA/MULE
Pl01	1509512	1509546	pvLINE1	LINE
Pl01	1509702	1509810	pvLINE1	LINE
Pl01	1509977	1510052	pvMuSF371E	DNA/MULE
Pl01	1515192	1515641	pvheli97	DNA/helitron
Pl01	1515679	1515957	pvLINESca44	LINE
Pl01	1519226	1519265	pvRetro7	LTR/Ty1-copia
Pl01	1520762	1520814	pvLINESF337	LINE
Pl01	1520815	1521117	pvInfered414	DNA/MULE
Pl01	1546694	1546813	pvCACTA12	DNA/CACTA
Pl01	1547444	1547768	pvLINESca44	LINE
Pl01	1554106	1554170	pvLINE1	LINE
Pl01	1554239	1554445	pvRetro4	LTR/Ty1-copia
Pl01	1554593	1554729	pvRetro4	LTR/Ty1-copia
Pl01	1554972	1555910	pvRetro4	LTR/Ty1-copia
Pl01	1555911	1555930	pvLINE1	LINE
Pl01	1555981	1556190	pvLINE1	LINE
Pl01	1557035	1557374	pvMu4	DNA/MULE
Pl01	1557095	1557375	pvLINE1	LINE
Pl01	1558243	1558543	pvInfered397	DNA/helitron
Pl01	1564181	1564307	pvRetro100	LTR/Ty1-copia
Pl01	1566719	1567411	pvRetro23	LTR/Ty3-gypsy
Pl01	1567197	1568858	pvRetro22	LTR/Ty3-gypsy
Pl01	1568885	1568934	pvRetro73	LTR/Ty3-gypsy
Pl01	1568921	1571643	pvRetro23	LTR/Ty3-gypsy
Pl01	1571644	1571891	pvRetro29	LTR/Ty3-gypsy
Pl01	1575480	1575794	pvCACTA1-1	DNA/CACTA
Pl01	1575634	1575795	pvCACTA12	DNA/CACTA
Pl01	1575799	1575998	pvInfered438	LTR/TRIM
Pl01	1582609	1582780	PvRetroS2	LTR/TRIM
Pl01	1592565	1592631	pvCACTASF789	DNA/CACTA
Pl01	1595497	1596074	pvRetro56	LTR/Ty1-copia
Pl01	1596075	1596177	pvRetro17	LTR/Ty1-copia
Pl01	1598302	1598702	pvMu4	DNA/MULE
Pl01	1598859	1599313	pvCACTA1-4	DNA/CACTA
Pl01	1599733	1599959	pvLINE2	LINE
Pl01	1599741	1599988	pvRetro135	LTR/unknown
Pl01	1602434	1602516	pvCACTA12	DNA/CACTA
Pl01	1603331	1603668	pvCACTA1-4	DNA/CACTA
Pl01	1613187	1613515	pvInfered523	DNA/CACTA
Pl01	1614942	1615123	pvInfered365	LTR/Ty3-gypsy
Pl01	1615124	1615489	pvCACTA1-3	DNA/CACTA
Pl01	1615330	1615508	pvRetro116	LTR/unknown
Pl01	1615549	1615824	PvRetroS1	LTR/Ty1-copia
Pl01	1616004	1616417	PvRetroS1	LTR/Ty1-copia
Pl01	1616651	1616736	pvMuSF371E	DNA/MULE
Pl01	1619285	1619295	pvRetro139	LTR/unknown
Pl01	1619296	1619479	pvCACTA1-4	DNA/CACTA
Pl01	1619326	1619638	pvInfered523	DNA/CACTA
Pl01	1619635	1619768	pvCACTA12	DNA/CACTA
Pl01	1619746	1620004	pvLINESca44	LINE
Pl01	1620006	1620081	pvCACTA12	DNA/CACTA
Pl01	1623473	1623605	PvRetroS11	LTR/TRIM
Pl01	1653774	1654199	Sca1-115	unknown
Pl01	1654077	1654250	Sca1-115	unknown
Pl01	1654227	1654273	pvInfered414	DNA/MULE
Pl01	1654244	1654274	pvInfered217	unknown
Pl01	1654579	1654674	pvRetro83	LTR/Ty1-copia
Pl01	1654786	1657070	pvRetro30	LTR/Ty1-copia
Pl01	1657075	1657134	Sca1-115	unknown
Pl01	1657078	1657185	Sca1-115	unknown
Pl01	1657166	1657208	Sca1-115	unknown
Pl01	1657508	1657607	pvRetro83	LTR/Ty1-copia
Pl01	1658542	1658887	pvInfered523	DNA/CACTA
Pl01	1660032	1660354	pvCACTA12	DNA/CACTA
Pl01	1661201	1661340	pvCACTA12	DNA/CACTA
Pl01	1661491	1661571	pvLINESF00173	LINE
Pl01	1661572	1661589	pvLINE2	LINE
Pl01	1662638	1662800	pvSINE4	SINEs
Pl01	1663297	1663386	pvInfered901	unknown
Pl01	1663318	1663388	pvLINE4	LINE
Pl01	1664003	1664094	pvLINE2	LINE
Pl01	1664192	1664355	pvRetro139	LTR/unknown
Pl01	1664356	1664627	pvLINE3	LINE
Pl01	1664628	1664842	pvRetro139	LTR/unknown
Pl01	1671296	1671659	pvCACTA12	DNA/CACTA
Pl01	1671599	1671963	pvheli97	DNA/helitron
Pl01	1673878	1673948	pvRetro132	LTR/Ty3-gypsy
Pl01	1682187	1682266	pvRetro111	LTR/Ty3-gypsy
Pl01	1682629	1682721	pvInfered901	unknown
Pl01	1682641	1682729	pvLINE4	LINE
Pl01	1682745	1683012	Sca1-197	unknown
Pl01	1683091	1683235	pvRetro132	LTR/Ty3-gypsy
Pl01	1683236	1683285	pvCACTA12	DNA/CACTA
Pl01	1683337	1683501	pvCACTA1-4	DNA/CACTA
Pl01	1684419	1684501	pvRetro116	LTR/unknown
Pl01	1684584	1685689	pvInfered484	LINE
Pl01	1685318	1685817	pvLINE4	LINE
Pl01	1686351	1686838	pvRetro65	LTR/Ty3-gypsy
Pl01	1686905	1686995	pvCACTA12	DNA/CACTA
Pl01	1691316	1691587	Sca1-197	unknown
Pl01	1691909	1692016	pvInfered409	DNA/CACTA
Pl01	1692482	1692492	pvRetro139	LTR/unknown
Pl01	1692493	1692711	pvInfered549	LINE
Pl01	1692712	1692927	pvRetro139	LTR/unknown
Pl01	1693048	1693133	pvLINE2	LINE
Pl01	1693246	1693326	pvLINE3	LINE
Pl01	1696527	1696719	pvMuSF28-1	DNA/MULE
Pl01	1696746	1697250	pvMuSF28-1	DNA/MULE
Pl01	1697256	1697455	pvMuSF222E	DNA/MULE
Pl01	1704388	1704426	pvInfered176	LTR/TRIM
Pl01	1709957	1710289	pvMuSF110-1	DNA/MULE
Pl01	1721592	1721672	pvRetro144	LTR/Ty3-gypsy
Pl01	1721737	1721772	pvRetro144	LTR/Ty3-gypsy
Pl01	1721850	1722135	pvRetro144	LTR/Ty3-gypsy
Pl01	1726309	1726725	pvMuSF110-2	DNA/MULE
Pl01	1726726	1726842	pvMuSF110-1	DNA/MULE
Pl01	1744179	1744527	pvCACTA1-4	DNA/CACTA
Pl01	1744657	1744677	pvCACTA12	DNA/CACTA
Pl01	1744678	1744762	pvInfered409	DNA/CACTA
Pl01	1747978	1748335	pvInfered523	DNA/CACTA
Pl01	1748336	1748349	pvInfered373	SINEs
Pl01	1748378	1748409	pvInfered373	SINEs
Pl01	1748895	1749268	pvCACTA1-4	DNA/CACTA
Pl01	1749149	1749531	pvRetro111	LTR/Ty3-gypsy
Pl01	1749236	1749535	pvInfered409	DNA/CACTA
Pl01	1753687	1754065	pvCACTA1-3	DNA/CACTA
Pl01	1767150	1767576	pvLINESF01168	LINE
Pl01	1767272	1768520	pvLINESF00164	LINE
Pl01	1771363	1771610	pvLINESF337	LINE
Pl01	1771368	1771394	pvCACTA1-4	DNA/CACTA
Pl01	1771395	1771607	pvInfered523	DNA/CACTA
Pl01	1771608	1771880	pvCACTA1-4	DNA/CACTA
Pl01	1773324	1774172	pvLINE2	LINE
Pl01	1774235	1774327	pvLINE2	LINE
Pl01	1774366	1774660	pvMuSF110-1	DNA/MULE
Pl01	1775558	1775738	pvRetro17	LTR/Ty1-copia
Pl01	1776075	1776838	pvRetro56	LTR/Ty1-copia
Pl01	1777188	1777817	pvRetro56	LTR/Ty1-copia
Pl01	1777261	1777290	pvRetro17	LTR/Ty1-copia
Pl01	1777291	1777979	pvRetro39	LTR/Ty3-gypsy
Pl01	1777980	1778822	pvRetro17	LTR/Ty1-copia
Pl01	1781092	1781225	pvRetro111	LTR/Ty3-gypsy
Pl01	1781113	1781796	pvRetro95	LTR/Ty3-gypsy
Pl01	1781313	1781836	Sca1-110	LTR/unknown
Pl01	1782035	1782158	pvRetro117	LTR/Ty3-gypsy
Pl01	1782096	1782170	Sca1-108	LTR/unknown
Pl01	1783030	1787598	pvRetro117	LTR/Ty3-gypsy
Pl01	1787607	1788162	pvRetro95	LTR/Ty3-gypsy
Pl01	1788461	1788594	pvRetro111	LTR/Ty3-gypsy
Pl01	1788482	1789165	pvRetro95	LTR/Ty3-gypsy
Pl01	1788682	1789205	Sca1-110	LTR/unknown
Pl01	1789404	1789527	pvRetro117	LTR/Ty3-gypsy
Pl01	1789465	1789539	Sca1-108	LTR/unknown
Pl01	1790399	1790908	pvRetro117	LTR/Ty3-gypsy
Pl01	1790903	1791123	pvCACTA12	DNA/CACTA
Pl01	1790952	1791297	pvInfered523	DNA/CACTA
Pl01	1792595	1792645	PvRetroS2	LTR/TRIM
Pl01	1792684	1792927	PvRetroS2	LTR/TRIM
Pl01	1792914	1793046	PvRetroS2	LTR/TRIM
Pl01	1793094	1793350	pvRetro16	LTR/unknown
Pl01	1795313	1795432	PvRetroS2	LTR/TRIM
Pl01	1798082	1798182	pvInfered560	LTR/unknown
Pl01	1803462	1803517	pvLINE1	LINE
Pl01	1815246	1815373	pvMuSF110-1	DNA/MULE
Pl01	1815647	1815703	pvMuSF223-2E	DNA/MULE
Pl01	1826056	1826077	pvRetro66	LTR/Ty1-copia
Pl01	1826078	1826148	PvRetroS2	LTR/TRIM
Pl01	1826212	1826314	pvRetro66	LTR/Ty1-copia
Pl01	1826315	1826519	PvRetroS2	LTR/TRIM
Pl01	1829259	1829690	pvCACTA1-4	DNA/CACTA
Pl01	1831422	1831476	pvInfered901	unknown
Pl01	1831835	1831911	pvLINE2	LINE
Pl01	1833438	1833688	pvLINESF00096	LINE
Pl01	1833666	1833902	pvCACTA12	DNA/CACTA
Pl01	1835598	1835929	pvLINEScaF1	LINE
Pl01	1840573	1840771	pvInfered582	LINE
Pl01	1840799	1841154	pvInfered373	SINEs
Pl01	1840805	1840826	pvInfered373	SINEs
Pl01	1840827	1841143	pvInfered523	DNA/CACTA
Pl01	1841144	1841197	pvInfered373	SINEs
Pl01	1845415	1845508	pvInfered523	DNA/CACTA
Pl01	1845450	1845464	pvInfered373	SINEs
Pl01	1845465	1845820	pvInfered523	DNA/CACTA
Pl01	1845821	1845862	pvInfered373	SINEs
Pl01	1847496	1847644	pvMuSF56E	DNA/MULE
Pl01	1848947	1849097	pvInfered408	DNA/CACTA
Pl01	1857252	1857655	pvInfered397	DNA/helitron
Pl01	1857349	1857661	pvInfered4	unknown
Pl01	1859112	1859480	PvRetroS2	LTR/TRIM
Pl01	1864521	1864664	Sca1-115	unknown
Pl01	1864641	1864730	pvInfered105	DNA/MULE
Pl01	1865000	1865137	pvMuSF28-1	DNA/MULE
Pl01	1879258	1879639	pvCACTASF419	DNA/CACTA
Pl01	1880652	1880893	pvCACTASF136	DNA/CACTA
Pl01	1881950	1882150	PvRetroS2	LTR/TRIM
Pl01	1882267	1882368	pvCACTASF140	DNA/CACTA
Pl01	1884317	1884464	Sca1-115	unknown
Pl01	1884441	1884530	pvInfered105	DNA/MULE
Pl01	1884475	1884563	pvInfered774	DNA/MULE
Pl01	1884510	1884639	pvInfered105	DNA/MULE
Pl01	1884834	1884940	pvMuSF28-1	DNA/MULE
Pl01	1885197	1885622	Sca1-115	unknown
Pl01	1886225	1886323	pvRetro54	LTR/Ty3-gypsy
Pl01	1886271	1886340	pvRetro71	LTR/Ty3-gypsy
Pl01	1886380	1886858	pvRetro54	LTR/Ty3-gypsy
Pl01	1886609	1887039	pvInfered75	LTR/Ty3-gypsy
Pl01	1887232	1887749	pvRetro71	LTR/Ty3-gypsy
Pl01	1887944	1888573	pvRetro71	LTR/Ty3-gypsy
Pl01	1888064	1888827	pvRetro147	LTR/Ty3-gypsy
Pl01	1888824	1889907	pvRetro42	LTR/Ty3-gypsy
Pl01	1889571	1889993	pvRetro32	LTR/Ty3-gypsy
Pl01	1889938	1890007	pvRetro71	LTR/Ty3-gypsy
Pl01	1890047	1890525	pvRetro54	LTR/Ty3-gypsy
Pl01	1890276	1890706	pvRetro71	LTR/Ty3-gypsy
Pl01	1890946	1891015	pvInfered75	LTR/Ty3-gypsy
Pl01	1892610	1892749	PvRetroS2	LTR/TRIM
Pl01	1918927	1919041	pvLINE1	LINE
Pl01	1927112	1927613	pvMuSF57-1	DNA/MULE
Pl01	1929121	1929250	pvInfered412	unknown
Pl01	1929448	1929535	pvRetro54	LTR/Ty3-gypsy
Pl01	1929536	1929552	pvRetro71	LTR/Ty3-gypsy
Pl01	1929592	1930071	pvRetro54	LTR/Ty3-gypsy
Pl01	1929778	1930176	pvRetro71	LTR/Ty3-gypsy
Pl01	1929821	1930252	pvInfered75	LTR/Ty3-gypsy
Pl01	1930492	1930561	pvRetro71	LTR/Ty3-gypsy
Pl01	1930667	1930809	Sca1-96	unknown
Pl01	1931389	1931750	pvRetro145	LTR/Ty3-gypsy
Pl01	1931761	1935838	pva1-118d24-re-5	LTR/Ty3-gypsy
Pl01	1935802	1935845	pva1-118d24-re-5	LTR/Ty3-gypsy
Pl01	1935857	1936413	pvLINESF00827	LINE
Pl01	1936507	1936813	pvRetro54	LTR/Ty3-gypsy
Pl01	1936837	1936930	pvRetro145	LTR/Ty3-gypsy
Pl01	1936931	1936955	pva1-118d24-re-5	LTR/Ty3-gypsy
Pl01	1937024	1938046	pvRetro145	LTR/Ty3-gypsy
Pl01	1938520	1939230	pva1-118d24-re-5	LTR/Ty3-gypsy
Pl01	1938531	1939451	pvRetro145	LTR/Ty3-gypsy
Pl01	1939523	1940233	pva1-118d24-re-5	LTR/Ty3-gypsy
Pl01	1944373	1944701	pvInfered278	LTR/unknown
Pl01	1944571	1945461	PvRetroS1	LTR/Ty1-copia
Pl01	1945453	1946144	pvRetro16	LTR/unknown
Pl01	1946131	1946243	pvRetro117	LTR/Ty3-gypsy
Pl01	1946331	1946523	pvRetro143	LTR/Ty3-gypsy
Pl01	1947294	1947420	pvInfered283	unknown
Pl01	1947419	1947495	Sca1-108	LTR/unknown
Pl01	1947496	1947588	pvRetro95	LTR/Ty3-gypsy
Pl01	1947731	1949239	pvRetro95	LTR/Ty3-gypsy
Pl01	1949252	1950810	pvRetro117	LTR/Ty3-gypsy
Pl01	1952367	1952949	pvRetro117	LTR/Ty3-gypsy
Pl01	1952989	1953229	pvRetro143	LTR/Ty3-gypsy
Pl01	1954000	1954126	pvInfered283	unknown
Pl01	1954125	1954201	Sca1-108	LTR/unknown
Pl01	1954202	1954294	pvRetro95	LTR/Ty3-gypsy
Pl01	1954437	1955187	pvRetro95	LTR/Ty3-gypsy
Pl01	1955029	1955297	pvRetro111	LTR/Ty3-gypsy
Pl01	1955411	1955463	pvRetro95	LTR/Ty3-gypsy
Pl01	1957081	1957170	pvMuSF156	DNA/MULE
Pl01	1963972	1964281	pvLINESF337	LINE
Pl01	1965724	1966774	pvheli1426	DNA/helitron
Pl01	1967036	1967095	pvheli244	DNA/helitron
Pl01	1967091	1967442	pvheli1426	DNA/helitron
Pl01	1975416	1975452	pvheli1319	DNA/helitron
Pl01	1975498	1975562	pvheli1319	DNA/helitron
Pl01	1975889	1975933	pvheli97	DNA/helitron
Pl01	1976121	1976337	pvheli509	DNA/helitron
Pl01	1977465	1977577	Sca1-96	unknown
Pl01	1977549	1977760	pvInfered411	unknown
Pl01	1977582	1977818	Sca1-96	unknown
Pl01	1978355	1979723	pvRetro150	LTR/Ty3-gypsy
Pl01	1981174	1981188	pvLINE3	LINE
Pl01	1981189	1981373	pvCACTA12	DNA/CACTA
Pl01	1981374	1981403	pvCACTA1-3	DNA/CACTA
Pl01	1981404	1981421	pvLINE3	LINE
Pl01	1981706	1981877	pvhATSF31	DNA/hAT
Pl01	1983039	1983285	pvCACTA12	DNA/CACTA
Pl01	1983080	1983399	pvInfered373	SINEs
Pl01	1992521	1992644	pvCACTASF39-2	DNA/CACTA
Pl01	1994915	1995005	pvCACTA12	DNA/CACTA
Pl01	1996381	1996515	pvRetro101	LTR/Ty3-gypsy
Pl01	1997224	1997512	PvRetroS2	LTR/TRIM
Pl01	1997446	1997529	pvCACTA12	DNA/CACTA
Pl01	1999325	1999420	pvLINE4	LINE
Pl01	1999590	2000415	pvInfered319	LINE
Pl01	2002353	2003219	pvCACTASF90	DNA/CACTA
Pl01	2005070	2005114	pvMu7	DNA/MULE
Pl01	2022087	2022367	pvInfered505	DNA/MULE
Pl01	2022368	2022438	pvMu6	DNA/MULE
Pl01	2022749	2022936	pvCACTA1-4	DNA/CACTA
Pl01	2022771	2022946	pvCACTA1-4	DNA/CACTA
Pl01	2032550	2032572	pvLINE3	LINE
Pl01	2032573	2032909	pvInfered523	DNA/CACTA
Pl01	2032910	2032943	pvLINE3	LINE
Pl01	2034299	2034399	pvInfered409	DNA/CACTA
Pl01	2035308	2035355	pvLINESF337	LINE
Pl01	2037601	2038144	pvRetro95	LTR/Ty3-gypsy
Pl01	2038260	2038768	pvRetro95	LTR/Ty3-gypsy
Pl01	2040801	2040816	Sca1-96	unknown
Pl01	2040817	2041018	pvInfered411	unknown
Pl01	2041019	2041042	Sca1-96	unknown
Pl01	2044694	2044836	PvRetroS2	LTR/TRIM
Pl01	2044860	2044930	PvRetroS2	LTR/TRIM
Pl01	2044954	2049621	Tpv2-6G	LTR/Ty1-copia
Pl01	2053094	2053158	pvRetro144	LTR/Ty3-gypsy
Pl01	2053184	2053291	pvRetro144	LTR/Ty3-gypsy
Pl01	2053322	2053461	pvRetro144	LTR/Ty3-gypsy
Pl01	2056395	2056503	pvRetro144	LTR/Ty3-gypsy
Pl01	2056555	2056668	pvRetro144	LTR/Ty3-gypsy
Pl01	2071914	2071983	pvLINE2	LINE
Pl01	2073056	2073328	pvCACTA1-4	DNA/CACTA
Pl01	2073130	2073337	pvSINE4	SINEs
Pl01	2074635	2075059	pvInfered523	DNA/CACTA
Pl01	2074810	2075072	pvInfered373	SINEs
Pl01	2075451	2075480	pvRetro111	LTR/Ty3-gypsy
Pl01	2075481	2075499	pvLINE3	LINE
Pl01	2075500	2075584	pvCACTA12	DNA/CACTA
Pl01	2075501	2075563	pvCACTA12	DNA/CACTA
Pl01	2075564	2075676	pvInfered17	LINE
Pl01	2075589	2075600	pvRetro111	LTR/Ty3-gypsy
Pl01	2075595	2075700	pvInfered373	SINEs
Pl01	2075735	2075843	pvheli97	DNA/helitron
Pl01	2075929	2076026	pvInfered656	LTR/unknown
Pl01	2076027	2076400	pvCACTA1-3	DNA/CACTA
Pl01	2080256	2080408	pvRetro144	LTR/Ty3-gypsy
Pl01	2080980	2081411	pvCACTA1-4	DNA/CACTA
Pl01	2083068	2083487	pvCACTA1-4	DNA/CACTA
Pl01	2084776	2084949	pvRetro139	LTR/unknown
Pl01	2084781	2085160	pvLINE2	LINE
Pl01	2087837	2087929	pvLINE2	LINE
Pl01	2088879	2089238	pvInfered523	DNA/CACTA
Pl01	2090724	2090877	PvRetroS2	LTR/TRIM
Pl01	2096733	2097134	pvInfered431	unknown
Pl01	2098737	2099052	pvCACTA1-4	DNA/CACTA
Pl01	2099675	2099969	pvCACTA12	DNA/CACTA
Pl01	2100736	2100780	pvInfered438	LTR/TRIM
Pl01	2101240	2101263	Sca1-96	unknown
Pl01	2101264	2101466	pvInfered411	unknown
Pl01	2101291	2101567	pvMuSF475-1	DNA/MULE
Pl01	2101467	2101534	Sca1-96	unknown
Pl01	2101594	2101814	pvSINE3	SINEs
Pl01	2101921	2102118	pvInfered412	unknown
Pl01	2102448	2102893	pvCACTA1-4	DNA/CACTA
Pl01	2104257	2104279	pvRetro95	LTR/Ty3-gypsy
Pl01	2104307	2104642	pvRetro95	LTR/Ty3-gypsy
Pl01	2104643	2105184	Sca1-110	LTR/unknown
Pl01	2105174	2105245	pvRetro95	LTR/Ty3-gypsy
Pl01	2105246	2105374	Sca1-165	unknown
Pl01	2105370	2105563	Sca1-111	unknown
Pl01	2105556	2105678	pvRetro41	LTR/Ty3-gypsy
Pl01	2105732	2105786	pvRetro36	LTR/Ty3-gypsy
Pl01	2105787	2106109	pvRetro143	LTR/Ty3-gypsy
Pl01	2106098	2106429	pvRetro36	LTR/Ty3-gypsy
Pl01	2106865	2106968	pvRetro117	LTR/Ty3-gypsy
Pl01	2106969	2107066	pvheli387	DNA/helitron
Pl01	2106987	2107094	pvRetro88	LTR/unknown
Pl01	2107066	2107119	pvRetro88	LTR/unknown
Pl01	2117311	2117417	pvMuSF110-1	DNA/MULE
Pl01	2117434	2117576	pvLINESF337	LINE
Pl01	2118311	2118410	pvRetro144	LTR/Ty3-gypsy
Pl01	2124999	2125317	pvInfered523	DNA/CACTA
Pl01	2125183	2125335	pvInfered656	LTR/unknown
Pl01	2128141	2128192	PvRetroS2	LTR/TRIM
Pl01	2128917	2128986	pvRetro71	LTR/Ty3-gypsy
Pl01	2135767	2135895	PvRetroS11	LTR/TRIM
Pl01	2139589	2139796	pvInfered1000	LTR/Ty3-gypsy
Pl01	2139929	2142388	pvInfered1000	LTR/Ty3-gypsy
Pl01	2142406	2144009	pvInfered731	LTR/Ty3-gypsy
Pl01	2146879	2146979	pvInfered1144	DNA/MULE
Pl01	2146902	2147157	Sca1-115	unknown
Pl01	2147190	2147233	pvInfered925	unknown
Pl01	2147227	2147422	pvRetro85	LTR/Ty3-gypsy
Pl01	2147555	2148272	pvInfered633	LTR/Ty1-copia
Pl01	2147687	2148273	pvRetro67	LTR/Ty1-copia
Pl01	2148471	2149997	pvRetro7	LTR/Ty1-copia
Pl01	2150053	2151961	pvInfered633	LTR/Ty1-copia
Pl01	2151961	2152161	pvRetro85	LTR/Ty3-gypsy
Pl01	2152160	2152498	pvMuSF222-2	DNA/MULE
Pl01	2152638	2153121	pvMuSF28-1	DNA/MULE
Pl01	2153122	2154019	pvInfered171	LTR/Ty3-gypsy
Pl01	2154020	2154132	pvRetro104	LTR/Ty3-gypsy
Pl01	2154128	2154870	pvMuSF56E	DNA/MULE
Pl01	2154329	2155040	pvMuSF222-2	DNA/MULE
Pl01	2158807	2159158	pvMuSF110-1	DNA/MULE
Pl01	2162935	2163244	PvRetroS2	LTR/TRIM
Pl01	2167521	2167592	pvCACTA12	DNA/CACTA
Pl01	2183241	2183460	pvInfered64	unknown
Pl01	2183522	2183803	pvInfered64	unknown
Pl01	2184148	2184268	pvInfered64	unknown
Pl01	2188187	2189849	pva1-118d24-re-5	LTR/Ty3-gypsy
Pl01	2189850	2190638	pvRetro15	LTR/Ty3-gypsy
Pl01	2190639	2190755	pva1-118d24-re-5	LTR/Ty3-gypsy
Pl01	2191793	2191880	pvMu5	DNA/MULE
Pl01	2196299	2196450	pvheli509	DNA/helitron
Pl01	2202916	2203034	pvRetro117	LTR/Ty3-gypsy
Pl01	2203035	2203187	Sca1-165	unknown
Pl01	2203188	2203229	pvRetro117	LTR/Ty3-gypsy
Pl01	2204742	2204803	pvheli97	DNA/helitron
Pl01	2204808	2205338	pvheli97	DNA/helitron
Pl01	2204831	2205486	pvInfered454	LINE
Pl01	2205346	2205503	pvCACTA12	DNA/CACTA
Pl01	2218308	2218474	pvLINE1	LINE
Pl01	2218554	2219307	pvRetro140	LTR/Ty1-copia
Pl01	2230771	2230852	pvInfered279	LTR/Ty3-gypsy
Pl01	2232115	2232742	pvInfered279	LTR/Ty3-gypsy
Pl01	2234842	2235117	pvRetro15	LTR/Ty3-gypsy
Pl01	2234895	2235152	pvRetro150	LTR/Ty3-gypsy
Pl01	2235445	2235904	PvRetroS2	LTR/TRIM
Pl01	2245159	2245274	pvRetro118	LTR/Ty1-copia
Pl01	2254641	2254747	pvMuSF110-1	DNA/MULE
Pl01	2255231	2255356	pvRetro139	LTR/unknown
Pl01	2255720	2255842	pvRetro4	LTR/Ty1-copia
Pl01	2256159	2256348	pvRetro4	LTR/Ty1-copia
Pl01	2256319	2256970	pvRetro4	LTR/Ty1-copia
Pl01	2257033	2257183	pvRetro4	LTR/Ty1-copia
Pl01	2259062	2259726	Sca1-165	unknown
Pl01	2259314	2259846	pvRetro95	LTR/Ty3-gypsy
Pl01	2260026	2260554	Sca1-110	LTR/unknown
Pl01	2260555	2260921	pvRetro95	LTR/Ty3-gypsy
Pl01	2261733	2262186	pvInfered176	LTR/TRIM
Pl01	2263276	2263500	PvRetroS2	LTR/TRIM
Pl01	2264236	2264485	pvLINESF337	LINE
Pl01	2264337	2264551	pvRetro135	LTR/unknown
Pl01	2265925	2265956	pvLINE3	LINE
Pl01	2265957	2266300	pvInfered523	DNA/CACTA
Pl01	2266301	2266313	pvLINE3	LINE
Pl01	2267634	2267906	pvCACTA1-3	DNA/CACTA
Pl01	2267905	2268441	pvLINESca44	LINE
Pl01	2268432	2268562	pvCACTA1-3	DNA/CACTA
Pl01	2268605	2268629	pvCACTA12	DNA/CACTA
Pl01	2268962	2269209	PvRetroS2	LTR/TRIM
Pl01	2271908	2271979	pvheli509	DNA/helitron
Pl01	2273210	2273422	pvCACTA12	DNA/CACTA
Pl01	2273245	2273588	pvInfered523	DNA/CACTA
Pl01	2285274	2285311	pvMuSF110-1	DNA/MULE
Pl01	2285312	2285402	pvMuSF110-2	DNA/MULE
Pl01	2285469	2285544	pvMu4	DNA/MULE
Pl01	2285545	2285614	pvMuSF223-2E	DNA/MULE
Pl01	2291842	2292198	pvMuSF110-1	DNA/MULE
Pl01	2299015	2299079	pvInfered901	unknown
Pl01	2299891	2299958	pvLINE1	LINE
Pl01	2314407	2314719	pvInfered523	DNA/CACTA
Pl01	2314428	2314772	pvInfered373	SINEs
Pl01	2315555	2315718	pvRetro144	LTR/Ty3-gypsy
Pl01	2319074	2319203	pvCACTA12	DNA/CACTA
Pl01	2319919	2320221	pvInfered438	LTR/TRIM
Pl01	2320986	2321050	pvCACTASF789	DNA/CACTA
Pl01	2321393	2321486	pvRetro144	LTR/Ty3-gypsy
Pl01	2321405	2321758	PvRetroS2	LTR/TRIM
Pl01	2322651	2322731	pvInfered398	LTR/Ty1-copia
Pl01	2322785	2322959	pvRetro127	LTR/Ty1-copia
Pl01	2322893	2323433	pvRetro115	LTR/Ty1-copia
Pl01	2323035	2323508	pvRetro17	LTR/Ty1-copia
Pl01	2323686	2323793	pvInfered438	LTR/TRIM
Pl01	2331794	2331818	pvRetro139	LTR/unknown
Pl01	2331819	2332012	pvInfered523	DNA/CACTA
Pl01	2331871	2332026	pvInfered299	SINEs
Pl01	2334289	2334386	pvInfered765	unknown
Pl01	2336429	2336966	pvInfered317	LTR/Ty3-gypsy
Pl01	2345378	2345431	pvRetro144	LTR/Ty3-gypsy
Pl01	2345900	2345982	pvRetro52	LTR/Ty3-gypsy
Pl01	2346185	2346302	pvRetro52	LTR/Ty3-gypsy
Pl01	2346303	2346926	pvRetro28	LTR/Ty3-gypsy
Pl01	2349608	2350061	pvLINE1	LINE
Pl01	2350388	2350623	pvLINE1	LINE
Pl01	2362247	2362331	pvMuSF475-1	DNA/MULE
Pl01	2362332	2362447	Sca1-96	unknown
Pl01	2362448	2362607	pvInfered411	unknown
Pl01	2362608	2362637	Sca1-96	unknown
Pl01	2362638	2362653	pvMuSF475-1	DNA/MULE
Pl01	2362862	2363089	PvRetroS2	LTR/TRIM
Pl01	2363330	2363542	pvCACTA12	DNA/CACTA
Pl01	2363362	2363810	pvCACTA1-4	DNA/CACTA
Pl01	2364816	2364833	pvInfered373	SINEs
Pl01	2364834	2365170	pvInfered523	DNA/CACTA
Pl01	2365171	2365218	pvInfered373	SINEs
Pl01	2366665	2367016	pvInfered523	DNA/CACTA
Pl01	2366707	2367060	pvLINESF337	LINE
Pl01	2371290	2371365	pvCACTA12	DNA/CACTA
Pl01	2375790	2375800	pvInfered549	LINE
Pl01	2375801	2375871	pvLINE2	LINE
Pl01	2376696	2376762	pvRetro62	LTR/Ty1-copia
Pl01	2378088	2378270	PvRetroS2	LTR/TRIM
Pl01	2383232	2383279	pvInfered176	LTR/TRIM
Pl01	2383280	2383428	PvRetroS11	LTR/TRIM
Pl01	2384123	2384314	pvInfered384	unknown
Pl01	2384850	2384991	pvInfered650	unknown
Pl01	2395742	2395946	pvCACTA1-4	DNA/CACTA
Pl01	2400711	2400892	pvInfered1019	DNA/MULE
Pl01	2400807	2400944	pvInfered414	DNA/MULE
Pl01	2403407	2403461	pvheli97	DNA/helitron
Pl01	2410433	2410630	pvRetro67	LTR/Ty1-copia
Pl01	2410472	2410700	pvInfered31	LTR/Ty1-copia
Pl01	2410997	2411186	pvRetro62	LTR/Ty1-copia
Pl01	2411022	2411201	pvInfered482	LTR/Ty1-copia
Pl01	2412100	2412438	PvRetroS2	LTR/TRIM
Pl01	2412439	2412473	pvRetro144	LTR/Ty3-gypsy
Pl01	2419700	2419767	pvLINE2	LINE
Pl01	2421185	2421226	pvInfered373	SINEs
Pl01	2421227	2421551	pvInfered523	DNA/CACTA
Pl01	2421552	2421571	pvInfered373	SINEs
Pl01	2428050	2428099	pvInfered17	LINE
Pl01	2428100	2428196	pvInfered407	DNA/CACTA
Pl01	2439473	2439668	pvCACTA12	DNA/CACTA
Pl01	2439502	2439691	pvInfered523	DNA/CACTA
Pl01	2440100	2440269	pvCACTA12	DNA/CACTA
Pl01	2443776	2443937	pvInfered656	LTR/unknown
Pl01	2447419	2447756	pvRetro144	LTR/Ty3-gypsy
Pl01	2456952	2457191	PvRetroS2	LTR/TRIM
Pl01	2457193	2457283	pvRetro151	LTR/Ty1-copia
Pl01	2457280	2457313	PvRetroS2	LTR/TRIM
Pl01	2459489	2459723	pvInfered64	unknown
Pl01	2460673	2460901	pvInfered64	unknown
Pl01	2464560	2464940	pvCACTA1-4	DNA/CACTA
Pl01	2473447	2473526	pvInfered774	DNA/MULE
Pl01	2473494	2473594	pvLINESF337	LINE
Pl01	2473595	2473668	pvRetro122	LTR/Ty1-copia
Pl01	2473672	2474434	pvLINESca44	LINE
Pl01	2474419	2474999	pvheli97	DNA/helitron
Pl01	2474997	2475222	pvRetro10	LTR/Ty1-copia
Pl01	2478775	2478894	pvRetro151	LTR/Ty1-copia
Pl01	2480330	2480582	pvInfered523	DNA/CACTA
Pl01	2481827	2481997	pvCACTA12	DNA/CACTA
Pl01	2481995	2482135	pvLINESca44	LINE
Pl01	2482144	2482340	pvCACTA12	DNA/CACTA
Pl01	2483720	2483796	pvCACTASF140	DNA/CACTA
Pl01	2487330	2487434	pvCACTA12	DNA/CACTA
Pl01	2487432	2487595	pvLINESca44	LINE
Pl01	2487646	2487740	pvCACTASF274	DNA/CACTA
Pl01	2487741	2487783	pvCACTASF993	DNA/CACTA
Pl01	2487784	2487804	pvCACTASF274	DNA/CACTA
Pl01	2487826	2488151	pvCACTASF136	DNA/CACTA
Pl01	2490514	2490778	pvCACTA12	DNA/CACTA
Pl01	2492155	2492215	pvInfered523	DNA/CACTA
Pl01	2492162	2492334	pvInfered373	SINEs
Pl01	2493200	2493528	pvMuSF475-1	DNA/MULE
Pl01	2495871	2496012	pvRetro66	LTR/Ty1-copia
Pl01	2496268	2496693	pvRetro140	LTR/Ty1-copia
Pl01	2497611	2497702	pvInfered694	unknown
Pl01	2497819	2498820	pvRetro71	LTR/Ty3-gypsy
Pl01	2498679	2498843	pvCACTA12	DNA/CACTA
Pl01	2499378	2499555	pvInfered418	unknown
Pl01	2508420	2508478	pvRetro39	LTR/Ty3-gypsy
Pl01	2509031	2509098	pvRetro39	LTR/Ty3-gypsy
Pl01	2511396	2511630	pvLINESF337	LINE
Pl01	2511627	2511722	pvMu2	DNA/MULE
Pl01	2512041	2512134	pvInfered1002	LTR/Ty1-copia
Pl01	2512310	2512406	pvRetro144	LTR/Ty3-gypsy
Pl01	2513398	2513410	pvInfered373	SINEs
Pl01	2513411	2513770	pvInfered523	DNA/CACTA
Pl01	2513771	2513799	pvInfered373	SINEs
Pl01	2514925	2515102	pvLINESF337	LINE
Pl01	2514958	2515154	pvCACTA12	DNA/CACTA
Pl01	2518482	2518618	pvRetro144	LTR/Ty3-gypsy
Pl01	2523221	2523650	Sca1-196	unknown
Pl01	2523830	2524099	pvInfered384	unknown
Pl01	2524266	2524302	pvRetro13	LTR/Ty3-gypsy
Pl01	2524303	2524530	pvRetro124	LTR/Ty3-gypsy
Pl01	2524531	2524566	pvRetro13	LTR/Ty3-gypsy
Pl01	2524768	2524971	pvRetro51	LTR/Ty3-gypsy
Pl01	2525646	2525996	pva1-118d24-re-5	LTR/Ty3-gypsy
Pl01	2533680	2533703	pvInfered373	SINEs
Pl01	2533704	2533862	pvRetro116	LTR/unknown
Pl01	2533726	2534157	pvCACTA1-4	DNA/CACTA
Pl01	2533863	2533958	pvInfered373	SINEs
Pl01	2536320	2536356	pvCACTAscaffold00521	DNA/CACTA
Pl01	2536910	2537025	pvLINESF00618	LINE
Pl01	2537074	2537400	pvInfered844	LINE
Pl01	2544816	2544931	pvRetro90	LTR/unknown
Pl01	2545118	2545294	pvRetro90	LTR/unknown
Pl01	2550110	2550798	pvRetro56	LTR/Ty1-copia
Pl01	2552231	2552656	pvInfered431	unknown
Pl01	2555651	2556027	pvMuSF110-1	DNA/MULE
Pl01	2557451	2557737	pvMuSF110-1	DNA/MULE
Pl01	2565898	2565938	pvCACTA12	DNA/CACTA
Pl01	2567712	2568580	pvRetro95	LTR/Ty3-gypsy
Pl01	2568057	2568594	Sca1-110	LTR/unknown
Pl01	2569058	2569549	pvRetro117	LTR/Ty3-gypsy
Pl01	2569144	2569792	pvRetro95	LTR/Ty3-gypsy
Pl01	2570824	2570873	Sca1-17	unknown
Pl01	2571670	2572081	pvCACTA1-4	DNA/CACTA
Pl01	2572593	2572771	PvRetroS2	LTR/TRIM
Pl01	2574438	2574732	PvRetroS2	LTR/TRIM
Pl01	2575931	2576255	PvRetroS9	LTR/TRIM
Pl01	2582682	2582784	pvMu2	DNA/MULE
Pl01	2585664	2585736	PvRetroS2	LTR/TRIM
Pl01	2600414	2601050	PvRetroS8	LTR/Ty3-gypsy
Pl01	2601072	2602540	PvRetroS8	LTR/Ty3-gypsy
Pl01	2602554	2603032	pvInfered429	LTR/Ty3-gypsy
Pl01	2604868	2604956	pvInfered176	LTR/TRIM
Pl01	2605600	2605678	pvRetro114	LTR/Ty3-gypsy
Pl01	2610020	2610289	PvRetroS2	LTR/TRIM
Pl01	2613186	2613508	pvMuSF110-1	DNA/MULE
Pl01	2614280	2614491	pvInfered379	unknown
Pl01	2615178	2615944	pvRetro13	LTR/Ty3-gypsy
Pl01	2616094	2616188	pvRetro53	LTR/Ty3-gypsy
Pl01	2616336	2617234	pvRetro104	LTR/Ty3-gypsy
Pl01	2621448	2621739	pvInfered523	DNA/CACTA
Pl01	2621552	2621778	pvCACTA12	DNA/CACTA
Pl01	2622296	2622314	pvCACTA1-3	DNA/CACTA
Pl01	2622315	2622623	pvInfered523	DNA/CACTA
Pl01	2638589	2638865	pvInfered612	DNA/helitron
Pl01	2638831	2638931	pvCACTA12	DNA/CACTA
Pl01	2638932	2639101	pvRetro139	LTR/unknown
Pl01	2639102	2639289	pvCACTA12	DNA/CACTA
Pl01	2639481	2639557	pvRetro103	LTR/unknown
Pl01	2647975	2648103	pvRetro116	LTR/unknown
Pl01	2653481	2653595	pvInfered414	DNA/MULE
Pl01	2653570	2653814	Sca1-115	unknown
Pl01	2653828	2653917	pvInfered217	unknown
Pl01	2659444	2659501	pvInfered438	LTR/TRIM
Pl01	2659499	2659569	pvRetro144	LTR/Ty3-gypsy
Pl01	2659580	2659657	pvRetro144	LTR/Ty3-gypsy
Pl01	2662153	2662598	pvRetro57	LTR/Ty1-copia
Pl01	2664424	2664716	pvCACTA1-1	DNA/CACTA
Pl01	2664717	2664827	pvCACTA1-3	DNA/CACTA
Pl01	2665335	2665468	pvRetro5	LTR/Ty1-copia
Pl01	2665408	2665537	pvMuSF475-1	DNA/MULE
Pl01	2666592	2666973	Sca1-108	LTR/unknown
Pl01	2666613	2667049	pvRetro95	LTR/Ty3-gypsy
Pl01	2666854	2667170	pvRetro117	LTR/Ty3-gypsy
Pl01	2667205	2668033	pvRetro95	LTR/Ty3-gypsy
Pl01	2668186	2668554	pvCACTA1-3	DNA/CACTA
Pl01	2669773	2670194	pvCACTA1-4	DNA/CACTA
Pl01	2670036	2670309	pvCACTA12	DNA/CACTA
Pl01	2681014	2681193	pvRetro122	LTR/Ty1-copia
Pl01	2681220	2681326	pvRetro122	LTR/Ty1-copia
Pl01	2682477	2682491	pvInfered475	unknown
Pl01	2682492	2682573	pvInfered185	unknown
Pl01	2700740	2701126	pvLINE2	LINE
Pl01	2700933	2701627	pvRetro139	LTR/unknown
Pl01	2701201	2701862	pvInfered611	LINE
Pl01	2701863	2701955	pvLINESF00074	LINE
Pl01	2703240	2703329	pvLINE2	LINE
Pl01	2705080	2705416	pvRetro150	LTR/Ty3-gypsy
Pl01	2705728	2705882	pvCACTA12	DNA/CACTA
Pl01	2708682	2708890	pvLINESF337	LINE
Pl01	2708994	2709045	pvMu7	DNA/MULE
Pl01	2709020	2709297	pvInfered64	unknown
Pl01	2709294	2709373	pvMu5	DNA/MULE
Pl01	2709640	2709906	pvCACTA12	DNA/CACTA
Pl01	2713298	2713740	pvCACTA1-4	DNA/CACTA
Pl01	2713559	2713781	pvLINE3	LINE
Pl01	2714177	2714429	pvRetro111	LTR/Ty3-gypsy
Pl01	2714262	2714640	pvRetro95	LTR/Ty3-gypsy
Pl01	2714656	2715057	Sca1-110	LTR/unknown
Pl01	2715042	2715513	pvRetro95	LTR/Ty3-gypsy
Pl01	2715177	2715566	Sca1-108	LTR/unknown
Pl01	2715835	2715919	pvRetro36	LTR/Ty3-gypsy
Pl01	2719207	2719388	Sca1-115	unknown
Pl01	2719402	2719489	pvInfered217	unknown
Pl01	2720028	2720315	pvInfered448	DNA/CACTA
Pl01	2720846	2720880	pvInfered523	DNA/CACTA
Pl01	2720881	2721006	pvInfered407	DNA/CACTA
Pl01	2721010	2721087	pvInfered373	SINEs
Pl01	2723826	2724322	pvLINE2	LINE
Pl01	2723945	2724752	pvInfered611	LINE
Pl01	2724044	2725034	pvLINESF00568	LINE
Pl01	2725028	2726123	pvInfered611	LINE
Pl01	2725029	2727130	pvLINESF00827	LINE
Pl01	2728306	2728716	pvLINESF01493	LINE
Pl01	2728888	2729123	pvLINESF01493	LINE
Pl01	2729842	2729860	pvInfered373	SINEs
Pl01	2729861	2730193	pvInfered523	DNA/CACTA
Pl01	2730194	2730224	pvInfered373	SINEs
Pl01	2730300	2730436	pvRetro139	LTR/unknown
Pl01	2732502	2732732	Sca1-196	unknown
Pl01	2732879	2733296	pvInfered431	unknown
Pl01	2742076	2742473	pvLINE2	LINE
Pl01	2742405	2742483	pvCACTA12	DNA/CACTA
Pl01	2745308	2745345	pvLINE3	LINE
Pl01	2745346	2745665	pvCACTA1-3	DNA/CACTA
Pl01	2751408	2751688	pvInfered407	DNA/CACTA
Pl01	2763954	2764078	PvRetroS2	LTR/TRIM
Pl01	2773534	2773947	pvInfered713	unknown
Pl01	2784453	2784522	pvRetro106	LTR/Ty1-copia
Pl01	2784523	2784557	pvRetro49	LTR/Ty3-gypsy
Pl01	2785673	2786370	pvRetro104	LTR/Ty3-gypsy
Pl01	2798122	2798161	pvCACTAscaffold00095	DNA/CACTA
Pl01	2799812	2799847	pvLINE2	LINE
Pl01	2799903	2799941	pvLINE2	LINE
Pl01	2803180	2803277	pvRetro154	LTR/Ty1-copia
Pl01	2812308	2812355	pvRetro135	LTR/unknown
Pl01	2812594	2812681	pvLINE2	LINE
Pl01	2814616	2814725	pvRetro144	LTR/Ty3-gypsy
Pl01	2818122	2818369	pvRetro153	LTR/Ty3-gypsy
Pl01	2818953	2819351	Sca1-196	unknown
Pl01	2823865	2823943	pvRetro72	LTR/Ty3-gypsy
Pl01	2826698	2826745	PvRetroS1	LTR/Ty1-copia
Pl01	2826700	2826759	pvRetro16	LTR/unknown
Pl01	2826746	2827109	PvRetroS1	LTR/Ty1-copia
Pl01	2827110	2827193	pvRetro16	LTR/unknown
Pl01	2829120	2829277	pvRetro7	LTR/Ty1-copia
Pl01	2829468	2829607	pvRetro2	LTR/Ty1-copia
Pl01	2830527	2831010	pvRetro62	LTR/Ty1-copia
Pl01	2831011	2831202	pvInfered221	LTR/Ty1-copia
Pl01	2831375	2832033	pvRetro46	LTR/Ty1-copia
Pl01	2832488	2832889	pvRetro7	LTR/Ty1-copia
Pl01	2832734	2833155	pvInfered294	unknown
Pl01	2833035	2833170	pvRetro46	LTR/Ty1-copia
Pl01	2833388	2833545	pvRetro91	LTR/Ty1-copia
Pl01	2833502	2833555	pvInfered789	LTR/Ty1-copia
Pl01	2842394	2842698	PvRetroS2	LTR/TRIM
Pl01	2842680	2842858	PvRetroS2	LTR/TRIM
Pl01	2846194	2846305	pvCACTA12	DNA/CACTA
Pl01	2847455	2847533	pvMu5	DNA/MULE
Pl01	2862798	2862837	PvRetroS2	LTR/TRIM
Pl01	2862807	2862993	PvRetroS2	LTR/TRIM
Pl01	2863097	2863646	pvInfered523	DNA/CACTA
Pl01	2863398	2863772	pvLINE3	LINE
Pl01	2864367	2864447	pvLINE2	LINE
Pl01	2866318	2866665	pvInfered523	DNA/CACTA
Pl01	2866498	2866709	pvCACTA12	DNA/CACTA
Pl01	2870178	2870508	pvRetro95	LTR/Ty3-gypsy
Pl01	2870935	2871257	pvRetro139	LTR/unknown
Pl01	2871274	2871355	pvInfered17	LINE
Pl01	2871387	2871532	Sca1-165	unknown
Pl01	2871763	2872130	pvCACTA1-3	DNA/CACTA
Pl01	2872956	2873139	PvRetroS2	LTR/TRIM
Pl01	2873073	2873154	pvCACTA12	DNA/CACTA
Pl01	2875700	2876132	pvInfered431	unknown
Pl01	2876769	2876936	pvCACTA12	DNA/CACTA
Pl01	2876775	2876966	pvCACTA12	DNA/CACTA
Pl01	2876940	2877005	pvLINE3	LINE
Pl01	2876967	2877009	pvRetro111	LTR/Ty3-gypsy
Pl01	2878772	2879796	pvRetro117	LTR/Ty3-gypsy
Pl01	2883896	2883967	Sca1-30	unknown
Pl01	2883924	2883997	Sca1-30	unknown
Pl01	2884250	2884763	pvMuSF222E	DNA/MULE
Pl01	2889744	2889942	pvhATSF286E	DNA/hAT
Pl01	2890221	2890371	pvhATSF462	DNA/hAT
Pl01	2891441	2891476	pvheli244	DNA/helitron
Pl01	2891477	2891654	pvLINESF337	LINE
Pl01	2891692	2891885	pvRetro70	LTR/Ty3-gypsy
Pl01	2891886	2891934	pvRetro91	LTR/Ty1-copia
Pl01	2892164	2892512	Sca1-96	unknown
Pl01	2893149	2893390	Sca1-8	unknown
Pl01	2893207	2893399	pvInfered1113	unknown
Pl01	2893620	2893823	pvInfered1113	unknown
Pl01	2894886	2895490	pvRetro139	LTR/unknown
Pl01	2895037	2895674	pvRetro132	LTR/Ty3-gypsy
Pl01	2900071	2900556	pvLINE2	LINE
Pl01	2901618	2901695	pvLINESF337	LINE
Pl01	2901627	2901723	pvLINE2	LINE
Pl01	2901838	2902925	pvRetro139	LTR/unknown
Pl01	2903646	2903991	PvRetroS2	LTR/TRIM
Pl01	2905298	2905640	pvInfered523	DNA/CACTA
Pl01	2905562	2905651	pvInfered17	LINE
Pl01	2906690	2907010	pvRetro139	LTR/unknown
Pl01	2907842	2908424	pvRetro95	LTR/Ty3-gypsy
Pl01	2908201	2908515	pvRetro117	LTR/Ty3-gypsy
Pl01	2908540	2908683	pvRetro111	LTR/Ty3-gypsy
Pl01	2908722	2908738	pvRetro111	LTR/Ty3-gypsy
Pl01	2919362	2919431	pvLINE2	LINE
Pl01	2920091	2920273	pvCACTA12	DNA/CACTA
Pl01	2920113	2920445	pvInfered523	DNA/CACTA
Pl01	2920446	2920486	pvLINE3	LINE
Pl01	2921861	2922486	pvRetro132	LTR/Ty3-gypsy
Pl01	2922031	2922148	pvLINE2	LINE
Pl01	2922149	2922484	pvInfered611	LINE
Pl01	2922491	2922777	pvCACTA1-3	DNA/CACTA
Pl01	2924284	2924393	pvLINE3	LINE
Pl01	2924294	2924422	pvInfered373	SINEs
Pl01	2924394	2924417	pvInfered409	DNA/CACTA
Pl01	2925339	2925528	pvRetro145	LTR/Ty3-gypsy
Pl01	2928179	2928350	pvInfered64	unknown
Pl01	2928419	2928447	pvInfered257	DNA/MULE
Pl01	2928448	2928504	pvMu5	DNA/MULE
Pl01	2928505	2928520	pvInfered257	DNA/MULE
Pl01	2928674	2929036	pvRetro135	LTR/unknown
Pl01	2931055	2931074	pvRetro151	LTR/Ty1-copia
Pl01	2931075	2931414	pvInfered438	LTR/TRIM
Pl01	2935220	2935429	pvInfered523	DNA/CACTA
Pl01	2935430	2935777	pvRetro111	LTR/Ty3-gypsy
Pl01	2935449	2935793	pvCACTA1-4	DNA/CACTA
Pl01	2935794	2935830	pvInfered656	LTR/unknown
Pl01	2936674	2936743	pvLINE2	LINE
Pl01	2936744	2936757	pvRetro132	LTR/Ty3-gypsy
Pl01	2937707	2937851	pvLINE2	LINE
Pl01	2937852	2938079	pvRetro139	LTR/unknown
Pl01	2938080	2938142	pvLINE2	LINE
Pl01	2939052	2939394	pvInfered523	DNA/CACTA
Pl01	2940488	2941371	pvInfered221	LTR/Ty1-copia
Pl01	2941390	2941583	pvRetro62	LTR/Ty1-copia
Pl01	2941640	2942995	pvInfered482	LTR/Ty1-copia
Pl01	2943198	2943598	pvRetro91	LTR/Ty1-copia
Pl01	2943599	2943902	pvRetro128	LTR/Ty1-copia
Pl01	2950522	2950662	pvInfered64	unknown
Pl01	2950654	2950746	pvInfered437	unknown
Pl01	2958625	2958747	pvhATSF462	DNA/hAT
Pl01	2958666	2958795	pvheli72	DNA/helitron
Pl01	2958919	2959103	pvInfered18	unknown
Pl01	2959242	2959636	pvInfered257	DNA/MULE
Pl01	2960423	2960538	pvLINE2	LINE
Pl01	2960519	2960539	pvRetro139	LTR/unknown
Pl01	2960540	2960653	pvLINEScaF1	LINE
Pl01	2961591	2961769	pvRetro66	LTR/Ty1-copia
Pl01	2962301	2962687	pvRetro67	LTR/Ty1-copia
Pl01	2962527	2962930	pvRetro7	LTR/Ty1-copia
Pl01	2967631	2969013	pvRetro101	LTR/Ty3-gypsy
Pl01	2970990	2971063	pvInfered409	DNA/CACTA
Pl01	2971064	2971108	pvCACTA1-3	DNA/CACTA
Pl01	2971182	2971345	pvInfered433	DNA/CACTA
Pl01	2971408	2971490	pvheli97	DNA/helitron
Pl01	2971491	2971520	pvRetro116	LTR/unknown
Pl01	2973393	2973555	pvInfered811	DNA/CACTA
Pl01	2973566	2973658	pvCACTA3	DNA/CACTA
Pl01	2976413	2976562	pvInfered523	DNA/CACTA
Pl01	2977640	2977833	PvRetroS2	LTR/TRIM
Pl01	2988735	2988791	pvMuSF28-1	DNA/MULE
Pl01	2988751	2989153	pvLINE1	LINE
Pl01	2989161	2989253	pvRetro149	LTR/Ty3-gypsy
Pl01	3001249	3001512	pvInfered505	DNA/MULE
Pl01	3001340	3001537	pvLINE1	LINE
Pl01	3003047	3003111	pvMuSF110-1	DNA/MULE
Pl01	3015672	3016062	PvRetroS2	LTR/TRIM
Pl01	3017657	3017729	pvCACTA12	DNA/CACTA
Pl01	3019117	3019564	pvCACTA1-4	DNA/CACTA
Pl01	3019565	3019607	pvRetro139	LTR/unknown
Pl01	3020587	3020675	pvLINESF00568	LINE
Pl01	3021522	3021607	pvLINESF664-1	LINE
Pl01	3022056	3022121	pvLINE4	LINE
Pl01	3023132	3023220	pvLINE2	LINE
Pl01	3025499	3025636	Pvrep4	unknown
Pl01	3025637	3025673	pvMuSF475-1	DNA/MULE
Pl01	3025674	3025877	pvInfered411	unknown
Pl01	3025878	3025904	pvMuSF475-1	DNA/MULE
Pl01	3030674	3030987	pvLINE2	LINE
Pl01	3034295	3034672	PvRetroS2	LTR/TRIM
Pl01	3039969	3040024	pvInfered656	LTR/unknown
Pl01	3039976	3040377	pvCACTA1-4	DNA/CACTA
Pl01	3041168	3041316	pvInfered656	LTR/unknown
Pl01	3041189	3041498	pvCACTA1-4	DNA/CACTA
Pl01	3042897	3043311	pvInfered431	unknown
Pl01	3045421	3045497	pvLINE4	LINE
Pl01	3046141	3046216	pvCACTA1-3	DNA/CACTA
Pl01	3046164	3046215	pvRetro111	LTR/Ty3-gypsy
Pl01	3046216	3046411	pvInfered656	LTR/unknown
Pl01	3046412	3046434	pvRetro111	LTR/Ty3-gypsy
Pl01	3048553	3048912	pvCACTA1-4	DNA/CACTA
Pl01	3048766	3048798	pvCACTA12	DNA/CACTA
Pl01	3048799	3048927	pvLINE2	LINE
Pl01	3048928	3048943	pvCACTA12	DNA/CACTA
Pl01	3050274	3050345	pvCACTA12	DNA/CACTA
Pl01	3052530	3052693	pvRetro139	LTR/unknown
Pl01	3052553	3052709	pvInfered523	DNA/CACTA
Pl01	3052764	3052779	pvLINE3	LINE
Pl01	3052780	3052850	pvCACTA12	DNA/CACTA
Pl01	3053660	3053830	pvInfered299	SINEs
Pl01	3056915	3057005	pvInfered407	DNA/CACTA
Pl01	3056926	3056943	pvCACTA1-4	DNA/CACTA
Pl01	3056944	3057027	pvRetro139	LTR/unknown
Pl01	3057028	3057038	pvCACTA1-4	DNA/CACTA
Pl01	3060644	3060700	pvCACTA12	DNA/CACTA
Pl01	3060788	3060859	pvLINE4	LINE
Pl01	3060793	3060867	pvInfered901	unknown
Pl01	3064360	3064773	pvCACTA1-4	DNA/CACTA
Pl01	3065711	3065827	pvLINESF337	LINE
Pl01	3066176	3066339	pvCACTA12	DNA/CACTA
Pl01	3068379	3068440	pvCACTA12	DNA/CACTA
Pl01	3072069	3073219	pvRetro101	LTR/Ty3-gypsy
Pl01	3073977	3074134	Sca1-96	unknown
Pl01	3073985	3074152	pvInfered411	unknown
Pl01	3075345	3075400	pvLINE1	LINE
Pl01	3075401	3075610	pvMu4	DNA/MULE
Pl01	3075613	3075725	pvRetro149	LTR/Ty3-gypsy
Pl01	3078130	3078220	pvRetro37	LTR/Ty3-gypsy
Pl01	3078462	3078630	pvheli72	DNA/helitron
Pl01	3079333	3079760	pvLINESF00527	LINE
Pl01	3088361	3088724	pvCACTA1-3	DNA/CACTA
Pl01	3089074	3089089	pvLINE2	LINE
Pl01	3089090	3089163	pvCACTA12	DNA/CACTA
Pl01	3089164	3089176	pvLINE2	LINE
Pl01	3090663	3090686	pvInfered373	SINEs
Pl01	3090687	3091026	pvInfered523	DNA/CACTA
Pl01	3091027	3091055	pvInfered373	SINEs
Pl01	3094212	3094596	pvMuSF110-1	DNA/MULE
Pl01	3096872	3097201	pvMuSF475-1	DNA/MULE
Pl01	3097790	3098093	pvInfered523	DNA/CACTA
Pl01	3098880	3099524	pvRetro95	LTR/Ty3-gypsy
Pl01	3099559	3099638	pvInfered901	unknown
Pl01	3099569	3099638	pvLINE2	LINE
Pl01	3099639	3099653	pvRetro132	LTR/Ty3-gypsy
Pl01	3099930	3100432	Sca1-110	LTR/unknown
Pl01	3099946	3100558	pvRetro95	LTR/Ty3-gypsy
Pl01	3100604	3100953	pvCACTA1-4	DNA/CACTA
Pl01	3100806	3100972	pvRetro116	LTR/unknown
Pl01	3101678	3102554	pvInfered365	LTR/Ty3-gypsy
Pl01	3102611	3103006	pvInfered365	LTR/Ty3-gypsy
Pl01	3104514	3104563	pvInfered789	LTR/Ty1-copia
Pl01	3104524	3104681	pvRetro91	LTR/Ty1-copia
Pl01	3104899	3105029	pvRetro7	LTR/Ty1-copia
Pl01	3104903	3104913	pvRetro98	LTR/Ty1-copia
Pl01	3104914	3105335	pvInfered294	unknown
Pl01	3105180	3105574	pvInfered830	LTR/Ty1-copia
Pl01	3106039	3106116	pvRetro7	LTR/Ty1-copia
Pl01	3106117	3106528	pvRetro46	LTR/Ty1-copia
Pl01	3106529	3106696	pvRetro7	LTR/Ty1-copia
Pl01	3106841	3107453	pvRetro91	LTR/Ty1-copia
Pl01	3106911	3107542	pvRetro7	LTR/Ty1-copia
Pl01	3107782	3108359	pvRetro5	LTR/Ty1-copia
Pl01	3107836	3108462	pvRetro57	LTR/Ty1-copia
Pl01	3108462	3108853	pvRetro5	LTR/Ty1-copia
Pl01	3109297	3109367	pvLINE2	LINE
Pl01	3109468	3109585	pvRetro139	LTR/unknown
Pl01	3111205	3111828	pvRetro95	LTR/Ty3-gypsy
Pl01	3114363	3114794	pvLINE2	LINE
Pl01	3114987	3115100	pvCACTA12	DNA/CACTA
Pl01	3117353	3117696	pvCACTA1-3	DNA/CACTA
Pl01	3118736	3119475	pvRetro124	LTR/Ty3-gypsy
Pl01	3121063	3121150	pvRetro139	LTR/unknown
Pl01	3121146	3121213	PvRetroS11	LTR/TRIM
Pl01	3121214	3121250	pvRetro139	LTR/unknown
Pl01	3121303	3121366	PvRetroS11	LTR/TRIM
Pl01	3121367	3121378	pvRetro139	LTR/unknown
Pl01	3124128	3124281	pvInfered299	SINEs
Pl01	3124380	3124664	pvCACTA1-4	DNA/CACTA
Pl01	3124660	3126700	pvRetro95	LTR/Ty3-gypsy
Pl01	3127156	3127447	pvCACTA1-3	DNA/CACTA
Pl01	3127340	3127425	pvCACTA1-1	DNA/CACTA
Pl01	3127426	3127645	pvCACTA1-3	DNA/CACTA
Pl01	3127668	3127681	pvCACTA12	DNA/CACTA
Pl01	3127682	3127972	pvInfered523	DNA/CACTA
Pl01	3127726	3128005	pvLINE3	LINE
Pl01	3127973	3127999	pvCACTA12	DNA/CACTA
Pl01	3128871	3129369	pvLINESca44	LINE
Pl01	3130301	3130635	pvMuSF110-1	DNA/MULE
Pl01	3132908	3134199	pvRetro17	LTR/Ty1-copia
Pl01	3133389	3134216	pvRetro56	LTR/Ty1-copia
Pl01	3134463	3134645	pvRetro17	LTR/Ty1-copia
Pl01	3135126	3135229	pvRetro95	LTR/Ty3-gypsy
Pl01	3135230	3135244	pvRetro111	LTR/Ty3-gypsy
Pl01	3135369	3135802	Sca1-110	LTR/unknown
Pl01	3136073	3136191	pvRetro117	LTR/Ty3-gypsy
Pl01	3136104	3136204	Sca1-165	unknown
Pl01	3137269	3137631	pvRetro17	LTR/Ty1-copia
Pl01	3140223	3141332	pvLINE2	LINE
Pl01	3143239	3143303	pvheli72	DNA/helitron
Pl01	3143840	3144140	pvRetro135	LTR/unknown
Pl01	3143996	3144140	pvLINESF337	LINE
Pl01	3144141	3144202	pvInfered414	DNA/MULE
Pl01	3144330	3144489	pvInfered780	DNA/MULE
Pl01	3144404	3144477	pvMu7	DNA/MULE
Pl01	3144478	3144697	pvInfered257	DNA/MULE
Pl01	3150909	3151329	pvLINESF337	LINE
Pl01	3153903	3153999	pvRetro39	LTR/Ty3-gypsy
Pl01	3157525	3157569	pvheli509	DNA/helitron
Pl01	3157548	3157742	pvInfered231	unknown
Pl01	3160907	3161015	pvRetro66	LTR/Ty1-copia
Pl01	3161448	3161764	pvRetro95	LTR/Ty3-gypsy
Pl01	3162286	3162789	pvRetro117	LTR/Ty3-gypsy
Pl01	3162385	3163042	pvRetro95	LTR/Ty3-gypsy
Pl01	3163157	3163307	pvCACTA12	DNA/CACTA
Pl01	3164518	3164820	pvInfered216	DNA/MULE
Pl01	3169867	3170169	pvInfered373	SINEs
Pl01	3169900	3169911	pvCACTA12	DNA/CACTA
Pl01	3169912	3170160	pvInfered523	DNA/CACTA
Pl01	3170161	3170330	pvCACTA12	DNA/CACTA
Pl01	3172182	3172296	pvRetro37	LTR/Ty3-gypsy
Pl01	3172629	3172947	pvRetro43	LTR/Ty3-gypsy
Pl01	3191590	3191695	pvCACTAscaffold00175	DNA/CACTA
Pl01	3194424	3194496	pvInfered454	LINE
Pl01	3195927	3196152	pvLINESF00827	LINE
Pl01	3196038	3196461	pvRetro13	LTR/Ty3-gypsy
Pl01	3196133	3196465	pvRetro129	LTR/Ty3-gypsy
Pl01	3200291	3200456	PvRetroS2	LTR/TRIM
Pl01	3205260	3205369	PvRetroS2	LTR/TRIM
Pl01	3206290	3206706	pvLINESF337	LINE
Pl01	3206547	3206710	pvLINE2	LINE
Pl01	3210161	3210318	PvRetroS2	LTR/TRIM
Pl01	3212255	3212626	pvCACTA1-3	DNA/CACTA
Pl01	3213765	3213897	pvCACTA12	DNA/CACTA
Pl01	3214472	3214748	pvRetro19	LTR/Ty3-gypsy
Pl01	3219718	3219789	pvMu6	DNA/MULE
Pl01	3219790	3220082	pvInfered505	DNA/MULE
Pl01	3227247	3227601	pvRetro150	LTR/Ty3-gypsy
Pl01	3230414	3230564	Sca1-115	unknown
Pl01	3230536	3230605	pvInfered774	DNA/MULE
Pl01	3230606	3230695	pvInfered105	DNA/MULE
Pl01	3230675	3230803	pvInfered105	DNA/MULE
Pl01	3230696	3230715	pvInfered774	DNA/MULE
Pl01	3231341	3231416	pvInfered238	unknown
Pl01	3235694	3235795	Sca1-184	unknown
Pl01	3240757	3240876	pvMu7	DNA/MULE
Pl01	3249238	3249422	pvRetro95	LTR/Ty3-gypsy
Pl01	3260389	3260406	pvhAT1	DNA/hAT
Pl01	3260407	3260517	pvhATSF462	DNA/hAT
Pl01	3260453	3260539	pvRetro37	LTR/Ty3-gypsy
Pl01	3280069	3280113	pvCACTA12	DNA/CACTA
Pl01	3283912	3284526	pvRetro40	LTR/Ty1-copia
Pl01	3284741	3285270	pvRetro154	LTR/Ty1-copia
Pl01	3284903	3285419	pvMuSF475-1	DNA/MULE
Pl01	3298053	3298079	pvInfered408	DNA/CACTA
Pl01	3298080	3298402	pvInfered523	DNA/CACTA
Pl01	3298403	3298415	pvInfered408	DNA/CACTA
Pl01	3301882	3302166	pvInfered278	LTR/unknown
Pl01	3303525	3303764	pvInfered216	DNA/MULE
Pl01	3303748	3303935	pvLINESF337	LINE
Pl01	3303807	3304007	pvInfered1019	DNA/MULE
Pl01	3303844	3304013	pvInfered414	DNA/MULE
Pl01	3310499	3310572	pvCACTA12	DNA/CACTA
Pl01	3310725	3311091	pvRetro125	LTR/unknown
Pl01	3312596	3312915	pvRetro135	LTR/unknown
Pl01	3314850	3314980	pvInfered12	unknown
Pl01	3315092	3315362	pvRetro122	LTR/Ty1-copia
Pl01	3315412	3315551	pvRetro122	LTR/Ty1-copia
Pl01	3315894	3316015	pvRetro122	LTR/Ty1-copia
Pl01	3316039	3316447	pvRetro122	LTR/Ty1-copia
Pl01	3316212	3316520	pvInfered12	unknown
Pl01	3324185	3324327	pvInfered694	unknown
Pl01	3324504	3324658	pvInfered922	unknown
Pl01	3325515	3325577	pvLINE2	LINE
Pl01	3329489	3329834	pvRetro140	LTR/Ty1-copia
Pl01	3329843	3330114	pvInfered954	unknown
Pl01	3329891	3330903	pvRetro66	LTR/Ty1-copia
Pl01	3331253	3331910	pvRetro140	LTR/Ty1-copia
Pl01	3337590	3337666	pvRetro113	LTR/unknown
Pl01	3339849	3340159	pvCACTA1-1	DNA/CACTA
Pl01	3339853	3340170	pvCACTA12	DNA/CACTA
Pl01	3339999	3340200	pvLINESF337	LINE
Pl01	3344428	3344652	Sca1-96	unknown
Pl01	3344453	3344654	pvInfered411	unknown
Pl01	3350536	3350573	pvRetro145	LTR/Ty3-gypsy
Pl01	3350549	3350600	pvRetro134	LTR/Ty3-gypsy
Pl01	3350645	3350968	PvRetroS9	LTR/TRIM
Pl01	3350929	3351090	pvRetro90	LTR/unknown
Pl01	3351618	3351698	PvRetroS9	LTR/TRIM
Pl01	3352539	3352685	pvInfered269	DNA/hAT
Pl01	3352900	3353146	pvhATSF1786	DNA/hAT
Pl01	3353147	3355010	pvhATSF297	DNA/hAT
Pl01	3355011	3355184	pvhATSF1786	DNA/hAT
Pl01	3355808	3355983	pvRetro37	LTR/Ty3-gypsy
Pl01	3355983	3356326	pvRetro90	LTR/unknown
Pl01	3356539	3356641	pvRetro90	LTR/unknown
Pl01	3362417	3362557	pvLINESF00116	LINE
Pl01	3363417	3363569	pvLINE2	LINE
Pl01	3364445	3364470	pvInfered409	DNA/CACTA
Pl01	3364471	3364649	pvInfered299	SINEs
Pl01	3373075	3373119	PvRetroS2	LTR/TRIM
Pl01	3373109	3373258	PvRetroS2	LTR/TRIM
Pl01	3373185	3373269	pvCACTA12	DNA/CACTA
Pl01	3377369	3378171	pvLINESca44	LINE
Pl01	3378154	3378761	pvheli97	DNA/helitron
Pl01	3378795	3380264	pvheli97	DNA/helitron
Pl01	3381593	3381802	pvheli97	DNA/helitron
Pl01	3381800	3381853	pvheli97	DNA/helitron
Pl01	3382297	3382411	pvheli97	DNA/helitron
Pl01	3382584	3383281	Sca1-82	LINE
Pl01	3393085	3393615	pvRetro96	LTR/unknown
Pl01	3422921	3423189	pvInfered64	unknown
Pl01	3423192	3423269	pvInfered257	DNA/MULE
Pl01	3433959	3434069	Sca1-179	DNA/CACTA
Pl01	3435655	3435690	pvInfered289	LTR/Ty1-copia
Pl01	3437571	3438047	pvRetro101	LTR/Ty3-gypsy
Pl01	3439905	3440237	pvCACTA1-3	DNA/CACTA
Pl01	3440569	3440823	pvRetro28	LTR/Ty3-gypsy
Pl01	3441735	3442345	pvRetro1	LTR/Ty1-copia
Pl01	3442355	3442552	pvInfered523	DNA/CACTA
Pl01	3442589	3442683	pvLINE4	LINE
Pl01	3442840	3442933	pvheli72	DNA/helitron
Pl01	3442934	3443211	pvCACTA1-3	DNA/CACTA
Pl01	3447856	3448047	pvInfered523	DNA/CACTA
Pl01	3448078	3448289	pvCACTA12	DNA/CACTA
Pl01	3448287	3448383	pvInfered373	SINEs
Pl01	3448303	3448395	pvInfered17	LINE
Pl01	3450013	3450166	pvInfered811	DNA/CACTA
Pl01	3450497	3450643	Sca1-96	unknown
Pl01	3451329	3452670	pvRetro5	LTR/Ty1-copia
Pl01	3451748	3453512	pvRetro57	LTR/Ty1-copia
Pl01	3452168	3453839	pvRetro136	LTR/Ty1-copia
Pl01	3452661	3455377	pvRetro5	LTR/Ty1-copia
Pl01	3453808	3456511	pvRetro57	LTR/Ty1-copia
Pl01	3456623	3457160	pvRetro5	LTR/Ty1-copia
Pl01	3457752	3458471	pvInfered547	LTR/Ty1-copia
Pl01	3458916	3459069	pvInfered811	DNA/CACTA
Pl01	3459359	3459715	pvLINESca44	LINE
Pl01	3461583	3461629	pvRetro139	LTR/unknown
Pl01	3461904	3461950	pvRetro139	LTR/unknown
Pl01	3462225	3462271	pvRetro139	LTR/unknown
Pl01	3462337	3462730	pvCACTA1-3	DNA/CACTA
Pl01	3464505	3464569	pvCACTA12	DNA/CACTA
Pl01	3464507	3464595	pvLINESF26-1	LINE
Pl01	3470572	3471009	pvLINESF337	LINE
Pl01	3481195	3481615	pvInfered431	unknown
Pl01	3482138	3482215	pvMuSF371E	DNA/MULE
Pl01	3483079	3483446	pvInfered216	DNA/MULE
Pl01	3483954	3484314	pvMuSF110-1	DNA/MULE
Pl01	3491070	3491528	pvInfered176	LTR/TRIM
Pl01	3494291	3494718	pvInfered431	unknown
Pl01	3495233	3495360	Sca1-10	unknown
Pl01	3496088	3497931	pvMuSF222E	DNA/MULE
Pl01	3504984	3506035	Sca1-82	LINE
Pl01	3509504	3509689	pvRetro139	LTR/unknown
Pl01	3509690	3509708	pvCACTA12	DNA/CACTA
Pl01	3510465	3510803	pvCACTA12	DNA/CACTA
Pl01	3511662	3511683	pvCACTA12	DNA/CACTA
Pl01	3511684	3511850	pvRetro116	LTR/unknown
Pl01	3511705	3512100	pvCACTA1-4	DNA/CACTA
Pl01	3511851	3511871	pvInfered656	LTR/unknown
Pl01	3511876	3512108	pvLINE3	LINE
Pl01	3517084	3517461	PvRetroS2	LTR/TRIM
Pl01	3525132	3525176	PvRetroS2	LTR/TRIM
Pl01	3526914	3527582	pvRetro39	LTR/Ty3-gypsy
Pl01	3527057	3527588	pvRetro66	LTR/Ty1-copia
Pl01	3534552	3534748	pvInfered411	unknown
Pl01	3536733	3536847	pvRetro105	LTR/Ty1-copia
Pl01	3536851	3536996	pvCACTASF993	DNA/CACTA
Pl01	3537035	3537288	Pvrep2	DNA/CACTA
Pl01	3538310	3538495	pvInfered523	DNA/CACTA
Pl01	3538334	3538346	pvCACTA12	DNA/CACTA
Pl01	3538347	3538515	pvRetro139	LTR/unknown
Pl01	3538516	3538528	pvCACTA12	DNA/CACTA
Pl01	3538529	3538546	pvInfered373	SINEs
Pl01	3541902	3542305	Sca1-82	unknown
Pl01	3546836	3547407	pvRetro105	LTR/Ty1-copia
Pl01	3549465	3549533	pvRetro85	LTR/Ty3-gypsy
Pl01	3550021	3550151	pvRetro119	LTR/unknown
Pl01	3550964	3551383	pvInfered431	unknown
Pl01	3552576	3552663	PvRetroS2	LTR/TRIM
Pl01	3555237	3555403	pvheli509	DNA/helitron
Pl01	3558768	3558952	pvMuSF305	DNA/MULE
Pl01	3560273	3560611	pvInfered789	LTR/Ty1-copia
Pl01	3561227	3561609	pvCACTA1-3	DNA/CACTA
Pl01	3563348	3563782	pvCACTA1-4	DNA/CACTA
Pl01	3567846	3568527	pvRetro56	LTR/Ty1-copia
Pl01	3567924	3569268	pvRetro17	LTR/Ty1-copia
Pl01	3569164	3569290	pvRetro130	LTR/Ty1-copia
Pl01	3569681	3569700	pvInfered523	DNA/CACTA
Pl01	3569701	3569777	pvCACTA1-3	DNA/CACTA
Pl01	3569769	3570261	pvRetro95	LTR/Ty3-gypsy
Pl01	3570811	3570947	pvLINE1	LINE
Pl01	3582246	3582339	pvCACTA12	DNA/CACTA
Pl01	3583458	3583839	pvCACTA1-3	DNA/CACTA
Pl01	3583955	3584351	pvCACTASF39-2	DNA/CACTA
Pl01	3584460	3584657	pvCACTA12	DNA/CACTA
Pl01	3592440	3592546	pvInfered17	LINE
Pl01	3594903	3595044	pvRetro53	LTR/Ty3-gypsy
Pl01	3594918	3595060	pvRetro46	LTR/Ty1-copia
Pl01	3595061	3595083	pvCACTA1-3	DNA/CACTA
Pl01	3595084	3595262	pvInfered656	LTR/unknown
Pl01	3595263	3595512	pvCACTA1-3	DNA/CACTA
Pl01	3596555	3596719	pvRetro9	LTR/Ty3-gypsy
Pl01	3600109	3600263	pvCACTASF541	DNA/CACTA
Pl01	3601824	3601968	pvCACTASF541	DNA/CACTA
Pl01	3601984	3602122	pvCACTASF541	DNA/CACTA
Pl01	3611654	3611966	pvCACTASF90	DNA/CACTA
Pl01	3618451	3625457	pvCACTASF154	DNA/CACTA
Pl01	3625563	3625641	pvCACTASF541	DNA/CACTA
Pl01	3625631	3625759	pvCACTASF541	DNA/CACTA
Pl01	3625978	3626440	pvCACTA11	DNA/CACTA
Pl01	3629788	3629933	pvCACTASF541	DNA/CACTA
Pl01	3647420	3647565	pvCACTASF541	DNA/CACTA
Pl01	3648340	3648490	pvCACTASF541	DNA/CACTA
Pl01	3652901	3653050	pvCACTASF541	DNA/CACTA
Pl01	3656719	3657086	pvCACTA1-4	DNA/CACTA
Pl01	3657107	3657601	pvRetro131	LTR/Ty1-copia
Pl01	3657609	3657784	pvRetro7	LTR/Ty1-copia
Pl01	3657610	3657824	pvInfered556	LTR/Ty1-copia
Pl01	3657815	3657998	pvRetro110	LTR/Ty1-copia
Pl01	3657857	3658355	pvRetro7	LTR/Ty1-copia
Pl01	3658544	3658588	pvRetro128	LTR/Ty1-copia
Pl01	3658589	3659172	pvRetro91	LTR/Ty1-copia
Pl01	3659173	3659300	pvRetro128	LTR/Ty1-copia
Pl01	3661857	3664930	pvCACTASF154	DNA/CACTA
Pl01	3664926	3665754	pvCACTA11	DNA/CACTA
Pl01	3665807	3666192	pvheli233	DNA/helitron
Pl01	3666038	3666404	pvCACTA11	DNA/CACTA
Pl01	3666192	3666435	pvheli233	DNA/helitron
Pl01	3668012	3668072	pvLINE2	LINE
Pl01	3674498	3676162	pvRetro70	LTR/Ty3-gypsy
Pl01	3676175	3676568	pvLINESF337	LINE
Pl01	3676545	3676814	pvLINESF337	LINE
Pl01	3698715	3698800	pvInfered433	DNA/CACTA
Pl01	3698831	3699011	pvheli233	DNA/helitron
Pl01	3699460	3699647	pvheli233	DNA/helitron
Pl01	3699564	3699743	pvCACTA11	DNA/CACTA
Pl01	3700684	3700849	pvInfered811	DNA/CACTA
Pl01	3702192	3702369	pvRetro54	LTR/Ty3-gypsy
Pl01	3709115	3709180	pvRetro66	LTR/Ty1-copia
Pl01	3709247	3709407	pvRetro66	LTR/Ty1-copia
Pl01	3709601	3709849	pvInfered243	unknown
Pl01	3709914	3710012	PvRetroS2	LTR/TRIM
Pl01	3711356	3711540	pvRetro140	LTR/Ty1-copia
Pl01	3714092	3714406	pvRetro140	LTR/Ty1-copia
Pl01	3716120	3716199	pvRetro39	LTR/Ty3-gypsy
Pl01	3721867	3722145	pvRetro130	LTR/Ty1-copia
Pl01	3722893	3723193	PvRetroS2	LTR/TRIM
Pl01	3723194	3723471	pvInfered384	unknown
Pl01	3723691	3724080	Sca1-196	unknown
Pl01	3723985	3724101	pvheli509	DNA/helitron
Pl01	3724085	3724160	pvInfered438	LTR/TRIM
Pl01	3725760	3725859	pvInfered384	unknown
Pl01	3726319	3726505	Sca1-196	unknown
Pl01	3726386	3726524	pvheli509	DNA/helitron
Pl01	3727710	3727741	pvInfered294	unknown
Pl01	3728306	3728435	PvRetroS2	LTR/TRIM
Pl01	3728419	3728576	pvInfered243	unknown
Pl01	3728585	3728667	pvInfered294	unknown
Pl01	3728652	3728739	pvInfered294	unknown
Pl01	3728757	3728833	pvInfered294	unknown
Pl01	3728845	3729449	pvInfered294	unknown
Pl01	3729454	3729527	pvInfered294	unknown
Pl01	3729535	3729884	pvInfered243	unknown
Pl01	3731742	3731981	pvMuSF2-2	DNA/MULE
Pl01	3732951	3733304	pvInfered1085	unknown
Pl01	3733010	3733323	pvInfered384	unknown
Pl01	3740518	3740729	pvRetro151	LTR/Ty1-copia
Pl01	3740740	3741104	PvRetroS2	LTR/TRIM
Pl01	3741105	3741244	pvRetro144	LTR/Ty3-gypsy
Pl01	3741268	3741558	pvRetro151	LTR/Ty1-copia
Pl01	3741505	3741738	pvInfered243	unknown
Pl01	3742936	3743285	PvRetroS2	LTR/TRIM
Pl01	3746991	3747243	pvRetro139	LTR/unknown
Pl01	3748844	3749220	pvLINESF337	LINE
Pl01	3762248	3762726	pvLINE3	LINE
Pl01	3767606	3767842	Sca1-8-2	DNA/helitron
Pl01	3767757	3767937	Sca1-184	unknown
Pl01	3768000	3768092	pvInfered431	unknown
Pl01	3770205	3770231	pvLINESF337	LINE
Pl01	3770232	3770520	pvCACTA1-1	DNA/CACTA
Pl01	3771454	3771601	Pvrep3	unknown
Pl01	3779758	3779899	pvRetro66	LTR/Ty1-copia
Pl01	3782051	3782333	PvRetroS2	LTR/TRIM
Pl01	3782255	3782349	pvCACTA12	DNA/CACTA
Pl01	3801889	3802073	pvheli97	DNA/helitron
Pl01	3802118	3802710	pvheli97	DNA/helitron
Pl01	3812324	3813055	pvRetro52	LTR/Ty3-gypsy
Pl01	3818561	3818805	PvRetroS2	LTR/TRIM
Pl01	3818806	3818832	pvCACTA12	DNA/CACTA
Pl01	3820124	3820485	pvInfered523	DNA/CACTA
Pl01	3820310	3820506	pvCACTA12	DNA/CACTA
Pl01	3822892	3823322	pvCACTA1-4	DNA/CACTA
Pl01	3824267	3824364	pvRetro139	LTR/unknown
Pl01	3835409	3835733	pvLINESF26-1	LINE
Pl01	3835969	3836290	pvLINEScaF1	LINE
Pl01	3836217	3836583	pvLINESF26-1	LINE
Pl01	3836426	3836634	Sca1-163	unknown
Pl01	3836459	3836636	pvInfered296	unknown
Pl01	3837207	3837238	pvCACTA12	DNA/CACTA
Pl01	3837239	3837897	pvCACTA1-4	DNA/CACTA
Pl01	3837538	3837959	pvRetro111	LTR/Ty3-gypsy
Pl01	3840926	3841006	pvRetro117	LTR/Ty3-gypsy
Pl01	3841159	3841256	pvRetro4	LTR/Ty1-copia
Pl01	3841573	3841713	pvRetro4	LTR/Ty1-copia
Pl01	3841720	3842372	pvRetro4	LTR/Ty1-copia
Pl01	3842435	3847743	pvRetro4	LTR/Ty1-copia
Pl01	3847880	3849251	pvRetro4	LTR/Ty1-copia
Pl01	3849346	3849518	pvRetro4	LTR/Ty1-copia
Pl01	3849835	3849986	pvRetro4	LTR/Ty1-copia
Pl01	3849980	3850634	pvRetro4	LTR/Ty1-copia
Pl01	3850697	3850847	pvRetro4	LTR/Ty1-copia
Pl01	3852399	3852605	pvRetro52	LTR/Ty3-gypsy
Pl01	3852407	3852654	pvRetro41	LTR/Ty3-gypsy
Pl01	3852872	3853236	pvRetro41	LTR/Ty3-gypsy
Pl01	3852959	3853564	pvRetro52	LTR/Ty3-gypsy
Pl01	3853973	3855313	pvInfered365	LTR/Ty3-gypsy
Pl01	3855578	3855860	pvCACTA1-1	DNA/CACTA
Pl01	3858581	3858619	pvInfered176	LTR/TRIM
Pl01	3858707	3858781	Sca1-143	unknown
Pl01	3859928	3859994	pvCACTASF789	DNA/CACTA
Pl01	3860986	3861467	pvCACTA1-4	DNA/CACTA
Pl01	3867410	3867528	PvRetroS2	LTR/TRIM
Pl01	3870254	3870568	pvInfered607	DNA/MULE
Pl01	3870558	3870688	pvMuSF28-1	DNA/MULE
Pl01	3870734	3870942	pvRetro69	LTR/Ty3-gypsy
Pl01	3873332	3873404	pvRetro14	LTR/Ty3-gypsy
Pl01	3876633	3876710	pvRetro47	LTR/TRIM
Pl01	3876922	3877111	Sca1-184	unknown
Pl01	3877017	3877216	Sca1-8-2	DNA/helitron
Pl01	3878822	3878985	pvInfered414	DNA/MULE
Pl01	3878878	3879067	pvLINESF337	LINE
Pl01	3879393	3879596	pvRetro131	LTR/Ty1-copia
Pl01	3879655	3879801	pvRetro131	LTR/Ty1-copia
Pl01	3879802	3880087	pvInfered278	LTR/unknown
Pl01	3880080	3880736	pvInfered830	LTR/Ty1-copia
Pl01	3881397	3881921	pvRetro140	LTR/Ty1-copia
Pl01	3885212	3885454	pvMuSF28-1	DNA/MULE
Pl01	3887436	3887677	pvInfered25	unknown
Pl01	3892055	3892126	pvRetro132	LTR/Ty3-gypsy
Pl01	3897362	3897462	pvCACTA12	DNA/CACTA
Pl01	3901113	3901577	pvLINESF00269	LINE
Pl01	3901607	3902051	pvheli233	DNA/helitron
Pl01	3901754	3902145	Pvrep2	DNA/CACTA
Pl01	3902341	3902541	pvCACTASF154	DNA/CACTA
Pl01	3902371	3902546	pvheli233	DNA/helitron
Pl01	3902532	3902762	pvLINESF00291	LINE
Pl01	3902763	3903107	pvLINESF01484	LINE
Pl01	3903874	3904035	pvLINE2	LINE
Pl01	3903892	3904041	pvRetro139	LTR/unknown
Pl01	3904952	3905031	pvCACTA12	DNA/CACTA
Pl01	3905025	3905215	pvCACTA12	DNA/CACTA
Pl01	3905544	3907462	pvCACTA12	DNA/CACTA
Pl01	3907746	3909051	pvCACTA12	DNA/CACTA
Pl01	3909029	3909081	pvCACTA12	DNA/CACTA
Pl01	3909147	3909167	pvLINESF00042	LINE
Pl01	3909168	3909352	pvLINESF00199	LINE
Pl01	3909353	3909397	pvLINESF00042	LINE
Pl01	3909360	3910884	pvCACTA12	DNA/CACTA
Pl01	3910890	3911665	pvCACTA12	DNA/CACTA
Pl01	3911664	3911821	pvCACTA12	DNA/CACTA
Pl01	3912009	3913101	pvCACTA12	DNA/CACTA
Pl01	3913096	3913523	pvInfered431	unknown
Pl01	3913547	3914921	pvCACTA12	DNA/CACTA
Pl01	3914953	3915025	pvCACTA12	DNA/CACTA
Pl01	3915052	3916180	pvCACTA12	DNA/CACTA
Pl01	3916210	3919414	pvCACTA12	DNA/CACTA
Pl01	3920215	3921386	pvRetro56	LTR/Ty1-copia
Pl01	3921700	3922362	pvCACTA12	DNA/CACTA
Pl01	3922960	3923127	pvCACTA12	DNA/CACTA
Pl01	3925337	3925399	pvRetro139	LTR/unknown
Pl01	3925400	3925592	pvCACTA1-4	DNA/CACTA
Pl01	3925403	3925744	pvInfered523	DNA/CACTA
Pl01	3925593	3925732	pvRetro139	LTR/unknown
Pl01	3925608	3925769	pvCACTA12	DNA/CACTA
Pl01	3926665	3926920	pvInfered216	DNA/MULE
Pl01	3927652	3927706	pvLINE3	LINE
Pl01	3927707	3928078	pvCACTA1-3	DNA/CACTA
Pl01	3930086	3930282	pvCACTA1-3	DNA/CACTA
Pl01	3930822	3931198	pvCACTA1-3	DNA/CACTA
Pl01	3931199	3931239	pvLINESF337	LINE
Pl01	3938222	3938432	pvCACTA1-1	DNA/CACTA
Pl01	3938433	3938492	pvCACTA1-3	DNA/CACTA
Pl01	3938682	3938869	pvInfered433	DNA/CACTA
Pl01	3939075	3939148	pvLINE2	LINE
Pl01	3940920	3941281	pvInfered523	DNA/CACTA
Pl01	3942915	3943046	pvRetro111	LTR/Ty3-gypsy
Pl01	3943318	3943451	pvInfered408	DNA/CACTA
Pl01	3943333	3943593	pvCACTA1-4	DNA/CACTA
Pl01	3943594	3943634	pvCACTA1-4	DNA/CACTA
Pl01	3943895	3943938	pvCACTA12	DNA/CACTA
Pl01	3943958	3944153	pvCACTA1-4	DNA/CACTA
Pl01	3944154	3944245	pvCACTA1-3	DNA/CACTA
Pl01	3944164	3944404	pvInfered373	SINEs
Pl01	3944246	3944535	pvLINE3	LINE
Pl01	3944350	3944537	pvInfered656	LTR/unknown
Pl01	3944373	3944635	pvRetro111	LTR/Ty3-gypsy
Pl01	3946683	3946909	pvCACTA12	DNA/CACTA
Pl01	3946910	3947003	pvInfered523	DNA/CACTA
Pl01	3951223	3951250	pvLINESF26-1	LINE
Pl01	3951251	3951318	pvCACTA12	DNA/CACTA
Pl01	3954249	3954715	pvLINESF01493	LINE
Pl01	3954746	3954874	pvInfered523	DNA/CACTA
Pl01	3954875	3955097	pvSINE4	SINEs
Pl01	3955584	3955728	pvLINESca44	LINE
Pl01	3956082	3956853	pvLINESca44	LINE
Pl01	3961322	3961439	pvLINEScaF1	LINE
Pl01	3961440	3961459	pvCACTA12	DNA/CACTA
Pl01	3961774	3961883	pvInfered257	DNA/MULE
Pl01	3962115	3962261	pvMu7	DNA/MULE
Pl01	3962524	3962535	pvInfered257	DNA/MULE
Pl01	3962536	3962610	pvInfered780	DNA/MULE
Pl01	3962570	3962616	pvInfered64	unknown
Pl01	3962763	3963052	pvInfered505	DNA/MULE
Pl01	3963053	3963119	pvLINE1	LINE
Pl01	3963110	3963342	pvRetro135	LTR/unknown
Pl01	3964427	3964620	pvRetro111	LTR/Ty3-gypsy
Pl01	3964450	3964787	pvInfered523	DNA/CACTA
Pl01	3965371	3965564	pvRetro111	LTR/Ty3-gypsy
Pl01	3965401	3965598	pvCACTA12	DNA/CACTA
Pl01	3973834	3973964	pvRetro55	LTR/Ty1-copia
Pl01	3973858	3974179	pvInfered13	LTR/Ty1-copia
Pl01	3974052	3974210	pvInfered580	LTR/Ty1-copia
Pl01	3974388	3974496	pvCACTA12	DNA/CACTA
Pl01	3974497	3974525	pvInfered656	LTR/unknown
Pl01	3976346	3976427	pvLINESF337	LINE
Pl01	3979621	3979934	pvRetro9	LTR/Ty3-gypsy
Pl01	3984009	3984253	pva1-118d24-re-5	LTR/Ty3-gypsy
Pl01	3985867	3985915	pvLINESca44	LINE
Pl01	3986190	3986446	pvInfered523	DNA/CACTA
Pl01	3996570	3996761	pvInfered523	DNA/CACTA
Pl01	4005526	4005913	pvInfered257	DNA/MULE
Pl01	4007171	4007321	pvLINE4	LINE
Pl01	4007562	4007748	pvRetro37	LTR/Ty3-gypsy
Pl01	4008029	4008132	pvRetro37	LTR/Ty3-gypsy
Pl01	4009479	4009558	pvLINE4	LINE
Pl01	4013384	4014224	pvLINESF00164	LINE
Pl01	4014227	4014766	pvLINESF00199	LINE
Pl01	4014783	4018000	pvRetro102	LTR/Ty1-copia
Pl01	4018114	4020536	pvRetro102	LTR/Ty1-copia
Pl01	4020760	4020858	pvLINESF00090	LINE
Pl01	4021000	4021024	pvLINESF337	LINE
Pl01	4021025	4022208	pvLINESF00553	LINE
Pl01	4022209	4022478	pvLINESF337	LINE
Pl01	4022663	4022890	pvLINESF01358	LINE
Pl01	4022733	4022767	pvLINESF26-1	LINE
Pl01	4022768	4022893	pvCACTA12	DNA/CACTA
Pl01	4022894	4022935	pvLINESF26-1	LINE
Pl01	4023834	4024258	pvInfered431	unknown
Pl01	4030822	4030936	pvRetro85	LTR/Ty3-gypsy
Pl01	4031130	4031260	pvLINESF00827	LINE
Pl01	4032016	4032186	pvCACTA12	DNA/CACTA
Pl01	4032245	4032474	pvCACTASF154	DNA/CACTA
Pl01	4032963	4033068	Pvrep2	DNA/CACTA
Pl01	4038640	4038809	pvRetro117	LTR/Ty3-gypsy
Pl01	4038662	4039143	pvRetro95	LTR/Ty3-gypsy
Pl01	4039359	4039430	pvRetro139	LTR/unknown
Pl01	4039802	4039899	pvMuSF110-1	DNA/MULE
Pl01	4048195	4048282	pvCACTA12	DNA/CACTA
Pl01	4048662	4050772	pvRetro132	LTR/Ty3-gypsy
Pl01	4048965	4050773	pvLINESF00014	LINE
Pl01	4056433	4056689	pvRetro125	LTR/unknown
Pl01	4056553	4056762	pvLINE2	LINE
Pl01	4056576	4056785	pvLINE2	LINE
Pl01	4056802	4057075	pvRetro16	LTR/unknown
Pl01	4057095	4057185	pvLINE2	LINE
Pl01	4057146	4057231	pvLINE2	LINE
Pl01	4058476	4058814	pvInfered278	LTR/unknown
Pl01	4058684	4059567	PvRetroS1	LTR/Ty1-copia
Pl01	4059559	4060354	pvRetro16	LTR/unknown
Pl01	4061525	4061890	Sca1-96	unknown
Pl01	4064922	4066203	pvInfered366	DNA/Harbinger
Pl01	4068211	4068443	pvInfered377	unknown
Pl01	4068244	4068457	pvInfered1113	unknown
Pl01	4068971	4069138	Sca1-8	unknown
Pl01	4073233	4073275	Sca1-178	unknown
Pl01	4073493	4073662	pvLINESF337	LINE
Pl01	4076891	4077254	pvInfered243	unknown
Pl01	4077523	4077642	pvRetro39	LTR/Ty3-gypsy
Pl01	4077646	4077714	PvRetroS2	LTR/TRIM
Pl01	4077731	4077931	PvRetroS2	LTR/TRIM
Pl01	4078215	4078472	pvRetro39	LTR/Ty3-gypsy
Pl01	4078470	4079960	pvRetro39	LTR/Ty3-gypsy
Pl01	4079850	4079979	pvRetro140	LTR/Ty1-copia
Pl01	4083625	4084915	pvRetro97	LTR/Ty3-gypsy
Pl01	4086454	4086579	pvRetro111	LTR/Ty3-gypsy
Pl01	4086472	4086584	pvRetro95	LTR/Ty3-gypsy
Pl01	4086721	4087177	Sca1-110	LTR/unknown
Pl01	4086722	4087233	pvRetro95	LTR/Ty3-gypsy
Pl01	4087267	4087359	pvRetro95	LTR/Ty3-gypsy
Pl01	4087418	4087436	pvRetro117	LTR/Ty3-gypsy
Pl01	4087437	4087576	pvRetro95	LTR/Ty3-gypsy
Pl01	4088647	4088781	pvRetro143	LTR/Ty3-gypsy
Pl01	4100881	4101510	pvInfered385	unknown
Pl01	4101092	4101645	Pvrep3	unknown
Pl01	4101813	4101991	Pvrep3	unknown
Pl01	4102892	4102983	Sca1-7-2	unknown
Pl01	4103695	4103762	pvRetro39	LTR/Ty3-gypsy
Pl01	4105398	4109840	pvRetro131	LTR/Ty1-copia
Pl01	4113850	4114278	pvCACTA1-4	DNA/CACTA
Pl01	4116347	4116702	pvMuSF110-1	DNA/MULE
Pl01	4122867	4124455	pvRetro102	LTR/Ty1-copia
Pl01	4124597	4125830	pvRetro102	LTR/Ty1-copia
Pl01	4128008	4128244	pvRetro43	LTR/Ty3-gypsy
Pl01	4128248	4132340	pvRetro132	LTR/Ty3-gypsy
Pl01	4129585	4133089	pvLINESF00827	LINE
Pl01	4133677	4133743	pvCACTA12	DNA/CACTA
Pl01	4133686	4133779	pvCACTA12	DNA/CACTA
Pl01	4133706	4133987	pvLINE2	LINE
Pl01	4133805	4134097	pvInfered390	LINE
Pl01	4134098	4134313	pvRetro139	LTR/unknown
Pl01	4134314	4136663	pvInfered390	LINE
Pl01	4134565	4137691	pvRetro132	LTR/Ty3-gypsy
Pl01	4138134	4138790	pvRetro132	LTR/Ty3-gypsy
Pl01	4138969	4139235	pvRetro132	LTR/Ty3-gypsy
Pl01	4139669	4139760	pvRetro43	LTR/Ty3-gypsy
Pl01	4141164	4141465	pvLINE3	LINE
Pl01	4143895	4144181	pvCACTA1-4	DNA/CACTA
Pl01	4144182	4144370	pvInfered433	DNA/CACTA
Pl01	4144917	4145087	pvInfered811	DNA/CACTA
Pl01	4145087	4145396	pvLINESF337	LINE
Pl01	4145397	4145455	pvCACTASF90	DNA/CACTA
Pl01	4145493	4145625	pvCACTA1-4	DNA/CACTA
Pl01	4145719	4145838	pvCACTA12	DNA/CACTA
Pl01	4145800	4145844	pvheli97	DNA/helitron
Pl01	4145900	4146081	pvCACTA12	DNA/CACTA
Pl01	4148367	4148792	pvLINESca44	LINE
Pl01	4148833	4148941	pvInfered176	LTR/TRIM
Pl01	4168445	4169429	Sca1-99	DNA/CACTA
Pl01	4169430	4169612	pvInfered353	DNA/CACTA
Pl01	4179379	4179487	PvRetroS2	LTR/TRIM
Pl01	4191186	4191363	pvMu2	DNA/MULE
Pl01	4191364	4191616	pvInfered414	DNA/MULE
Pl01	4199749	4199940	pvRetro102	LTR/Ty1-copia
Pl01	4203508	4203812	pvLINE3	LINE
Pl01	4211070	4211425	pvCACTA1-3	DNA/CACTA
Pl01	4214773	4215672	pvCACTAscaffold00762	DNA/CACTA
Pl01	4216680	4217869	pvRetro101	LTR/Ty3-gypsy
Pl01	4217876	4218020	pvInfered523	DNA/CACTA
Pl01	4218665	4218722	pvInfered438	LTR/TRIM
Pl01	4227066	4227419	PvRetroS2	LTR/TRIM
Pl01	4227961	4228126	pvCACTA12	DNA/CACTA
Pl01	4230665	4231005	pvRetro7	LTR/Ty1-copia
Pl01	4231011	4231221	pvRetro39	LTR/Ty3-gypsy
Pl01	4234646	4235019	PvRetroS2	LTR/TRIM
Pl01	4235127	4235202	pvRetro154	LTR/Ty1-copia
Pl01	4235908	4236190	pvRetro140	LTR/Ty1-copia
Pl01	4236358	4236863	pvRetro66	LTR/Ty1-copia
Pl01	4237696	4237809	pvRetro151	LTR/Ty1-copia
Pl01	4237845	4238025	Sca1-35	unknown
Pl01	4237846	4238052	pvInfered1126	unknown
Pl01	4246510	4246828	pvCACTA1-3	DNA/CACTA
Pl01	4247716	4248690	pvRetro95	LTR/Ty3-gypsy
Pl01	4247943	4248135	pvRetro95	LTR/Ty3-gypsy
Pl01	4248136	4248597	Sca1-110	LTR/unknown
Pl01	4248598	4248694	pvRetro95	LTR/Ty3-gypsy
Pl01	4248768	4248974	pvRetro95	LTR/Ty3-gypsy
Pl01	4248969	4249134	pvInfered283	unknown
Pl01	4249388	4249472	pvRetro36	LTR/Ty3-gypsy
Pl01	4249921	4250022	pvRetro117	LTR/Ty3-gypsy
Pl01	4250018	4250366	pvCACTA1-4	DNA/CACTA
Pl01	4250761	4250856	pvCACTA12	DNA/CACTA
Pl01	4250780	4250882	pvLINE4	LINE
Pl01	4251077	4251973	pvInfered365	LTR/Ty3-gypsy
Pl01	4251410	4252361	pvRetro101	LTR/Ty3-gypsy
Pl01	4254429	4255247	pvheli233	DNA/helitron
Pl01	4255307	4255657	pvInfered410	unknown
Pl01	4255454	4255661	pvInfered411	unknown
Pl01	4262083	4262533	pvCACTA1-4	DNA/CACTA
Pl01	4263989	4264197	pvLINE2	LINE
Pl01	4264400	4264466	pvLINE2	LINE
[truncated: 534,608 more rows]
